# Supplementary material for: Mechanistic insight into the dynamics of Mur ligase through a comprehensive timescale-specific approach
Source: Commun Chem. 2025 Sep 29;8:285. doi: 10.1038/s42004-025-01675-z (PMC12480691; doi:10.1038/s42004-025-01675-z)
Supplement: Supplementary file 3 — Supplementary Data 1 [file 42004_2025_1675_MOESM3_ESM.xlsx]

## Sheet: Info Sheet
Chemical shift lists corresponding to the complete 2D TROSY spectra of MurD states, with selected regions shown in Figures 1b and 6b. Complete spectra are presented in Supplementary Information (Figures S3-S5).
Sheet "APO": chemical shift list from 2D 1H, 15N TROSY spectra of MurDapo
Sheet "ACP": chemical shift list from 2D 1H, 15N TROSY spectra of MurDACP
Sheet "INH": chemical shift list from 2D 1H, 15N TROSY spectra of MurDinh

## Sheet: APO
Assign F1	Assign F2	Pos F1	Pos F2
A.4.GLN.H	A.4.GLN.N	7.77003	118.729
A.5.GLY.H	A.5.GLY.N	8.66679	112.089
A.6.LYS.H	A.6.LYS.N	7.48936	118.659
A.7.ASN.H	A.7.ASN.N	10.0455	123.378
A.8.VAL.H	A.8.VAL.N	8.58162	128.574
A.9.VAL.H	A.9.VAL.N	8.3803	127.597
A.10.ILE.H	A.10.ILE.N	8.797	128.075
A.11.ILE.H	A.11.ILE.N	9.03291	125.987
A.12.GLY.H	A.12.GLY.N	9.12705	118.094
A.13.LEU.H	A.13.LEU.N	9.10843	127.2
A.14.GLY.H	A.14.GLY.N	7.90257	111.238
A.15.LEU.H	A.15.LEU.N	8.44821	121.623
A.17.GLY.H	A.17.GLY.N	7.52087	113.768
A.18.LEU.H	A.18.LEU.N	8.37359	122.626
A.19.SER.H	A.19.SER.N	8.16464	115.896
A.20.CYS.H	A.20.CYS.N	7.20441	122.626
A.21.VAL.H	A.21.VAL.N	8.14248	122.499
A.22.ASP.H	A.22.ASP.N	8.04327	118.475
A.23.PHE.H	A.23.PHE.N	7.38153	120.849
A.24.PHE.H	A.24.PHE.N	7.71818	117.497
A.25.LEU.H	A.25.LEU.N	8.67514	122.341
A.26.ALA.H	A.26.ALA.N	7.64575	120.648
A.27.ARG.H	A.27.ARG.N	7.2177	117.305
A.28.GLY.H	A.28.GLY.N	7.50924	106.854
A.29.VAL.H	A.29.VAL.N	7.90907	123.869
A.30.THR.H	A.30.THR.N	8.52918	123.471
A.32.ARG.H	A.32.ARG.N	7.76063	116.577
A.33.VAL.H	A.33.VAL.N	8.22089	118.541
A.34.MET.H	A.34.MET.N	8.993	121.731
A.35.ASP.H	A.35.ASP.N	8.07568	121.895
A.37.ARG.H	A.37.ARG.N	8.07528	116.063
A.38.MET.H	A.38.MET.N	8.22075	120.484
A.39.THR.H	A.39.THR.N	8.13254	111.408
A.42.GLY.H	A.42.GLY.N	8.54703	110.183
A.43.LEU.H	A.43.LEU.N	7.18269	121.34
A.44.ASP.H	A.44.ASP.N	8.46453	113.597
A.45.LYS.H	A.45.LYS.N	7.33198	118.089
A.46.LEU.H	A.46.LEU.N	7.03769	121.788
A.48.GLU.H	A.48.GLU.N	8.49153	123.242
A.49.ALA.H	A.49.ALA.N	7.85809	116.556
A.50.VAL.H	A.50.VAL.N	7.13041	116.761
A.51.GLU.H	A.51.GLU.N	9.30993	132.865
A.52.ARG.H	A.52.ARG.N	8.74822	120.985
A.53.HIS.H	A.53.HIS.N	8.39441	124.541
A.54.THR.H	A.54.THR.N	7.91449	116.818
A.55.GLY.H	A.55.GLY.N	7.34685	109.842
A.56.SER.H	A.56.SER.N	7.46478	108.953
A.57.LEU.H	A.57.LEU.N	8.24146	114.213
A.58.ASN.H	A.58.ASN.N	6.52735	120.55
A.59.ASP.H	A.59.ASP.N	8.22791	125.566
A.60.GLU.H	A.60.GLU.N	7.65763	120.008
A.61.TRP.H	A.61.TRP.N	7.42339	118.241
A.62.LEU.H	A.62.LEU.N	7.29966	117.489
A.63.MET.H	A.63.MET.N	7.46478	110.388
A.64.ALA.H	A.64.ALA.N	6.88897	120.37
A.65.ALA.H	A.65.ALA.N	6.8818	121.909
A.66.ASP.H	A.66.ASP.N	9.22691	114.696
A.67.LEU.H	A.67.LEU.N	7.48968	123.058
A.68.ILE.H	A.68.ILE.N	8.86185	128.164
A.69.VAL.H	A.69.VAL.N	9.0235	127.899
A.70.ALA.H	A.70.ALA.N	9.07831	129.64
A.71.SER.H	A.71.SER.N	7.51334	119.481
A.73.GLY.H	A.73.GLY.N	8.07167	105.573
A.74.ILE.H	A.74.ILE.N	7.22197	121.601
A.75.ALA.H	A.75.ALA.N	7.95702	128.527
A.76.LEU.H	A.76.LEU.N	8.93593	124.169
A.77.ALA.H	A.77.ALA.N	7.08135	114.449
A.78.HIS.H	A.78.HIS.N	7.90193	124.722
A.80.SER.H	A.80.SER.N	11.0168	118.866
A.82.SER.H	A.82.SER.N	8.91472	119.345
A.83.ALA.H	A.83.ALA.N	7.42208	122.562
A.84.ALA.H	A.84.ALA.N	6.89162	121.442
A.85.ALA.H	A.85.ALA.N	8.1292	121.817
A.86.ASP.H	A.86.ASP.N	8.29034	121.191
A.87.ALA.H	A.87.ALA.N	7.1918	120.648
A.88.GLY.H	A.88.GLY.N	7.80478	107.497
A.89.ILE.H	A.89.ILE.N	7.47999	123.869
A.90.GLU.H	A.90.GLU.N	7.51989	129.927
A.91.ILE.H	A.91.ILE.N	7.82858	127.484
A.92.VAL.H	A.92.VAL.N	9.05146	119.422
A.93.GLY.H	A.93.GLY.N	6.38085	105.04
A.94.ASP.H	A.94.ASP.N	9.03082	120.273
A.95.ILE.H	A.95.ILE.N	7.08322	118.524
A.96.GLU.H	A.96.GLU.N	7.3491	122.893
A.97.LEU.H	A.97.LEU.N	7.02078	114.969
A.98.PHE.H	A.98.PHE.N	7.8069	118.122
A.99.CYS.H	A.99.CYS.N	8.68578	119.14
A.100.ARG.H	A.100.ARG.N	7.18796	116.258
A.101.GLU.H	A.101.GLU.N	6.86259	114.396
A.102.ALA.H	A.102.ALA.N	7.15922	122.426
A.103.GLN.H	A.103.GLN.N	8.54687	120.409
A.104.ALA.H	A.104.ALA.N	6.883	121.309
A.106.ILE.H	A.106.ILE.N	8.43491	119.614
A.107.VAL.H	A.107.VAL.N	9.21088	129.475
A.108.ALA.H	A.108.ALA.N	8.38608	129.893
A.109.ILE.H	A.109.ILE.N	8.46378	124.335
A.110.THR.H	A.110.THR.N	8.05551	120.556
A.111.GLY.H	A.111.GLY.N	7.35378	108.816
A.112.SER.H	A.112.SER.N	8.02672	120.78
A.113.ASN.H	A.113.ASN.N	9.43503	119.55
A.121.LEU.H	A.121.LEU.N	7.83845	123.344
A.122.VAL.H	A.122.VAL.N	8.24762	119.935
A.123.GLY.H	A.123.GLY.N	7.82937	105.565
A.124.GLU.H	A.124.GLU.N	7.99897	120.985
A.125.MET.H	A.125.MET.N	8.47565	123.22
A.126.ALA.H	A.126.ALA.N	8.05469	122.975
A.127.LYS.H	A.127.LYS.N	8.2898	120.136
A.128.ALA.H	A.128.ALA.N	7.9151	122.402
A.129.ALA.H	A.129.ALA.N	6.98464	118.636
A.130.GLY.H	A.130.GLY.N	7.83247	107.517
A.131.VAL.H	A.131.VAL.N	7.15954	120.902
A.132.ASN.H	A.132.ASN.N	8.80391	126.399
A.133.VAL.H	A.133.VAL.N	7.53704	126.907
A.134.GLY.H	A.134.GLY.N	8.41532	117.082
A.135.VAL.H	A.135.VAL.N	8.28341	127.48
A.136.GLY.H	A.136.GLY.N	8.25148	114.474
A.137.GLY.H	A.137.GLY.N	8.35972	109.158
A.139.ILE.H	A.139.ILE.N	6.95141	113.123
A.140.GLY.H	A.140.GLY.N	7.80523	106.992
A.141.LEU.H	A.141.LEU.N	8.01182	126.752
A.143.ALA.H	A.143.ALA.N	8.82424	125.247
A.144.LEU.H	A.144.LEU.N	9.66397	114.217
A.145.MET.H	A.145.MET.N	7.78618	115.022
A.147.LEU.H	A.147.LEU.N	6.50689	116.276
A.150.GLU.H	A.150.GLU.N	8.50321	116.977
A.151.CYS.H	A.151.CYS.N	7.52626	120.392
A.153.LEU.H	A.153.LEU.N	7.21838	121.768
A.154.TYR.H	A.154.TYR.N	8.98409	125.498
A.155.VAL.H	A.155.VAL.N	9.03408	124.271
A.156.LEU.H	A.156.LEU.N	8.73663	123.223
A.157.GLU.H	A.157.GLU.N	8.07745	123.909
A.158.LEU.H	A.158.LEU.N	8.8429	126.855
A.159.SER.H	A.159.SER.N	9.60153	119.14
A.160.SER.H	A.160.SER.N	8.16124	117.61
A.161.PHE.H	A.161.PHE.N	6.07451	120.115
A.162.GLN.H	A.162.GLN.N	7.75616	117.499
A.163.LEU.H	A.163.LEU.N	7.90184	120.507
A.164.GLU.H	A.164.GLU.N	7.64904	117.535
A.165.THR.H	A.165.THR.N	6.85218	102.148
A.166.THR.H	A.166.THR.N	7.56806	120.908
A.167.SER.H	A.167.SER.N	9.22516	123.715
A.168.SER.H	A.168.SER.N	10.0386	121.122
A.169.LEU.H	A.169.LEU.N	7.21668	123.99
A.170.GLN.H	A.170.GLN.N	8.48125	130.024
A.171.ALA.H	A.171.ALA.N	8.51485	126.242
A.172.VAL.H	A.172.VAL.N	8.87791	122.854
A.173.ALA.H	A.173.ALA.N	6.77003	118.834
A.174.ALA.H	A.174.ALA.N	8.26953	124.609
A.175.THR.H	A.175.THR.N	7.72495	113.781
A.176.ILE.H	A.176.ILE.N	6.69104	126.865
A.177.LEU.H	A.177.LEU.N	8.43929	120.644
A.178.ASN.H	A.178.ASN.N	7.12133	107.754
A.179.VAL.H	A.179.VAL.N	8.78291	120.849
A.180.THR.H	A.180.THR.N	8.79963	118.978
A.181.GLU.H	A.181.GLU.N	8.09609	119.208
A.182.ASP.H	A.182.ASP.N	7.40088	123.493
A.184.MET.H	A.184.MET.N	8.37511	119.172
A.187.TYR.H	A.187.TYR.N	7.24618	118.706
A.189.PHE.H	A.189.PHE.N	8.47257	115.787
A.190.GLY.H	A.190.GLY.N	8.14466	108.884
A.191.LEU.H	A.191.LEU.N	8.58866	122.968
A.192.GLN.H	A.192.GLN.N	8.78049	114.431
A.193.GLN.H	A.193.GLN.N	7.24126	123.422
A.194.TYR.H	A.194.TYR.N	7.26398	123.35
A.195.ARG.H	A.195.ARG.N	8.45975	116.629
A.196.ALA.H	A.196.ALA.N	7.44397	118.319
A.197.ALA.H	A.197.ALA.N	6.91304	119.823
A.198.LYS.H	A.198.LYS.N	6.48812	113.287
A.199.LEU.H	A.199.LEU.N	8.24356	116.878
A.200.ARG.H	A.200.ARG.N	6.92872	119.793
A.201.ILE.H	A.201.ILE.N	7.78861	119.879
A.202.TYR.H	A.202.TYR.N	6.66868	115.59
A.203.GLU.H	A.203.GLU.N	7.27053	122.763
A.204.ASN.H	A.204.ASN.N	8.81759	116.747
A.205.ALA.H	A.205.ALA.N	7.12359	121.909
A.207.VAL.H	A.207.VAL.N	6.61822	116.24
A.208.CYS.H	A.208.CYS.N	7.76841	124.341
A.209.VAL.H	A.209.VAL.N	9.36864	127.704
A.210.VAL.H	A.210.VAL.N	8.68128	121.624
A.211.ASN.H	A.211.ASN.N	7.85882	118.851
A.212.ALA.H	A.212.ALA.N	9.62234	127.891
A.213.ASP.H	A.213.ASP.N	8.05967	112.967
A.214.ASP.H	A.214.ASP.N	7.29135	120.028
A.215.ALA.H	A.215.ALA.N	8.83806	129.192
A.216.LEU.H	A.216.LEU.N	8.13915	116.227
A.217.THR.H	A.217.THR.N	7.77697	108.064
A.218.MET.H	A.218.MET.N	6.78488	119.799
A.220.ILE.H	A.220.ILE.N	8.22708	123.58
A.221.ARG.H	A.221.ARG.N	8.03338	118.2
A.222.GLY.H	A.222.GLY.N	7.65209	108.337
A.223.ALA.H	A.223.ALA.N	8.20027	121.382
A.224.ASP.H	A.224.ASP.N	7.32603	121.054
A.225.GLU.H	A.225.GLU.N	9.02223	118.511
A.226.ARG.H	A.226.ARG.N	8.39489	119.134
A.227.CYS.H	A.227.CYS.N	7.45822	114.937
A.228.VAL.H	A.228.VAL.N	9.01878	126.318
A.229.SER.H	A.229.SER.N	9.37953	120.575
A.230.PHE.H	A.230.PHE.N	8.65109	117.772
A.231.GLY.H	A.231.GLY.N	8.60947	108.337
A.232.VAL.H	A.232.VAL.N	8.81759	117.841
A.233.ASN.H	A.233.ASN.N	9.15753	113.602
A.234.MET.H	A.234.MET.N	7.32607	117.124
A.235.GLY.H	A.235.GLY.N	7.43363	104.039
A.236.ASP.H	A.236.ASP.N	8.15889	123.721
A.237.TYR.H	A.237.TYR.N	8.61641	121.122
A.238.HIS.H	A.238.HIS.N	8.74774	119.388
A.240.ASN.H	A.240.ASN.N	8.83575	120.99
A.242.GLN.H	A.242.GLN.N	8.67289	123.911
A.244.GLY.H	A.244.GLY.N	8.20877	105.571
A.245.GLU.H	A.245.GLU.N	7.50625	119.845
A.246.THR.H	A.246.THR.N	8.86616	119.413
A.247.TRP.H	A.247.TRP.N	8.89182	125.323
A.248.LEU.H	A.248.LEU.N	8.87722	119.314
A.249.ARG.H	A.249.ARG.N	9.06643	127.608
A.250.VAL.H	A.250.VAL.N	8.31302	123.007
A.251.LYS.H	A.251.LYS.N	9.36012	128.595
A.252.GLY.H	A.252.GLY.N	8.11799	104.062
A.253.GLU.H	A.253.GLU.N	7.58125	121.529
A.254.LYS.H	A.254.LYS.N	8.50423	126.174
A.255.VAL.H	A.255.VAL.N	8.39226	117.748
A.256.LEU.H	A.256.LEU.N	6.91121	118.428
A.257.ASN.H	A.257.ASN.N	8.88206	130.42
A.258.VAL.H	A.258.VAL.N	8.00665	121.557
A.259.LYS.H	A.259.LYS.N	8.56362	122.545
A.260.GLU.H	A.260.GLU.N	7.76123	116.63
A.261.MET.H	A.261.MET.N	7.27303	115.295
A.263.LEU.H	A.263.LEU.N	6.97331	118.068
A.264.SER.H	A.264.SER.N	8.22791	114.559
A.265.GLY.H	A.265.GLY.N	7.16438	109.198
A.269.TYR.H	A.269.TYR.N	7.65915	121.253
A.270.THR.H	A.270.THR.N	8.35447	111.494
A.271.ASN.H	A.271.ASN.N	7.57798	121.304
A.272.ALA.H	A.272.ALA.N	7.61985	121.89
A.273.LEU.H	A.273.LEU.N	7.36629	117.396
A.274.ALA.H	A.274.ALA.N	7.34685	120.165
A.275.ALA.H	A.275.ALA.N	7.5644	116.419
A.276.LEU.H	A.276.LEU.N	7.92127	118.267
A.277.ALA.H	A.277.ALA.N	7.74091	121.283
A.278.LEU.H	A.278.LEU.N	7.70832	120.074
A.280.ASP.H	A.280.ASP.N	8.90084	118.114
A.281.ALA.H	A.281.ALA.N	7.67291	123.72
A.282.ALA.H	A.282.ALA.N	7.87772	119.018
A.283.GLY.H	A.283.GLY.N	7.45625	105.2
A.284.LEU.H	A.284.LEU.N	7.80827	121.648
A.286.ARG.H	A.286.ARG.N	8.25983	125.638
A.287.ALA.H	A.287.ALA.N	8.69272	117.977
A.288.SER.H	A.288.SER.N	6.98043	109.57
A.289.SER.H	A.289.SER.N	7.75484	123.553
A.290.LEU.H	A.290.LEU.N	8.28341	119.208
A.291.LYS.H	A.291.LYS.N	7.23296	119.255
A.292.ALA.H	A.292.ALA.N	7.67195	122.16
A.293.LEU.H	A.293.LEU.N	7.35378	115.995
A.294.THR.H	A.294.THR.N	7.66526	108.528
A.295.THR.H	A.295.THR.N	7.19355	109.872
A.296.PHE.H	A.296.PHE.N	7.46051	123.649
A.305.VAL.H	A.305.VAL.N	9.00638	130.658
A.306.VAL.H	A.306.VAL.N	8.55388	124.728
A.307.LEU.H	A.307.LEU.N	7.21273	119.401
A.308.GLU.H	A.308.GLU.N	8.50857	128.097
A.309.HIS.H	A.309.HIS.N	8.31187	123.2
A.311.GLY.H	A.311.GLY.N	8.42625	101.193
A.312.VAL.H	A.312.VAL.N	7.59636	125.09
A.313.ARG.H	A.313.ARG.N	7.12818	124.576
A.314.TRP.H	A.314.TRP.N	8.95634	125.976
A.315.ILE.H	A.315.ILE.N	9.55991	124.814
A.316.ASN.H	A.316.ASN.N	9.5228	125.802
A.317.ASP.H	A.317.ASP.N	8.08119	130.571
A.323.VAL.H	A.323.VAL.N	8.65666	121.085
A.324.GLY.H	A.324.GLY.N	8.6085	106.883
A.325.SER.H	A.325.SER.N	7.97747	118.063
A.331.ASN.H	A.331.ASN.N	7.44514	119.53
A.332.GLY.H	A.332.GLY.N	8.62804	115.16
A.333.LEU.H	A.333.LEU.N	7.09522	122.942
A.335.VAL.H	A.335.VAL.N	8.14263	126.43
A.336.ASP.H	A.336.ASP.N	8.82649	127.64
A.337.GLY.H	A.337.GLY.N	7.0307	107.785
A.338.THR.H	A.338.THR.N	8.96581	125.075
A.339.LEU.H	A.339.LEU.N	8.33197	128.096
A.340.HIS.H	A.340.HIS.N	9.06907	128.97
A.341.LEU.H	A.341.LEU.N	8.90171	127.143
A.342.LEU.H	A.342.LEU.N	8.5956	129.013
A.343.LEU.H	A.343.LEU.N	8.09987	120.62
A.344.GLY.H	A.344.GLY.N	7.57657	106.882
A.345.GLY.H	A.345.GLY.N	6.14298	102.731
A.346.ASP.H	A.346.ASP.N	7.79335	120.871
A.347.GLY.H	A.347.GLY.N	10.1427	116.678
A.348.LYS.H	A.348.LYS.N	8.61641	116.815
A.349.SER.H	A.349.SER.N	8.81759	110.388
A.351.ASP.H	A.351.ASP.N	7.79778	117.294
A.353.SER.H	A.353.SER.N	8.30131	117.238
A.356.ALA.H	A.356.ALA.N	7.58272	118.729
A.358.TYR.H	A.358.TYR.N	7.21228	116.629
A.359.LEU.H	A.359.LEU.N	7.10403	118.046
A.360.ASN.H	A.360.ASN.N	7.60729	115.741
A.361.GLY.H	A.361.GLY.N	8.22791	108.201
A.362.ASP.H	A.362.ASP.N	8.4396	119.601
A.363.ASN.H	A.363.ASN.N	8.29486	117.957
A.365.ARG.H	A.365.ARG.N	8.69126	125.689
A.366.LEU.H	A.366.LEU.N	7.97225	119.97
A.367.TYR.H	A.367.TYR.N	9.03227	125.807
A.368.CYS.H	A.368.CYS.N	8.62847	122.395
A.369.PHE.H	A.369.PHE.N	8.44533	121.299
A.370.GLY.H	A.370.GLY.N	7.33489	102.28
A.371.ARG.H	A.371.ARG.N	8.655	122.626
A.372.ASP.H	A.372.ASP.N	8.42613	115.383
A.373.GLY.H	A.373.GLY.N	7.38153	107.449
A.374.ALA.H	A.374.ALA.N	8.66497	121.943
A.375.GLN.H	A.375.GLN.N	7.36697	117.49
A.376.LEU.H	A.376.LEU.N	7.06092	121.475
A.377.ALA.H	A.377.ALA.N	7.70325	121.915
A.378.ALA.H	A.378.ALA.N	6.64941	114.491
A.379.LEU.H	A.379.LEU.N	7.26665	118.401
A.380.ARG.H	A.380.ARG.N	6.52226	112.328
A.382.GLU.H	A.382.GLU.N	9.27547	116.268
A.383.VAL.H	A.383.VAL.N	7.11597	110.032
A.384.ALA.H	A.384.ALA.N	7.09591	124.491
A.385.GLU.H	A.385.GLU.N	7.92591	120.917
A.386.GLN.H	A.386.GLN.N	8.54703	123.036
A.387.THR.H	A.387.THR.N	8.92859	116.678
A.388.GLU.H	A.388.GLU.N	8.28618	120.409
A.389.THR.H	A.389.THR.N	8.10303	107.791
A.390.MET.H	A.390.MET.N	9.87209	127.412
A.391.GLU.H	A.391.GLU.N	8.51928	119.823
A.392.GLN.H	A.392.GLN.N	7.52002	116.869
A.393.ALA.H	A.393.ALA.N	7.16514	122.674
A.394.MET.H	A.394.MET.N	8.16457	116.187
A.395.ARG.H	A.395.ARG.N	8.03694	117.079
A.396.LEU.H	A.396.LEU.N	7.30522	120.438
A.397.LEU.H	A.397.LEU.N	7.43512	116.09
A.398.ALA.H	A.398.ALA.N	7.69915	123.86
A.400.ARG.H	A.400.ARG.N	7.80588	114.753
A.401.VAL.H	A.401.VAL.N	6.62036	113.537
A.402.GLN.H	A.402.GLN.N	8.27507	123.517
A.404.GLY.H	A.404.GLY.N	8.4718	115.006
A.405.ASP.H	A.405.ASP.N	8.16966	122.386
A.406.MET.H	A.406.MET.N	8.14466	119.14
A.407.VAL.H	A.407.VAL.N	8.67594	128.023
A.408.LEU.H	A.408.LEU.N	8.75095	129.23
A.409.LEU.H	A.409.LEU.N	8.00446	128.288
A.410.SER.H	A.410.SER.N	6.33527	119.993
A.412.ALA.H	A.412.ALA.N	7.25938	114.164
A.413.CYS.H	A.413.CYS.N	6.2646	108.816
A.414.ALA.H	A.414.ALA.N	8.31809	125.84
A.416.LEU.H	A.416.LEU.N	6.91569	121.194
A.417.ASP.H	A.417.ASP.N	9.61541	118.046
A.419.PHE.H	A.419.PHE.N	8.54009	118.319
A.421.ASN.H	A.421.ASN.N	6.99914	105.937
A.426.GLY.H	A.426.GLY.N	7.68179	106.927
A.428.GLU.H	A.428.GLU.N	8.37347	122.886
A.429.PHE.H	A.429.PHE.N	7.8759	121.478
A.430.ALA.H	A.430.ALA.N	8.46378	126.66
A.431.ARG.H	A.431.ARG.N	7.75086	118.683
A.432.LEU.H	A.432.LEU.N	7.88797	120.712
A.433.ALA.H	A.433.ALA.N	8.37359	123.173
A.434.LYS.H	A.434.LYS.N	6.70327	112.923
A.436.LEU.H	A.436.LEU.N	7.59792	117.944

## Sheet: ACP
Assign F1	Assign F2	Pos F1	Pos F2
A.4.GLN.H	A.4.GLN.N	7.77674	118.778
A.5.GLY.H	A.5.GLY.N	8.66701	112.087
A.6.LYS.H	A.6.LYS.N	7.49924	118.641
A.7.ASN.H	A.7.ASN.N	10.0522	123.358
A.8.VAL.H	A.8.VAL.N	8.57834	128.555
A.9.VAL.H	A.9.VAL.N	8.38044	127.588
A.10.ILE.H	A.10.ILE.N	8.8026	128.055
A.11.ILE.H	A.11.ILE.N	9.03875	125.95
A.12.GLY.H	A.12.GLY.N	9.12565	118.084
A.13.LEU.H	A.13.LEU.N	9.10874	127.187
A.14.GLY.H	A.14.GLY.N	7.89452	111.12
A.15.LEU.H	A.15.LEU.N	8.43198	121.628
A.17.GLY.H	A.17.GLY.N	7.53069	113.782
A.18.LEU.H	A.18.LEU.N	8.38338	122.598
A.19.SER.H	A.19.SER.N	8.15617	115.839
A.20.CYS.H	A.20.CYS.N	7.21421	122.603
A.21.VAL.H	A.21.VAL.N	8.13749	122.469
A.22.ASP.H	A.22.ASP.N	8.05425	118.492
A.23.PHE.H	A.23.PHE.N	7.38746	120.882
A.24.PHE.H	A.24.PHE.N	7.71138	117.46
A.25.LEU.H	A.25.LEU.N	8.74622	122.284
A.26.ALA.H	A.26.ALA.N	7.65186	120.692
A.27.ARG.H	A.27.ARG.N	7.22174	117.273
A.28.GLY.H	A.28.GLY.N	7.51206	106.836
A.29.VAL.H	A.29.VAL.N	7.91328	123.85
A.30.THR.H	A.30.THR.N	8.53151	123.448
A.32.ARG.H	A.32.ARG.N	7.76782	116.526
A.33.VAL.H	A.33.VAL.N	8.23252	118.508
A.34.MET.H	A.34.MET.N	9.00196	121.737
A.35.ASP.H	A.35.ASP.N	8.08167	121.848
A.37.ARG.H	A.37.ARG.N	8.12013	115.92
A.38.MET.H	A.38.MET.N	8.22323	120.432
A.39.THR.H	A.39.THR.N	8.13517	111.354
A.42.GLY.H	A.42.GLY.N	8.51905	110.095
A.43.LEU.H	A.43.LEU.N	7.18705	121.239
A.44.ASP.H	A.44.ASP.N	8.45997	113.503
A.45.LYS.H	A.45.LYS.N	7.33699	118.028
A.46.LEU.H	A.46.LEU.N	7.04144	121.692
A.48.GLU.H	A.48.GLU.N	8.49797	123.202
A.49.ALA.H	A.49.ALA.N	7.85661	116.599
A.50.VAL.H	A.50.VAL.N	7.13849	116.726
A.51.GLU.H	A.51.GLU.N	9.30299	132.861
A.52.ARG.H	A.52.ARG.N	8.74799	120.965
A.53.HIS.H	A.53.HIS.N	8.39914	124.447
A.54.THR.H	A.54.THR.N	7.91603	116.793
A.55.GLY.H	A.55.GLY.N	7.35246	109.79
A.56.SER.H	A.56.SER.N	7.4702	108.951
A.57.LEU.H	A.57.LEU.N	8.25529	114.253
A.58.ASN.H	A.58.ASN.N	6.53493	120.555
A.59.ASP.H	A.59.ASP.N	8.23307	125.555
A.60.GLU.H	A.60.GLU.N	7.66405	119.953
A.61.TRP.H	A.61.TRP.N	7.42177	118.193
A.62.LEU.H	A.62.LEU.N	7.29908	117.46
A.63.MET.H	A.63.MET.N	7.46211	110.372
A.64.ALA.H	A.64.ALA.N	6.88828	120.424
A.65.ALA.H	A.65.ALA.N	6.88492	121.93
A.66.ASP.H	A.66.ASP.N	9.23024	114.692
A.67.LEU.H	A.67.LEU.N	7.4923	123.016
A.68.ILE.H	A.68.ILE.N	8.86657	128.106
A.69.VAL.H	A.69.VAL.N	9.02573	127.895
A.70.ALA.H	A.70.ALA.N	9.07244	129.699
A.71.SER.H	A.71.SER.N	7.50425	119.44
A.73.GLY.H	A.73.GLY.N	8.03946	105.332
A.74.ILE.H	A.74.ILE.N	7.20661	121.519
A.75.ALA.H	A.75.ALA.N	7.94479	128.513
A.76.LEU.H	A.76.LEU.N	8.92352	124.117
A.77.ALA.H	A.77.ALA.N	7.06401	114.496
A.78.HIS.H	A.78.HIS.N	7.89524	124.684
A.80.SER.H	A.80.SER.N	11.0096	118.778
A.82.SER.H	A.82.SER.N	8.91835	119.354
A.83.ALA.H	A.83.ALA.N	7.42293	122.606
A.84.ALA.H	A.84.ALA.N	6.90215	121.514
A.85.ALA.H	A.85.ALA.N	8.14736	121.832
A.86.ASP.H	A.86.ASP.N	8.29034	121.158
A.87.ALA.H	A.87.ALA.N	7.201	120.678
A.88.GLY.H	A.88.GLY.N	7.80984	107.489
A.89.ILE.H	A.89.ILE.N	7.48673	123.858
A.90.GLU.H	A.90.GLU.N	7.51442	129.933
A.91.ILE.H	A.91.ILE.N	7.82834	127.389
A.92.VAL.H	A.92.VAL.N	9.0506	119.356
A.93.GLY.H	A.93.GLY.N	6.3831	105.016
A.94.ASP.H	A.94.ASP.N	9.03382	120.217
A.95.ILE.H	A.95.ILE.N	7.08588	118.465
A.96.GLU.H	A.96.GLU.N	7.33593	122.825
A.97.LEU.H	A.97.LEU.N	7.01825	114.932
A.98.PHE.H	A.98.PHE.N	7.79755	118.162
A.99.CYS.H	A.99.CYS.N	8.67517	119.037
A.100.ARG.H	A.100.ARG.N	7.18705	116.248
A.101.GLU.H	A.101.GLU.N	6.8818	114.47
A.102.ALA.H	A.102.ALA.N	7.15236	122.469
A.103.GLN.H	A.103.GLN.N	8.56067	120.418
A.104.ALA.H	A.104.ALA.N	6.89671	121.387
A.106.ILE.H	A.106.ILE.N	8.43548	119.578
A.107.VAL.H	A.107.VAL.N	9.1956	129.537
A.108.ALA.H	A.108.ALA.N	8.41416	129.998
A.109.ILE.H	A.109.ILE.N	8.49936	124.288
A.110.THR.H	A.110.THR.N	8.10142	121.137
A.111.GLY.H	A.111.GLY.N	7.40692	108.513
A.112.SER.H	A.112.SER.N	8.13325	121.025
A.121.LEU.H	A.121.LEU.N	7.94178	123.144
A.122.VAL.H	A.122.VAL.N	8.39209	120.076
A.123.GLY.H	A.123.GLY.N	8.02317	106.062
A.124.GLU.H	A.124.GLU.N	8.04142	121.078
A.125.MET.H	A.125.MET.N	8.3762	123.334
A.126.ALA.H	A.126.ALA.N	8.0816	122.922
A.127.LYS.H	A.127.LYS.N	8.33867	120.076
A.128.ALA.H	A.128.ALA.N	7.928	122.436
A.129.ALA.H	A.129.ALA.N	6.99688	118.724
A.130.GLY.H	A.130.GLY.N	7.83053	107.492
A.131.VAL.H	A.131.VAL.N	7.18448	120.945
A.132.ASN.H	A.132.ASN.N	8.81015	126.411
A.133.VAL.H	A.133.VAL.N	7.54631	126.918
A.134.GLY.H	A.134.GLY.N	8.47728	117.108
A.135.VAL.H	A.135.VAL.N	8.28051	127.682
A.136.GLY.H	A.136.GLY.N	8.29516	114.353
A.139.ILE.H	A.139.ILE.N	6.94281	111.993
A.140.GLY.H	A.140.GLY.N	7.64213	109.055
A.141.LEU.H	A.141.LEU.N	7.89647	126.589
A.143.ALA.H	A.143.ALA.N	8.6764	125.387
A.144.LEU.H	A.144.LEU.N	9.6568	114.06
A.145.MET.H	A.145.MET.N	7.80239	114.961
A.147.LEU.H	A.147.LEU.N	6.51544	116.254
A.150.GLU.H	A.150.GLU.N	8.50212	117.097
A.150.GLU.H	A.150.GLU.N	8.50212	117.097
A.151.CYS.H	A.151.CYS.N	7.54303	120.258
A.153.LEU.H	A.153.LEU.N	7.20505	121.82
A.154.TYR.H	A.154.TYR.N	8.98291	125.423
A.155.VAL.H	A.155.VAL.N	9.01342	123.9
A.156.LEU.H	A.156.LEU.N	8.76266	123.141
A.157.GLU.H	A.157.GLU.N	7.93275	124.232
A.158.LEU.H	A.158.LEU.N	8.68482	126.543
A.159.SER.H	A.159.SER.N	9.58753	119.499
A.161.PHE.H	A.161.PHE.N	6.18111	119.735
A.162.GLN.H	A.162.GLN.N	7.77961	117.399
A.163.LEU.H	A.163.LEU.N	7.92539	120.548
A.164.GLU.H	A.164.GLU.N	7.60137	117.426
A.165.THR.H	A.165.THR.N	6.83272	102.025
A.166.THR.H	A.166.THR.N	7.55997	120.907
A.167.SER.H	A.167.SER.N	9.22577	123.69
A.168.SER.H	A.168.SER.N	10.0661	121.102
A.169.LEU.H	A.169.LEU.N	7.21271	123.939
A.170.GLN.H	A.170.GLN.N	8.47409	130.009
A.172.VAL.H	A.172.VAL.N	8.89378	122.899
A.173.ALA.H	A.173.ALA.N	6.77619	118.822
A.174.ALA.H	A.174.ALA.N	8.28986	124.603
A.175.THR.H	A.175.THR.N	7.69088	113.733
A.176.ILE.H	A.176.ILE.N	6.67368	126.913
A.177.LEU.H	A.177.LEU.N	8.47496	120.592
A.178.ASN.H	A.178.ASN.N	7.08597	107.793
A.179.VAL.H	A.179.VAL.N	9.05838	121.534
A.189.PHE.H	A.189.PHE.N	8.46177	115.605
A.190.GLY.H	A.190.GLY.N	8.11247	108.712
A.191.LEU.H	A.191.LEU.N	8.60071	122.828
A.192.GLN.H	A.192.GLN.N	8.80393	114.587
A.193.GLN.H	A.193.GLN.N	7.2088	123.41
A.195.ARG.H	A.195.ARG.N	8.47647	116.774
A.196.ALA.H	A.196.ALA.N	7.44982	118.297
A.197.ALA.H	A.197.ALA.N	6.92866	119.993
A.198.LYS.H	A.198.LYS.N	6.48563	113.242
A.199.LEU.H	A.199.LEU.N	8.22259	116.759
A.200.ARG.H	A.200.ARG.N	6.93998	119.871
A.201.ILE.H	A.201.ILE.N	7.74528	119.74
A.202.TYR.H	A.202.TYR.N	6.66413	115.574
A.203.GLU.H	A.203.GLU.N	7.27782	122.698
A.204.ASN.H	A.204.ASN.N	8.81019	116.721
A.205.ALA.H	A.205.ALA.N	7.18175	122.173
A.207.VAL.H	A.207.VAL.N	6.62878	116.305
A.208.CYS.H	A.208.CYS.N	7.77209	124.334
A.209.VAL.H	A.209.VAL.N	9.37111	127.779
A.210.VAL.H	A.210.VAL.N	8.67465	121.513
A.211.ASN.H	A.211.ASN.N	7.79247	118.799
A.212.ALA.H	A.212.ALA.N	9.64648	127.877
A.213.ASP.H	A.213.ASP.N	8.08023	113.066
A.214.ASP.H	A.214.ASP.N	7.30451	120.012
A.215.ALA.H	A.215.ALA.N	8.84496	129.117
A.216.LEU.H	A.216.LEU.N	8.13815	116.046
A.217.THR.H	A.217.THR.N	7.7877	108.159
A.218.MET.H	A.218.MET.N	6.77774	119.803
A.220.ILE.H	A.220.ILE.N	8.2334	123.585
A.221.ARG.H	A.221.ARG.N	8.03211	118.211
A.222.GLY.H	A.222.GLY.N	7.65396	108.333
A.223.ALA.H	A.223.ALA.N	8.20125	121.417
A.224.ASP.H	A.224.ASP.N	7.33538	121.047
A.225.GLU.H	A.225.GLU.N	9.02549	118.504
A.226.ARG.H	A.226.ARG.N	8.40111	119.119
A.227.CYS.H	A.227.CYS.N	7.46211	114.958
A.228.VAL.H	A.228.VAL.N	9.03693	126.5
A.229.SER.H	A.229.SER.N	9.33275	120.556
A.230.PHE.H	A.230.PHE.N	8.66473	117.816
A.231.GLY.H	A.231.GLY.N	8.5408	108.191
A.232.VAL.H	A.232.VAL.N	8.89555	117.823
A.233.ASN.H	A.233.ASN.N	9.17203	113.524
A.234.MET.H	A.234.MET.N	7.35532	117.17
A.235.GLY.H	A.235.GLY.N	7.43348	104.073
A.236.ASP.H	A.236.ASP.N	8.14828	123.956
A.237.TYR.H	A.237.TYR.N	8.63751	121.208
A.238.HIS.H	A.238.HIS.N	8.79563	119.56
A.240.ASN.H	A.240.ASN.N	8.82063	120.685
A.242.GLN.H	A.242.GLN.N	8.6621	123.84
A.244.GLY.H	A.244.GLY.N	8.22989	105.654
A.245.GLU.H	A.245.GLU.N	7.5289	119.87
A.246.THR.H	A.246.THR.N	8.86318	119.478
A.247.TRP.H	A.247.TRP.N	8.89847	125.267
A.248.LEU.H	A.248.LEU.N	8.88406	119.163
A.249.ARG.H	A.249.ARG.N	9.08073	127.272
A.250.VAL.H	A.250.VAL.N	8.32588	123.068
A.251.LYS.H	A.251.LYS.N	9.25169	128.485
A.252.GLY.H	A.252.GLY.N	8.06811	104.147
A.253.GLU.H	A.253.GLU.N	7.58726	121.547
A.254.LYS.H	A.254.LYS.N	8.51372	126.292
A.255.VAL.H	A.255.VAL.N	8.41737	117.168
A.256.LEU.H	A.256.LEU.N	6.90088	118.368
A.257.ASN.H	A.257.ASN.N	8.85389	130.356
A.258.VAL.H	A.258.VAL.N	7.96914	121.399
A.259.LYS.H	A.259.LYS.N	8.53986	122.333
A.259.LYS.H	A.259.LYS.N	8.53986	122.333
A.259.LYS.H	A.259.LYS.N	8.53986	122.333
A.259.LYS.H	A.259.LYS.N	8.53986	122.333
A.260.GLU.H	A.260.GLU.N	7.77205	116.489
A.261.MET.H	A.261.MET.N	7.25615	115.14
A.263.LEU.H	A.263.LEU.N	6.85831	117.891
A.264.SER.H	A.264.SER.N	8.18251	114.48
A.269.TYR.H	A.269.TYR.N	7.69486	120.728
A.270.THR.H	A.270.THR.N	8.34565	110.406
A.271.ASN.H	A.271.ASN.N	7.58943	120.555
A.272.ALA.H	A.272.ALA.N	7.62052	122.231
A.273.LEU.H	A.273.LEU.N	7.16709	116.815
A.274.ALA.H	A.274.ALA.N	7.23135	120.178
A.275.ALA.H	A.275.ALA.N	7.86658	116.562
A.276.LEU.H	A.276.LEU.N	7.96387	118.165
A.277.ALA.H	A.277.ALA.N	7.84	121.666
A.278.LEU.H	A.278.LEU.N	7.7897	120.082
A.280.ASP.H	A.280.ASP.N	9.02759	118.311
A.281.ALA.H	A.281.ALA.N	7.6626	123.743
A.282.ALA.H	A.282.ALA.N	7.85999	119.051
A.283.GLY.H	A.283.GLY.N	7.46513	105.386
A.284.LEU.H	A.284.LEU.N	7.84804	121.651
A.286.ARG.H	A.286.ARG.N	8.25468	125.367
A.287.ALA.H	A.287.ALA.N	8.69942	117.957
A.288.SER.H	A.288.SER.N	6.9899	109.468
A.289.SER.H	A.289.SER.N	7.73187	123.375
A.290.LEU.H	A.290.LEU.N	8.24506	119.039
A.291.LYS.H	A.291.LYS.N	7.20958	119.161
A.292.ALA.H	A.292.ALA.N	7.66993	122.149
A.293.LEU.H	A.293.LEU.N	7.29211	115.663
A.294.THR.H	A.294.THR.N	7.60811	108.09
A.295.THR.H	A.295.THR.N	7.18857	109.832
A.296.PHE.H	A.296.PHE.N	7.47886	123.593
A.305.VAL.H	A.305.VAL.N	9.00302	130.789
A.308.GLU.H	A.308.GLU.N	8.50683	128.145
A.309.HIS.H	A.309.HIS.N	8.32672	123.182
A.311.GLY.H	A.311.GLY.N	8.41499	101.139
A.312.VAL.H	A.312.VAL.N	7.57066	124.928
A.313.ARG.H	A.313.ARG.N	7.08515	124.919
A.314.TRP.H	A.314.TRP.N	8.98864	125.843
A.315.ILE.H	A.315.ILE.N	9.52297	124.671
A.316.ASN.H	A.316.ASN.N	9.52369	125.823
A.317.ASP.H	A.317.ASP.N	8.09429	130.085
A.324.GLY.H	A.324.GLY.N	8.5661	107.799
A.331.ASN.H	A.331.ASN.N	7.32813	119.457
A.332.GLY.H	A.332.GLY.N	8.50519	115.205
A.333.LEU.H	A.333.LEU.N	7.01347	123.1
A.335.VAL.H	A.335.VAL.N	8.13133	126.758
A.336.ASP.H	A.336.ASP.N	8.84866	127.719
A.337.GLY.H	A.337.GLY.N	7.04374	107.876
A.338.THR.H	A.338.THR.N	9.01142	125.368
A.339.LEU.H	A.339.LEU.N	8.32797	128.063
A.340.HIS.H	A.340.HIS.N	9.04468	128.885
A.341.LEU.H	A.341.LEU.N	8.91028	127.188
A.342.LEU.H	A.342.LEU.N	8.65914	129.234
A.343.LEU.H	A.343.LEU.N	8.11168	120.559
A.344.GLY.H	A.344.GLY.N	7.53049	106.595
A.345.GLY.H	A.345.GLY.N	6.08787	102.439
A.346.ASP.H	A.346.ASP.N	7.76494	120.893
A.347.GLY.H	A.347.GLY.N	10.1506	116.719
A.348.LYS.H	A.348.LYS.N	8.56683	116.606
A.349.SER.H	A.349.SER.N	8.79031	110.477
A.351.ASP.H	A.351.ASP.N	7.8538	117.305
A.353.SER.H	A.353.SER.N	8.2933	117.136
A.356.ALA.H	A.356.ALA.N	7.52324	118.388
A.358.TYR.H	A.358.TYR.N	7.17612	116.533
A.359.LEU.H	A.359.LEU.N	7.08801	118.228
A.360.ASN.H	A.360.ASN.N	7.61024	115.633
A.361.GLY.H	A.361.GLY.N	8.23457	108.303
A.362.ASP.H	A.362.ASP.N	8.44012	119.517
A.363.ASN.H	A.363.ASN.N	8.28396	117.98
A.365.ARG.H	A.365.ARG.N	8.68555	125.614
A.366.LEU.H	A.366.LEU.N	7.99455	120.028
A.367.TYR.H	A.367.TYR.N	9.09425	125.854
A.368.CYS.H	A.368.CYS.N	8.58202	122.26
A.369.PHE.H	A.369.PHE.N	8.43826	121.249
A.370.GLY.H	A.370.GLY.N	7.30228	102.069
A.371.ARG.H	A.371.ARG.N	8.6994	122.543
A.371.ARG.H	A.371.ARG.N	8.6994	122.543
A.372.ASP.H	A.372.ASP.N	8.442	115.286
A.372.ASP.H	A.372.ASP.N	8.442	115.286
A.373.GLY.H	A.373.GLY.N	7.38847	107.52
A.374.ALA.H	A.374.ALA.N	8.65443	121.86
A.375.GLN.H	A.375.GLN.N	7.38651	117.456
A.376.LEU.H	A.376.LEU.N	7.06305	121.46
A.377.ALA.H	A.377.ALA.N	7.72963	122.062
A.378.ALA.H	A.378.ALA.N	6.65375	114.423
A.379.LEU.H	A.379.LEU.N	7.27823	118.359
A.379.LEU.H	A.379.LEU.N	7.27823	118.359
A.380.ARG.H	A.380.ARG.N	6.51995	112.191
A.382.GLU.H	A.382.GLU.N	9.26084	116.252
A.383.VAL.H	A.383.VAL.N	7.10847	109.957
A.383.VAL.H	A.383.VAL.N	7.10847	109.957
A.384.ALA.H	A.384.ALA.N	7.10003	124.354
A.384.ALA.H	A.384.ALA.N	7.10003	124.354
A.385.GLU.H	A.385.GLU.N	7.98821	121.215
A.385.GLU.H	A.385.GLU.N	7.98821	121.215
A.386.GLN.H	A.386.GLN.N	8.53476	122.876
A.387.THR.H	A.387.THR.N	8.89372	116.411
A.388.GLU.H	A.388.GLU.N	8.25366	120.672
A.389.THR.H	A.389.THR.N	8.0386	107.592
A.390.MET.H	A.390.MET.N	9.81622	127.209
A.391.GLU.H	A.391.GLU.N	8.5271	119.808
A.392.GLN.H	A.392.GLN.N	7.49773	116.773
A.393.ALA.H	A.393.ALA.N	7.15117	122.692
A.394.MET.H	A.394.MET.N	8.16245	116.133
A.395.ARG.H	A.395.ARG.N	8.01261	116.863
A.396.LEU.H	A.396.LEU.N	7.31564	120.631
A.397.LEU.H	A.397.LEU.N	7.48348	116.137
A.398.ALA.H	A.398.ALA.N	7.68833	123.752
A.400.ARG.H	A.400.ARG.N	7.80508	114.681
A.402.GLN.H	A.402.GLN.N	8.26749	124.155
A.404.GLY.H	A.404.GLY.N	8.42028	114.989
A.405.ASP.H	A.405.ASP.N	8.13928	122.383
A.406.MET.H	A.406.MET.N	8.13368	118.909
A.407.VAL.H	A.407.VAL.N	8.68156	127.654
A.408.LEU.H	A.408.LEU.N	8.77281	129.499
A.409.LEU.H	A.409.LEU.N	8.03899	128.551
A.410.SER.H	A.410.SER.N	6.48045	120.318
A.412.ALA.H	A.412.ALA.N	7.24903	114.177
A.413.CYS.H	A.413.CYS.N	6.36767	108.418
A.414.ALA.H	A.414.ALA.N	8.42688	125.917
A.416.LEU.H	A.416.LEU.N	6.92218	121.251
A.417.ASP.H	A.417.ASP.N	9.56727	118.131
A.419.PHE.H	A.419.PHE.N	8.51285	118.194
A.421.ASN.H	A.421.ASN.N	6.9905	105.667
A.426.GLY.H	A.426.GLY.N	7.67842	107.105
A.428.GLU.H	A.428.GLU.N	8.37336	122.88
A.429.PHE.H	A.429.PHE.N	7.88126	121.275
A.430.ALA.H	A.430.ALA.N	8.52685	126.778
A.431.ARG.H	A.431.ARG.N	7.81808	118.754
A.432.LEU.H	A.432.LEU.N	7.90228	120.801
A.433.ALA.H	A.433.ALA.N	8.35997	123.293
A.434.LYS.H	A.434.LYS.N	6.73508	113.047
A.436.LEU.H	A.436.LEU.N	7.60906	117.924

## Sheet: INH
Assign F1	Assign F2	Pos F1	Pos F2
A.4.GLN.H	A.4.GLN.N	7.79682	118.89
A.5.GLY.H	A.5.GLY.N	8.67951	112.132
A.6.LYS.H	A.6.LYS.N	7.50584	118.717
A.7.ASN.H	A.7.ASN.N	10.0793	123.42
A.8.VAL.H	A.8.VAL.N	8.59959	128.567
A.9.VAL.H	A.9.VAL.N	8.41324	127.567
A.10.ILE.H	A.10.ILE.N	8.88782	128.411
A.11.ILE.H	A.11.ILE.N	9.16937	126.787
A.12.GLY.H	A.12.GLY.N	9.26258	117.857
A.13.LEU.H	A.13.LEU.N	8.87422	127.79
A.14.GLY.H	A.14.GLY.N	7.79386	110.656
A.15.LEU.H	A.15.LEU.N	8.53389	121.787
A.17.GLY.H	A.17.GLY.N	7.54937	114.534
A.18.LEU.H	A.18.LEU.N	8.28681	122.421
A.19.SER.H	A.19.SER.N	8.1256	115.839
A.20.CYS.H	A.20.CYS.N	7.20226	122.61
A.21.VAL.H	A.21.VAL.N	8.12025	122.506
A.22.ASP.H	A.22.ASP.N	7.91833	118.448
A.23.PHE.H	A.23.PHE.N	7.45081	120.935
A.24.PHE.H	A.24.PHE.N	7.75763	117.516
A.25.LEU.H	A.25.LEU.N	8.73576	122.392
A.26.ALA.H	A.26.ALA.N	7.67615	120.718
A.27.ARG.H	A.27.ARG.N	7.22202	117.298
A.28.GLY.H	A.28.GLY.N	7.52309	106.946
A.29.VAL.H	A.29.VAL.N	7.92113	123.947
A.30.THR.H	A.30.THR.N	8.53959	123.51
A.32.ARG.H	A.32.ARG.N	7.76617	116.641
A.33.VAL.H	A.33.VAL.N	8.22833	119.108
A.34.MET.H	A.34.MET.N	9.07231	121.739
A.35.ASP.H	A.35.ASP.N	8.06173	121.65
A.37.ARG.H	A.37.ARG.N	8.10259	115.968
A.38.MET.H	A.38.MET.N	8.18979	120.788
A.39.THR.H	A.39.THR.N	8.15286	111.603
A.42.GLY.H	A.42.GLY.N	8.43685	110.13
A.43.LEU.H	A.43.LEU.N	7.12674	121.388
A.44.ASP.H	A.44.ASP.N	8.44273	113.532
A.45.LYS.H	A.45.LYS.N	7.34293	118.062
A.46.LEU.H	A.46.LEU.N	7.03078	122.086
A.48.GLU.H	A.48.GLU.N	8.49404	123.293
A.49.ALA.H	A.49.ALA.N	7.86625	116.673
A.50.VAL.H	A.50.VAL.N	7.13192	116.829
A.51.GLU.H	A.51.GLU.N	9.39062	132.817
A.52.ARG.H	A.52.ARG.N	8.76578	121.101
A.53.HIS.H	A.53.HIS.N	8.3807	124.591
A.55.GLY.H	A.55.GLY.N	7.29751	109.909
A.56.SER.H	A.56.SER.N	7.57484	109.214
A.57.LEU.H	A.57.LEU.N	8.33525	113.923
A.58.ASN.H	A.58.ASN.N	6.56919	120.955
A.59.ASP.H	A.59.ASP.N	8.25802	126.085
A.60.GLU.H	A.60.GLU.N	7.68133	120.003
A.61.TRP.H	A.61.TRP.N	7.42912	118.385
A.62.LEU.H	A.62.LEU.N	7.38637	117.687
A.63.MET.H	A.63.MET.N	7.50373	110.573
A.64.ALA.H	A.64.ALA.N	6.85327	120.224
A.65.ALA.H	A.65.ALA.N	6.92314	121.924
A.66.ASP.H	A.66.ASP.N	9.26625	115.003
A.67.LEU.H	A.67.LEU.N	7.49971	122.981
A.68.ILE.H	A.68.ILE.N	8.8437	128.212
A.69.VAL.H	A.69.VAL.N	8.96976	127.94
A.70.ALA.H	A.70.ALA.N	9.08541	129.798
A.71.SER.H	A.71.SER.N	7.46792	119.235
A.73.GLY.H	A.73.GLY.N	7.65576	106.549
A.75.ALA.H	A.75.ALA.N	7.79958	128.055
A.76.LEU.H	A.76.LEU.N	8.72302	124.27
A.77.ALA.H	A.77.ALA.N	7.09847	114.479
A.78.HIS.H	A.78.HIS.N	7.78826	124.671
A.80.SER.H	A.80.SER.N	10.9204	118.709
A.82.SER.H	A.82.SER.N	8.85146	118.799
A.83.ALA.H	A.83.ALA.N	7.42331	122.635
A.84.ALA.H	A.84.ALA.N	6.88942	121.453
A.86.ASP.H	A.86.ASP.N	8.30503	121.286
A.87.ALA.H	A.87.ALA.N	7.23145	120.613
A.88.GLY.H	A.88.GLY.N	7.79874	107.38
A.89.ILE.H	A.89.ILE.N	7.50146	123.757
A.90.GLU.H	A.90.GLU.N	7.66763	129.99
A.91.ILE.H	A.91.ILE.N	7.81834	127.639
A.92.VAL.H	A.92.VAL.N	9.07149	119.548
A.93.GLY.H	A.93.GLY.N	6.38145	105.067
A.95.ILE.H	A.95.ILE.N	7.1103	118.435
A.96.GLU.H	A.96.GLU.N	7.4174	123.123
A.97.LEU.H	A.97.LEU.N	7.12058	115.188
A.98.PHE.H	A.98.PHE.N	7.90005	118.466
A.99.CYS.H	A.99.CYS.N	8.72089	119.189
A.100.ARG.H	A.100.ARG.N	7.19894	116.299
A.101.GLU.H	A.101.GLU.N	6.85427	114.539
A.102.ALA.H	A.102.ALA.N	7.1737	122.487
A.103.GLN.H	A.103.GLN.N	8.57403	120.355
A.104.ALA.H	A.104.ALA.N	6.88244	121.324
A.106.ILE.H	A.106.ILE.N	8.4552	119.722
A.107.VAL.H	A.107.VAL.N	9.19517	129.654
A.108.ALA.H	A.108.ALA.N	8.46453	130.137
A.109.ILE.H	A.109.ILE.N	8.51064	124.383
A.111.GLY.H	A.111.GLY.N	7.3751	109.429
A.112.SER.H	A.112.SER.N	8.10006	121.177
A.119.THR.H	A.119.THR.N	7.9507	116.746
A.121.LEU.H	A.121.LEU.N	7.88782	123.041
A.123.GLY.H	A.123.GLY.N	8.07066	106.275
A.124.GLU.H	A.124.GLU.N	8.0471	121.152
A.125.MET.H	A.125.MET.N	8.44733	123.45
A.126.ALA.H	A.126.ALA.N	8.1344	122.984
A.127.LYS.H	A.127.LYS.N	8.3732	120.301
A.128.ALA.H	A.128.ALA.N	7.93853	122.454
A.129.ALA.H	A.129.ALA.N	6.99578	118.709
A.130.GLY.H	A.130.GLY.N	7.83247	107.517
A.131.VAL.H	A.131.VAL.N	7.21659	121.182
A.132.ASN.H	A.132.ASN.N	8.83099	126.543
A.133.VAL.H	A.133.VAL.N	7.54169	126.949
A.134.GLY.H	A.134.GLY.N	8.49489	117.273
A.135.VAL.H	A.135.VAL.N	8.279	127.788
A.136.GLY.H	A.136.GLY.N	8.25395	113.79
A.139.ILE.H	A.139.ILE.N	7.023	112.089
A.140.GLY.H	A.140.GLY.N	7.69422	109.354
A.143.ALA.H	A.143.ALA.N	8.73367	125.345
A.144.LEU.H	A.144.LEU.N	9.66764	114.221
A.145.MET.H	A.145.MET.N	7.82024	115.092
A.147.LEU.H	A.147.LEU.N	6.37103	116.393
A.150.GLU.H	A.150.GLU.N	8.52964	117.195
A.151.CYS.H	A.151.CYS.N	7.56471	120.331
A.154.TYR.H	A.154.TYR.N	8.9791	125.355
A.155.VAL.H	A.155.VAL.N	8.99597	123.937
A.156.LEU.H	A.156.LEU.N	8.77847	123.355
A.157.GLU.H	A.157.GLU.N	7.98773	124.555
A.158.LEU.H	A.158.LEU.N	8.60686	126.238
A.162.GLN.H	A.162.GLN.N	7.79913	117.542
A.163.LEU.H	A.163.LEU.N	7.97873	120.914
A.164.GLU.H	A.164.GLU.N	7.37521	116.08
A.165.THR.H	A.165.THR.N	6.86344	102.173
A.166.THR.H	A.166.THR.N	7.54762	120.938
A.168.SER.H	A.168.SER.N	10.0406	121.149
A.169.LEU.H	A.169.LEU.N	7.2688	124.102
A.170.GLN.H	A.170.GLN.N	8.48046	129.942
A.172.VAL.H	A.172.VAL.N	8.9008	122.962
A.173.ALA.H	A.173.ALA.N	6.77925	118.779
A.174.ALA.H	A.174.ALA.N	8.3397	124.667
A.175.THR.H	A.175.THR.N	7.66345	113.795
A.176.ILE.H	A.176.ILE.N	6.66473	126.919
A.177.LEU.H	A.177.LEU.N	8.4531	120.495
A.178.ASN.H	A.178.ASN.N	7.09398	107.573
A.179.VAL.H	A.179.VAL.N	9.11747	121.715
A.182.ASP.H	A.182.ASP.N	6.98006	124.893
A.189.PHE.H	A.189.PHE.N	8.46945	115.521
A.190.GLY.H	A.190.GLY.N	8.17843	108.864
A.191.LEU.H	A.191.LEU.N	8.66983	122.878
A.192.GLN.H	A.192.GLN.N	8.83885	114.523
A.193.GLN.H	A.193.GLN.N	7.14757	123.827
A.195.ARG.H	A.195.ARG.N	8.46966	116.779
A.196.ALA.H	A.196.ALA.N	7.4456	118.408
A.197.ALA.H	A.197.ALA.N	6.92124	119.992
A.198.LYS.H	A.198.LYS.N	6.47689	113.565
A.199.LEU.H	A.199.LEU.N	8.2044	116.782
A.200.ARG.H	A.200.ARG.N	6.93774	119.752
A.201.ILE.H	A.201.ILE.N	7.7356	119.782
A.202.TYR.H	A.202.TYR.N	6.63715	115.567
A.203.GLU.H	A.203.GLU.N	7.29366	122.667
A.204.ASN.H	A.204.ASN.N	8.81811	116.773
A.205.ALA.H	A.205.ALA.N	7.17086	121.453
A.207.VAL.H	A.207.VAL.N	6.6331	116.402
A.208.CYS.H	A.208.CYS.N	7.77097	124.383
A.209.VAL.H	A.209.VAL.N	9.38258	127.792
A.210.VAL.H	A.210.VAL.N	8.68436	121.606
A.211.ASN.H	A.211.ASN.N	7.81002	118.88
A.212.ALA.H	A.212.ALA.N	9.62927	127.706
A.213.ASP.H	A.213.ASP.N	8.06984	113.055
A.214.ASP.H	A.214.ASP.N	7.30106	120.14
A.215.ALA.H	A.215.ALA.N	8.8559	129.129
A.216.LEU.H	A.216.LEU.N	8.14918	116.104
A.217.THR.H	A.217.THR.N	7.79211	108.306
A.218.MET.H	A.218.MET.N	6.78851	119.96
A.220.ILE.H	A.220.ILE.N	8.25189	123.808
A.221.ARG.H	A.221.ARG.N	8.04151	118.121
A.222.GLY.H	A.222.GLY.N	7.64989	108.33
A.223.ALA.H	A.223.ALA.N	8.21461	121.359
A.224.ASP.H	A.224.ASP.N	7.3211	120.992
A.225.GLU.H	A.225.GLU.N	9.05547	118.518
A.226.ARG.H	A.226.ARG.N	8.4309	119.276
A.227.CYS.H	A.227.CYS.N	7.46087	114.955
A.228.VAL.H	A.228.VAL.N	9.05016	126.627
A.229.SER.H	A.229.SER.N	9.34208	120.641
A.230.PHE.H	A.230.PHE.N	8.6798	117.895
A.231.GLY.H	A.231.GLY.N	8.5598	108.336
A.232.VAL.H	A.232.VAL.N	8.91236	117.828
A.233.ASN.H	A.233.ASN.N	9.16028	113.707
A.234.MET.H	A.234.MET.N	7.37368	117.189
A.235.GLY.H	A.235.GLY.N	7.39805	104.081
A.236.ASP.H	A.236.ASP.N	8.11628	123.895
A.237.TYR.H	A.237.TYR.N	8.60205	121.194
A.238.HIS.H	A.238.HIS.N	8.77739	120.072
A.240.ASN.H	A.240.ASN.N	8.82285	120.76
A.242.GLN.H	A.242.GLN.N	8.6861	124.132
A.244.GLY.H	A.244.GLY.N	8.13192	105.328
A.245.GLU.H	A.245.GLU.N	7.52081	119.99
A.246.THR.H	A.246.THR.N	8.86005	119.574
A.247.TRP.H	A.247.TRP.N	8.92097	125.443
A.248.LEU.H	A.248.LEU.N	8.89778	119.267
A.249.ARG.H	A.249.ARG.N	9.12571	127.243
A.250.VAL.H	A.250.VAL.N	8.30814	123.324
A.251.LYS.H	A.251.LYS.N	9.27114	128.563
A.252.GLY.H	A.252.GLY.N	8.04984	104.024
A.253.GLU.H	A.253.GLU.N	7.59017	121.649
A.254.LYS.H	A.254.LYS.N	8.50967	126.378
A.255.VAL.H	A.255.VAL.N	8.46981	117.081
A.256.LEU.H	A.256.LEU.N	6.92006	118.49
A.257.ASN.H	A.257.ASN.N	8.86164	130.482
A.258.VAL.H	A.258.VAL.N	7.99036	121.599
A.259.LYS.H	A.259.LYS.N	8.54375	122.343
A.260.GLU.H	A.260.GLU.N	7.72643	116.649
A.261.MET.H	A.261.MET.N	7.25456	115.214
A.262.LYS.H	A.262.LYS.N	8.44011	119.432
A.263.LEU.H	A.263.LEU.N	6.86135	118.24
A.264.SER.H	A.264.SER.N	8.19453	114.302
A.270.THR.H	A.270.THR.N	8.29826	110.13
A.271.ASN.H	A.271.ASN.N	7.56877	120.548
A.272.ALA.H	A.272.ALA.N	7.5881	121.975
A.273.LEU.H	A.273.LEU.N	7.21375	117.108
A.274.ALA.H	A.274.ALA.N	7.24995	120.569
A.276.LEU.H	A.276.LEU.N	7.95167	118.218
A.277.ALA.H	A.277.ALA.N	7.84805	121.686
A.278.LEU.H	A.278.LEU.N	7.82289	120.206
A.280.ASP.H	A.280.ASP.N	8.99236	118.401
A.281.ALA.H	A.281.ALA.N	7.68112	123.651
A.282.ALA.H	A.282.ALA.N	7.85924	119.06
A.283.GLY.H	A.283.GLY.N	7.47175	105.431
A.284.LEU.H	A.284.LEU.N	7.86636	121.662
A.286.ARG.H	A.286.ARG.N	8.25053	125.288
A.288.SER.H	A.288.SER.N	6.99204	109.352
A.289.SER.H	A.289.SER.N	7.70174	123.289
A.290.LEU.H	A.290.LEU.N	8.25941	119.123
A.291.LYS.H	A.291.LYS.N	7.18032	119.007
A.292.ALA.H	A.292.ALA.N	7.55476	122.158
A.293.LEU.H	A.293.LEU.N	7.27174	115.681
A.294.THR.H	A.294.THR.N	7.58906	107.943
A.295.THR.H	A.295.THR.N	7.15639	109.756
A.296.PHE.H	A.296.PHE.N	7.44741	123.749
A.305.VAL.H	A.305.VAL.N	8.98572	130.904
A.307.LEU.H	A.307.LEU.N	7.28183	119.301
A.308.GLU.H	A.308.GLU.N	8.52364	128.344
A.309.HIS.H	A.309.HIS.N	8.32387	123.366
A.311.GLY.H	A.311.GLY.N	8.41599	101.194
A.312.VAL.H	A.312.VAL.N	7.58965	125.085
A.313.ARG.H	A.313.ARG.N	7.07808	124.948
A.314.TRP.H	A.314.TRP.N	9.03366	125.892
A.315.ILE.H	A.315.ILE.N	9.52007	124.806
A.316.ASN.H	A.316.ASN.N	9.49996	125.798
A.317.ASP.H	A.317.ASP.N	8.16024	130.453
A.331.ASN.H	A.331.ASN.N	7.38436	119.549
A.332.GLY.H	A.332.GLY.N	8.42991	114.754
A.333.LEU.H	A.333.LEU.N	6.97228	122.945
A.335.VAL.H	A.335.VAL.N	8.01319	126.824
A.336.ASP.H	A.336.ASP.N	8.85336	127.753
A.337.GLY.H	A.337.GLY.N	7.05619	107.976
A.338.THR.H	A.338.THR.N	9.00881	125.53
A.339.LEU.H	A.339.LEU.N	8.3247	128.07
A.340.HIS.H	A.340.HIS.N	9.05403	128.948
A.341.LEU.H	A.341.LEU.N	8.93231	127.331
A.342.LEU.H	A.342.LEU.N	8.63878	129.405
A.343.LEU.H	A.343.LEU.N	8.14719	120.634
A.344.GLY.H	A.344.GLY.N	7.48328	106.382
A.345.GLY.H	A.345.GLY.N	6.08948	102.762
A.346.ASP.H	A.346.ASP.N	7.79445	120.851
A.347.GLY.H	A.347.GLY.N	10.2585	117.558
A.348.LYS.H	A.348.LYS.N	8.60737	116.277
A.349.SER.H	A.349.SER.N	8.87662	110.394
A.351.ASP.H	A.351.ASP.N	8.03443	117.497
A.353.SER.H	A.353.SER.N	8.3222	117.371
A.356.ALA.H	A.356.ALA.N	7.56862	118.614
A.357.ARG.H	A.357.ARG.N	7.15402	114.529
A.358.TYR.H	A.358.TYR.N	7.17045	116.669
A.359.LEU.H	A.359.LEU.N	7.10761	118.186
A.360.ASN.H	A.360.ASN.N	7.64031	115.771
A.361.GLY.H	A.361.GLY.N	8.25688	108.4
A.363.ASN.H	A.363.ASN.N	8.29401	118.059
A.365.ARG.H	A.365.ARG.N	8.69656	125.656
A.366.LEU.H	A.366.LEU.N	7.99795	120.078
A.367.TYR.H	A.367.TYR.N	9.07506	125.831
A.368.CYS.H	A.368.CYS.N	8.59269	122.313
A.369.PHE.H	A.369.PHE.N	8.39978	121.245
A.370.GLY.H	A.370.GLY.N	7.32016	102.051
A.371.ARG.H	A.371.ARG.N	8.673	122.303
A.372.ASP.H	A.372.ASP.N	8.41736	115.043
A.373.GLY.H	A.373.GLY.N	7.3571	107.551
A.374.ALA.H	A.374.ALA.N	8.66561	121.837
A.375.GLN.H	A.375.GLN.N	7.40385	117.432
A.376.LEU.H	A.376.LEU.N	7.03219	122.309
A.377.ALA.H	A.377.ALA.N	7.70561	122.11
A.378.ALA.H	A.378.ALA.N	6.64273	114.453
A.379.LEU.H	A.379.LEU.N	7.28063	118.513
A.380.ARG.H	A.380.ARG.N	6.50437	112.12
A.382.GLU.H	A.382.GLU.N	9.27095	116.244
A.383.VAL.H	A.383.VAL.N	7.13282	110.092
A.384.ALA.H	A.384.ALA.N	7.11383	124.447
A.385.GLU.H	A.385.GLU.N	7.98449	121.233
A.386.GLN.H	A.386.GLN.N	8.5588	122.886
A.387.THR.H	A.387.THR.N	8.89971	116.394
A.388.GLU.H	A.388.GLU.N	8.27585	120.981
A.389.THR.H	A.389.THR.N	8.03965	107.648
A.390.MET.H	A.390.MET.N	9.82119	127.282
A.391.GLU.H	A.391.GLU.N	8.53598	119.913
A.392.GLN.H	A.392.GLN.N	7.48097	116.792
A.393.ALA.H	A.393.ALA.N	7.15767	122.674
A.394.MET.H	A.394.MET.N	8.17217	116.188
A.395.ARG.H	A.395.ARG.N	7.99672	116.889
A.396.LEU.H	A.396.LEU.N	7.32391	120.734
A.397.LEU.H	A.397.LEU.N	7.5164	116.297
A.398.ALA.H	A.398.ALA.N	7.69443	123.74
A.400.ARG.H	A.400.ARG.N	7.82024	114.781
A.402.GLN.H	A.402.GLN.N	8.25063	124.249
A.404.GLY.H	A.404.GLY.N	8.36092	114.952
A.405.ASP.H	A.405.ASP.N	8.14345	122.534
A.406.MET.H	A.406.MET.N	8.14575	118.875
A.407.VAL.H	A.407.VAL.N	8.69071	127.672
A.408.LEU.H	A.408.LEU.N	8.80951	129.562
A.409.LEU.H	A.409.LEU.N	8.07542	128.682
A.410.SER.H	A.410.SER.N	6.45674	120.338
A.412.ALA.H	A.412.ALA.N	7.24997	114.171
A.413.CYS.H	A.413.CYS.N	6.37433	108.273
A.414.ALA.H	A.414.ALA.N	8.44459	126.16
A.417.ASP.H	A.417.ASP.N	9.6297	118.32
A.419.PHE.H	A.419.PHE.N	8.5554	118.239
A.421.ASN.H	A.421.ASN.N	6.9098	102.999
A.426.GLY.H	A.426.GLY.N	7.66212	107.331
A.427.ASN.H	A.427.ASN.N	8.56956	115.211
A.428.GLU.H	A.428.GLU.N	8.35376	122.896
A.429.PHE.H	A.429.PHE.N	7.91444	121.42
A.430.ALA.H	A.430.ALA.N	8.48144	127.212
A.431.ARG.H	A.431.ARG.N	7.88034	118.991
A.432.LEU.H	A.432.LEU.N	7.9266	120.895
A.434.LYS.H	A.434.LYS.N	6.82141	113.321
A.436.LEU.H	A.436.LEU.N	7.59753	117.882
