# Supplementary material for: Mechanistic insight into the dynamics of Mur ligase through a comprehensive timescale-specific approach
Source: Commun Chem. 2025 Sep 29;8:285. doi: 10.1038/s42004-025-01675-z (PMC12480691; doi:10.1038/s42004-025-01675-z)
Supplement: Supplementary file 4 — Supplementary Data 2 [file 42004_2025_1675_MOESM4_ESM.xlsx]

## Sheet: Info sheet
Numerical source data for the Figue 2 insets a ( R1×R2, J(0), J(wN), J(0.87wH)) and c (2D plot ) arranged in the following sheets:
Sheet "Fig. 2a": R1×R2 values for MurDapo, MurDACP, MuDinh
Sheet "Fig. 2a": J(0) values for MurDapo, MurDACP, MuDinh
Sheet "Fig. 2a": J(wN) values for MurDapo, MurDACP, MuDinh
Sheet "Fig. 2a": J(0.87wH) values for MurDapo, MurDACP, MuDinh
Sheet "Fig. 2c": 2D plots of R1R2 versus R2/R1 for MurDapo

## Sheet: Fig. 2a R1×R2
Residue number	APO	error	ACP	error	INH	error		Units:	s-2
1
2
3
4	22.2764	1.44983	17.2044	1.11973	18.6355	1.1837
5	16.6697	1.42989	13.6499	1.17087	14.6289	1.32514
6	22.8307	1.99837	16.2999	1.42673	18.6417	1.74274
7	16.7331	1.20445	13.5273	0.9737	14.072	1.03883
8	17.4991	1.29877	14.0239	1.04084	15.7411	1.20084
9	19.1453	1.8917	17.5449	1.73357	15.7318	1.55723
10	18.9086	1.59489	15.848	1.33674	16.0434	1.41767
11	15.0188	0.6647	15.0955	2.27204	15.3631	1.53631
12			14.4907	1.36665	16.5057	1.53738
13	16.0946	1.3277	13.9522	1.52686	15.3631	1.84357
14			19.0726	3.1535	22.0281	3.57472
15			15.263	4.31537	17.6446	1.76446
16
17	22.7662	1.91867	17.535	1.4778
18	24.2976	2.34271	15.6597	1.50987	17.6845	1.62343
19			18.0789	0.8731	17.6431	1.27714
20	18.7597	1.77723	15.026	1.42352
21	20.5993	1.46801	16.9258	1.20621	18.9781	1.27826
22	19.5058	1.3299	18.9038	1.28885
23	18.0018	2.32972	17.1365	2.21774	16.2799	2.08101
24	19.0423	1.48047	19.0033	1.47744	20.0348	1.56023
25	22.4333	2.02017	18.2514	1.64358	19.5312	1.65368
26	21.34	1.16458	14.9435	0.8155	18.0982	0.95356
27	16.1672	1.62533	16.1773	2.64663	15.7082	2.60914
28	18.8298	1.51216	14.8201	1.48201	15.3838	1.53838
29	21.0707	1.78828	15.711	1.12218	17.4922	1.29814
30	14.7919	0.82054	12.0567	0.66881	13.1186	1.07301
31
32	19.2826	1.0787	16.8828	0.94446	18.4672	1.84672
33	21.8757	2.82516	16.4697	2.127
34	25.8402	3.31122	18.618	2.38576	18.0839	2.21363
35	17.1432	1.21932	14.7522	1.04926	11.6858	0.83802
36
37	27.582	4.29673	19.0845	2.97299	19.1111	3.00783
38	18.1927	2.02082	14.2884	1.58714	16.4045	1.74129
39	16.8581	1.71174	13.7477	1.39591	12.9568	1.31807
40
41
42			15.3823	1.96819	19.6869	2.47424
43	19.2401	2.30881	16.6019	1.99223	19.7366	2.36839
44	20.5599	2.05825	17.9807	1.80005	20.3117	2.10858
45	20.8157	3.91345	16.7815	3.155	17.2579	3.15923
46	19.6774	3.21686	16.0206	2.61905	17.2781	2.78369
47
48					14.6137	0.8387
49	19.2826	1.0787	16.8828	0.94446	18.4953	1.05232
50	18.4437	1.73779	12.5642	1.18382	15.6322	1.38829
51	22.6304	2.28036	14.038	1.41454	13.3382	1.32668
52	20.124	1.62767	16.4738	1.33244	15.5405	1.24076
53	13.9337	0.80378	14.6584	0.84558	13.649	0.79291
54	19.6393		14.8661		15.5271	1.25076
55	14.7686	0.60068	13.8813	0.56459	16.3649	0.74392
56	18.6767	1.42806	16.5343	1.26425	18.1457	1.3964
57	19.7207	1.02163	14.4338	0.74774	15.4048	1.34076
58	16.6974	1.63273	13.1788	1.28866	14.4382	1.44864
59	18.2674	1.44441	13.5626	1.0724	15.686	1.25348
60	19.8969	1.69868	16.2978	1.39141	18.2436	1.59011
61			17.4672	0.86995	15.9181	0.7618
62	25.1145	4.10876	17.6093	3.70694	20.3116	4.38726
63	20.0189	0.67953	16.1899	0.54956	15.0903	0.57618
64	18.0553	2.16664	14.994	1.79928	18.2519	2.19023
65	17.8361	1.07788	19.2689	1.16446	20.3041	1.16099
66	19.8755	2.37455	11.6899	1.39661	20.0173	2.34833
67			15.8901	0.72526
68	17.6411	0.8475	14.5729	0.7001	14.4403	0.75502
69	20.8705	1.65299	14.7373	1.16722	16.6399	1.41202
70			15.5113	2.38524	16.1569	2.43331
71	18.7907	2.07403	14.7013	1.62266	16.241	1.88296
72
73	24.3155	1.74009	16.4173	1.28376	17.6021	1.25739
74	23.577	1.9011	18.8747	1.52194	18.9419	1.73658
75	19.1655	2.01448	17.888	1.8802	15.1358	1.56612
76			15.0506	2.24518	16.5791	2.70594
77	17.648	0.97588	21.261	1.17567	14.6624	0.86691
78	20.4839	2.11271	16.3853	1.68998	15.3302	1.56025
79
80					18.6415	1.55477
81
82	16.979	1.6979	16.6915	1.66915	20.555	2.0555
83	22.3219	1.43005	15.9779	1.02362	20.702	1.33512
84
85	19.852	2.07798	16.2504	1.70099
86	21.096	1.49372	17.4463	1.2353	17.0848	1.18508
87	8.33535	0.42215	14.0437	0.71125	23.8982	1.23381
88	17.1028	2.05234	16.703	2.00436	17.7901	2.13481
89	19.9272	2.16783	17.2033	1.8715	17.9827	2.046
90	17.8415	1.61928	14.7875	1.3421	14.6473	1.37763
91	18.4296	1.36192	11.8895	0.87861	15.565	1.2463
92	18.9726	1.13849	17.7865	1.06732	17.4456	1.06185
93	15.2593	1.47064	13.0697	1.25961	12.6449	1.16438
94	23.4565	4.13337	18.423	3.2464
95	19.963	2.3619	18.4834	3.92085	19.9375	4.31097
96	17.5554	2.85487			14.9643	2.41313
97	19.9669	1.83086	14.9651	1.37223	15.6674	1.37281
98	20.7326	1.66606	19.2066	1.54344	17.7313	1.39322
99	22.0973	2.3889	15.9377	1.723	15.8032	1.70691
100	26.9641	3.90143	19.2994	2.79243
101			15.8346	2.38397	17.122	2.68793
102	15.899	2.40334	14.2398	2.15253	13.584	2.106
103	14.7983	1.3979	12.0583	1.13907	13.1101	1.30112
104	13.7285	1.28818	11.878	1.11455	15.3455	1.51605
105
106	17.1019	1.42593	14.9689	1.24808	16.0007	1.24529
107	20.3292	1.7991	14.7907	1.30895	17.4422	1.60047
108	19.4636	2.76654	20.3354	2.89045	15.5583	2.2028
109	21.2254	3.48929	14.4533	2.37601	15.8194	2.52431
110	24.1758	2.5717
111	22.745	3.22459	13.5037	1.91444	17.2045	2.49847
112	15.238	1.82857	15.9107	1.90928	21.5648	2.58778
113	20.8823	3.09323
114
115
116
117
118		--		--		--
119		--		--		--
120
121	26.706	1.90751	14.1578	1.41578	15.6737	1.56737
122	19.2132	2.57844	13.7669	1.37669	15.5614	2.05727
123	18.0398	1.41064	19.1931	1.37351	17.6021	1.25739
124	24.9367	2.9924
125	18.2182	1.46979
126	22.9552	1.94782	15.665	1.32923	20.0038	1.66464
127			16.6871	2.455	17.5165	2.57812
128	19.7203	1.82011	18.3082	1.68978	18.4349	1.618
129	19.7492	1.06285	16.5476	0.89055	16.1434	0.91823
130	17.1029	1.06729	16.7461	1.04502	15.9529	1.06956
131	18.8179	1.80667	15.4281	1.48122	16.6968	1.61508
132	17.7888	1.59744	14.8344	1.33214	14.9542	1.3851
133	16.5035	2.28995	13.5605	1.88159	15.0437	2.05526
134	24.8793	2.57916	16.0486	1.66372	21.7013	2.17013
135	18.6639	1.87013	13.6447	1.36721	12.7929	1.32087
136			16.3462	2.52998	19.3213	3.04046
137
138
139	28.1496	5.16277	17.6077	3.22935	16.6094	2.93464
140	21.6982	3.03736	18.0087	1.25656
141	22.6138	4.6133	11.8895	0.87861
142
143	18.6533	2.50337	19.0349	2.55458
144	18.7516	1.81917	14.6385	1.42014	18.6289	1.74744
145	20.4372	3.8985	15.5521	2.96664	18.1784	3.47029
146
147	24.3784	1.85474	18.7309	1.42507	18.8392	1.46442
148
149
150	29.6892	3.01829	18.5593	1.85593	20.6127	2.21588
151
152
153	21.5156	2.5124
154			17.377	1.90818	15.1243	1.86005
155	17.4652	1.53952	14.038	1.23742	14.7982	1.39466
156	18.4372	3.02844	14.919	2.45055	16.5791	2.70594
157	17.0324	2.50673	15.7856	1.33973	20.4591	1.6211
158	19.3285	2.4203	17.5112	2.19274
159	21.9249	3.4624	18.0399	2.84886
160	18.2006	2.40729
161	18.178	2.37058	19.2407	2.50917
162	22.3049	3.84086	18.6209	3.20648	17.4545	2.92544
163	16.4219	1.84432	16.6086	1.86529
164	19.1665	1.88064	18.9704	1.8614
165	17.6856	3.09384	10.2467	1.7925	14.5999	2.49612
166	17.2691	1.14441	16.5527	1.83568	18.2606	1.98546
167	21.5404	1.67394	16.6767	1.29598		--
168			15.0856	2.93846
169	20.0668	1.58289	14.2658	1.1253	18.0459	1.45335
170	18.1326	0.77833	24.1876	1.03824	18.4699	0.81316
171
172	21.9317	3.87186	17.0584	3.01153	17.145	3.0734
173	18.1948	0.5535	14.5064	0.44129	14.5152	0.48846
174	22.5002	2.45024	15.1616	1.65107	16.9905	1.80978
175	17.5507	2.31682	15.0171	1.98236	18.811	2.4732
176	24.5149	2.63943	16.0619	1.72933	14.6893	1.53804
177	21.0024	1.94198	16.5551	1.53076	14.5496	1.37724
178	20.9576	2.08069	20.9445	2.07939	15.936	1.58723
179	16.1579	3.1847	14.1913	1.41913	13.6288	1.36288
180	18.2388	2.8586		--		--
181				--		--
182	29.8268	3.81225		--		--
183						--
184	28.2209	6.40453
185
186
187	19.7849	4.05219
188
189	23.4682	2.51648	15.5752	1.67012	15.8473	1.72506
190	18.8653	3.2637	17.0807	2.95497	16.9806	2.86538
191	18.0697	1.99065	15.9082	1.75252	18.9897	2.06759
192	20.5014	2.50064	17.4209	2.1249	16.2981	1.96587
193	20.5246	1.98095	20.7412	1.30661	15.2826	0.96108
194	22.4953	1.41711			15.2826	0.96108
195			17.7425	2.69487	19.7324	3.08165
196	22.885	3.37899	16.0746	2.37342	14.1899	2.15134
197	7.67251	0.91347	15.3945	1.83283	19.697	2.43335
198	19.8623	1.62421
199	25.3158	2.79038	18.5319	2.04265	19.9891	2.21532
200					19.178	1.68915
201	12.5009	1.27223	16.2978	1.39141	18.2436	1.59011
202	18.8275	1.58941	19.4951	1.64576	17.4751	1.48494
203	23.0057	2.1235	14.8217	1.36809	23.0105	2.01288
204	23.2782	1.15374	18.4958	0.9167	20.8388	1.04924
205	27.6135	4.31279
206
207	19.8366	2.41417	13.3412	1.62366	14.9097	1.74716
208	17.7416	2.05542	13.2339	1.53319	14.1476	1.70898
209	18.8062	2.3374	15.8403	1.96878	16.0584	1.9295
210	19.5235	1.82891	14.7035	1.37738	17.1006	1.65414
211	15.0251	1.80301
212	16.9202	2.89537	16.3206	2.79276	18.4258	3.25039
213	17.3922	2.21363	17.1487	2.18264	17.4592	2.13752
214	14.2678	2.35062	15.616	2.57272	17.2428	2.88854
215	17.4914	0.95545	14.4473	0.78916	16.3667	0.94216
216	17.451	1.80233	9.16233		17.524	1.7524
217
218					29.754	2.88854
219
220	18.0762	2.01144	15.3428	1.70729	17.163	1.94436
221	22.5788	1.93	21.7755	1.86133	21.6024	1.91466
222			17.1239	1.87824	19.239	2.1017
223	17.7289	1.47333			17.2708	1.46459
224	14.6128	2.07803	15.0829	2.14488	16.1309	2.20713
225			18.0022	2.18	19.7205	2.45
226	23.866	1.98303	17.9124	1.48834	18.915	1.5366
227
228	17.669	2.65939	16.0213	0.70907	16.1587	0.75357
229	20.5513	2.37801	18.0836	2.09247	18.7893	2.21199
230	25.9827	2.30945	18.9613	1.68536	18.9434	1.86669
231	24.6418	3.58909	18.9824	2.7648	22.1744	3.32184
232			13.4234	1.93073	17.2773	2.41443
233	26.772	3.05827	28.268	3.22918
234	21.8307	0.99421			22.042	0.90084
235	17.7811	2.21458	13.8063	1.71953	16.5884	2.04672
236	19.1594	1.30031	16.8864	2.48524	16.677	2.45589
237	21.2018	3.51036	16.2007	2.68233	16.1517	2.71315
238	27.7758	4.84877	21.5324	3.75887	26.2298	4.53698
239
240	21.5244	3.09196	19.3507	3.81399	17.6723	3.41573
241
242	20.2111	1.60923	17.668	1.40674	19.4185	1.465
243
244	24.0452	3.28067	16.1714	2.20639	20.3343	2.74852
245	27.8667	2.0294	19.119	1.9119	21.6989	2.16989
246	14.5163	1.5626	15.6371	1.68324	17.8686	1.99842
247	16.9304	1.77375	13.6275	1.42772	15.0966	1.54186
248	18.6998	3.08869	13.9327	2.3013	14.0425	2.36417
249	21.7916	2.61499	12.3813	1.48576	17.7468	1.3706
250	18.4912	1.66174	14.3474	1.28935	16.4143	1.49926
251	17.762	0.83431	15.9752	0.75038	19.2167	0.96414
252	16.9278	1.96361	14.3573	1.66542	17.2389	2.03814
253	20.874	1.15606	19.6576	1.08869	18.2337	1.04012
254	18.2858	1.2932	14.3203	1.01275	19.0371	1.3119
255	16.5018	1.98021	18.8426	1.9156	18.5777	1.85297
256				--
257	20.8552	2.23484	15.7252	1.68511	19.625	2.11092
258	21.2538	3.02825	13.418	1.9118	13.2736	1.87056
259	19.0272	2.31973	18.2386	2.22359	19.9427	2.3479
260	18.7024	1.90979	15.5791	1.59086	14.3285	1.42188
261	20.9079	2.98989	15.8203	2.26236	16.5731	2.32998
262					15.823	1.32188
263	24.8363	5.26848	15.7511	1.44351	16.3986	1.47304
264			16.9228	2.51826	18.7333	2.79315
265					17.3774	1.92798
266
267
268
269	21.9189	3.19563	17.7364	2.58585
270	20.4914	2.26017	17.4725	2.12623	21.113	1.60507
271			20.1989	1.33856	20.5197	1.29368
272	17.0631	2.51574
273	19.4611	2.49388	18.1663	2.32796		--
274	20.7281	2.19854	17.6198	1.76198		--
275	23.7028	3.48444
276	22.6149	4.45235	20.4966	4.03531	18.7959	3.69433
277	19.4459	1.78307	13.079	1.3079	16.5784	1.65784
278	19.7604	2.79728	17.1645	1.74685
279
280	19.3424	2.34228	18.0022	2.18	19.2423	1.92423
281	19.1173	2.14669	17.0526	1.91485
282	20.9164	2.81993	15.7051	2.11735	18.0306	2.39666
283	17.4592	1.63302	14.0112	1.31052	18.2331	1.79565
284	20.902	0.78904	17.7862	0.67142	19.4864	0.72861
285
286	18.0126	2.12028	14.1152	1.66152	15.9535	1.82459
287	22.247	2.23009	18.3368	1.83813
288	19.5356	2.20886
289	15.0471	1.65369			15.7361	1.73918
290	21.8629	2.67266	17.4953	2.13874	17.3735	2.07567
291	23.2894	4.72666
292	21.873	3.14516	17.7048	2.54581
293	19.0443	2.26127	16.2112	1.92488	16.3618	1.99963
294	18.6334	3.08699	12.8381	1.28381	17.9094	1.79094
295			18.3385	3.35416
296	20.995	1.54892	15.1151	1.11513	16.5946	1.65946
297
298
299
300
301
302
303
304
305	19.4629	2.57086	14.3462	1.31418	17.5646	1.43268
306
307	22.5103	3.66435
308	17.3143	2.27753	16.4935	2.16956	14.7364	1.98286
309	25.2302	3.19983	14.2577	1.35238	15.9583	1.56268
310
311	19.975	3.0975	14.5252	2.25241	15.7876	2.51415
312	21.4254	4.13029	17.9499	3.4603	19.2589	3.66271
313	19.2161	2.72658	15.0784	2.13948	15.8307	2.28528
314	17.5891	2.05243	14.1013	1.64545	16.1587	0.75357
315	17.6647	2.07435	14.6683	1.72248	15.7368	1.7842
316			14.6326	1.67842	16.4103	0.86346
317	22.4283	2.53277	15.7558	1.77925	16.0608	1.875
318
319
320
321
322
323
324	21.8493	4.79335	19.4281	4.26218
325	26.199	2.07765
326
327
328
329
330
331			18.3523	1.80517
332			14.5492	1.45492	18.8028	1.88028
333			15.8273	3.37456	18.2757	3.9604
334
335	20.0916	2.41099	19.5698	2.34837	16.8499	2.02198
336	19.5584	2.75433	13.5303	1.90542
337	20.3402	3.22247	15.0754	2.38838	17.3445	2.68734
338	16.9077	1.85665	14.03	1.66765	14.1976	1.57444
339	18.9171	2.68047	16.7753	2.37698	15.5264	2.18261
340	21.6088	2.6071	17.307	2.55203	16.75	2.43144
341	19.702	2.68168	16.2961	2.21809	16.09	2.18924
342	24.2301	3.42337	17.1153	2.41815	16.8888	2.43798
343	21.5796	3.45443	14.5462	2.32853	15.2335	2.41612
344	17.8017	2.13723	12.3684	1.23684	13.6926	2.02814
345	21.1336	1.35538	12.7816	0.81973	11.4817	0.7563
346	20.1645	1.92682	15.7201	1.50213	16.4562	1.5764
347	22.7187	2.93823	14.1095	1.82479	13.7291	1.77638
348	31.4142	4.24524	23.6025	3.18958	18.56	2.52436
349			18.3981	2.82132	18.4551	2.72167
350
351			17.684	3.26712	12.8023	2.386
352
353	23.1431	4.084	15.0772	2.66063	18.6478	3.33378
354
355
356	26.8297	3.564	17.4338	1.25073	22.9853	1.5407
357
358	20.3172	1.7917			21.0694	1.87137
359	21.2025	2.62606	17.4193	2.15749	20.6356	2.63999
360	23.3604	2.48597	17.2116	1.83163	19.4367	2.08149
361			31.9772	3.79427	34.7539	3.95846
362
363	24.2212	4.44721	21.503	3.94814	21.1193	3.85666
364
365	23.0738	2.46012	15.5917	1.66238	14.3472	1.53005
366	22.2308	1.98682	15.3456	1.37147	14.6485	1.26805
367			14.9777	3.10695	17.1338	3.55042
368	22.072	2.1742	15.0909	1.48653	13.0374	1.33927
369	26.2778	3.32988	17.4738	2.21425	22.6557	2.79369
370	20.8254	1.93695	13.5679	1.26193	13.464	1.2237
371	22.5343	2.21835	17.3118	1.70423	17.9703	1.80216
372	23.3448	1.83645	16.1257	1.26855	14.3957	1.6549
373	23.7133	1.30923	16.9976	0.93845	14.3999	0.85285
374	22.5903	2.47785	17.3775	1.90607	16.7765	1.76001
375	21.5901	4.54495	18.1663	2.32796	17.1102	2.26504
376	15.3801	1.68346	16.4873	1.80465
377	18.3751	1.66076	15.539	1.40443	18.0846	1.58867
378	16.9225	2.58352	16.8492	2.57232	14.975	2.26678
379	28.892	5.25795	20.1755	3.67167	19.2245	3.50526
380			13.5567	1.20322	16.7489	1.42293
381
382	22.9119	1.86583	19.3088	1.57241	18.9647	1.52597
383	24.1109	3.1485	18.498	2.41555	19.7839	2.53304
384	18.9102	2.01524	18.7939	2.00285	19.929	2.18416
385	19.7621	1.93312	11.0333	1.07927	13.5194	1.34157
386	16.9904	1.97226	13.4047	1.55603	14.4725	1.69086
387	22.9597	2.30356	17.1893	1.72461	17.6645	1.77858
388	19.0969	1.40321	16.1567	1.18717	16.5892	1.28113
389	24.7614	2.9671	18.5131	2.21839	18.9131	2.18998
390	26.7014	3.9062	18.2823	2.67455	15.5407	2.31309
391	21.1333	1.59472	16.0415	1.21049	16.8856	1.32109
392	23.5987	2.01748	16.5409	1.4141	19.9102	1.73724
393			18.7206	1.58795	18.069	1.55797
394	21.7895	1.9845	15.901	1.44819	17.3259	1.56063
395	27.7536	4.58755	16.5014	2.72761	18.8978	3.20765
396			16.351	2.29708	19.6198	2.71888
397	23.314	3.1858	20.4432	2.79351	20.2526	2.77765
398	21.5548	2.63029	16.312	1.99052
399
400	23.4518	4.01535	16.3287	2.79575	18.7671	3.19709
401	24.6026	2.95231
402	18.8069	2.60669	15.6804	2.17335	15.4931	2.15552
403
404	22.7022	3.04692	15.0876	2.02495	20.685	1.95104
405	23.6183	3.65879	15.2906	2.36872	17.5084	2.73831
406	20.4811	3.02806	15.9764	2.36205	18.0977	2.63562
407	22.1472	4.14589	14.4514	2.70527	15.5988	2.98656
408	26.2265	2.59198	16.9947	1.6796	17.4524	1.78267
409	20.727	1.10115	15.6781	1.56781	18.9883	1.89883
410			15.9056	1.171	16.4611	1.13682
411
412	31.6628	3.21703	20.4085	2.07356	25.5063	2.64765
413	24.5543	4.02511	14.4657	2.37132	15.4878	2.57358
414	21.6612	2.57003	15.1524	1.51524
415
416
417	26.6205	2.72252	23.1149	2.36399	26.0114	2.59332
418
419			12.7542	1.34195	13.8285	1.4754
420
421			19.4462	2.33655
422
423
424
425
426	25.7398	3.90199	20.6468	2.89018	21.1866	2.91737
427
428	22.406	2.12528	16.9539	0.68197	14.6734	0.5397
429	21.1662	0.85141	17.6335	2.23638	18.8535	2.37264
430			17.9232	0.39745
431			15.7496	1.57496	20.1841	2.01841
432	18.3199	2.29811	16.9953	2.13194
433	24.2527	2.09623
434	36.1478	3.22854	23.2484	2.07643	24.2593	2.12124
435
436	19.0608	1.70783	16.1756	1.44932	19.3682	1.76152
437

## Sheet: Fig. 2a J(0)
Residue number	APO	error	ACP	error	INH	error		Units:	ns/rad
1
2
3
4	15.5845	0.96479	13.4577	0.83535	15.2541	0.89408
5	11.87	0.95951	10.6608	0.79581	12.0517	0.9581
6	19.1898	1.03794	13.3927	0.7578	16.0568	0.96728
7	12.0117	0.86194	11.4162	0.73367	12.4387	0.85201
8	13.5229	0.68644	12.6176	0.64447	16.0019	0.77318
9	14.5913	1.11032	14.1233	1.12398	13.804	1.09178
10	14.0793	1.09897	13.6151	1.03376	15.4273	1.17631
11	12.3412	0.20673	12.467	0.67917	14.3608	0.7331
12			13.883	1.12829	16.4191	1.31348
13	12.478	0.92787	11.3537	0.79929	14.3652	0.87737
14			11.7681	0.61627	16.8428	0.82068
15			12.4453	1.11221	12.6838	0.60619
16
17	17.2134	0.85481	14.9383	0.75736
18	19.2355	0.67275	15.1048	0.49938	15.8222	0.46971
19			15.8401	0.48713	16.6218	0.5439
20	14.5912	0.63897	14.0309	0.66138
21	16.3338	1.03937	14.3394	0.94773	16.2268	1.00137
22	17.1497	0.97307	15.7451	0.91421
23	14.5925	1.19893	14.8987	1.16343	15.0289	1.14834
24	15.2655	0.74181	16.6248	0.78764	18.5022	0.91759
25	16.4689	0.94792	15.244	0.82293	17.4099	0.89501
26	16.7979	0.37648	12.8649	0.27059	17.1212	0.32573
27	13.3398	0.7626	14.042	1.34303	15.0415	1.44452
28	14.4279	0.81431	12.5344	0.58597	13.0821	0.65841
29	15.6112	0.67587	13.7597	0.39813	16.2801	0.49666
30	13.9941	0.67074	11.3459	0.57275	13.8175	0.65554
31
32	14.6354	0.71625	13.3659	0.67993	14.67	0.73106
33	16.0989	1.37451	13.8623	1.272
34	16.6274	0.71723	14.4123	0.63972	15.6936	0.62408
35	13.5706	0.84277	12.4248	0.74927	10.5262	0.59222
36
37	18.1831	1.66709	16.3122	1.41579	15.7006	1.44145
38	13.9167	0.81007	12.1164	0.66157	14.2332	0.71246
39	13.2683	0.41482	11.4421	0.34432	12.6641	0.37768
40
41
42			12.58	0.77629	16.6488	0.99803
43	15.3117	0.91526	13.0598	0.76501	17.0788	1.02374
44	17.1236	0.61438	13.8429	0.50064	15.7887	0.64276
45	15.5877	1.29961	14.064	1.21594	15.2617	1.17629
46	13.2393	0.83295	13.5214	0.80769	15.5781	0.95606
47
48					12.3948	0.61641
49	14.6354	0.71625	13.3659	0.67993	14.67	0.74636
50	15.2661	1.01536	11.6433	0.77841	14.9063	0.88316
51	16.1441	1.03135	12.1034	0.73824	12.2101	0.71438
52	18.0783	0.94082	14.2929	0.75827	15.3253	0.75621
53	14.5542	0.55514	12.7766	0.47387	14.3128	0.55289
54	16.3577	1.33203	13.7053	1.17305	15.1184	1.23014
55	13.6447	0.39906	12.5249	0.32324	14.696	0.42446
56	13.4977	0.7941	12.458	0.76422	14.2948	0.8457
57	13.7279	0.7204	11.9208	0.5966	14.1625	0.72781
58	13.4078	0.9208	11.1883	0.79068	12.6655	0.88339
59	13.7076	0.6261	11.1316	0.53695	13.557	0.68091
60	15.2636	0.73894	12.9968	0.64989	15.7134	0.78477
61			15.5362	0.66349	14.4058	0.58212
62	19.6059	1.94071	14.3359	0.95555	17.1783	1.16164
63	15.3807	0.40513	13.5415	0.39007	14.3887	0.43161
64	13.2412	0.80686	13.2493	0.76599	15.7552	0.96403
65	13.2667	0.29611	15.1134	0.35301	17.4923	0.36027
66	16.1249	1.75644	9.57368	1.09017	16.8666	1.79336
67			13.4438	0.57677
68	13.1273	0.47653	12.6819	0.44141	13.6553	0.55888
69	16.17	0.92061	14.2431	0.79191	15.9355	0.95833
70			13.1321	0.84945	14.7383	0.90873
71	14.1942	0.9258	12.8202	0.83628	17.2706	1.19371
72
73	15.3718	0.77322	12.7174	0.31461	14.6148	0.71752
74	15.5834	0.81805	13.8084	0.72839	15.9014	1.04744
75	12.9835	0.76447	13.8779	0.84876	12.699	0.74978
76			14.3475	1.29219	15.2448	0.94064
77	16.3145	0.424	16.332	0.39121	14.097	0.44538
78	13.8662	0.46704	13.1665	0.44159	13.3989	0.41727
79
80					20.1982	1.24201
81
82	13.7803	0.7008	13.7809	0.68673	19.0079	0.98994
83	17.4927	0.86378	13.9561	0.68723	17.4452	0.88143
84
85	15.1249	1.45076	13.1878	1.32211
86	16.518	0.8526	13.8143	0.74331	15.3436	0.78601
87	6.53546	0.31691	11.2207	0.55581	9.56405	0.48361
88	12.4295	0.75305	14.6422	0.89911	17.5006	1.13282
89	14.5655	1.2671	13.4793	1.19658	16.5382	1.54251
90	14.5003	1.21546	13.4113	1.17589	13.9078	1.25996
91	14.1037	0.77275	10.6166	0.60788	14.4834	0.93982
92	15.1961	0.57314	15.5118	0.60996	16.8481	0.64936
93	12.4805	0.67816	12.3473	0.64628	12.3072	0.59139
94	15.5826	1.34527	14.134	1.22901
95	13.6568	0.815	12.4308	0.5562	14.4718	0.75893
96	16.1753	1.28391
97	16.1483	0.99801	13.3003	0.83878	16.737	1.05691
98	17.357	0.75342	15.9244	0.711	17.6403	0.70885
99	16.7724	1.17544	13.4735	0.93714	15.453	1.09467
100	18.44	1.53741	15.8493	1.30347
101			15.3575	1.15014	16.0645	1.2185
102	14.2478	1.08266	12.293	0.93923	13.1129	1.01539
103	13.459	0.63036	11.0324	0.50917	12.4447	0.59434
104	10.9215	0.53001	9.3902	0.44948	13.3609	0.67202
105
106	13.7794	0.62416	12.7721	0.58701	15.5806	0.62723
107	13.658	1.05306	12.7072	0.96005	15.9133	1.25216
108	13.845	0.71933	15.8566	0.80265	13.1992	0.63902
109	15.635	1.32479	13.65	1.16768	15.3392	1.26466
110	16.1177	0.92188
111	19.0975	0.83411	12.6417	0.55175	14.5984	0.74542
112	12.8765	0.71783	10.569	0.65341	12.0481	0.71928
113	15.8678	0.89095
114
115						--
116						--
117						--
118		--		--		--
119		--		--		--
120
121	20.488	0.5912	12.4131	0.59972	15.5979	0.78836
122	15.4285	1.42918	11.5292	0.58762	15.216	1.37116
123	13.895	0.33229	15.2499	0.80276	14.6148	0.71752
124	14.51	0.85265
125	12.6364	0.60491	12.4879	0.26498
126	16.5862	0.67418	11.8738	0.49236	14.2961	0.57085
127			13.5674	1.06583	15.1428	1.16446
128	15.7303	1.02106	14.2917	0.96155	14.8271	0.91037
129	14.6129	0.36485	13.9655	0.34829	14.3846	0.42663
130	12.4292	0.37018	14.6843	0.4014	15.2133	0.44568
131	14.2192	1.19858	14.782	1.1762	16.1237	1.2652
132	15.5235	1.17349	13.6637	1.08148	14.4985	1.12213
133	14.3388	0.902	11.7547	0.742	14.0535	0.82069
134	16.4659	0.55969	12.8232	0.40327	15.8885	0.80217
135	14.1023	0.60718	12.388	0.59721	12.144	0.61499
136			13.1368	0.64003	12.6291	0.63214
137
138
139	15.6435	0.81997	15.6752	0.87946	16.8125	0.84246
140	11.6957	0.26786	10.8238	0.71762
141	15.8635	0.67764	10.6166	0.60788
142
143	15.5219	1.02164	15.8589	1.10379	17.1184	0.68329
144	16.2897	0.56298	12.0252	0.40007	15.3035	0.46658
145	16.869	1.99685	13.5197	1.60078	15.7161	2.05845
146
147	17.2805	1.16654	15.934	1.14321	16.9227	1.19158
148
149
150	17.6208	0.47227	13.6603	0.69533	16.8169	0.50904
151
152
153	15.7725	0.9185
154			14.0189	0.39595	13.8492	0.5637
155	15.4551	0.98033	12.5555	0.81156	13.8244	0.9661
156	13.0553	0.85016	13.1172	0.79445	15.2448	0.94064
157	13.8032	0.93485	12.6469	0.58935	14.3114	0.53081
158	16.7773	0.26398	14.855	0.22766
159	17.7266	1.47252	15.4306	1.22239
160	17.6396	1.0764
161	16.1514	0.39241	17.2779	0.43867
162	17.9815	1.54512	15.3246	1.29897	16.1158	1.14452
163	16.0146	0.96488	13.6969	0.83349
164	17.4756	0.55668	17.5799	0.53413
165	15.2674	1.27147	11.356	0.9382	13.978	1.07712
166	14.2217	0.48979	14.6192	0.85905	17.205	1.03318
167	16.2616	0.99708	13.1595	0.787	16.5003	0.84544
168			12.8676	0.51945
169	15.2405	0.5443	12.022	0.45473	15.4277	0.60696
170	18.3603	0.53708	19.3606	0.56283	14.9594	0.43247
171
172	16.0975	2.00856	13.7265	1.51511	14.7109	1.79091
173	14.7778	0.3867	12.568	0.29781	12.4493	0.3741
174	14.8874	0.79171	12.6739	0.67862	15.8768	0.7826
175	12.4055	0.86142	13.7037	0.96954	16.7669	1.16862
176	18.7468	0.98219	13.7241	0.73382	13.2919	0.65142
177	16.8676	1.03742	14.4625	0.86197	12.9603	0.78364
178	17.2636	0.14055	15.6744	0.11317	17.4273	0.17551
179	15.295	1.73788	13.1343	0.64293	15.2059	0.79648
180	16.5458	0.95029		--		--
181				--		--
182	14.2655	0.77831		--		--
183
184	15.9003	0.95396
185
186
187	16.7076	0.96363
188
189	16.3286	0.92004	11.7455	0.69566	14.927	0.90442
190	14.1016	1.17877	13.293	1.16074	15.867	1.27306
191	13.732	0.99653	12.663	0.91398	17.1242	1.2225
192	15.8675	0.64672	13.0807	0.55119	13.8279	0.5744
193	16.3333	0.98594	16.2188	0.14325	13.3584	0.12872
194	14.4906	0.11437			13.3584	0.12872
195			14.9327	0.73149	16.7488	0.82417
196	14.9795	0.84414	13.6475	0.80248	12.5433	0.71733
197	5.62833	0.55851	13.1435	1.28868	15.3623	1.55624
198	15.5204	0.98701
199	17.9076	1.26981	15.867	1.10361	15.7506	1.14121
200					16.8985	0.84933
201	8.10552	0.54744	12.9968	0.64989	15.7134	0.78477
202	14.2879	0.53707	15.5376	0.6282	15.1641	0.60412
203	16.4922	1.33346	12.3858	1.00289	19.9023	1.58813
204	20.0509	0.55154	16.0107	0.47298	16.3652	0.4988
205	14.5973	0.96911	12.5807	0.86183
206
207	16.2652	1.70076	11.4205	1.21172	14.829	1.52983
208	15.2451	0.71692	12.2266	0.57702	14.507	0.74898
209	14.2893	0.86438	14.9931	0.94906	15.9738	0.98321
210	14.5669	0.83987	12.756	0.71706	14.5648	0.86544
211	13.4351	0.80179
212	13.221	1.163	14.8478	1.30258	16.051	1.4137
213	13.9191	1.17095	13.7777	1.21869	15.6201	1.33775
214	10.9691	0.93027	12.6515	1.05158	14.5782	1.27396
215	15.5707	0.58319	14.1572	0.5165	16.7126	0.66104
216	14.8038	0.90222	7.63006	0.00155	18.664	0.97268
217
218
219
220	13.3583	0.78781	11.1699	0.65019	13.2457	0.83461
221	12.9517	0.72361	12.4593	0.72986	12.9791	0.82383
222			11.4951	0.60022	13.1739	0.70114
223	12.1933	0.72755			12.3742	0.73822
224	10.4078	0.77391	9.60639	0.72554	11.3422	0.79423
225			13.7571	0.75131	14.6841	0.81906
226	16.1181	0.66033	13.4777	0.5398	15.0559	0.61813
227
228	15.7568	0.8351	14.2103	0.23126	14.2335	0.29229
229	16.1001	0.63458	14.527	0.60646	16.1244	0.64098
230	19.1639	0.87708	16.4894	0.74198	17.9224	1.28566
231	16.1647	0.55024	15.4922	0.54638	20.8989	0.82111
232			11.6366	0.39421	16.8976	0.51226
233	19.2541	2.14201	20.6215	2.21416
234	13.5358	0.49085			13.8974	0.40387
235	10.4901	0.51861			10.8334	0.55766
236	15.9627	0.6161	13.9806	1.00974	14.9184	1.07959
237	16.1929	1.10893	13.5509	0.90275	14.6752	0.99929
238	22.37	2.98917	18.8723	2.49035	23.7577	3.0735
239
240	15.0747	1.53722	14.7785	1.84045	14.8331	1.63933
241
242	12.1648	0.66471	10.9563	0.59682	12.6554	0.62894
243
244	12.0158	1.42454	9.5519	1.16709	11.9336	1.44339
245	13.103	0.80085	10.2556	0.51123	12.4407	0.60627
246	14.2496	0.76083	13.5516	0.76312	15.3325	0.90203
247	13.5239	1.2238	11.4907	1.02605	14.1606	1.2266
248	15.3822	1.6402	13.1983	1.3951	12.6554	1.4394
249	16.657	1.02525	10.5086	0.63428	14.896	1.0117
250	14.6851	0.82861	12.3635	0.73386	14.9143	0.92476
251	14.1505	0.22587	12.2107	0.2058	14.8856	0.30661
252	10.4248	0.59406	10.0011	0.58286	12.2368	0.78662
253	16.4028	0.79086	15.6204	0.75572	14.9245	0.7568
254	13.7762	0.8119	11.99	0.71008	13.074	0.76383
255	11.4062	0.71777	13.9997	0.36741	14.2929	0.44252
256			2.46921	0.15952	4.06787	0.25326
257	13.7716	1.09727	12.4395	1.03547	15.6225	1.23748
258	14.8656	0.91845	11.377	0.68907	11.2982	0.65784
259	14.9868	0.39144	13.2518	0.32255	15.0451	0.29665
260	14.2662	0.8853	12.7871	0.81461	14.4998	0.87641
261	16.8205	1.14015	13.826	1.01371	14.2719	1.06894
262
263	15.0903	0.72713	11.5663	0.57953	12.569	0.63699
264			12.3633	0.82875	13.1792	0.88528
265			14.1679	0.8089	16.3713	0.83031
266
267
268
269	18.3083	1.6358	14.8374	1.38382
270	16.3102	0.96236	15.0098	0.95016	15.6739	0.97815
271			16.8826	0.57761	17.483	0.51175
272	15.3157	0.88666
273	14.4965	1.29244	14.3825	1.20923	14.0023	1.24868
274	15.8222	0.95565	11.2873	0.54449
275	18.4456	1.03629
276	19.1449	2.11869	15.7567	1.84658	17.5669	1.99898
277	14.4049	0.8529	9.69118	0.46778	13.7114	0.7045
278	16.6842	0.98568	13.8144	0.8978
279
280	16.8936	0.99173	13.7571	0.75131	18.6964	0.96748
281	15.4282	1.31466	15.2688	1.24231
282	16.8674	1.76184	14.9423	1.44701	17.1983	1.61914
283	14.1749	1.04661	12.0363	0.86585	15.6464	1.22684
284	14.7038	0.44108	13.3876	0.39677	16.7864	0.49062
285
286	14.0104	0.7306	12.3032	0.67257	13.9986	0.71926
287	16.0738	1.16566	14.641	1.11465
288	15.7762	0.92531
289	14.2269	0.80979			14.1855	0.86865
290	16.4475	1.38227	15.1612	1.28706
291	15.583	0.95871
292	17.145	0.60118	15.1032	0.52942
293	15.103	0.96692	13.4883	0.86596	15.226	1.11805
294	13.2172	0.71593	12.7646	0.64068	15.0584	0.75683
295			14.9665	1.64283
296	14.7958	0.78369	12.8065	0.57911	15.875	0.7776
297
298
299
300
301
302
303
304
305	14.893	1.08768	11.8097	0.87824	15.7752	1.09935
306
307	19.6326	1.32786
308	12.1493	0.65347	13.7413	0.78334	13.3868	0.8164
309	17.2336	1.36111	10.4276	0.38239	13.3907	0.56369
310
311	14.2147	0.9655	11.2821	0.77958	13.5938	0.90144
312	15.4943	0.70915	13.3269	0.53105	15.2259	0.61853
313	13.473	0.89933	12.52	0.82817	13.6312	0.93396
314	12.4285	0.45843	11.673	0.41058	14.2335	0.29229
315	12.0097	0.3917	13.3642	0.42112	15.1949	0.45618
316			13.2541	1.28766	13.6724	1.3685
317	14.6547	1.33964	13.9735	1.24989	16.6202	1.49071
318
319
320
321
322
323
324	15.5618	1.26323	15.1434	1.19527
325	16.255	0.98981
326
327
328
329
330
331			15.5557	0.86077
332			9.5223	0.47717	11.7725	0.59011
333			12.0855	0.88944	15.2291	1.22224
334
335	10.9517	0.63838	12.4455	0.74458	10.0496	0.60694
336	13.1915	0.45486	10.6462	0.37318
337	7.69118	0.34491	6.56931	0.308	7.77676	0.31217
338	12.2903	0.3443	12.3276	0.45528	13.3161	0.37962
339	13.4265	0.67246	13.8553	0.73915	13.5712	0.66674
340	16.6804	1.14692	14.452	1.6223	14.5884	1.4388
341	13.6813	1.32074	14.4776	1.42458	14.9131	1.45766
342	15.1403	1.44417	13.8356	1.35471	15.7817	1.53851
343	14.5165	1.32619	13.0616	1.1313	15.1518	1.46283
344	14.0356	0.76014	11.2578	0.569	13.9781	0.86004
345	14.494	0.53705	11.6623	0.41717	11.4628	0.43911
346	14.4956	0.73536	12.6768	0.63366	14.5515	0.75953
347	16.0954	1.11953	11.1533	0.77484	14.5286	0.97428
348	17.0359	1.33303	15.3427	1.1895	17.2065	1.44051
349			12.6281	0.56155	14.3426	0.58117
350
351			13.1352	0.52413	14.4746	0.61591
352
353	16.9795	1.29045	12.8234	0.99522	17.7881	1.38447
354
355
356	18.0223	1.08676	15.4083	0.99477	18.6913	1.18882
357
358	14.8894	0.91073			15.6412	0.95533
359	15.2377	0.23767	13.1352	0.19403	15.1713	0.31187
360	13.6483	0.79768	11.7379	0.70119	14.1064	0.90399
361			7.92132	0.29511	8.57341	0.2528
362
363	13.6938	1.00798	12.5689	0.92767	13.4253	0.93612
364
365	14.4436	0.43677	12.6607	0.36736	12.7314	0.38787
366	15.2363	0.6627	13.3248	0.53905	14.3827	0.55701
367			13.4121	0.82847	15.3877	0.94159
368	17.9836	0.67787	13.6882	0.49373	12.6363	0.48926
369	17.0931	1.58047	15.5132	1.4001	19.4492	1.70991
370	15.3564	1.11943	12.2509	0.88444	12.9963	0.92835
371	16.0268	0.62264	14.6523	0.56217	16.7261	0.67897
372	16.0255	0.64542	13.5486	0.52651	14.2553	0.76454
373	16.6541	0.27733	13.7241	0.22067	13.0804	0.25156
374	15.6552	0.82418	13.5396	0.75353	15.2441	0.75674
375	13.0021	0.89722	14.3825	1.20923	14.0023	1.24868
376	12.7361	1.02085	13.6947	1.07021
377	13.1259	0.84413	13.8529	0.90646	16.6979	1.00199
378	13.6173	1.11992	13.7927	1.10172	14.5797	1.18295
379	19.2289	1.55179	15.9503	1.28507	16.8751	1.32107
380			11.2617	0.50464	14.5323	0.54937
381
382	14.28	0.9827	14.248	1.03648	15.3606	1.12661
383	17.6069	1.07726	14.9966	0.91507	16.4297	0.9626
384	13.7524	0.52023	13.2341	0.50297	16.9158	0.70905
385	14.5898	0.72996	9.83156	0.48874	11.8582	0.59663
386	12.3822	0.70244	11.2239	0.6308	12.6953	0.8286
387	15.4221	1.08415	14.0595	0.99295	15.6824	1.11668
388	15.6845	0.60449	13.0574	0.46469	14.2852	0.56249
389	18.4214	1.76572	17.5462	1.7733	14.1276	1.22382
390	18.1853	1.56945	17.5654	1.57348	16.3001	1.51137
391	17.4027	0.30288	14.934	0.26198	17.5535	0.3503
392	18.9568	0.54886	15.6894	0.46922	20.3366	0.62516
393			14.2002	0.69356	18.956	0.97069
394	16.7043	0.51245	15.1855	0.46754	17.2366	0.51729
395	19.7419	1.87358	14.7536	1.44836	17.9529	1.78613
396			14.6075	1.20975	17.7629	1.39167
397	17.4229	1.20254	16.4656	1.21481	18.5549	1.32642
398	15.8902	0.61559	12.9439	0.46284
399
400	17.9114	1.36538	15.9074	1.1759	16.7924	1.19605
401	15.8605	0.92553
402	13.8698	0.98303	13.1933	0.96416	14.5927	0.99768
403
404	15.1653	1.21896	13.0043	1.04679	19.1805	1.15099
405	16.3276	0.92736	12.4248	0.69046	14.4842	0.85663
406	15.5419	1.24535	13.4512	1.13799	15.3024	1.2739
407	14.4216	1.54163	12.4473	1.40483	14.3415	1.67527
408	17.2555	0.84398	14.6923	0.71383	16.2436	0.78433
409	15.6351	0.26049	12.9453	0.64572	17.2435	0.83123
410			13.9649	0.75982	16.5893	1.03839
411
412	16.1737	1.08226	13.1293	0.88275	15.3341	1.10274
413	16.6056	0.94752	12.8431	0.70761	15.8838	0.93126
414	13.7943	0.50072	11.8287	0.61211
415
416
417	17.4417	0.22634	17.6832	0.22034	19.3197	0.18998
418
419			11.7208	0.43043	14.2423	0.54963
420
421			18.2814	0.67841
422
423
424
425
426	16.9525	1.06427	16.6515	0.37679	16.9853	0.35619
427		0.52082				0.4069
428	12.6964	0.43951	13.346	0.15786	13.0214	0.12346
429	15.1461	0.18793	16.2062	1.25179	16.6762	1.36481
430			10.5705	0.70396
431			13.4313	0.65695	17.548	0.84382
432	14.3364	0.91384	13.6031	0.83112
433	17.0025	0.34438
434	13.88	0.29934	10.4404	0.19834	11.8238	0.2437
435
436	17.5922	0.61849	15.4693	0.57059	16.3193	0.64025
437

## Sheet: Fig. 2a J(wN)
Residue number	APO	error	ACP	error	INH	error		Units:	ns/rad
1
2
3
4	0.0476	0.000261604	0.04459	0.000243569	0.04169	0.000194109
5	0.04468	0.000467049	0.04222	0.000494436	0.03979	0.00048288
6	0.04125	0.00143	0.04162	0.00134	0.03957	0.00132
7	0.0484	0.000213077	0.04066	0.000237416	0.03946	0.000191209
8	0.04498	0.00108	0.03893	0.00095226	0.03439	0.000915071
9	0.04564	0.000917171	0.0438	0.000934984	0.04028	0.000766212
10	0.04703	0.000491496	0.04102	0.000356105	0.03688	0.000326069
11	0.04192	0.00116	0.04254	0.00443	0.0379	0.0019
12			0.03604	0.000637192	0.03499	0.000206899
13	0.04472	0.000411496	0.04386	0.00219	0.0382	0.00219
14			0.05459	0.00637	0.04583	0.00506
15			0.04131	0.00842	0.04725	0.00492
16
17	0.04669	0.00179	0.04084	0.0016
18	0.04348	0.0026	0.03688	0.00243	0.03963	0.00261
19			0.03904	0.000681826	0.03678	0.00022316
20	0.04545	0.00235	0.03831	0.00181
21	0.04412	0.000427511	0.04096	0.000369685	0.04105	0.000386561
22	0.03916	0.000371903	0.04242	0.000525003
23	0.04412	0.0022	0.0406	0.00192	0.03813	0.00183
24	0.04368	0.00135	0.03887	0.00125	0.03813	0.00106
25	0.0477	0.00168	0.04291	0.00157	0.03956	0.00127
26	0.04374	0.00136	0.0406	0.00132	0.03684	0.00114
27	0.04229	0.00174	0.04066	0.00281	0.03666	0.00248
28	0.04426	0.000896239	0.04066	0.00221	0.03971	0.00212
29	0.04642	0.00178	0.0387	0.00164	0.03712	0.00162
30	0.03551	0.000315031	0.03655	0.00033338	0.03212	0.000958471
31
32	0.04533	0.000343445	0.04297	0.000326689	0.04257	0.00213
33	0.04662	0.0019	0.04248	0.0017
34	0.05485	0.00436	0.04531	0.0038	0.04103	0.00331
35	0.04355	0.000482285	0.03865	0.000446933	0.03876	0.000483016
36
37	0.05171	0.00365	0.03995	0.00264	0.04241	0.00279
38	0.04353	0.00263	0.03918	0.00219	0.04092	0.00241
39	0.04278	0.00313	0.04094	0.00307	0.03496	0.00247
40
41
42			0.04137	0.00274	0.04127	0.00267
43	0.04323	0.00432	0.04348	0.00435	0.04066	0.00407
44	0.04137	0.00262	0.04432	0.00288	0.04403	0.00301
45	0.04587	0.00455	0.04211	0.00424	0.03911	0.00412
46	0.05061	0.00517	0.03983	0.00413	0.03854	0.00387
47
48					0.03986	0.000313274
49	0.04533	0.000343445	0.04297	0.000326689	0.04257	0.000320068
50	0.04125	0.00111	0.03694	0.00107	0.03617	0.00108
51	0.04812	0.00195	0.0406	0.00165	0.03833	0.00151
52	0.03916	0.0012	0.0409	0.00122	0.03508	0.00103
53	0.03333	0.000601592	0.04049	0.000803567	0.03372	0.000595785
54	0.04186	0.00112	0.03743	0.00107	0.03569	0.00104
55	0.0371	0.000494151	0.03921	0.000686559	0.03908	0.00060128
56	0.04847	0.00093919	0.0458	0.000790612	0.0446	0.000754114
57	0.0489	0.00013785	0.04162	0.000122381	0.0379	0.000106371
58	0.0431	0.00121	0.04007	0.00114	0.03901	0.0012
59	0.04669	0.00136	0.04192	0.00144	0.04036	0.00122
60	0.04406	0.00149	0.04304	0.00164	0.03986	0.00155
61			0.03933	0.000383015	0.03839	0.000354734
62	0.04525	0.00313	0.04248	0.00602	0.04151	0.00574
63	0.04564	0.000558998	0.04192	0.000388691	0.03633	0.0003353
64	0.04686	0.00469	0.03933	0.00393	0.04031	0.00403
65	0.04703	0.00183	0.04518	0.00165	0.04075	0.00144
66	0.04425	0.000592817	0.0418	0.000636005	0.04087	0.000430264
67			0.04179	0.000492356
68	0.04689	0.00061533	0.0412	0.000493589	0.03738	0.000463047
69	0.04545	0.00106	0.03641	0.000921651	0.03692	0.000912926
70			0.04096	0.00352	0.03848	0.0036
71	0.04526	0.002	0.03965	0.00176	0.03259	0.00153
72
73	0.05532	0.00123	0.04512	0.00262	0.04263	0.00097077
74	0.05263	0.00151	0.04798	0.00135	0.04211	0.000907029
75	0.05001	0.00222	0.04465	0.00196	0.0409	0.00172
76			0.03625	0.00226	0.0384	0.00386
77	0.03688	0.00107	0.04465	0.00145	0.03704	0.00124
78	0.05061	0.00373	0.04336	0.00308	0.03898	0.00283
79
80					0.03115	0.000838105
81
82	0.04309	0.00228	0.0426	0.0022	0.03756	0.00194
83	0.04452	0.000669406	0.0406	0.000668386	0.04172	0.000625293
84
85	0.04505	0.000527046	0.04393	0.000558398
86	0.04505	0.000785114	0.04342	0.000805799	0.0388	0.000754987
87	0.04291	0.000240715	0.04297	0.000250423	0.08637	0.000285517
88	0.04826	0.00483	0.03916	0.00392	0.03657	0.00366
89	0.04833	0.00109	0.04571	0.00103	0.03878	0.00101
90	0.04174	0.000343961	0.03841	0.000183023	0.03621	0.0001826
91	0.04551	0.000919349	0.0395	0.000736685	0.03756	0.000754464
92	0.04412	0.000918205	0.04084	0.000959175	0.03646	0.000785944
93	0.04186	0.00192	0.03776	0.00177	0.03631	0.00153
94	0.05148	0.00464	0.04564	0.00397
95	0.04986	0.00304	0.04979	0.00834	0.04671	0.00769
96	0.03705	0.00309
97	0.0445	0.00127	0.03916	0.00105	0.03297	0.00093889
98	0.04334	0.00158	0.04315	0.00159	0.03489	0.00135
99	0.04689	0.00177	0.04114	0.00162	0.03585	0.00144
100	0.05068	0.00308	0.04198	0.00264
101			0.0363	0.00281	0.03704	0.00283
102	0.0395	0.0029	0.03942	0.00291	0.03704	0.00277
103	0.03705	0.00198	0.0365	0.00184	0.03557	0.0018
104	0.03979	0.0019	0.04145	0.00206	0.0379	0.00182
105
106	0.04336	0.0017	0.04078	0.00153	0.03595	0.00137
107	0.05188	0.000646285	0.04084	0.000486401	0.03892	0.000474459
108	0.05035	0.00475	0.04558	0.00424	0.04165	0.00377
109	0.0473	0.00364	0.03809	0.00305	0.03647	0.0028
110	0.05317	0.00233
111	0.04217	0.00403	0.03705	0.00373	0.04034	0.00412
112	0.04066	0.00407	0.0534	0.00534	0.06292	0.00629
113	0.04492	0.00396
114
115
116
117
118
119
120
121	0.04498	0.00194	0.03996	0.00204	0.03598	0.00184
122	0.04438	0.00178	0.04185	0.00211	0.03554	0.00151
123	0.04597	0.00258	0.04469	0.00101	0.04263	0.00097077
124	0.06103	0.0061
125	0.04839	0.00152	0.04266	0.00305
126	0.04953	0.00222	0.04716	0.00192	0.04944	0.00211
127			0.04242	0.00287	0.04048	0.0028
128	0.04431	0.00126	0.04545	0.0013	0.04363	0.00125
129	0.04648	0.00134	0.04084	0.00123	0.03927	0.00112
130	0.04777	0.00176	0.03967	0.00142	0.03702	0.00138
131	0.04798	0.000842753	0.03683	0.000664706	0.03646	0.00063493
132	0.04096	0.000507493	0.03771	0.000489124	0.03605	0.000461976
133	0.04007	0.00294	0.04001	0.00299	0.03664	0.00307
134	0.05302	0.00391	0.0438	0.00307	0.04635	0.00226
135	0.04669	0.00248	0.03939	0.0021	0.03728	0.0021
136			0.04412	0.00493	0.0523	0.0053
137
138
139	0.06122	0.00792	0.03887	0.0054	0.03514	0.00442
140	0.06315	0.00759	0.05531	0.000294513
141	0.04825	0.00775	0.0395	0.000736685
142
143	0.0418	0.0027	0.04235	0.0027	0.03776	0.00322
144	0.04114	0.00273	0.04149	0.00265	0.04228	0.00276
145	0.04266	0.00321	0.04066	0.00284	0.04019	0.00296
146
147	0.04948	0.000544985	0.04037	0.000464638	0.03931	0.000406293
148
149
150	0.05728	0.00434	0.04663	0.00269	0.04246	0.00348
151
152
153	0.04777	0.00259
154			0.0438	0.00362	0.03833	0.00312
155	0.03956	0.000891239	0.0399	0.000937891	0.03779	0.000934568
156	0.04999	0.00477	0.03967	0.00417	0.0384	0.00386
157	0.04419	0.00315	0.04399	0.00182	0.05036	0.002
158	0.0412	0.00449	0.04126	0.00454
159	0.04387	0.00339	0.04096	0.00301
160	0.03625	0.0025
161	0.03921	0.00409	0.04001	0.00408
162	0.04304	0.00372	0.04186	0.00385	0.03874	0.00336
163	0.03646	0.0019	0.04162	0.00226
164	0.03716	0.00247	0.03699	0.00275
165	0.03983	0.00364	0.03158	0.00306	0.03645	0.00333
166	0.04186	0.00131	0.03944	0.00188	0.03743	0.00179
167	0.04689	0.000812201	0.04336	0.000763669	0.03723	0.00191
168			0.04114	0.00641
169	0.04426	0.00177	0.04037	0.00165	0.0404	0.00167
170	0.03429	0.000581636	0.04304	0.000655886	0.04282	0.000646256
171
172	0.04784	0.00297	0.04412	0.00273	0.04096	0.00239
173	0.04348	0.000351742	0.04102	0.000330762	0.04054	0.000226349
174	0.05348	0.00328	0.04297	0.00234	0.03789	0.00199
175	0.05042	0.00312	0.03859	0.00255	0.03961	0.00247
176	0.04512	0.00236	0.0409	0.0023	0.03917	0.00226
177	0.04387	0.00163	0.04108	0.00138	0.03756	0.00132
178	0.04254	0.00409	0.04716	0.00426	0.03244	0.00282
179	0.03673	0.00297	0.03761	0.00197	0.03172	0.0016
180	0.03887	0.00371
181
182	0.0686	0.0051
183
184	0.06013	0.00601
185
186
187	0.04102	0.0059
188
189	0.04948	0.00241	0.04628	0.00225	0.03678	0.00168
190	0.04567	0.00428	0.04485	0.00386	0.03708	0.00321
191	0.04512	0.0018	0.0438	0.00169	0.03825	0.00158
192	0.04439	0.00344	0.04662	0.00364	0.04088	0.00321
193	0.04336	0.00165	0.04564	0.0024	0.04102	0.00219
194	0.05358	0.00299			0.04102	0.00219
195			0.0426	0.00437	0.04112	0.00433
196	0.05225	0.00491	0.04096	0.0038	0.03957	0.00381
197	0.04703	0.00115	0.04066	0.000956889	0.04493	0.00103
198	0.04624	0.00109
199	0.04992	0.00205	0.04084	0.00168	0.04473	0.00174
200					0.03955	0.00155
201	0.05287	0.00188	0.04304	0.00164	0.03986	0.00155
202	0.04655	0.00221	0.04438	0.00206	0.04068	0.00187
203	0.04777	0.000583775	0.04272	0.000589893	0.04042	0.00034856
204	0.04108	0.00119	0.04049	0.00108	0.04417	0.000929152
205	0.06569	0.00604	0.04526	0.0039
206
207	0.04248	0.000802738	0.04007	0.000775329	0.03535	0.000585691
208	0.04138	0.00302	0.03782	0.00255	0.03409	0.00241
209	0.04531	0.00289	0.03657	0.0022	0.0356	0.00203
210	0.0471	0.0018	0.04096	0.00159	0.04192	0.00156
211	0.03939	0.00394
212	0.04479	0.00379	0.03776	0.0032	0.04047	0.00357
213	0.04399	0.00201	0.04425	0.00199	0.03952	0.00165
214	0.04505	0.00405	0.04399	0.00348	0.04169	0.0036
215	0.03887	0.00061331	0.03636	0.000639422	0.03434	0.000628192
216	0.04108	0.00189	0.04125	0.00198	0.03325	0.00159
217
218
219
220	0.04498	0.00245	0.0463	0.00253	0.04353	0.00236
221	0.05673	0.00165	0.05637	0.00174	0.05451	0.0015
222			0.04956	0.00294	0.04934	0.00287
223	0.04867	0.00114			0.0463	0.00112
224	0.04531	0.00308	0.0509	0.00352	0.04651	0.00327
225			0.04452	0.00287	0.04561	0.00285
226	0.05038	0.00238	0.04662	0.002	0.04306	0.00171
227
228	0.03939	0.00397	0.03899	0.00112	0.04001	0.000983576
229	0.04518	0.00313	0.04329	0.00321	0.04043	0.00314
230	0.0471	0.0021	0.04114	0.00193	0.03711	0.00107
231	0.0541	0.00623	0.04254	0.00487	0.03759	0.00406
232			0.04037	0.00475	0.03668	0.00406
233	0.04637	0.000849958	0.0463	0.000988828
234	0.05239	0.00075083			0.05051	0.000628464
235	0.05248	0.00379			0.04709	0.00347
236	0.04137	0.0013	0.04242	0.00329	0.03867	0.00306
237	0.04505	0.00435	0.04211	0.00419	0.03824	0.00392
238	0.04387	0.00186	0.0391	0.00168	0.03867	0.00158
239
240	0.04926	0.00211	0.04419	0.00366	0.04163	0.00351
241
242	0.05381	0.00147	0.05223	0.0013	0.05019	0.0013
243
244	0.06564	0.00106	0.05565	0.00101	0.05639	0.00101
245	0.06949	0.00104	0.06221	0.00325	0.05736	0.00284
246	0.03562	0.00181	0.03983	0.00214	0.04001	0.00218
247	0.04317	0.000642059	0.0409	0.000689568	0.03682	0.000480079
248	0.04131	0.00231	0.03641	0.00216	0.03893	0.00244
249	0.04465	0.00447	0.0409	0.00409	0.04205	0.000318346
250	0.04368	0.00135	0.04078	0.00131	0.03818	0.00119
251	0.04278	0.00137	0.04419	0.0013	0.04444	0.00137
252	0.05589	0.00307	0.0481	0.00287	0.04666	0.00281
253	0.0431	0.000365576	0.04317	0.000358164	0.04169	0.000305675
254	0.04498	0.000452456	0.04088	0.000497903	0.04883	0.00047906
255	0.0489	0.00489	0.04601	0.00363	0.04408	0.00311
256			0.07212	0.00721	0.07703	0.0077
257	0.05133	0.00149	0.04291	0.00138	0.04312	0.00115
258	0.0489	0.00396	0.04108	0.00336	0.04198	0.00348
259	0.04355	0.00401	0.04883	0.00484	0.04603	0.00485
260	0.04545	0.00179	0.04217	0.00168	0.03474	0.00137
261	0.04278	0.00311	0.04043	0.00289	0.04039	0.00273
262
263	0.05406	0.00857	0.04538	0.0018	0.0425	0.00171
264			0.04637	0.00352	0.04738	0.0037
265			0.04457	0.00279	0.03721	0.00233
266
267
268
269	0.04242	0.00262	0.04242	0.00251
270	0.04355	0.00223	0.04001	0.00429	0.04706	0.000785196
271			0.04217	0.00134	0.04162	0.00143
272	0.03944	0.00351
273	0.04587	0.002	0.0424	0.00173	0.041	0.00177
274	0.04624	0.00226	0.05488	0.00273
275	0.04597	0.00374
276	0.04037	0.00305	0.04545	0.00335	0.03779	0.00289
277	0.04798	0.00141	0.04752	0.00258	0.04261	0.0021
278	0.04084	0.00341	0.04355	0.00152
279
280	0.04149	0.00268	0.04452	0.00287	0.03656	0.00185
281	0.04399	0.00137	0.03876	0.0013
282	0.04355	0.00154	0.03694	0.0013	0.03686	0.0012
283	0.04457	0.000843291	0.0409	0.000868554	0.04078	0.000798369
284	0.05013	0.000532832	0.04723	0.000521501	0.04045	0.000307597
285
286	0.04479	0.00285	0.04084	0.00246	0.0397	0.00246
287	0.04707	0.00144	0.04368	0.0012
288	0.04355	0.00225
289	0.03641	0.00182			0.0391	0.00198
290	0.0471	0.00186	0.04084	0.00169
291	0.0521	0.00708
292	0.04531	0.00496	0.0409	0.00432
293	0.04368	0.00231	0.04223	0.00241	0.03712	0.00195
294	0.0489	0.00579	0.03471	0.00202	0.04142	0.00217
295			0.041	0.00327
296	0.04876	0.00136	0.04001	0.00123	0.03666	0.00183
297
298
299
300
301
302
303
304
305	0.04545	0.00249	0.04223	0.000744734	0.0384	0.000113191
306
307	0.04049	0.0039
308	0.04912	0.00351	0.04211	0.00316	0.0384	0.00291
309	0.0521	0.00244	0.04728	0.00298	0.04078	0.00238
310
311	0.0476	0.00414	0.04432	0.00397	0.0401	0.00361
312	0.04847	0.00764	0.04682	0.00705	0.04445	0.00679
313	0.04963	0.00375	0.04198	0.00311	0.04051	0.00315
314	0.05006	0.00431	0.04254	0.00373	0.04001	0.000983576
315	0.05203	0.00433	0.03771	0.00324	0.0363	0.00299
316			0.0395	0.000637899	0.04266	0.000187139
317	0.05271	0.00131	0.03899	0.00102	0.03423	0.000971909
318
319
320
321
322
323
324	0.04847	0.00703	0.04485	0.00618
325	0.05678	0.00156
326
327
328
329
330
331			0.0406	0.00173
332			0.05138	0.00264	0.05381	0.00251
333			0.04459	0.00652	0.04071	0.00563
334
335	0.05818	0.00582	0.05042	0.00504	0.05334	0.00533
336	0.04852	0.00505	0.04145	0.00446
337	0.07002	0.00789	0.06049	0.00698	0.05866	0.00712
338	0.04833	0.00403	0.03927	0.0035	0.0378	0.0031
339	0.04955	0.00461	0.04242	0.00405	0.03974	0.00341
340	0.04492	0.0022	0.04248	0.00182	0.04053	0.00175
341	0.04854	0.00182	0.03944	0.00151	0.03826	0.00128
342	0.05637	0.00231	0.04412	0.00201	0.03795	0.00173
343	0.05098	0.00357	0.03979	0.00275	0.03555	0.00244
344	0.04457	0.0032	0.03804	0.00202	0.03509	0.00312
345	0.0521	0.0014	0.03754	0.00106	0.03535	0.000899361
346	0.04791	0.00226	0.04368	0.00198	0.03957	0.00183
347	0.04789	0.0029	0.04285	0.00271	0.03284	0.00195
348	0.06372	0.00368	0.05358	0.00291	0.03749	0.00197
349			0.04971	0.00546	0.04449	0.000261215
350
351			0.04478	0.00663	0.03078	0.00437
352
353	0.04735	0.0047	0.04114	0.00412	0.03702	0.00365
354
355
356	0.05106	0.00388	0.03899	0.000425862	0.04392	0.000450284
357
358	0.04651	0.00125			0.04678	0.00137
359	0.04651	0.00509	0.04478	0.00505	0.04626	0.00533
360	0.05681	0.0027	0.04814	0.00227	0.04524	0.00223
361			0.13472	0.01118	0.13726	0.01193
362
363	0.05869	0.00656	0.05717	0.00637	0.05186	0.00609
364
365	0.05605	0.00444	0.04393	0.00323	0.03937	0.00289
366	0.05106	0.00254	0.04096	0.00194	0.03549	0.00163
367			0.03973	0.00579	0.03886	0.00575
368	0.04291	0.00259	0.03939	0.00234	0.03578	0.00239
369	0.05404	0.00184	0.03967	0.00138	0.04054	0.00133
370	0.04723	0.0011	0.03916	0.000797915	0.03636	0.000751455
371	0.04955	0.00263	0.04019	0.00243	0.03756	0.00228
372	0.05091	0.002	0.04211	0.00159	0.03534	0.00153
373	0.05021	0.00199	0.04393	0.00161	0.03857	0.00155
374	0.04934	0.00288	0.04564	0.00257	0.0384	0.00207
375	0.05623	0.00801	0.0424	0.00173	0.041	0.00177
376	0.04229	0.00152	0.04186	0.00141
377	0.04812	0.00141	0.03916	0.00108	0.03769	0.00108
378	0.04393	0.00292	0.04254	0.0032	0.03558	0.00249
379	0.05333	0.00507	0.04355	0.00442	0.03964	0.00401
380			0.04211	0.00198	0.04021	0.00186
381
382	0.05426	0.000700608	0.04587	0.000650942	0.04213	0.000455327
383	0.04819	0.00343	0.04431	0.00309	0.04159	0.00286
384	0.04756	0.00326	0.04992	0.00344	0.04094	0.00282
385	0.04662	0.00226	0.03899	0.00191	0.03993	0.00189
386	0.04686	0.00259	0.04094	0.0023	0.03843	0.00218
387	0.05121	0.00146	0.04229	0.00126	0.03959	0.00118
388	0.04205	0.00145	0.04342	0.00171	0.03945	0.00151
389	0.04791	0.00143	0.03535	0.00108	0.04628	0.00124
390	0.05188	0.00306	0.03636	0.00221	0.03358	0.00212
391	0.04223	0.00234	0.03826	0.00216	0.03383	0.00202
392	0.04336	0.00257	0.03615	0.00221	0.03419	0.00196
393			0.04737	0.00173	0.03343	0.00116
394	0.04604	0.00273	0.03615	0.00224	0.03535	0.0022
395	0.05006	0.00323	0.0391	0.00275	0.03734	0.00262
396			0.03939	0.00243	0.03833	0.00239
397	0.04757	0.00311	0.04323	0.00276	0.03783	0.00245
398	0.04703	0.00401	0.0438	0.00375
399
400	0.04564	0.00446	0.03578	0.0035	0.03929	0.00388
401	0.05374	0.00537
402	0.04621	0.00306	0.04192	0.00294	0.03694	0.00266
403
404	0.0524	0.00304	0.04072	0.00222	0.03848	0.00212
405	0.05128	0.0047	0.04192	0.00407	0.04211	0.00403
406	0.04696	0.00327	0.04223	0.003	0.04151	0.00257
407	0.05461	0.00378	0.04102	0.00284	0.03823	0.00274
408	0.0534	0.00279	0.04102	0.0021	0.0381	0.00195
409	0.0475	0.00188	0.04257	0.00222	0.03908	0.00206
410			0.04007	0.000663194	0.03509	0.000106839
411
412	0.0654	0.00225	0.05224	0.00175	0.05587	0.00191
413	0.05038	0.00552	0.0395	0.00446	0.03419	0.00377
414	0.0539	0.00424	0.04456	0.00229
415
416
417	0.05417	0.00487	0.04465	0.00391	0.04829	0.00453
418
419			0.03831	0.00261	0.03379	0.00221
420
421			0.03743	0.00316
422
423
424
425
426	0.05156	0.00462	0.04355	0.00507	0.04238	0.00483
427						0.00666
428	0.06013	0.00347	0.0445	0.00127	0.03908	0.00107
429	0.04862	0.00136	0.03809	0.00176	0.04003	0.0018
430			0.05471	0.00408
431			0.04114	0.00209	0.04	0.00196
432	0.0463	0.00276	0.04361	0.00275
433	0.05042	0.00338
434	0.08707	0.00599	0.07311	0.00429	0.06774	0.00456
435
436	0.03798	0.00198	0.03688	0.00212	0.0419	0.00215
437

## Sheet: Fig. 2a J(0.87wH)
Residue number	APO	error	ACP	error	INH	error		Units:	ps/rad
1
2
3
4	2.47075	0.15635	1.31025	0.14384	1.50086	0.09264
5	3.44408	0.14601	2.99485	0.18825	2.62985	0.13781
6	1.48495	0.14488	1.2229	0.13465	1.46857	0.10022
7	0.79863	0.10206	0.80019	0.12143	0.77648	0.0832
8	1.02948	0.09568	0.93277	0.08381	0.64015	0.03746
9	0.56153	0.09112	0.76899	0.09052	0.41179	0.08037
10	0.67696	0.13836	0.5475	0.12395	0.30073	0.07781
11	1.00452	0.1346	0.56777	0.14211	0.34428	0.11114
12			0.78615	0.12165	0.76322	0.14688
13	1.21666	0.18503	1.82499	0.33662	0.35096	0.11477
14			1.90454	0.27963	0.7562	0.20437
15			1.44127	0.66856	1.83828	0.66856
16
17	0.91873	0.31936	0.67384	0.2975
18	0.99516	0.18323	0.18718	0.17403	0.32319	0.23587
19			0.85166	0.23718	0.92092	0.15842
20	0.70192	0.36347	0.27297	0.22962
21	0.54282	0.22699	0.58961	0.12591	0.63407	0.16862
22	0.77055	0.14958	0.65512	0.1738
23	0.54282	0.16913	0.8423	0.1721	0.50897	0.15726
24	0.85946	0.18986	0.97333	0.1975	0.50897	0.12205
25	1.29777	0.20791	0.30572	0.30669	0.48666	0.16685
26	0.81422	0.1699	0.8423	0.16458	0.76431	0.12309
27	0.74247	0.26074	0.80019	0.25634	0.56621	0.12227
28	1.54422	0.1934	1.23943	0.61558	1.69708	0.1938
29	1.11215	0.19129	1.09499	0.1307	1.00983	0.09628
30	1.1605	0.07277	1.52082	0.1146	1.37264	0.05372
31
32	1.88582	0.14571	1.35704	0.08753	1.86286	0.12231
33	0.96709	0.10286	0.61145	0.13631
34	0.61769	0.17466	0.79551	0.15787	0.20824	0.09119
35	0.94993	0.13491	2.2321	0.08102	0.72157	0.08109
36
37	1.74699	0.28711	1.30557	0.2579	0.87974	0.3035
38	2.05896	0.19212	1.85306	0.15865	0.29153	0.09212
39	1.49274	0.17206	1.70332	0.20549	1.21993	0.13953
40
41
42			1.3976	0.22929	0.81204	0.22845
43	1.1761	0.19139	0.99516	0.42138	0.80019	0.13655
44	1.3976	0.22994	1.49742	0.25364	1.48744	0.16458
45	1.49898	0.32884	0.8735	0.28632	1.02168	0.20203
46	1.43191	0.26057	1.3898	0.2287	0.88192	0.14724
47
48					1.70332	0.04244
49	1.88582	0.14571	1.35704	0.08753	1.86741	0.09225
50	1.48495	0.13429	1.24785	0.12204	1.0234	0.08612
51	0.99828	0.16435	0.8423	0.12705	0.59195	0.0805
52	0.77055	0.12569	0.63173	0.13043	0.91639	0.0758
53	0.51474	0.10807	0.92653	0.12818	0.34472	0.06697
54	1.0482	0.09427	0.89689	0.000122751	0.81672	0.07898
55	1.13087	0.15092	0.72999	0.17326	0.60365	0.12335
56	0.74871	0.20501	1.54734	0.23719	0.64202	0.13408
57	1.54422	0.09786	1.2229	0.08688	0.78615	0.07551
58	1.26657	0.09979	1.22134	0.09934	1.31773	0.05745
59	0.91873	0.15443	1.00452	0.18226	0.79426	0.1293
60	1.6846	0.20064	1.31181	0.22926	1.25877	0.14065
61			0.64888	0.16386	0.87849	0.11874
62	0.8423	0.18917	0.61145	0.20292	0.64108	0.16121
63	0.56153	0.24415	1.00452	0.17357	0.90969	0.11769
64	1.89674	0.32425	0.64888	0.56445	1.05288	0.17844
65	0.67696	0.19057	0.8891	0.19277	0.62939	0.08757
66	0.45235	0.35157	1.09187	0.4152	1.20106	0.21302
67			0	0.34953
68	0.77367	0.09328	0.42115	0.13415	0.38216	0.07617
69	0.70192	0.14683	0.5241	0.1077	0.37748	0.07931
70	--	--	0.58961	0.13132	0.59429	0.09608
71	1.93417	0.16796	1.51614	0.14546	0.8161	0.20245
72
73	1.38512	0.22733	0.93589	0.35696	0.39167	0.17412
74	1.09187	0.18	1.09811	0.15005	0.43051	0.08752
75	1.85618	0.13456	1.26345	0.10715	1.29153	0.10202
76			0.63641	0.3462	0.43238	0.08863
77	1.28685	0.15308	1.26345	0.47397	0.18796	0.42157
78	1.43191	0.20452	1.08563	0.14524	1.44673	0.16332
79
80					1.40196	0.29471
81
82	0.72906	0.31547	0.63116	0.39671	0.91614	0.1977
83	1.35704	0.1882	0.8423	0.1747	0.60053	0.13118
84
85	0.98268	0.18144	0.67852	0.22064
86	0.98268	0.19278	1.0404	0.17426	0.80487	0.12053
87	1.40228	0.17089	1.35704	0.17778	1.9766	0.1731
88	0.89845	0.2191	0.77055	0.16252	0.41179	0.17789
89	0.84854	0.15565	0.51474	0.14522	0.15723	0.28492
90	1.13555	0.13075	1.29777	0.07806	1.10373	0.07715
91	0.65512	0.09145	0.52722	0.0823	0.69911	0.04198
92	0.54282	0.13	0.67384	0.12834	0.48666	0.07609
93	1.0482	0.17579	0.66292	0.15778	0.37124	0.15234
94	1.91078	0.27563	0.56153	0.29116
95	1.96225	0.16237	2.01528	0.36078	1.89081	0.32868
96	1.16986	0.26195
97	0.27141	0.22015	0.77055	0.20433	0.44002	0.19964
98	0	0	0.13102	0.20778	0.83591	0.07872
99	0.77367	0.30515	0.46327	0.24804	0.59148	0.19063
100	1.37888	0.28869	0.96085	0.27915
101			0.59897	0.16141	0.8476	0.13557
102	0.52722	0.21573	1.6846	0.23764	0.07487	0.14982
103	1.16986	0.16576	1.55982	0.20992	1.56044	0.1586
104	3.61877	0.22062	2.44267	0.1846	2.3235	0.15991
105
106	1.08563	0.09402	0.71596	0.13099	0.6311	0.07801
107	0.53034	0.15581	0.67384	0.12598	0.27734	0.08061
108	0.51474	0.17132	0.60833	0.14819	0.42583	0.09275
109	0.48354	0.14792	0.42895	0.12197	0.3728	0.11799
110	0.70972	0.1103
111	0.82982	0.4573	1.16986	0.19435	1.36266	0.18668
112	0.80019	0.21689	0.54594	0.61478	0.38371	0.19692
113	1.07627	0.28942
114
115
116
117
118
119
120
121	1.02948	0.19359	0.64239	0.3688	0.05815	0.2226
122	0.36188	0.18394	0.7302	0.33654	0.81329	0.11181
123	0.32756	0.28178	0.1357	0.269	0.39167	0.17412
124	0.62393	0.25453
125	1.90454	0.11344	0.48042	0.21055
126	0	0	0.58025	0.23314	0.50538	0.20964
127			0.65512	0.17757	0.71065	0.10157
128	0.40711	0.18458	0.70192	0.18933	0.67384	0.13953
129	1.0638	0.23715	0.67384	0.21062	0.68944	0.12556
130	1.24785	0.20262	0.40555	0.16143	0.41694	0.12391
131	0	0.24269	0.22461	0.19201	0.48666	0.12019
132	0.58961	0.12432	0.70192	0.12034	0.67103	0.07185
133	1.22134	0.1619	1.26345	0.15596	1.23787	0.1283
134	0.8189	0.17828	0.76899	0.14937	1.81881	0.22833
135	0.91873	0.11076	0.60833	0.09011	0.34254	0.07794
136			0.54282	0.1544	1.76696	0.6833
137
138
139	2.686	0.51621	0.97333	0.32152	0.21432	0.21527
140	2.4146	0.3396	2.48947	0.1756
141	2.00748	0.58993	0.52722	0.0823
142
143	1.09187	0.31401	0.6988	0.30782	0.66292	0.41911
144	0.46327	0.47817	1.31025	0.4089	0.96771	0.41542
145	0.48042	0.30302	0.80019	0.26426	0.91967	0.26694
146
147	1.13243	0.32159	1.01076	0.25535	0.44268	0.19427
148
149
150	2.18998	0.45126	1.39588	0.6851	1.06317	0.15796
151
152
153	1.24785	0.3229
154			0.76899	0.11241	0.59195	0.06123
155	0.48666	0.08208	0.24333	0.12118	0.42552	0.08063
156	0.77211	0.12877	0.40555	0.12359	0.43238	0.08863
157	0.49758	0.14226	0.63329	0.13266	0.61956	0.21174
158	0.42115	0.13951	0.37904	0.24248
159	0.72375	0.19496	0.58961	0.26076
160	0.63641	0.26624
161	0.72999	0.37168	0.16222	0.40805
162	1.31181	0.33752	1.0482	0.74992	0.0783	0.20072
163	0.48666	0.19181	1.2229	0.21902
164	1.09187	0.28518	1.20886	0.33592
165	1.3898	0.27461	0.65512	0.71095	0.7172	0.22969
166	1.0482	0.22307	0.56777	0.2336	0.46046	0.15221
167	0.77367	0.20291	1.08563	0.23352	1.14714	0.22202
168			0.46327	0.35163
169	1.54422	0.15091	1.01076	0.17896	1.09905	0.1387
170	0.93277	0.2567	1.31181	0.25911	1.02605	0.13604
171
172	1.19794	0.24835	0.54282	0.23049	0.58961	0.13553
173	0.99516	0.22258	0.5475	0.20385	0.88442	0.12543
174	0.49134	0.16409	0.26205	0.13226	0.34815	0.07393
175	0.46327	0.15371	0.07799	0.14853	0.44611	0.08761
176	0.93589	0.2013	0.63173	0.18148	0.31945	0.12132
177	0.72375	0.17692	0.50538	0.1694	1.9061	0.13874
178	0.56777	0.22207	0.58025	0.25472	0.26454	0.13275
179	0.29948	0.11224	0.77211	0.31407	0.33418	0.1064
180	0.97333	0.25955
181
182	4.04305	0.61497
183
184	2.36624	0.51645
185
186
187	0.5475	0.30208
188
189	1.13243	0.25979	1.20886	0.24865	0.92092	0.1943
190	1.64405	0.2343	1.12307	0.24983	0.9284	0.17377
191	0.93589	0.14426	0.76899	0.23043	1.08236	0.16262
192	1.45063	0.21027	0.96709	0.28664	0.97941	0.15239
193	1.08563	0.28073	0.56153	0.32478	0	0
194	1.51614	0.34213			0	0
195			0.5241	0.221	0.80908	0.18854
196	1.36484	0.20624	0.58961	0.14207	0.69474	0.10173
197	0.67696	0.20139	0.80019	0.16546	0.74122	0.1415
198	0.14038	0.27363
199	0.82358	0.30775	0.67384	0.16684	0.5503	0.1411
200					0.82046	0.12298
201	2.02152	0.175	1.31181	0.22926	1.25877	0.14065
202	1.01544	0.24646	0.36188	0.27193	0.45812	0.17029
203	1.24785	0.26215	0.43675	0.3646	0.75246	0.1228
204	0.50538	0.51597	0.92653	0.45166	1.05834	0.22148
205	1.7158	0.32285	1.93417	0.21938
206
207	0.61145	0.17363	1.22134	0.16551	0.50881	0.07598
208	0.29481	0.12237	0.62393	0.12227	0.63453	0.08576
209	0.79551	0.14429	0.41179	0.11172	0.32709	0.07415
210	0.62861	0.15348	0.58961	0.12834	0.12728	0.08464
211	0.60833	0.17279
212	1.16986	0.25207	0.66292	0.2097	0.49789	0.16906
213	0.63329	0.28496	0.45235	0.27684	0.40399	0.15714
214	0.98268	0.15922	0.63329	0.19155	0.51287	0.14163
215	0.97333	0.15595	0.56153	0.18164	0.56653	0.10365
216	0.50538	0.20792	1.48495	0.49098	0.34684	0.13206
217
218
219
220	2.12759	0.14598	2.29605	0.19266	2.05896	0.14292
221	3.68117	0.21656	3.93074	0.22012	3.60318	0.15874
222			2.17438	0.24452	2.10887	0.17006
223	2.81079	0.08828			2.61987	0.07695
224	2.99485	0.26003	3.42536	0.29569	3.1304	0.24304
225			1.35704	0.16215	1.79488	0.17851
226	1.59101	0.23377	0.96709	0.29245	1.40711	0.14534
227
228	0.60833	0.1248	0.89222	0.16576	0.49228	0.0868
229	0.8891	0.19737	1.13087	0.18865	0.96865	0.39047
230	0.62861	0.14332	0.46327	0.12487	0.57323	0.0766
231	0.05459	0.34057	0.56777	0.2795	0.34534	0.15539
232			1.01076	0.48027	0	0.36145
233	2.24614	0.56227	2.29605	0.67089
234	3.46279	0.33073			4.46513	0.2423
235	5.59662	0.4747			5.46653	0.4145
236	1.3976	0.26676	0.65512	0.30806	1.00998	0.21035
237	0.98268	0.25416	0.8735	0.23878	0.87506	0.16718
238	0.72375	0.28791	0.8111	0.29817	0.67883	0.20226
239
240	1.28685	0.26795	1.59101	0.30358	0.77492	0.1823
241
242	3.55638	0.20099	3.57822	0.19882	3.37778	0.14122
243
244	3.94634	0.30388	3.34581	0.42377	3.25721	0.32392
245	4.50943	0.22886	3.08532	0.31601	3.55791	0.23054
246	1.08563	0.19785	1.3898	0.2152	1.26345	0.14478
247	1.22134	0.1829	0.63173	0.21381	1.00171	0.11031
248	1.44127	0.15674	0.5241	0.1562	0.60131	0.08429
249	1.26345	0.16272	0.63173	0.29089	0.47356	0.09079
250	0.85946	0.13811	0.71596	0.12982	0.91483	0.11869
251	1.49274	0.14482	1.59101	0.19554	1.30588	0.09653
252	2.07456	0.36803	2.11043	0.56751	2.69505	0.31366
253	1.26657	0.13556	1.22134	0.14124	1.50086	0.08405
254	2.12759	0.09791	1.74699	0.17152	2.36546	0.11069
255	1.54422	0.26141	1.40228	0.31442	1.78412	0.18489
256	--	--	3.74356	0.53668	3.55482	0.26789
257	2.01996	0.1737	1.40228	0.13861	1.36172	0.09564
258	1.54422	0.23119	0.50538	0.20206	0.08485	0.12658
259	0.94993	0.15302	0.49914	0.26493	1.0535	0.22253
260	0.70192	0.09333	0.82982	0.08626	0.50008	0.07311
261	1.49274	0.18928	0.96865	0.17632	0.88114	0.1452
262
263	3.37856	0.80883	2.94493	0.2698	3.01481	0.18496
264			2.24614	0.35155	2.51458	0.22196
265			0.22617	0.35796	0.61394	0.16414
266
267
268
269	0.65512	0.41007	0.65512	0.25558
270	0.94993	0.33389	1.26345	1.40391	0.87599	0.19679
271			0.82982	0.22759	0.33942	0.159
272	0.56777	0.21263
273	1.49898	0.15988	1.76415	0.23422	1.98643	0.1567
274	0.14038	0.24056	0.70387	0.44302	0	0.40226
275	0.32756	0.25098
276	1.01076	0.19462	0.70192	0.19866	0.42552	0.1248
277	0	0	0.54506	0.42127	0.51973	0.12375
278	0.67384	0.22913	0.94993	0.22685
279
280	0.21058	0.20813	1.35704	0.16215	0.30942	0.15309
281	0.63329	0.18821	1.05444	0.37669
282	0.94993	0.18165	0.14974	0.19258	0.53065	0.08066
283	0.22617	0.21775	0.63173	0.25868	0.71596	0.12842
284	0.66916	0.20306	0.5319	0.20158	0.83918	0.08311
285
286	1.16986	0.12386	0.67384	0.13106	0.82358	0.09639
287	1.74699	0.21231	0.85946	0.22834
288	0.94993	0.29621
289	0.5241	0.33184			0.48105	0.24012
290	0.62861	0.23552	0.67384	0.24302
291	1.47403	0.32073
292	0.79551	0.25854	0.63173	0.14604
293	0.85946	0.18253	0.78615	0.22301	1.00983	0.12744
294	1.54422	0.43912	0.95947	0.79068	0.81071	0.35605
295			1.65965	0.41375
296	1.64717	0.269	1.26345	0.50247	0.56621	0.0913
297
298
299
300
301
302
303
304
305	0.70192	0.22808	0.78615	0.13625	1.08657	0.08036
306
307	0.92653	0.19464
308	1.3898	0.14787	0.8735	0.11784	0.75573	0.09604
309	0.37124	0.30328	1.59725	0.18103	1.37763	0.11805
310
311	2.47075	0.28641	1.49742	0.27835	1.09094	0.16305
312	0.74871	0.2385	0.82202	0.23128	0.63984	0.16634
313	1.02948	0.16449	0.96085	0.15408	0.79722	0.10939
314	0.72064	0.1571	0.56777	0.14184	0.49228	0.0868
315	0.42427	0.21225	0.70192	0.13163	0.59897	0.08824
316			0.52722	0.15736	0.26018	0.13285
317	1.03728	0.27577	0.89222	0.17023	0.31446	0.10323
318
319
320
321
322
323
324	1.85306	0.4944	1.12307	0.56173
325	0.34628	0.65119
326
327
328
329
330
331			0.8423	0.1319
332			2.31258	0.31685	2.34834	0.20245
333			1.31025	0.23903	1.64779	0.23903
334
335	4.84791	0.38902	3.76228	0.50902	4.98829	0.27764
336	2.91686	0.34447	2.44267	0.30176
337	17.3171	1.95206	15.294	1.782	14.7234	1.79451
338	0.84854	0.20342	0.68944	0.13202	0.30822	0.37375
339	1.08095	0.18777	0.65512	0.14169	0.90937	0.11465
340	1.07627	0.1509	0.61145	0.13159	0.4564	0.08664
341	1.80159	0.25868	0.56777	0.12867	0.31196	0.0784
342	0.63485	0.23998	0.54282	0.13723	0.30947	0.07781
343	1.16674	0.18437	0.32444	0.12292	0.36344	0.07347
344	0.22617	0.18463	0.90332	0.29727	0.03541	0.1067
345	0.37124	0.3348	0.8189	0.20247	0.39807	0.13416
346	1.14803	0.15178	0.85946	0.13795	0.69474	0.09174
347	2.26485	0.28452	1.44751	0.20317	0.75152	0.14403
348	2.01216	0.2849	1.51614	0.36013	0.8579	0.20094
349			2.06832	0.30624	1.16206	0.18544
350
351			2.27265	0.51203	0.6715	0.21988
352
353	1.54734	0.33231	0.46327	0.31454	0.41694	0.23736
354
355
356	1.11371	0.27896	0.89222	0.20911	0.13336	0.22286
357
358	2.14631	0.24033			1.07066	0.20165
359	2.14631	0.4024	2.27265	0.31841	1.76883	0.25035
360	3.61877	0.29938	3.18203	0.26799	2.93573	0.20733
361			5.45312	0.53161	4.63702	0.49431
362
363	3.38948	0.44604	3.3692	0.44098	3.17953	0.4009
364
365	0.8657	0.19048	0.67852	0.14715	0.7328	0.10099
366	1.11371	0.17655	0.58961	0.13263	0.73623	0.08613
367			0.365	0.13813	0.76462	0.14287
368	0.30572	0.24385	0.60833	0.1242	0.85743	0.09457
369	1.19045	0.35334	0.40555	0.21163	0.88442	0.13307
370	0.5319	0.18966	0.77055	0.16967	0.56153	0.11381
371	1.08095	0.15991	1.13711	0.14096	0.69911	0.12576
372	1.21978	0.31933	0.8735	0.17226	0.6205	0.11121
373	0.61769	0.20305	0.67852	0.18924	0.63641	0.11472
374	1.23537	0.23106	0.56153	0.19793	0.75573	0.13144
375	1.83746	0.35771	1.76415	0.23422	1.98643	0.1567
376	0.74247	0.37134	1.0482	0.36256
377	0.99828	0.25098	0.77055	0.19882	0.82218	0.15075
378	0.67852	0.18045	0.56777	0.13853	0.89097	0.1298
379	0.60053	0.22504	0.94993	0.20797	0.86476	0.15071
380			0.8735	0.13703	0.7913	0.08979
381
382	2.13539	0.24153	1.49898	0.19434	1.51677	0.09063
383	0.94837	0.33434	0.40711	0.36507	1.13149	0.22827
384	1.3976	0.21834	0.82358	0.27334	0.93683	0.18029
385	0.96709	0.15391	0.89222	0.12795	0.65887	0.08496
386	1.89674	0.15161	1.70332	0.13127	1.72952	0.10839
387	1.00764	0.16334	0.74247	0.12987	0.56996	0.08479
388	0.91717	0.09709	1.0404	0.14744	1.55249	0.12504
389	0.04835	0.51218	1.27281	0.37849	1.20886	0.35559
390	0.53034	0.36468	0.56153	0.27833	0.44814	0.16046
391	0.78615	0.21387	0.31196	0.1973	0.48697	0.11147
392	1.08563	0.27667	0.71128	0.27317	0.67275	0.14657
393			0.43519	0.24138	0.55155	0.13752
394	0.28077	0.18888	0.71128	0.11909	0.50881	0.07848
395	0.72064	0.2627	0.8111	0.21891	0.30448	0.11409
396			0.60833	0.25236	0.91842	0.13522
397	0.29013	0.29796	1.1761	0.24568	0.94712	0.17443
398	0.67696	0.14657	0.76899	0.15668
399
400	0.56153	0.24489	0.97333	0.2001	0.56559	0.13368
401	1.40384	0.2833
402	1.25721	0.1272	1.00452	0.1785	0.8058	0.13099
403
404	1.25565	0.21731	0.75807	0.17373	0.15598	0.11742
405	0.95461	0.21676	1.00452	0.16352	0.8735	0.12101
406	0.72531	0.14901	0.78615	0.13181	0.64108	0.09472
407	0.78615	0.17296	0.5475	0.13756	0.5503	0.08944
408	0.54594	0.16398	0.5475	0.13452	0.31072	0.07622
409	0.33848	0.24855	0.54594	0.32949	0.27843	0.09629
410			0.12167	0.15586	0.35876	0.07585
411
412	3.01825	0.31855	2.47075	0.2335	2.64233	0.21072
413	1.59101	0.3583	0.52722	0.21478	0.56403	0.15841
414	1.29153	0.24062	0.89109	0.38888
415
416
417	0	0	1.26345	0.48752	0	0
418
419			0.27297	0.34375	0.73701	0.17867
420
421			0.89689	0.34092
422
423
424
425
426	1.85618	0.37359	0.94993	0.29112	1.66791	0.25696
427					0	0.87234
428	2.36624	0.23101	0.27141	0.17544	0.93636	0.12334
429	0.64888	0.14278	0.42895	0.18484	0.3678	0.12335
430			4.01497	0.35301
431			0.67883	0.06788	0.94122	0.11548
432	0.09359	0.27807	0.90469	0.24177
433	0.46327	0.21162
434	4.11792	0.2114	4.13663	0.4134	3.99251	0.30534
435
436	0.50694	0.000167261	0.18718	0.18629	0.47184	0.21993
437

## Sheet: Fig. 2c 2D plot R2R1
Residue number	APO-R2/R1	APO-R1×R2
1
2
3
4	203.041	22.2764
5	157.994	16.6697
6	300.441	22.8307
7	161.256	16.7331
8	194.91	17.4991
9	207.018	19.1453
10	195.52	18.9086
11	188.866	15.0188
12
13	180.746	16.0946
14
15
16
17	242.633	22.7662
18	283.522	24.2976
19
20	211.529	18.7597
21	241.48	20.5993
22	280.547	19.5058
23	220.192	18.0018
24	227.849	19.0423
25	225.087	22.4333
26	246.22	21.34
27	204.913	16.1672
28	206.086	18.8298
29	215.633	21.0707
30	246.813	14.7919
31
32	206.837	19.2826
33	221.062	21.8757
34	199.614	25.8402
35	200.494	17.1432
36
37	223.345	27.582
38	198.491	18.1927
39	194.819	16.8581
40
41
42
43	227.256	19.2401
44	265.842	20.5599
45	217.6	20.8157
46	166.481	19.6774
47
48
49	206.837	19.2826
50	235.211	18.4437
51	214.633	22.6304
52	302.404	20.124
53	283.017	13.9337
54	253.617	19.6393
55	234.847	14.7686
56	182.153	18.6767
57	178.248	19.7207
58	200.598	16.6974
59	191.999	18.2674
60	218.354	19.8969
61
62	284.918	25.1145
63	220.396	20.0189
64	181.368	18.0553
65	184.337	17.8361
66	243.518	19.8755
67
68	181.95	17.6411
69	233.708	20.8705
70
71	200.172	18.7907
72
73	181.163	24.3155
74	192.327	23.577
75	164.014	19.1655
76
77	280.651	17.648
78	175.214	20.4839
79
80
81
82	208.352	16.979
83	255.106	22.3219
84
85	214.931	19.852
86	241.234	21.096
87	96.095	8.33535
88	168.681	17.1028
89	198.267	19.9272
90	219.731	17.8415
91	201.492	18.4296
92	227.069	18.9726
93	190.07	15.2593
94	193.201	23.4565
95	174.554	19.963
96	277.829	17.5554
97	243.356	19.9669
98	270.707	20.7326
99	237.234	22.0973
100	235.149	26.9641
101
102	237.682	15.899
103	228.418	14.7983
104	162.076	13.7285
105
106	206.892	17.1019
107	171.165	20.3292
108	183.9	19.4636
109	214.934	21.2254
110	200.57	24.1758
111	298.321	22.745
112	202.998	15.238
113	224.676	20.8823
114
115
116
117
118
119
120
121	292.565	26.706
122	231.064	19.2132
123	199.89	18.0398
124	157.492	24.9367
125	163.861	18.2182
126	223.54	22.9552
127
128	234.108	19.7203
129	201.433	19.7492
130	168.676	17.1029
131	200.053	18.8179
132	252.113	17.7888
133	232.432	16.5035
134	203.077	24.8793
135	199.03	18.6639
136
137
138
139	162.337	28.1496
140	118.049	21.6982
141	207.532	22.6138
142
143	240.908	18.6533
144	263.226	18.7516
145	259.533	20.4372
146
147	228.484	24.3784
148
149
150	195.256	29.6892
151
152
153	215.769	21.5156
154
155	255.103	17.4652
156	172.411	18.4372
157	208.39	17.0324
158	270.993	19.3285
159	267.068	21.9249
160	318.317	18.2006
161	267.539	18.178
162	269.855	22.3049
163	290.562	16.4219
164	296.369	19.1665
165	245.439	17.6856
166	218.339	17.2691
167	228.638	21.5404
168
169	215.725	20.0668
170	345.995	18.1326
171
172	220.156	21.9317
173	223.712	18.1948
174	183.782	22.5002
175	163.622	17.5507
176	266.943	24.5149
177	252.124	21.0024
178	264.709	20.9576
179	269.547	16.1579
180	279.75	18.2388
181
182	127.693	29.8268
183
184	167.263	28.2209
185
186
187	262.686	19.7849
188
189	211.76	23.4682
190	196.746	18.8653
191	194.535	18.0697
192	228.757	20.5014
193	242.244	20.5246
194	174.089	22.4953
195
196	183.127	22.885
197	77.3356	7.67251
198	226.115	19.8623
199	235.838	25.3158
200
201	98.5754	12.5009
202	202.274	18.8275
203	220.458	23.0057
204	321.757	23.2782
205	144.121	27.6135
206
207	248.718	19.8366
208	243.943	17.7416
209	202.359	18.8062
210	202.469	19.5235
211	223.798	15.0251
212	192.498	16.9202
213	207.994	17.3922
214	157.158	14.2678
215	257.953	17.4914
216	233.836	17.451
217
218
219
220	184.432	18.0762
221	139.13	22.5788
222
223	156.376	17.7289
224	138.515	14.6128
225
226	203.144	23.866
227
228	261.534	17.669
229	234.857	20.5513
230	263.448	25.9827
231	197.503	24.6418
232
233	257.905	26.772
234	156.516	21.8307
235	116.104	17.7811
236	247.509	19.1594
237	230.743	21.2018
238	335.346	27.7758
239
240	196.719	21.5244
241
242	137.076	20.2111
243
244	112.31	24.0452
245	115.422	27.8667
246	260.696	14.5163
247	201.141	16.9304
248	235.993	18.6998
249	237.066	21.7916
250	217.591	18.4912
251	209.871	17.762
252	120.363	16.9278
253	239.995	20.874
254	193.478	18.2858
255	147.577	16.5018
256
257	170.019	20.8552
258	193.988	21.2538
259	220.177	19.0272
260	202.924	18.7024
261	251.838	20.9079
262
263	171.163	24.8363
264
265
266
267
268
269	284.743	21.9189
270	242.069	20.4914
271
272	255.874	17.0631
273	201.342	19.4611
274	225.016	20.7281
275	267.128	23.7028
276	301.356	22.6149
277	198.842	19.4459
278	262.095	19.7604
279
280	274.662	19.3424
281	231.841	19.1173
282	253.371	20.9164
283	214.345	17.4592
284	192.897	20.902
285
286	203.458	18.0126
287	216.737	22.247
288	237.584	19.5356
289	250.734	15.0471
290	230.797	21.8629
291	194.669	23.2894
292	250.375	21.873
293	222.972	19.0443
294	174.885	18.6334
295
296	194.627	20.995
297
298
299
300
301
302
303
304
305	212.559	19.4629
306
307	318.625	22.5103
308	158.996	17.3143
309	219.671	25.2302
310
311	188.917	19.975
312	209.022	21.4254
313	176.529	19.2161
314	163.699	17.5891
315	152.645	17.6647
316
317	178.614	22.4283
318
319
320
321
322
323
324	206.504	21.8493
325	188.198	26.199
326
327
328
329
330
331
332
333
334
335	112.007	20.0916
336	166.173	19.5584
337	55.0295	20.3402
338	166.952	16.9077
339	177.539	18.9171
340	240.091	21.6088
341	177.15	19.702
342	176.688	24.2301
343	182.322	21.5796
344	206.269	17.8017
345	185.697	21.1336
346	194.204	20.1645
347	212.401	22.7187
348	172.42	31.4142
349
350
351
352
353	232.222	23.1431
354
355
356	225.521	26.8297
357
358	203.27	20.3172
359	204.333	21.2025
360	148.872	23.3604
361
362
363	144.566	24.2212
364
365	168.941	23.0738
366	194.96	22.2308
367
368	273.072	22.072
369	207.311	26.2778
370	211.31	20.8254
371	212.525	22.5343
372	205.403	23.3448
373	218.302	23.7133
374	202.462	22.5903
375	146.147	21.5901
376	196.745	15.3801
377	175.091	18.3751
378	204.195	16.9225
379	238.487	28.892
380
381
382	165.984	22.9119
383	239.594	24.1109
384	186.431	18.9102
385	201.067	19.7621
386	168.287	16.9904
387	193.315	22.9597
388	240.174	19.0969
389	255.286	24.7614
390	230.89	26.7014
391	266.874	21.1333
392	283.432	23.5987
393
394	238.864	21.7895
395	261.371	27.7536
396
397	242.653	23.314
398	218.156	21.5548
399
400	254.68	23.4518
401	190.919	24.6026
402	191.003	18.8069
403
404	188.881	22.7022
405	210.155	23.6183
406	219.808	20.4811
407	174.981	22.1472
408	211.469	26.2265
409	220.142	20.727
410
411
412	154.279	31.6628
413	209.296	24.5543
414	163.991	21.6612
415
416
417	212.862	26.6205
418
419
420
421
422
423
424
425
426	208.117	25.7398
427
428	134.534	22.406
429	202.179	21.1662
430
431
432	208.883	18.3199
433	222.334	24.2527
434	99.8614	36.1478
435
436	302.61	19.0608
437
