# Supplementary material for: Mechanistic insight into the dynamics of Mur ligase through a comprehensive timescale-specific approach
Source: Commun Chem. 2025 Sep 29;8:285. doi: 10.1038/s42004-025-01675-z (PMC12480691; doi:10.1038/s42004-025-01675-z)
Supplement: Supplementary file 5 — Supplementary Data 3 [file 42004_2025_1675_MOESM5_ESM.xlsx]

## Sheet: Info sheet
Numerical source data for the Figue 3 insets c, d and e arranged in the following sheets:
Sheet "Fig. 3c": MurDapo; PC scores for all residues (empty circles), PC scores for the G1 residues (orange circles), PC scores for the G2 residues (blue circles)
Sheet "Fig. 3d": MurDapo; PC scores for all residues (empty circles), PC scores for the G3 residues (yellow circles)
Sheet "Fig. 3e": MurDapo; PC scores for all residues (empty circles), PC scores for the G4 residues (pink circles), PC scores for the G5 residues (green circles)

## Sheet: Fig. 3c
All residues						G1 residues						G2 residues
Residue #	Scores on PC 1 (56.84%)	Scores on PC 2 (26.88%)	Scores on PC 3 (16.28%)			Residue #	Scores on PC 1 (56.84%)	Scores on PC 2 (26.88%)	Scores on PC 3 (16.28%)			Residue #	Scores on PC 1 (56.84%)	Scores on PC 2 (26.88%)	Scores on PC 3 (16.28%)
2	0.7191	0.638602	-0.315382			2	0.7191	0.638602	-0.315382			18	-1.42132	1.16428	0.812294
4	0.58273	0.297689	0.795723			5	1.66069	-1.28487	1.02592			21	-0.942205	0.098554	0.00852794
5	1.66069	-1.28487	1.02592			46	0.832467	-0.378191	-0.495659			22	-1.41888	-0.0293705	0.749042
6	-1.35697	0.969717	1.31054			57	0.616666	-0.346371	-0.209587			24	-0.521882	-0.302815	0.123008
7	0.613959	-1.08669	-0.854247			64	0.759596	-0.684455	0.133871			26	-0.9333	0.259195	0.297921
8	0.0577642	-0.825726	-0.200527			75	1.09855	-0.492698	-0.179809			29	-0.256331	0.0903537	0.0581504
9	-0.346985	-0.402017	-0.331124			78	0.684367	-0.143634	-0.398691			33	-0.405342	0.283775	0.0553338
10	-0.0498744	-0.453951	-0.47263			94	0.621779	0.61494	0.0879581			52	-1.63751	0.31688	0.892185
11	0.0573243	-1.55361	-0.108488			95	0.981481	-0.241205	-0.0057376			54	-0.887693	-0.0569151	0.510258
13	0.378854	-1.2256	-0.212957			125	1.03508	-0.768218	-0.0908964			63	-0.532697	-0.10789	-0.20953
17	-0.709065	0.698721	0.156774			139	1.891	1.60122	-0.27446			66	-0.883876	0.0296766	-0.0326224
18	-1.42132	1.16428	0.812294			140	2.84122	0.297585	-1.23919			69	-0.684587	0.17525	-0.00969941
20	-0.313163	-0.413004	-0.252888			182	3.54899	1.87914	-0.351038			85	-0.318362	-0.230025	0.0457398
21	-0.942205	0.098554	0.00852794			194	0.859236	0.374078	-0.507516			86	-0.647473	0.291213	0.261223
22	-1.41888	-0.0293705	0.749042			196	0.57579	0.427874	-0.377916			92	-0.676566	-0.32216	-0.165398
23	-0.533168	-0.54927	-0.259288			201	2.55504	-2.02829	-1.12481			96	-1.18104	-0.564781	1.03627
24	-0.521882	-0.302815	0.123008			221	2.63753	0.257111	0.314557			97	-0.967536	0.0535131	-0.175649
25	-0.238494	0.546809	0.196918			223	1.63348	-0.839173	0.35858			98	-1.51477	0.369425	-0.0652167
26	-0.9333	0.259195	0.297921			234	2.00996	0.0612598	0.663802			99	-0.639452	0.545891	0.0108143
27	-0.297147	-1.16695	-0.171623			235	3.8226	-0.904779	1.45771			109	-0.493205	0.139524	-0.380164
28	0.0398417	-0.513935	0.304233			242	2.51159	-0.314587	0.388388			111	-1.60842	0.975889	0.784347
29	-0.256331	0.0903537	0.0581504			244	3.7573	0.754559	-0.493098			113	-0.451887	0.0475302	0.230586
30	-0.800653	-1.51977	0.831614			245	4.16343	1.56545	-0.30767			122	-0.755494	-0.216232	-0.217061
32	0.287087	-0.31215	0.490599			252	2.33263	-0.88137	-0.973515			128	-0.83498	-0.113846	-0.162058
33	-0.405342	0.283775	0.0553338			257	1.08109	-0.0699338	-0.112396			132	-0.977877	-0.483949	0.218097
34	0.00695328	1.22318	-0.838117			258	0.348675	0.078066	-0.0341216			143	-0.647442	-0.371337	0.450376
35	-0.140172	-0.954364	-0.120995			263	1.7462	0.788957	0.691721			144	-1.20167	-0.195588	0.267205
37	-0.0749958	1.58631	0.349326			294	0.736556	-0.53625	-0.288085			145	-1.19462	0.169286	0.215232
38	0.398516	-0.732507	0.659839			296	0.407916	0.0503247	0.0245122			155	-1.14099	-0.644233	0.27187
39	0.178098	-1.08544	0.258106			311	0.904789	-0.212379	0.584857			158	-1.35965	-0.0114755	0.273216
43	-0.420855	-0.311578	0.355045			332	2.34329	1.43873	-0.957569			159	-1.18575	0.616433	0.362828
44	-0.904177	0.210017	0.913695			335	3.81134	-0.263972	0.540689			160	-1.89748	-0.132136	0.959306
45	-0.0894523	0.0668816	0.341532			336	1.43222	-0.477848	0.590733			161	-1.23555	-0.409312	0.534545
46	0.832467	-0.378191	-0.495659			337	12.1037	0.574287	6.56978			163	-1.54812	-0.728019	0.630186
49	0.287087	-0.31215	0.490599			341	0.747812	-0.379333	-0.000230839			164	-1.52047	-0.0697869	1.15813
50	-0.435458	-0.48975	0.707184			360	2.43019	0.519409	0.352891			167	-0.519562	0.356012	-0.0676834
51	-0.28031	0.438292	-0.0709262			363	2.48758	0.695902	0.0701588			170	-2.09074	-0.0273508	1.42842
52	-1.63751	0.31688	0.892185			375	1.59777	0.0842352	-0.784634			177	-0.983578	0.296244	0.230459
53	-1.4917	-1.56946	0.687956			382	1.28182	0.406824	-0.238151			178	-1.25248	0.303501	0.353495
54	-0.887693	-0.0569151	0.510258			412	2.29807	2.21238	-0.38191			179	-1.46678	-0.989002	0.382089
55	-0.626725	-1.50878	0.575918			414	0.947184	0.126126	-0.762902			180	-1.20123	-0.265425	0.804336
56	0.220907	-0.530267	-0.694319			428	2.32831	0.38134	-0.811611			187	-1.30937	-0.0485252	0.340678
57	0.616666	-0.346371	-0.209587			434	5.35045	3.46361	-1.98363			193	-0.694459	0.0791693	0.433804
58	0.0685796	-1.02065	0.132011									198	-0.77057	-0.0380604	-0.543849
59	0.113712	-0.604374	-0.381936									204	-2.08557	1.20431	0.845932
60	-0.0697043	-0.208274	0.5708									207	-1.01975	-0.065089	0.201118
62	-1.45944	1.44502	0.598011									208	-1.0338	-0.570127	-0.0405127
63	-0.532697	-0.10789	-0.20953									215	-0.970852	-0.630292	0.653497
64	0.759596	-0.684455	0.133871									216	-0.851405	-0.750334	0.0378685
65	0.14054	-0.755524	-0.597303									228	-1.17769	-0.543527	0.396281
66	-0.883876	0.0296766	-0.0326224									229	-0.582562	0.145829	0.118343
68	0.216236	-0.809327	-0.549443									237	-0.569897	0.16835	0.210431
69	-0.684587	0.17525	-0.00969941									253	-0.634307	0.0925641	0.592222
71	0.392873	-0.479691	0.421336									259	-0.473985	-0.42568	0.097567
73	0.75298	0.852326	-0.582722									269	-1.45653	0.69275	0.584516
74	0.306388	0.6563	-0.49379									270	-0.784289	0.0657735	0.300737
75	1.09855	-0.492698	-0.179809									272	-1.07426	-0.707344	0.328558
77	-1.16882	-0.51806	1.12569									274	-0.841094	0.0736334	-0.497674
78	0.684367	-0.143634	-0.398691									275	-1.37378	1.04946	0.0459434
82	-0.328883	-0.928669	-0.174522									276	-1.67565	0.83849	1.07056
83	-0.713323	0.636331	0.696983									278	-1.21675	-0.0630533	0.474876
85	-0.318362	-0.230025	0.0457398									280	-1.46211	0.042146	0.142503
86	-0.647473	0.291213	0.261223									281	-0.687849	-0.238207	-0.0605892
87	1.7174	-3.58943	-0.847163									282	-0.915933	0.274269	0.386931
88	0.558011	-0.932001	-0.720194									288	-0.659697	-0.131552	0.219161
89	0.00319471	-0.14288	-0.451392									290	-0.649797	0.43011	-0.177255
90	-0.416624	-0.760405	0.302208									292	-0.869829	0.534714	0.209008
91	-0.189011	-0.586129	-0.337135									293	-0.481919	-0.366108	0.0968423
92	-0.676566	-0.32216	-0.165398									305	-0.383686	-0.301311	-0.206713
93	0.0244132	-1.50149	-0.0869396									307	-1.83362	1.0226	1.07658
94	0.621779	0.61494	0.0879581									340	-0.642301	0.349104	0.355258
95	0.981481	-0.241205	-0.0057376									368	-1.54113	0.585912	0.247264
96	-1.18104	-0.564781	1.03627									370	-0.436345	0.0259685	-0.414433
97	-0.967536	0.0535131	-0.175649									388	-0.770625	-0.308408	0.336186
98	-1.51477	0.369425	-0.0652167									389	-1.35169	1.19226	-0.308143
99	-0.639452	0.545891	0.0108143									391	-1.20878	0.342957	0.522688
100	-0.380981	1.56714	0.295881									394	-0.962394	0.39791	-0.223411
102	-0.865509	-1.10404	0.0944588									397	-0.988253	0.814908	-0.253836
103	-0.541626	-1.57747	0.617621									398	-0.475368	0.219936	-0.194041
104	1.54835	-2.07942	1.43342									400	-1.12745	0.834062	0.17988
106	-0.0950069	-0.870229	0.0413159									406	-0.39309	0.089626	-0.247912
107	0.38452	-0.169472	-1.091									409	-0.578775	0.142883	-0.51898
108	0.20777	-0.242081	-0.930876									436	-1.78562	0.000668426	0.741292
109	-0.493205	0.139524	-0.380164
110	0.0262307	0.882683	-0.705962
111	-1.60842	0.975889	0.784347
112	-0.280661	-1.47952	-0.0406
113	-0.451887	0.0475302	0.230586
121	-1.58074	1.7693	0.872274
122	-0.755494	-0.216232	-0.217061
123	-0.304173	-0.644566	-0.654379
124	1.05202	1.00168	-1.70292
125	1.03508	-0.768218	-0.0908964
126	-0.778094	0.65986	-0.731055
128	-0.83498	-0.113846	-0.162058
129	-0.0122894	-0.272651	-0.104594
130	0.668441	-0.955656	-0.494314
131	-0.355392	-0.362146	-0.963422
132	-0.977877	-0.483949	0.218097
133	-0.470662	-0.961279	0.479406
134	-0.0222246	1.00201	-0.573856
135	0.0220313	-0.459172	-0.321908
139	1.891	1.60122	-0.27446
140	2.84122	0.297585	-1.23919
141	0.311947	0.419642	0.482952
143	-0.647442	-0.371337	0.450376
144	-1.20167	-0.195588	0.267205
145	-1.19462	0.169286	0.215232
147	-0.37108	1.00067	0.0415304
150	0.817277	1.93723	0.071678
153	-0.116723	0.287869	0.0197684
155	-1.14099	-0.644233	0.27187
156	0.510524	-0.546831	-0.833879
157	-0.338493	-0.834089	-0.38971
158	-1.35965	-0.0114755	0.273216
159	-1.18575	0.616433	0.362828
160	-1.89748	-0.132136	0.959306
161	-1.23555	-0.409312	0.534545
162	-1.01469	0.67151	0.844239
163	-1.54812	-0.728019	0.630186
164	-1.52047	-0.0697869	1.15813
165	-0.612678	-0.627695	0.770193
166	-0.384624	-0.853665	0.180876
167	-0.519562	0.356012	-0.0676834
169	-0.150572	-0.212361	0.428906
170	-2.09074	-0.0273508	1.42842
172	-0.194299	0.410732	0.070561
173	-0.372871	-0.496236	0.125825
174	0.238771	0.437406	-1.04292
175	0.543933	-0.774488	-1.15098
176	-1.21448	1.12315	0.53505
177	-0.983578	0.296244	0.230459
178	-1.25248	0.303501	0.353495
179	-1.46678	-0.989002	0.382089
180	-1.20123	-0.265425	0.804336
182	3.54899	1.87914	-0.351038
184	1.57605	1.57274	-0.319076
187	-1.30937	-0.0485252	0.340678
189	-0.147755	0.646977	-0.104691
190	0.294638	-0.498852	0.190432
191	-0.0343872	-0.745861	-0.237613
192	-0.28971	0.0315043	0.517046
193	-0.694459	0.0791693	0.433804
194	0.859236	0.374078	-0.507516
196	0.57579	0.427874	-0.377916
197	1.93654	-3.59999	-1.77323
198	-0.77057	-0.0380604	-0.543849
199	-0.638572	1.24958	-0.0785539
201	2.55504	-2.02829	-1.12481
202	0.0201511	-0.390112	-0.223256
203	-0.28598	0.555934	0.130589
204	-2.08557	1.20431	0.845932
205	2.02132	1.5566	-1.43759
207	-1.01975	-0.065089	0.201118
208	-1.0338	-0.570127	-0.0405127
209	-0.199854	-0.526378	-0.229655
210	-0.207848	-0.269838	-0.466619
211	-0.63231	-1.40729	0.0391941
212	0.213858	-0.940778	-0.107886
213	-0.33288	-0.800399	-0.293004
214	0.657216	-1.77512	-0.593015
215	-0.970852	-0.630292	0.653497
216	-0.851405	-0.750334	0.0378685
220	0.664596	-0.801377	0.441229
221	2.63753	0.257111	0.314557
223	1.63348	-0.839173	0.35858
224	1.85069	-1.80312	0.505913
226	0.241009	0.690711	0.086438
228	-1.17769	-0.543527	0.396281
229	-0.582562	0.145829	0.118343
230	-1.28686	1.43908	0.23986
231	-0.212994	0.935577	-1.14274
233	-0.5428	1.52949	1.28479
234	2.00996	0.0612598	0.663802
235	3.8226	-0.904779	1.45771
236	-0.631485	-0.221866	0.735151
237	-0.569897	0.16835	0.210431
238	-2.27651	2.34396	1.077
240	0.234015	0.174504	-0.15981
242	2.51159	-0.314587	0.388388
244	3.7573	0.754559	-0.493098
245	4.16343	1.56545	-0.30767
246	-0.904558	-1.42129	0.802224
247	-6.39279e-05	-0.978018	0.0795333
248	-0.504101	-0.447116	0.654707
249	-0.55203	0.338299	0.490996
250	-0.385536	-0.518757	0.0337364
251	-0.0287716	-0.757807	0.393553
252	2.33263	-0.88137	-0.973515
253	-0.634307	0.0925641	0.592222
254	0.565863	-0.645006	0.505874
255	1.16205	-1.21014	-0.566674
257	1.08109	-0.0699338	-0.112396
258	0.348675	0.078066	-0.0341216
259	-0.473985	-0.42568	0.097567
260	-0.237937	-0.532145	-0.302142
261	-0.656433	0.236268	0.804511
263	1.7462	0.788957	0.691721
269	-1.45653	0.69275	0.584516
270	-0.784289	0.0657735	0.300737
272	-1.07426	-0.707344	0.328558
273	0.166784	-0.338939	0.173763
274	-0.841094	0.0736334	-0.497674
275	-1.37378	1.04946	0.0459434
276	-1.67565	0.83849	1.07056
277	-0.397706	-0.29513	-0.935717
278	-1.21675	-0.0630533	0.474876
280	-1.46211	0.042146	0.142503
281	-0.687849	-0.238207	-0.0605892
282	-0.915933	0.274269	0.386931
283	-0.544864	-0.681987	-0.549812
284	0.0822097	0.0654412	-0.650863
286	0.0281451	-0.646651	0.0137081
287	0.00875246	0.372549	0.430639
288	-0.659697	-0.131552	0.219161
289	-1.13864	-1.40004	0.365042
290	-0.649797	0.43011	-0.177255
291	0.468565	0.640274	-0.20733
292	-0.869829	0.534714	0.209008
293	-0.481919	-0.366108	0.0968423
294	0.736556	-0.53625	-0.288085
296	0.407916	0.0503247	0.0245122
305	-0.383686	-0.301311	-0.206713
307	-1.83362	1.0226	1.07658
308	0.954268	-0.923637	-0.531012
309	-0.488535	1.17067	-0.61975
311	0.904789	-0.212379	0.584857
312	-0.2469	0.210635	-0.388024
313	0.481787	-0.416158	-0.614301
314	0.615839	-0.779709	-1.00025
315	0.729616	-0.782109	-1.41437
317	0.482227	0.311729	-0.70634
324	0.35761	0.328244	0.349713
325	0.108976	1.23939	-1.24454
332	2.34329	1.43873	-0.957569
335	3.81134	-0.263972	0.540689
336	1.43222	-0.477848	0.590733
337	12.1037	0.574287	6.56978
338	0.539175	-0.991754	-0.802323
339	0.542937	-0.423422	-0.559878
340	-0.642301	0.349104	0.355258
341	0.747812	-0.379333	-0.000230839
342	0.491656	0.808054	-1.19987
343	0.463921	0.120344	-0.455117
344	-0.514304	-0.730388	-0.569822
345	0.155582	0.150535	-1.04148
346	0.139042	-0.183289	-0.245114
347	0.383882	0.503959	0.728116
348	1.42372	2.30176	-0.703732
353	-0.290739	0.714713	0.431888
356	-0.40164	1.42512	0.0141844
358	0.43936	-0.0921139	0.544305
359	0.357083	0.0381956	0.598176
360	2.43019	0.519409	0.352891
363	2.48758	0.695902	0.0701588
365	0.775604	0.533089	-1.09056
366	0.251879	0.390089	-0.413705
368	-1.54113	0.585912	0.247264
369	0.128639	1.35644	-0.324384
370	-0.436345	0.0259685	-0.414433
371	-0.0682685	0.544591	-0.159694
372	0.0999894	0.673229	-0.213874
373	-0.418979	0.793131	-0.420133
374	0.0435709	0.38654	-0.129579
375	1.59777	0.0842352	-0.784634
376	-0.156099	-1.39034	-0.263973
377	0.427278	-0.68237	-0.534216
378	-0.219571	-0.913773	-0.269771
379	-0.74765	2.04226	-0.296689
382	1.28182	0.406824	-0.238151
383	-0.668661	0.987271	0.0859236
384	0.443706	-0.467562	-0.152328
385	-0.0503726	-0.278418	-0.177081
386	0.961764	-1.00464	0.00150196
387	0.16678	0.458785	-0.455408
388	-0.770625	-0.308408	0.336186
389	-1.35169	1.19226	-0.308143
390	-0.680388	1.51711	-0.393754
391	-1.20878	0.342957	0.522688
392	-1.31272	1.05835	0.838606
394	-0.962394	0.39791	-0.223411
395	-1.10259	1.9419	0.124878
397	-0.988253	0.814908	-0.253836
398	-0.475368	0.219936	-0.194041
400	-1.12745	0.834062	0.17988
401	0.494393	0.885826	-0.366058
402	0.238276	-0.560829	-0.070849
404	0.48834	0.500293	-0.41808
405	-0.0381792	0.806898	-0.324171
406	-0.39309	0.089626	-0.247912
407	0.603085	0.387697	-1.03063
408	-0.327329	1.31048	-0.669313
409	-0.578775	0.142883	-0.51898
412	2.29807	2.21238	-0.38191
413	0.12582	0.873144	0.161857
414	0.947184	0.126126	-0.762902
417	-0.55668	1.41382	-1.01513
426	0.308683	1.13432	0.289997
428	2.32831	0.38134	-0.811611
429	-0.209758	0.0857282	-0.509764
432	-0.484215	-0.468081	-0.734299
433	-0.535079	0.934428	-0.444498
434	5.35045	3.46361	-1.98363
436	-1.78562	0.000668426	0.741292

## Sheet: Fig. 3d
All residues						G3 residues
Residue #	Scores on PC 1 (56.84%)	Scores on PC 2 (26.88%)	Scores on PC 3 (16.28%)			Residue #	Scores on PC 1 (56.84%)	Scores on PC 2 (26.88%)	Scores on PC 3 (16.28%)
2	0.7191	0.638602	-0.315382			25	-0.238494	0.546809	0.196918
4	0.58273	0.297689	0.795723			34	0.00695328	1.22318	-0.838117
5	1.66069	-1.28487	1.02592			37	-0.0749958	1.58631	0.349326
6	-1.35697	0.969717	1.31054			51	-0.28031	0.438292	-0.0709262
7	0.613959	-1.08669	-0.854247			74	0.306388	0.6563	-0.49379
8	0.0577642	-0.825726	-0.200527			100	-0.380981	1.56714	0.295881
9	-0.346985	-0.402017	-0.331124			110	0.0262307	0.882683	-0.705962
10	-0.0498744	-0.453951	-0.47263			134	-0.0222246	1.00201	-0.573856
11	0.0573243	-1.55361	-0.108488			147	-0.37108	1.00067	0.0415304
13	0.378854	-1.2256	-0.212957			150	0.817277	1.93723	0.071678
17	-0.709065	0.698721	0.156774			153	-0.116723	0.287869	0.0197684
18	-1.42132	1.16428	0.812294			172	-0.194299	0.410732	0.070561
20	-0.313163	-0.413004	-0.252888			189	-0.147755	0.646977	-0.104691
21	-0.942205	0.098554	0.00852794			199	-0.638572	1.24958	-0.0785539
22	-1.41888	-0.0293705	0.749042			203	-0.28598	0.555934	0.130589
23	-0.533168	-0.54927	-0.259288			226	0.241009	0.690711	0.086438
24	-0.521882	-0.302815	0.123008			230	-1.28686	1.43908	0.23986
25	-0.238494	0.546809	0.196918			233	-0.5428	1.52949	1.28479
26	-0.9333	0.259195	0.297921			291	0.468565	0.640274	-0.20733
27	-0.297147	-1.16695	-0.171623			309	-0.488535	1.17067	-0.61975
28	0.0398417	-0.513935	0.304233			348	1.42372	2.30176	-0.703732
29	-0.256331	0.0903537	0.0581504			353	-0.290739	0.714713	0.431888
30	-0.800653	-1.51977	0.831614			356	-0.40164	1.42512	0.0141844
32	0.287087	-0.31215	0.490599			369	0.128639	1.35644	-0.324384
33	-0.405342	0.283775	0.0553338			371	-0.0682685	0.544591	-0.159694
34	0.00695328	1.22318	-0.838117			372	0.0999894	0.673229	-0.213874
35	-0.140172	-0.954364	-0.120995			373	-0.418979	0.793131	-0.420133
37	-0.0749958	1.58631	0.349326			374	0.0435709	0.38654	-0.129579
38	0.398516	-0.732507	0.659839			379	-0.74765	2.04226	-0.296689
39	0.178098	-1.08544	0.258106			383	-0.668661	0.987271	0.0859236
43	-0.420855	-0.311578	0.355045			390	-0.680388	1.51711	-0.393754
44	-0.904177	0.210017	0.913695			395	-1.10259	1.9419	0.124878
45	-0.0894523	0.0668816	0.341532			401	0.494393	0.885826	-0.366058
46	0.832467	-0.378191	-0.495659			405	-0.0381792	0.806898	-0.324171
49	0.287087	-0.31215	0.490599			408	-0.327329	1.31048	-0.669313
50	-0.435458	-0.48975	0.707184			413	0.12582	0.873144	0.161857
51	-0.28031	0.438292	-0.0709262			417	-0.55668	1.41382	-1.01513
52	-1.63751	0.31688	0.892185			426	0.308683	1.13432	0.289997
53	-1.4917	-1.56946	0.687956			433	-0.535079	0.934428	-0.444498
54	-0.887693	-0.0569151	0.510258
55	-0.626725	-1.50878	0.575918
56	0.220907	-0.530267	-0.694319
57	0.616666	-0.346371	-0.209587
58	0.0685796	-1.02065	0.132011
59	0.113712	-0.604374	-0.381936
60	-0.0697043	-0.208274	0.5708
62	-1.45944	1.44502	0.598011
63	-0.532697	-0.10789	-0.20953
64	0.759596	-0.684455	0.133871
65	0.14054	-0.755524	-0.597303
66	-0.883876	0.0296766	-0.0326224
68	0.216236	-0.809327	-0.549443
69	-0.684587	0.17525	-0.00969941
71	0.392873	-0.479691	0.421336
73	0.75298	0.852326	-0.582722
74	0.306388	0.6563	-0.49379
75	1.09855	-0.492698	-0.179809
77	-1.16882	-0.51806	1.12569
78	0.684367	-0.143634	-0.398691
82	-0.328883	-0.928669	-0.174522
83	-0.713323	0.636331	0.696983
85	-0.318362	-0.230025	0.0457398
86	-0.647473	0.291213	0.261223
87	1.7174	-3.58943	-0.847163
88	0.558011	-0.932001	-0.720194
89	0.00319471	-0.14288	-0.451392
90	-0.416624	-0.760405	0.302208
91	-0.189011	-0.586129	-0.337135
92	-0.676566	-0.32216	-0.165398
93	0.0244132	-1.50149	-0.0869396
94	0.621779	0.61494	0.0879581
95	0.981481	-0.241205	-0.0057376
96	-1.18104	-0.564781	1.03627
97	-0.967536	0.0535131	-0.175649
98	-1.51477	0.369425	-0.0652167
99	-0.639452	0.545891	0.0108143
100	-0.380981	1.56714	0.295881
102	-0.865509	-1.10404	0.0944588
103	-0.541626	-1.57747	0.617621
104	1.54835	-2.07942	1.43342
106	-0.0950069	-0.870229	0.0413159
107	0.38452	-0.169472	-1.091
108	0.20777	-0.242081	-0.930876
109	-0.493205	0.139524	-0.380164
110	0.0262307	0.882683	-0.705962
111	-1.60842	0.975889	0.784347
112	-0.280661	-1.47952	-0.0406
113	-0.451887	0.0475302	0.230586
121	-1.58074	1.7693	0.872274
122	-0.755494	-0.216232	-0.217061
123	-0.304173	-0.644566	-0.654379
124	1.05202	1.00168	-1.70292
125	1.03508	-0.768218	-0.0908964
126	-0.778094	0.65986	-0.731055
128	-0.83498	-0.113846	-0.162058
129	-0.0122894	-0.272651	-0.104594
130	0.668441	-0.955656	-0.494314
131	-0.355392	-0.362146	-0.963422
132	-0.977877	-0.483949	0.218097
133	-0.470662	-0.961279	0.479406
134	-0.0222246	1.00201	-0.573856
135	0.0220313	-0.459172	-0.321908
139	1.891	1.60122	-0.27446
140	2.84122	0.297585	-1.23919
141	0.311947	0.419642	0.482952
143	-0.647442	-0.371337	0.450376
144	-1.20167	-0.195588	0.267205
145	-1.19462	0.169286	0.215232
147	-0.37108	1.00067	0.0415304
150	0.817277	1.93723	0.071678
153	-0.116723	0.287869	0.0197684
155	-1.14099	-0.644233	0.27187
156	0.510524	-0.546831	-0.833879
157	-0.338493	-0.834089	-0.38971
158	-1.35965	-0.0114755	0.273216
159	-1.18575	0.616433	0.362828
160	-1.89748	-0.132136	0.959306
161	-1.23555	-0.409312	0.534545
162	-1.01469	0.67151	0.844239
163	-1.54812	-0.728019	0.630186
164	-1.52047	-0.0697869	1.15813
165	-0.612678	-0.627695	0.770193
166	-0.384624	-0.853665	0.180876
167	-0.519562	0.356012	-0.0676834
169	-0.150572	-0.212361	0.428906
170	-2.09074	-0.0273508	1.42842
172	-0.194299	0.410732	0.070561
173	-0.372871	-0.496236	0.125825
174	0.238771	0.437406	-1.04292
175	0.543933	-0.774488	-1.15098
176	-1.21448	1.12315	0.53505
177	-0.983578	0.296244	0.230459
178	-1.25248	0.303501	0.353495
179	-1.46678	-0.989002	0.382089
180	-1.20123	-0.265425	0.804336
182	3.54899	1.87914	-0.351038
184	1.57605	1.57274	-0.319076
187	-1.30937	-0.0485252	0.340678
189	-0.147755	0.646977	-0.104691
190	0.294638	-0.498852	0.190432
191	-0.0343872	-0.745861	-0.237613
192	-0.28971	0.0315043	0.517046
193	-0.694459	0.0791693	0.433804
194	0.859236	0.374078	-0.507516
196	0.57579	0.427874	-0.377916
197	1.93654	-3.59999	-1.77323
198	-0.77057	-0.0380604	-0.543849
199	-0.638572	1.24958	-0.0785539
201	2.55504	-2.02829	-1.12481
202	0.0201511	-0.390112	-0.223256
203	-0.28598	0.555934	0.130589
204	-2.08557	1.20431	0.845932
205	2.02132	1.5566	-1.43759
207	-1.01975	-0.065089	0.201118
208	-1.0338	-0.570127	-0.0405127
209	-0.199854	-0.526378	-0.229655
210	-0.207848	-0.269838	-0.466619
211	-0.63231	-1.40729	0.0391941
212	0.213858	-0.940778	-0.107886
213	-0.33288	-0.800399	-0.293004
214	0.657216	-1.77512	-0.593015
215	-0.970852	-0.630292	0.653497
216	-0.851405	-0.750334	0.0378685
220	0.664596	-0.801377	0.441229
221	2.63753	0.257111	0.314557
223	1.63348	-0.839173	0.35858
224	1.85069	-1.80312	0.505913
226	0.241009	0.690711	0.086438
228	-1.17769	-0.543527	0.396281
229	-0.582562	0.145829	0.118343
230	-1.28686	1.43908	0.23986
231	-0.212994	0.935577	-1.14274
233	-0.5428	1.52949	1.28479
234	2.00996	0.0612598	0.663802
235	3.8226	-0.904779	1.45771
236	-0.631485	-0.221866	0.735151
237	-0.569897	0.16835	0.210431
238	-2.27651	2.34396	1.077
240	0.234015	0.174504	-0.15981
242	2.51159	-0.314587	0.388388
244	3.7573	0.754559	-0.493098
245	4.16343	1.56545	-0.30767
246	-0.904558	-1.42129	0.802224
247	-6.39279e-05	-0.978018	0.0795333
248	-0.504101	-0.447116	0.654707
249	-0.55203	0.338299	0.490996
250	-0.385536	-0.518757	0.0337364
251	-0.0287716	-0.757807	0.393553
252	2.33263	-0.88137	-0.973515
253	-0.634307	0.0925641	0.592222
254	0.565863	-0.645006	0.505874
255	1.16205	-1.21014	-0.566674
257	1.08109	-0.0699338	-0.112396
258	0.348675	0.078066	-0.0341216
259	-0.473985	-0.42568	0.097567
260	-0.237937	-0.532145	-0.302142
261	-0.656433	0.236268	0.804511
263	1.7462	0.788957	0.691721
269	-1.45653	0.69275	0.584516
270	-0.784289	0.0657735	0.300737
272	-1.07426	-0.707344	0.328558
273	0.166784	-0.338939	0.173763
274	-0.841094	0.0736334	-0.497674
275	-1.37378	1.04946	0.0459434
276	-1.67565	0.83849	1.07056
277	-0.397706	-0.29513	-0.935717
278	-1.21675	-0.0630533	0.474876
280	-1.46211	0.042146	0.142503
281	-0.687849	-0.238207	-0.0605892
282	-0.915933	0.274269	0.386931
283	-0.544864	-0.681987	-0.549812
284	0.0822097	0.0654412	-0.650863
286	0.0281451	-0.646651	0.0137081
287	0.00875246	0.372549	0.430639
288	-0.659697	-0.131552	0.219161
289	-1.13864	-1.40004	0.365042
290	-0.649797	0.43011	-0.177255
291	0.468565	0.640274	-0.20733
292	-0.869829	0.534714	0.209008
293	-0.481919	-0.366108	0.0968423
294	0.736556	-0.53625	-0.288085
296	0.407916	0.0503247	0.0245122
305	-0.383686	-0.301311	-0.206713
307	-1.83362	1.0226	1.07658
308	0.954268	-0.923637	-0.531012
309	-0.488535	1.17067	-0.61975
311	0.904789	-0.212379	0.584857
312	-0.2469	0.210635	-0.388024
313	0.481787	-0.416158	-0.614301
314	0.615839	-0.779709	-1.00025
315	0.729616	-0.782109	-1.41437
317	0.482227	0.311729	-0.70634
324	0.35761	0.328244	0.349713
325	0.108976	1.23939	-1.24454
332	2.34329	1.43873	-0.957569
335	3.81134	-0.263972	0.540689
336	1.43222	-0.477848	0.590733
337	12.1037	0.574287	6.56978
338	0.539175	-0.991754	-0.802323
339	0.542937	-0.423422	-0.559878
340	-0.642301	0.349104	0.355258
341	0.747812	-0.379333	-0.000230839
342	0.491656	0.808054	-1.19987
343	0.463921	0.120344	-0.455117
344	-0.514304	-0.730388	-0.569822
345	0.155582	0.150535	-1.04148
346	0.139042	-0.183289	-0.245114
347	0.383882	0.503959	0.728116
348	1.42372	2.30176	-0.703732
353	-0.290739	0.714713	0.431888
356	-0.40164	1.42512	0.0141844
358	0.43936	-0.0921139	0.544305
359	0.357083	0.0381956	0.598176
360	2.43019	0.519409	0.352891
363	2.48758	0.695902	0.0701588
365	0.775604	0.533089	-1.09056
366	0.251879	0.390089	-0.413705
368	-1.54113	0.585912	0.247264
369	0.128639	1.35644	-0.324384
370	-0.436345	0.0259685	-0.414433
371	-0.0682685	0.544591	-0.159694
372	0.0999894	0.673229	-0.213874
373	-0.418979	0.793131	-0.420133
374	0.0435709	0.38654	-0.129579
375	1.59777	0.0842352	-0.784634
376	-0.156099	-1.39034	-0.263973
377	0.427278	-0.68237	-0.534216
378	-0.219571	-0.913773	-0.269771
379	-0.74765	2.04226	-0.296689
382	1.28182	0.406824	-0.238151
383	-0.668661	0.987271	0.0859236
384	0.443706	-0.467562	-0.152328
385	-0.0503726	-0.278418	-0.177081
386	0.961764	-1.00464	0.00150196
387	0.16678	0.458785	-0.455408
388	-0.770625	-0.308408	0.336186
389	-1.35169	1.19226	-0.308143
390	-0.680388	1.51711	-0.393754
391	-1.20878	0.342957	0.522688
392	-1.31272	1.05835	0.838606
394	-0.962394	0.39791	-0.223411
395	-1.10259	1.9419	0.124878
397	-0.988253	0.814908	-0.253836
398	-0.475368	0.219936	-0.194041
400	-1.12745	0.834062	0.17988
401	0.494393	0.885826	-0.366058
402	0.238276	-0.560829	-0.070849
404	0.48834	0.500293	-0.41808
405	-0.0381792	0.806898	-0.324171
406	-0.39309	0.089626	-0.247912
407	0.603085	0.387697	-1.03063
408	-0.327329	1.31048	-0.669313
409	-0.578775	0.142883	-0.51898
412	2.29807	2.21238	-0.38191
413	0.12582	0.873144	0.161857
414	0.947184	0.126126	-0.762902
417	-0.55668	1.41382	-1.01513
426	0.308683	1.13432	0.289997
428	2.32831	0.38134	-0.811611
429	-0.209758	0.0857282	-0.509764
432	-0.484215	-0.468081	-0.734299
433	-0.535079	0.934428	-0.444498
434	5.35045	3.46361	-1.98363
436	-1.78562	0.000668426	0.741292

## Sheet: Fig. 3e
All residues						G4 residues						G5 residues
Residue #	Scores on PC 1 (56.84%)	Scores on PC 2 (26.88%)	Scores on PC 3 (16.28%)			Residue #	Scores on PC 1 (56.84%)	Scores on PC 2 (26.88%)	Scores on PC 3 (16.28%)			Residue #	Scores on PC 1 (56.84%)	Scores on PC 2 (26.88%)	Scores on PC 3 (16.28%)
2	0.7191	0.638602	-0.315382			4	0.58273	0.297689				10	-0.0498744	-0.453951	-0.47263
4	0.58273	0.297689	0.795723			32	0.287087	-0.31215				56	0.220907	-0.530267	-0.694319
5	1.66069	-1.28487	1.02592			45	-0.0894523	0.0668816				89	0.00319471	-0.14288	-0.451392
6	-1.35697	0.969717	1.31054			49	0.287087	-0.31215				107	0.38452	-0.169472	-1.091
7	0.613959	-1.08669	-0.854247			50	-0.435458	-0.48975				108	0.20777	-0.242081	-0.930876
8	0.0577642	-0.825726	-0.200527			60	-0.0697043	-0.208274				124	1.05202	1.00168	-1.70292
9	-0.346985	-0.402017	-0.331124			169	-0.150572	-0.212361				131	-0.355392	-0.362146	-0.963422
10	-0.0498744	-0.453951	-0.47263			192	-0.28971	0.0315043				156	0.510524	-0.546831	-0.833879
11	0.0573243	-1.55361	-0.108488			236	-0.631485	-0.221866				174	0.238771	0.437406	-1.04292
13	0.378854	-1.2256	-0.212957			261	-0.656433	0.236268				175	0.543933	-0.774488	-1.15098
17	-0.709065	0.698721	0.156774			287	0.00875246	0.372549				210	-0.207848	-0.269838	-0.466619
18	-1.42132	1.16428	0.812294			347	0.383882	0.503959				231	-0.212994	0.935577	-1.14274
20	-0.313163	-0.413004	-0.252888			358	0.43936	-0.0921139				277	-0.397706	-0.29513	-0.935717
21	-0.942205	0.098554	0.00852794			359	0.357083	0.0381956				284	0.0822097	0.0654412	-0.650863
22	-1.41888	-0.0293705	0.749042									312	-0.2469	0.210635	-0.388024
23	-0.533168	-0.54927	-0.259288									314	0.615839	-0.779709	-1.00025
24	-0.521882	-0.302815	0.123008									315	0.729616	-0.782109	-1.41437
25	-0.238494	0.546809	0.196918									317	0.482227	0.311729	-0.70634
26	-0.9333	0.259195	0.297921									325	0.108976	1.23939	-1.24454
27	-0.297147	-1.16695	-0.171623									342	0.491656	0.808054	-1.19987
28	0.0398417	-0.513935	0.304233									345	0.155582	0.150535	-1.04148
29	-0.256331	0.0903537	0.0581504									346	0.139042	-0.183289	-0.245114
30	-0.800653	-1.51977	0.831614									365	0.775604	0.533089	-1.09056
32	0.287087	-0.31215	0.490599									407	0.603085	0.387697	-1.03063
33	-0.405342	0.283775	0.0553338									429	-0.209758	0.0857282	-0.509764
34	0.00695328	1.22318	-0.838117									432	-0.484215	-0.468081	-0.734299
35	-0.140172	-0.954364	-0.120995
37	-0.0749958	1.58631	0.349326
38	0.398516	-0.732507	0.659839
39	0.178098	-1.08544	0.258106
43	-0.420855	-0.311578	0.355045
44	-0.904177	0.210017	0.913695
45	-0.0894523	0.0668816	0.341532
46	0.832467	-0.378191	-0.495659
49	0.287087	-0.31215	0.490599
50	-0.435458	-0.48975	0.707184
51	-0.28031	0.438292	-0.0709262
52	-1.63751	0.31688	0.892185
53	-1.4917	-1.56946	0.687956
54	-0.887693	-0.0569151	0.510258
55	-0.626725	-1.50878	0.575918
56	0.220907	-0.530267	-0.694319
57	0.616666	-0.346371	-0.209587
58	0.0685796	-1.02065	0.132011
59	0.113712	-0.604374	-0.381936
60	-0.0697043	-0.208274	0.5708
62	-1.45944	1.44502	0.598011
63	-0.532697	-0.10789	-0.20953
64	0.759596	-0.684455	0.133871
65	0.14054	-0.755524	-0.597303
66	-0.883876	0.0296766	-0.0326224
68	0.216236	-0.809327	-0.549443
69	-0.684587	0.17525	-0.00969941
71	0.392873	-0.479691	0.421336
73	0.75298	0.852326	-0.582722
74	0.306388	0.6563	-0.49379
75	1.09855	-0.492698	-0.179809
77	-1.16882	-0.51806	1.12569
78	0.684367	-0.143634	-0.398691
82	-0.328883	-0.928669	-0.174522
83	-0.713323	0.636331	0.696983
85	-0.318362	-0.230025	0.0457398
86	-0.647473	0.291213	0.261223
87	1.7174	-3.58943	-0.847163
88	0.558011	-0.932001	-0.720194
89	0.00319471	-0.14288	-0.451392
90	-0.416624	-0.760405	0.302208
91	-0.189011	-0.586129	-0.337135
92	-0.676566	-0.32216	-0.165398
93	0.0244132	-1.50149	-0.0869396
94	0.621779	0.61494	0.0879581
95	0.981481	-0.241205	-0.0057376
96	-1.18104	-0.564781	1.03627
97	-0.967536	0.0535131	-0.175649
98	-1.51477	0.369425	-0.0652167
99	-0.639452	0.545891	0.0108143
100	-0.380981	1.56714	0.295881
102	-0.865509	-1.10404	0.0944588
103	-0.541626	-1.57747	0.617621
104	1.54835	-2.07942	1.43342
106	-0.0950069	-0.870229	0.0413159
107	0.38452	-0.169472	-1.091
108	0.20777	-0.242081	-0.930876
109	-0.493205	0.139524	-0.380164
110	0.0262307	0.882683	-0.705962
111	-1.60842	0.975889	0.784347
112	-0.280661	-1.47952	-0.0406
113	-0.451887	0.0475302	0.230586
121	-1.58074	1.7693	0.872274
122	-0.755494	-0.216232	-0.217061
123	-0.304173	-0.644566	-0.654379
124	1.05202	1.00168	-1.70292
125	1.03508	-0.768218	-0.0908964
126	-0.778094	0.65986	-0.731055
128	-0.83498	-0.113846	-0.162058
129	-0.0122894	-0.272651	-0.104594
130	0.668441	-0.955656	-0.494314
131	-0.355392	-0.362146	-0.963422
132	-0.977877	-0.483949	0.218097
133	-0.470662	-0.961279	0.479406
134	-0.0222246	1.00201	-0.573856
135	0.0220313	-0.459172	-0.321908
139	1.891	1.60122	-0.27446
140	2.84122	0.297585	-1.23919
141	0.311947	0.419642	0.482952
143	-0.647442	-0.371337	0.450376
144	-1.20167	-0.195588	0.267205
145	-1.19462	0.169286	0.215232
147	-0.37108	1.00067	0.0415304
150	0.817277	1.93723	0.071678
153	-0.116723	0.287869	0.0197684
155	-1.14099	-0.644233	0.27187
156	0.510524	-0.546831	-0.833879
157	-0.338493	-0.834089	-0.38971
158	-1.35965	-0.0114755	0.273216
159	-1.18575	0.616433	0.362828
160	-1.89748	-0.132136	0.959306
161	-1.23555	-0.409312	0.534545
162	-1.01469	0.67151	0.844239
163	-1.54812	-0.728019	0.630186
164	-1.52047	-0.0697869	1.15813
165	-0.612678	-0.627695	0.770193
166	-0.384624	-0.853665	0.180876
167	-0.519562	0.356012	-0.0676834
169	-0.150572	-0.212361	0.428906
170	-2.09074	-0.0273508	1.42842
172	-0.194299	0.410732	0.070561
173	-0.372871	-0.496236	0.125825
174	0.238771	0.437406	-1.04292
175	0.543933	-0.774488	-1.15098
176	-1.21448	1.12315	0.53505
177	-0.983578	0.296244	0.230459
178	-1.25248	0.303501	0.353495
179	-1.46678	-0.989002	0.382089
180	-1.20123	-0.265425	0.804336
182	3.54899	1.87914	-0.351038
184	1.57605	1.57274	-0.319076
187	-1.30937	-0.0485252	0.340678
189	-0.147755	0.646977	-0.104691
190	0.294638	-0.498852	0.190432
191	-0.0343872	-0.745861	-0.237613
192	-0.28971	0.0315043	0.517046
193	-0.694459	0.0791693	0.433804
194	0.859236	0.374078	-0.507516
196	0.57579	0.427874	-0.377916
197	1.93654	-3.59999	-1.77323
198	-0.77057	-0.0380604	-0.543849
199	-0.638572	1.24958	-0.0785539
201	2.55504	-2.02829	-1.12481
202	0.0201511	-0.390112	-0.223256
203	-0.28598	0.555934	0.130589
204	-2.08557	1.20431	0.845932
205	2.02132	1.5566	-1.43759
207	-1.01975	-0.065089	0.201118
208	-1.0338	-0.570127	-0.0405127
209	-0.199854	-0.526378	-0.229655
210	-0.207848	-0.269838	-0.466619
211	-0.63231	-1.40729	0.0391941
212	0.213858	-0.940778	-0.107886
213	-0.33288	-0.800399	-0.293004
214	0.657216	-1.77512	-0.593015
215	-0.970852	-0.630292	0.653497
216	-0.851405	-0.750334	0.0378685
220	0.664596	-0.801377	0.441229
221	2.63753	0.257111	0.314557
223	1.63348	-0.839173	0.35858
224	1.85069	-1.80312	0.505913
226	0.241009	0.690711	0.086438
228	-1.17769	-0.543527	0.396281
229	-0.582562	0.145829	0.118343
230	-1.28686	1.43908	0.23986
231	-0.212994	0.935577	-1.14274
233	-0.5428	1.52949	1.28479
234	2.00996	0.0612598	0.663802
235	3.8226	-0.904779	1.45771
236	-0.631485	-0.221866	0.735151
237	-0.569897	0.16835	0.210431
238	-2.27651	2.34396	1.077
240	0.234015	0.174504	-0.15981
242	2.51159	-0.314587	0.388388
244	3.7573	0.754559	-0.493098
245	4.16343	1.56545	-0.30767
246	-0.904558	-1.42129	0.802224
247	-6.39279e-05	-0.978018	0.0795333
248	-0.504101	-0.447116	0.654707
249	-0.55203	0.338299	0.490996
250	-0.385536	-0.518757	0.0337364
251	-0.0287716	-0.757807	0.393553
252	2.33263	-0.88137	-0.973515
253	-0.634307	0.0925641	0.592222
254	0.565863	-0.645006	0.505874
255	1.16205	-1.21014	-0.566674
257	1.08109	-0.0699338	-0.112396
258	0.348675	0.078066	-0.0341216
259	-0.473985	-0.42568	0.097567
260	-0.237937	-0.532145	-0.302142
261	-0.656433	0.236268	0.804511
263	1.7462	0.788957	0.691721
269	-1.45653	0.69275	0.584516
270	-0.784289	0.0657735	0.300737
272	-1.07426	-0.707344	0.328558
273	0.166784	-0.338939	0.173763
274	-0.841094	0.0736334	-0.497674
275	-1.37378	1.04946	0.0459434
276	-1.67565	0.83849	1.07056
277	-0.397706	-0.29513	-0.935717
278	-1.21675	-0.0630533	0.474876
280	-1.46211	0.042146	0.142503
281	-0.687849	-0.238207	-0.0605892
282	-0.915933	0.274269	0.386931
283	-0.544864	-0.681987	-0.549812
284	0.0822097	0.0654412	-0.650863
286	0.0281451	-0.646651	0.0137081
287	0.00875246	0.372549	0.430639
288	-0.659697	-0.131552	0.219161
289	-1.13864	-1.40004	0.365042
290	-0.649797	0.43011	-0.177255
291	0.468565	0.640274	-0.20733
292	-0.869829	0.534714	0.209008
293	-0.481919	-0.366108	0.0968423
294	0.736556	-0.53625	-0.288085
296	0.407916	0.0503247	0.0245122
305	-0.383686	-0.301311	-0.206713
307	-1.83362	1.0226	1.07658
308	0.954268	-0.923637	-0.531012
309	-0.488535	1.17067	-0.61975
311	0.904789	-0.212379	0.584857
312	-0.2469	0.210635	-0.388024
313	0.481787	-0.416158	-0.614301
314	0.615839	-0.779709	-1.00025
315	0.729616	-0.782109	-1.41437
317	0.482227	0.311729	-0.70634
324	0.35761	0.328244	0.349713
325	0.108976	1.23939	-1.24454
332	2.34329	1.43873	-0.957569
335	3.81134	-0.263972	0.540689
336	1.43222	-0.477848	0.590733
337	12.1037	0.574287	6.56978
338	0.539175	-0.991754	-0.802323
339	0.542937	-0.423422	-0.559878
340	-0.642301	0.349104	0.355258
341	0.747812	-0.379333	-0.000230839
342	0.491656	0.808054	-1.19987
343	0.463921	0.120344	-0.455117
344	-0.514304	-0.730388	-0.569822
345	0.155582	0.150535	-1.04148
346	0.139042	-0.183289	-0.245114
347	0.383882	0.503959	0.728116
348	1.42372	2.30176	-0.703732
353	-0.290739	0.714713	0.431888
356	-0.40164	1.42512	0.0141844
358	0.43936	-0.0921139	0.544305
359	0.357083	0.0381956	0.598176
360	2.43019	0.519409	0.352891
363	2.48758	0.695902	0.0701588
365	0.775604	0.533089	-1.09056
366	0.251879	0.390089	-0.413705
368	-1.54113	0.585912	0.247264
369	0.128639	1.35644	-0.324384
370	-0.436345	0.0259685	-0.414433
371	-0.0682685	0.544591	-0.159694
372	0.0999894	0.673229	-0.213874
373	-0.418979	0.793131	-0.420133
374	0.0435709	0.38654	-0.129579
375	1.59777	0.0842352	-0.784634
376	-0.156099	-1.39034	-0.263973
377	0.427278	-0.68237	-0.534216
378	-0.219571	-0.913773	-0.269771
379	-0.74765	2.04226	-0.296689
382	1.28182	0.406824	-0.238151
383	-0.668661	0.987271	0.0859236
384	0.443706	-0.467562	-0.152328
385	-0.0503726	-0.278418	-0.177081
386	0.961764	-1.00464	0.00150196
387	0.16678	0.458785	-0.455408
388	-0.770625	-0.308408	0.336186
389	-1.35169	1.19226	-0.308143
390	-0.680388	1.51711	-0.393754
391	-1.20878	0.342957	0.522688
392	-1.31272	1.05835	0.838606
394	-0.962394	0.39791	-0.223411
395	-1.10259	1.9419	0.124878
397	-0.988253	0.814908	-0.253836
398	-0.475368	0.219936	-0.194041
400	-1.12745	0.834062	0.17988
401	0.494393	0.885826	-0.366058
402	0.238276	-0.560829	-0.070849
404	0.48834	0.500293	-0.41808
405	-0.0381792	0.806898	-0.324171
406	-0.39309	0.089626	-0.247912
407	0.603085	0.387697	-1.03063
408	-0.327329	1.31048	-0.669313
409	-0.578775	0.142883	-0.51898
412	2.29807	2.21238	-0.38191
413	0.12582	0.873144	0.161857
414	0.947184	0.126126	-0.762902
417	-0.55668	1.41382	-1.01513
426	0.308683	1.13432	0.289997
428	2.32831	0.38134	-0.811611
429	-0.209758	0.0857282	-0.509764
432	-0.484215	-0.468081	-0.734299
433	-0.535079	0.934428	-0.444498
434	5.35045	3.46361	-1.98363
436	-1.78562	0.000668426	0.741292
