# Supplementary material for: Mechanistic insight into the dynamics of Mur ligase through a comprehensive timescale-specific approach
Source: Commun Chem. 2025 Sep 29;8:285. doi: 10.1038/s42004-025-01675-z (PMC12480691; doi:10.1038/s42004-025-01675-z)
Supplement: Supplementary file 6 — Supplementary Data 4 [file 42004_2025_1675_MOESM6_ESM.xlsx]

## Sheet: Info sheet
Numerical source data for the Figue 5 insets i), ii) and iii) arranged in the following sheets:
Sheet "Fig. 5 i)": MurDapo; R2eff vs nCPMG for the residues #305, #344, #366, #386, #406
Sheet "Fig. 5 ii)": MurDapo; R2eff vs nCPMG for the residues #323, #335, #353, #356, #382
Sheet "Fig. 5 iii)": MurDapo; R2eff vs nCPMG for the residues #234, #237, #238, #249, #250

## Sheet: Fig. 5 i)
Residue #	305					Residue #	344					Residue #	366					Residue #	386					Residue #	406
Experimental		Experimental error	Fitted			Experimental		Experimental error	Fitted			Experimental		Experimental error	Fitted			Experimental		Experimental error	Fitted			Experimental		Experimental error	Fitted
x	y	delta y	x	y		x	y	delta y	x	y		x	y	delta y	x	y		x	y	delta y	x	y		x	y	delta y	x	y
66.67	23.1219	0.257035	66.67	24.7201		66.67	22.4926	0.145115	66.67	22.2303		66.67	18.0577	0.123464	66.67	17.2408		66.67	9.96691	0.0623634	66.67	9.6422		66.67	12.1592	0.117413	66.67	12.1255
133.34	22.5124	0.18149	126.67	22.5055		133.34	21.5231	0.102118	126.67	21.426		133.34	16.5219	0.0877219	126.67	16.1913		133.34	9.40526	0.0465038	126.67	9.3869		133.34	12.254	0.0875664	126.67	11.7669
200.01	21.5873	0.227354	186.67	20.4949		200.01	20.6434	0.12769	186.67	20.6918		200.01	14.2464	0.105518	186.67	15.2344		200.01	8.90874	0.0565618	186.67	9.1532		200.01	10.9169	0.105867	186.67	11.4389
200.01	20.2248	0.207036	246.67	18.8052		200.01	20.5688	0.119143	246.67	20.0682		200.01	14.4065	0.0993544	246.67	14.4232		200.01	8.90391	0.0533397	246.67	8.9539		200.01	10.9808	0.0997843	246.67	11.1593
266.68	18.3656	0.216965	306.67	17.4617		266.68	19.9882	0.12794	306.67	19.5687		266.68	13.7235	0.105957	306.67	13.7742		266.68	8.69537	0.0570739	306.67	8.7937		266.68	10.6654	0.106782	306.67	10.9347
333.35	16.6762	0.142299	366.67	16.4232		333.35	18.8185	0.0836832	366.67	19.1808		333.35	13.1573	0.0723949	366.67	13.2707		333.35	8.20407	0.0401575	366.67	8.6691		333.35	10.8913	0.0749153	366.67	10.7601
400.02	16.3101	0.178828	426.67	15.6274		400.02	18.3191	0.105723	426.67	18.8828		400.02	12.7509	0.0898079	426.67	12.884		400.02	8.72174	0.0496322	426.67	8.5732		400.02	10.897	0.0927801	426.67	10.6258
466.69	15.5361	0.193366	486.67	15.0159		466.69	18.1791	0.115858	486.67	18.6534		466.69	12.5497	0.0976782	486.67	12.5866		466.69	8.57929	0.0537776	486.67	8.4995		466.69	10.4095	0.100225	486.67	10.5224
533.36	14.2702	0.229566	546.67	14.5419		533.36	18.2116	0.141907	546.67	18.4756		533.36	11.8543	0.116511	546.67	12.3559		533.36	8.61871	0.0644449	546.67	8.4422		533.36	10.1211	0.119892	546.67	10.4422
600.03	14.4614	0.257483	606.67	14.1705		600.03	18.9746	0.161836	606.67	18.3361		600.03	12.3676	0.131155	606.67	12.1751		600.03	8.34535	0.0711578	606.67	8.3973		600.03	10.4431	0.134161	606.67	10.3793
733.37	14.2686	0.202649	666.67	13.8758		733.37	18.0041	0.124102	666.67	18.2254		733.37	11.555	0.102673	666.67	12.0315		733.37	8.25611	0.0570106	666.67	8.3617		733.37	10.5274	0.107211	666.67	10.3294
1000.05	12.7691	0.190891	726.67	13.6391		1000.05	18.3517	0.120566	726.67	18.1366		1000.05	12.2288	0.100521	726.67	11.9163		1000.05	8.34303	0.0553353	726.67	8.3331		1000.05	10.5146	0.103792	726.67	10.2893
1266.73	11.6271	0.218283	786.67	13.4468		1266.73	18.2198	0.141931	786.67	18.0643		1266.73	12.2259	0.117331	786.67	11.8226		1266.73	8.45171	0.0642501	786.67	8.3098		1266.73	9.98206	0.119585	786.67	10.2568
			846.67	13.2889					846.67	18.005					846.67	11.7457					846.67	8.2907					846.67	10.23
			906.67	13.1577					906.67	17.9557					906.67	11.6818					906.67	8.2748					906.67	10.2078
			966.67	13.0479					966.67	17.9145					966.67	11.6283					966.67	8.2615					966.67	10.1892
			1026.67	12.955					1026.67	17.8796					1026.67	11.5831					1026.67	8.2503					1026.67	10.1734
			1086.67	12.8759					1086.67	17.8499					1086.67	11.5445					1086.67	8.2407					1086.67	10.16
			1146.67	12.808					1146.67	17.8244					1146.67	11.5114					1146.67	8.2325					1146.67	10.1485
			1206.67	12.7493					1206.67	17.8023					1206.67	11.4829					1206.67	8.2254					1206.67	10.1386
			1266.67	12.6982					1266.67	17.7831					1266.67	11.458					1266.67	8.2193					1266.67	10.1299

## Sheet: Fig. 5 ii)
Residue #	323					Residue #	335					Residue #	353					Residue #	356					Residue #	382
Experimental		Experimental error	Fitted			Experimental		Experimental error	Fitted			Experimental		Experimental error	Fitted			Experimental		Experimental error	Fitted			Experimental		Experimental error	Fitted
x	y	delta y	x	y		x	y	delta y	x	y		x	y	delta y	x	y		x	y	delta y	x	y		x	y	delta y	x	y
66.67	19.3933	0.218259	66.67	18.7674		66.67	14.22	0.0953354	66.67	14.0903		66.67	22.2362	0.275126	66.67	22.5221		66.67	20.3366	0.276034	66.67	21.1875		66.67	20.4192	0.18135	66.67	19.5202
133.34	17.5414	0.15344	126.67	17.8733		133.34	13.0929	0.0692754	126.67	13.3351		133.34	22.6848	0.198369	126.67	21.675		133.34	20.4707	0.199443	126.67	20.0895		133.34	18.1377	0.126081	126.67	18.647
200.01	16.9333	0.190701	186.67	17.0575		200.01	12.7001	0.0853228	186.67	12.6456		200.01	21.1048	0.245508	186.67	20.9019		200.01	19.0552	0.246178	186.67	19.0886		200.01	17.2486	0.156157	186.67	17.8501
200.01	15.082	0.173074	246.67	16.365		200.01	12.9136	0.0805057	246.67	12.0598		200.01	22.7903	0.236589	246.67	20.2454		200.01	19.5339	0.232287	246.67	18.2404		200.01	17.3713	0.146605	246.67	17.1737
266.68	15.821	0.189472	306.67	15.8106		266.68	11.8492	0.085185	306.67	11.5904		266.68	19.7236	0.242605	306.67	19.7197		266.68	19.0289	0.249583	306.67	17.562		266.68	16.5362	0.156286	306.67	16.632
333.35	14.7882	0.12718	366.67	15.3802		333.35	11.4141	0.0589161	366.67	11.2258		333.35	18.7457	0.159331	366.67	19.3115		333.35	17.233	0.162827	366.67	17.0357		333.35	16.0913	0.105249	366.67	16.2115
400.02	15.0943	0.160486	426.67	15.0496		400.02	10.9808	0.0726162	426.67	10.9457		400.02	17.8783	0.200009	426.67	18.9979		400.02	16.1005	0.202471	426.67	16.6316		400.02	16.3053	0.133246	426.67	15.8884
466.69	15.103	0.175661	486.67	14.7953		466.69	10.6177	0.0786092	486.67	10.7301		466.69	19.1362	0.224647	486.67	18.7567		466.69	16.5766	0.223709	486.67	16.3208		466.69	15.7075	0.14452	486.67	15.6399
533.36	14.5417	0.211223	546.67	14.598		533.36	10.5109	0.094396	546.67	10.5629		533.36	17.7775	0.268101	546.67	18.5695		533.36	15.5857	0.267576	546.67	16.0797		533.36	16.0542	0.177128	546.67	15.4471
600.03	14.0919	0.233891	606.67	14.4433		600.03	10.4195	0.104822	606.67	10.4318		600.03	18.5415	0.305596	606.67	18.4228		600.03	16.0924	0.302547	606.67	15.8907		600.03	14.9435	0.193777	606.67	15.296
733.37	15.0879	0.188236	666.67	14.3206		733.37	10.1291	0.0832365	666.67	10.3278		733.37	18.2238	0.237493	666.67	18.3064		733.37	15.9209	0.237219	666.67	15.7408		733.37	14.3974	0.151357	666.67	15.176
1000.05	14.5088	0.180078	726.67	14.222		1000.05	10.1594	0.0806535	726.67	10.2442		1000.05	19.3249	0.233951	726.67	18.2129		1000.05	14.7363	0.224421	726.67	15.6203		1000.05	15.234	0.148499	726.67	15.0797
1266.73	13.3641	0.206482	786.67	14.1419		1266.73	10.1175	0.093711	786.67	10.1763		1266.73	17.8961	0.26874	786.67	18.1369		1266.73	15.4182	0.266699	786.67	15.5224		1266.73	15.1312	0.173951	786.67	15.0014
			846.67	14.076					846.67	10.1206					846.67	18.0744					846.67	15.442					846.67	14.9371
			906.67	14.0214					906.67	10.0743					906.67	18.0226					906.67	15.3753					906.67	14.8837
			966.67	13.9757					966.67	10.0355					966.67	17.9792					966.67	15.3194					966.67	14.839
			1026.67	13.937					1026.67	10.0027					1026.67	17.9425					1026.67	15.2721					1026.67	14.8012
			1086.67	13.904					1086.67	9.9747					1086.67	17.9112					1086.67	15.2318					1086.67	14.769
			1146.67	13.8757					1146.67	9.9508					1146.67	17.8844					1146.67	15.1973					1146.67	14.7413
			1206.67	13.8513					1206.67	9.93					1206.67	17.8612					1206.67	15.1674					1206.67	14.7174
			1266.67	13.83					1266.67	9.912					1266.67	17.841					1266.67	15.1414					1266.67	14.6967

## Sheet: Fig. 5 iii)
Residue #	234					Residue #	237					Residue #	238					Residue #	249					Residue #	250
Experimental		Experimental error	Fitted			Experimental		Experimental error	Fitted			Experimental		Experimental error	Fitted			Experimental		Experimental error	Fitted			Experimental		Experimental error	Fitted
x	y	delta y	x	y		x	y	delta y	x	y		x	y	delta y	x	y		x	y	delta y	x	y		x	y	delta y	x	y
66.67	23.3316	0.25839	66.67	23.5568		66.67	20.5324	0.252047	66.67	19.2511		66.67	40.9745	0.495993	66.67	41.517		66.67	16.2145	0.156069	66.67	16.1985		66.67	14.5773	0.118866	66.67	14.7328
133.34	23.8094	0.185632	126.67	23.1829		133.34	18.2256	0.175075	126.67	19.0529		133.34	40.3104	0.327766	126.67	40.634		133.34	16.1321	0.114223	126.67	15.9426		133.34	14.3812	0.0874221	126.67	14.6234
200.01	22.6915	0.232487	186.67	22.8092		200.01	18.8269	0.222956	186.67	18.8553		200.01	39.0072	0.425862	186.67	39.7501		200.01	16.0315	0.142688	186.67	15.6872		200.01	14.4282	0.108923	186.67	14.5143
200.01	22.2696	0.21518	246.67	22.4378		200.01	17.8745	0.205107	246.67	18.6594		200.01	38.4525	0.388049	246.67	38.8624		200.01	16.4386	0.134747	246.67	15.4339		200.01	14.8053	0.102925	246.67	14.4064
266.68	22.9315	0.237069	306.67	22.07		266.68	18.1215	0.223173	306.67	18.4661		266.68	39.2474	0.435579	306.67	37.9757		266.68	14.7669	0.141391	306.67	15.1836		266.68	14.7225	0.110986	306.67	14.3
333.35	21.4269	0.151748	366.67	21.7053		333.35	18.5003	0.150571	366.67	18.2751		333.35	40.029	0.26526	366.67	37.0885		333.35	14.8877	0.0968511	366.67	14.936		333.35	14.2267	0.075466	366.67	14.1952
400.02	21.5889	0.195705	426.67	21.3436		400.02	18.2548	0.190824	426.67	18.087		400.02	36.2273	0.336024	426.67	36.1904		400.02	14.9334	0.121749	426.67	14.6916		400.02	14.2463	0.0946023	426.67	14.0922
466.69	21.2394	0.214436	486.67	20.9868		466.69	18.3164	0.209859	486.67	17.9029		466.69	32.634	0.348957	486.67	35.2743		466.69	15.0551	0.133495	486.67	14.4518		466.69	14.2009	0.103346	486.67	13.9918
533.36	20.3893	0.259639	546.67	20.6382		533.36	16.5689	0.248134	546.67	17.7244		533.36	35.737	0.47262	546.67	34.3427		533.36	13.2119	0.15659	546.67	14.2188		533.36	13.8215	0.124461	546.67	13.8949
600.03	18.9035	0.282832	606.67	20.3012		600.03	17.2199	0.281746	606.67	17.5532		600.03	33.2222	0.507786	606.67	33.4059		600.03	14.2547	0.178488	606.67	13.9948		600.03	13.6944	0.138622	606.67	13.8022
733.37	20.2474	0.226656	666.67	19.9791		733.37	17.5354	0.222286	666.67	17.3907		733.37	33.608	0.387419	666.67	32.4776		733.37	13.6769	0.139589	666.67	13.7817		733.37	13.729	0.10976	666.67	13.7144
1000.05	18.5394	0.211757	726.67	19.6741		1000.05	17.3584	0.213928	726.67	17.2377		1000.05	24.2834	0.30695	726.67	31.5708		1000.05	12.9402	0.133279	726.67	13.5807		1000.05	13.6487	0.105992	726.67	13.632
1266.73	18.0382	0.247516	786.67	19.3877		1266.73	16.1214	0.245949	786.67	17.0947		1266.73	26.8866	0.387146	786.67	30.6967		1266.73	12.3226	0.153963	786.67	13.3925		1266.73	12.7238	0.121874	786.67	13.5551
			846.67	19.1205					846.67	16.9618					846.67	29.8631					846.67	13.2175					846.67	13.4838
			906.67	18.8726					906.67	16.839					906.67	29.0752					906.67	13.0556					906.67	13.418
			966.67	18.6434					966.67	16.7257					966.67	28.3356					966.67	12.9061					966.67	13.3574
			1026.67	18.4323					1026.67	16.6217					1026.67	27.645					1026.67	12.7687					1026.67	13.3018
			1086.67	18.2381					1086.67	16.5261					1086.67	27.0028					1086.67	12.6424					1086.67	13.2507
			1146.67	18.0597					1146.67	16.4385					1146.67	26.4073					1146.67	12.5266					1146.67	13.204
			1206.67	17.896					1206.67	16.3583					1206.67	25.8563					1206.67	12.4204					1206.67	13.1612
			1266.67	17.7457					1266.67	16.2847					1266.67	25.3471					1266.67	12.3231					1266.67	13.122
