# Supplementary material for: Mechanistic insight into the dynamics of Mur ligase through a comprehensive timescale-specific approach
Source: Commun Chem. 2025 Sep 29;8:285. doi: 10.1038/s42004-025-01675-z (PMC12480691; doi:10.1038/s42004-025-01675-z)
Supplement: Supplementary file 7 — Supplementary Data 5 [file 42004_2025_1675_MOESM7_ESM.txt]

REMARK  REORIENT PROTEIN IN TRAJECTORY                                                
REMARK   DATE:     8/18/25     22:27:23      CREATED BY USER: franc                   
ATOM      1  N   ALA     1     -17.547 -50.160  33.659  1.00  0.00      A   
ATOM      2  HT1 ALA     1     -18.552 -50.385  33.509  1.00  0.00      A   
ATOM      3  HT2 ALA     1     -16.904 -50.818  33.174  1.00  0.00      A   
ATOM      4  HT3 ALA     1     -17.328 -49.255  33.196  1.00  0.00      A   
ATOM      5  CA  ALA     1     -17.023 -50.126  35.106  1.00  0.00      A   
ATOM      6  HA  ALA     1     -17.153 -51.121  35.504  1.00  0.00      A   
ATOM      7  CB  ALA     1     -15.528 -49.722  35.184  1.00  0.00      A   
ATOM      8  HB1 ALA     1     -15.404 -48.703  34.760  1.00  0.00      A   
ATOM      9  HB2 ALA     1     -14.920 -50.462  34.620  1.00  0.00      A   
ATOM     10  HB3 ALA     1     -15.256 -49.724  36.261  1.00  0.00      A   
ATOM     11  C   ALA     1     -17.933 -49.268  36.165  1.00  0.00      A   
ATOM     12  O   ALA     1     -18.793 -48.518  35.710  1.00  0.00      A   
ATOM     13  N   ASP     2     -17.848 -49.615  37.507  1.00  0.00      A   
ATOM     14  HN  ASP     2     -17.289 -50.357  37.868  1.00  0.00      A   
ATOM     15  CA  ASP     2     -18.829 -49.086  38.513  1.00  0.00      A   
ATOM     16  HA  ASP     2     -19.112 -48.086  38.222  1.00  0.00      A   
ATOM     17  CB  ASP     2     -20.151 -49.938  38.498  1.00  0.00      A   
ATOM     18  HB1 ASP     2     -19.803 -50.993  38.523  1.00  0.00      A   
ATOM     19  HB2 ASP     2     -20.734 -49.945  37.552  1.00  0.00      A   
ATOM     20  CG  ASP     2     -21.177 -49.484  39.525  1.00  0.00      A   
ATOM     21  OD1 ASP     2     -21.406 -48.260  39.669  1.00  0.00      A   
ATOM     22  OD2 ASP     2     -21.857 -50.414  39.997  1.00  0.00      A   
ATOM     23  C   ASP     2     -18.130 -48.943  39.808  1.00  0.00      A   
ATOM     24  O   ASP     2     -17.201 -49.725  40.061  1.00  0.00      A   
ATOM     25  N   TYR     3     -18.559 -47.972  40.723  1.00  0.00      A   
ATOM     26  HN  TYR     3     -19.326 -47.418  40.411  1.00  0.00      A   
ATOM     27  CA  TYR     3     -17.616 -47.577  41.791  1.00  0.00      A   
ATOM     28  HA  TYR     3     -17.027 -48.454  42.014  1.00  0.00      A   
ATOM     29  CB  TYR     3     -16.642 -46.422  41.374  1.00  0.00      A   
ATOM     30  HB1 TYR     3     -15.974 -45.958  42.131  1.00  0.00      A   
ATOM     31  HB2 TYR     3     -17.282 -45.655  40.888  1.00  0.00      A   
ATOM     32  CG  TYR     3     -15.662 -46.914  40.382  1.00  0.00      A   
ATOM     33  CD1 TYR     3     -14.412 -47.571  40.684  1.00  0.00      A   
ATOM     34  HD1 TYR     3     -14.067 -47.588  41.707  1.00  0.00      A   
ATOM     35  CE1 TYR     3     -13.616 -48.084  39.683  1.00  0.00      A   
ATOM     36  HE1 TYR     3     -12.702 -48.586  39.965  1.00  0.00      A   
ATOM     37  CZ  TYR     3     -14.034 -47.986  38.407  1.00  0.00      A   
ATOM     38  OH  TYR     3     -13.241 -48.568  37.477  1.00  0.00      A   
ATOM     39  HH  TYR     3     -12.962 -49.422  37.815  1.00  0.00      A   
ATOM     40  CD2 TYR     3     -15.985 -46.670  39.061  1.00  0.00      A   
ATOM     41  HD2 TYR     3     -16.858 -46.080  38.824  1.00  0.00      A   
ATOM     42  CE2 TYR     3     -15.115 -47.141  38.057  1.00  0.00      A   
ATOM     43  HE2 TYR     3     -15.373 -46.861  37.046  1.00  0.00      A   
ATOM     44  C   TYR     3     -18.271 -47.193  43.119  1.00  0.00      A   
ATOM     45  O   TYR     3     -17.624 -46.784  44.051  1.00  0.00      A   
ATOM     46  N   GLN     4     -19.617 -47.367  43.300  1.00  0.00      A   
ATOM     47  HN  GLN     4     -20.194 -47.539  42.505  1.00  0.00      A   
ATOM     48  CA  GLN     4     -20.232 -47.262  44.594  1.00  0.00      A   
ATOM     49  HA  GLN     4     -20.097 -46.299  45.064  1.00  0.00      A   
ATOM     50  CB  GLN     4     -21.822 -47.341  44.676  1.00  0.00      A   
ATOM     51  HB1 GLN     4     -22.156 -46.445  44.110  1.00  0.00      A   
ATOM     52  HB2 GLN     4     -22.162 -47.354  45.733  1.00  0.00      A   
ATOM     53  CG  GLN     4     -22.438 -48.502  43.887  1.00  0.00      A   
ATOM     54  HG1 GLN     4     -22.082 -49.501  44.220  1.00  0.00      A   
ATOM     55  HG2 GLN     4     -22.266 -48.415  42.793  1.00  0.00      A   
ATOM     56  CD  GLN     4     -23.984 -48.496  43.940  1.00  0.00      A   
ATOM     57  OE1 GLN     4     -24.670 -47.953  44.828  1.00  0.00      A   
ATOM     58  NE2 GLN     4     -24.639 -49.151  42.971  1.00  0.00      A   
ATOM     59 HE21 GLN     4     -24.095 -49.922  42.639  1.00  0.00      A   
ATOM     60 HE22 GLN     4     -25.611 -49.225  43.194  1.00  0.00      A   
ATOM     61  C   GLN     4     -19.753 -48.180  45.728  1.00  0.00      A   
ATOM     62  O   GLN     4     -19.245 -49.270  45.476  1.00  0.00      A   
ATOM     63  N   GLY     5     -19.907 -47.701  47.044  1.00  0.00      A   
ATOM     64  HN  GLY     5     -20.462 -46.910  47.290  1.00  0.00      A   
ATOM     65  CA  GLY     5     -19.528 -48.522  48.182  1.00  0.00      A   
ATOM     66  HA1 GLY     5     -19.668 -49.571  47.964  1.00  0.00      A   
ATOM     67  HA2 GLY     5     -20.001 -48.073  49.043  1.00  0.00      A   
ATOM     68  C   GLY     5     -18.062 -48.379  48.489  1.00  0.00      A   
ATOM     69  O   GLY     5     -17.446 -49.234  49.188  1.00  0.00      A   
ATOM     70  N   LYS     6     -17.413 -47.364  47.896  1.00  0.00      A   
ATOM     71  HN  LYS     6     -17.990 -46.756  47.355  1.00  0.00      A   
ATOM     72  CA  LYS     6     -15.987 -47.042  47.823  1.00  0.00      A   
ATOM     73  HA  LYS     6     -15.628 -47.844  48.450  1.00  0.00      A   
ATOM     74  CB  LYS     6     -15.307 -47.156  46.373  1.00  0.00      A   
ATOM     75  HB1 LYS     6     -14.205 -47.033  46.316  1.00  0.00      A   
ATOM     76  HB2 LYS     6     -15.711 -46.334  45.744  1.00  0.00      A   
ATOM     77  CG  LYS     6     -15.614 -48.542  45.691  1.00  0.00      A   
ATOM     78  HG1 LYS     6     -15.455 -48.445  44.596  1.00  0.00      A   
ATOM     79  HG2 LYS     6     -16.702 -48.694  45.855  1.00  0.00      A   
ATOM     80  CD  LYS     6     -14.847 -49.610  46.463  1.00  0.00      A   
ATOM     81  HD1 LYS     6     -14.877 -49.316  47.534  1.00  0.00      A   
ATOM     82  HD2 LYS     6     -13.804 -49.594  46.081  1.00  0.00      A   
ATOM     83  CE  LYS     6     -15.527 -50.969  46.273  1.00  0.00      A   
ATOM     84  HE1 LYS     6     -15.692 -51.203  45.200  1.00  0.00      A   
ATOM     85  HE2 LYS     6     -16.451 -51.014  46.888  1.00  0.00      A   
ATOM     86  NZ  LYS     6     -14.728 -52.055  46.843  1.00  0.00      A   
ATOM     87  HZ1 LYS     6     -15.187 -52.988  46.830  1.00  0.00      A   
ATOM     88  HZ2 LYS     6     -14.526 -51.825  47.837  1.00  0.00      A   
ATOM     89  HZ3 LYS     6     -13.809 -52.033  46.356  1.00  0.00      A   
ATOM     90  C   LYS     6     -15.592 -45.754  48.524  1.00  0.00      A   
ATOM     91  O   LYS     6     -16.121 -44.688  48.229  1.00  0.00      A   
ATOM     92  N   ASN     7     -14.630 -45.873  49.488  1.00  0.00      A   
ATOM     93  HN  ASN     7     -14.390 -46.770  49.851  1.00  0.00      A   
ATOM     94  CA  ASN     7     -13.811 -44.683  49.924  1.00  0.00      A   
ATOM     95  HA  ASN     7     -14.356 -43.754  49.845  1.00  0.00      A   
ATOM     96  CB  ASN     7     -13.248 -44.860  51.372  1.00  0.00      A   
ATOM     97  HB1 ASN     7     -12.569 -44.107  51.827  1.00  0.00      A   
ATOM     98  HB2 ASN     7     -12.745 -45.850  51.403  1.00  0.00      A   
ATOM     99  CG  ASN     7     -14.479 -44.753  52.318  1.00  0.00      A   
ATOM    100  OD1 ASN     7     -14.901 -43.657  52.718  1.00  0.00      A   
ATOM    101  ND2 ASN     7     -14.987 -45.884  52.889  1.00  0.00      A   
ATOM    102 HD21 ASN     7     -14.538 -46.728  52.594  1.00  0.00      A   
ATOM    103 HD22 ASN     7     -15.743 -45.821  53.541  1.00  0.00      A   
ATOM    104  C   ASN     7     -12.619 -44.500  49.039  1.00  0.00      A   
ATOM    105  O   ASN     7     -11.550 -45.086  49.191  1.00  0.00      A   
ATOM    106  N   VAL     8     -12.805 -43.567  48.051  1.00  0.00      A   
ATOM    107  HN  VAL     8     -13.562 -42.929  47.932  1.00  0.00      A   
ATOM    108  CA  VAL     8     -11.834 -43.363  46.993  1.00  0.00      A   
ATOM    109  HA  VAL     8     -11.173 -44.215  46.938  1.00  0.00      A   
ATOM    110  CB  VAL     8     -12.589 -42.973  45.730  1.00  0.00      A   
ATOM    111  HB  VAL     8     -13.272 -42.122  45.939  1.00  0.00      A   
ATOM    112  CG1 VAL     8     -11.621 -42.678  44.581  1.00  0.00      A   
ATOM    113 HG11 VAL     8     -10.982 -41.787  44.758  1.00  0.00      A   
ATOM    114 HG12 VAL     8     -12.187 -42.380  43.673  1.00  0.00      A   
ATOM    115 HG13 VAL     8     -10.946 -43.550  44.451  1.00  0.00      A   
ATOM    116  CG2 VAL     8     -13.547 -44.173  45.404  1.00  0.00      A   
ATOM    117 HG21 VAL     8     -14.562 -44.180  45.857  1.00  0.00      A   
ATOM    118 HG22 VAL     8     -12.972 -45.100  45.616  1.00  0.00      A   
ATOM    119 HG23 VAL     8     -13.807 -44.102  44.327  1.00  0.00      A   
ATOM    120  C   VAL     8     -10.928 -42.156  47.301  1.00  0.00      A   
ATOM    121  O   VAL     8     -11.403 -41.241  47.995  1.00  0.00      A   
ATOM    122  N   VAL     9      -9.585 -42.267  47.040  1.00  0.00      A   
ATOM    123  HN  VAL     9      -9.290 -43.172  46.743  1.00  0.00      A   
ATOM    124  CA  VAL     9      -8.744 -41.175  47.301  1.00  0.00      A   
ATOM    125  HA  VAL     9      -9.304 -40.271  47.492  1.00  0.00      A   
ATOM    126  CB  VAL     9      -7.812 -41.398  48.517  1.00  0.00      A   
ATOM    127  HB  VAL     9      -7.087 -42.226  48.366  1.00  0.00      A   
ATOM    128  CG1 VAL     9      -7.033 -40.097  48.869  1.00  0.00      A   
ATOM    129 HG11 VAL     9      -7.644 -39.277  49.302  1.00  0.00      A   
ATOM    130 HG12 VAL     9      -6.564 -39.643  47.970  1.00  0.00      A   
ATOM    131 HG13 VAL     9      -6.199 -40.253  49.586  1.00  0.00      A   
ATOM    132  CG2 VAL     9      -8.598 -41.814  49.758  1.00  0.00      A   
ATOM    133 HG21 VAL     9      -9.456 -41.133  49.945  1.00  0.00      A   
ATOM    134 HG22 VAL     9      -8.009 -41.814  50.700  1.00  0.00      A   
ATOM    135 HG23 VAL     9      -8.934 -42.859  49.584  1.00  0.00      A   
ATOM    136  C   VAL     9      -7.956 -41.014  45.998  1.00  0.00      A   
ATOM    137  O   VAL     9      -7.579 -41.904  45.298  1.00  0.00      A   
ATOM    138  N   ILE    10      -7.671 -39.727  45.638  1.00  0.00      A   
ATOM    139  HN  ILE    10      -8.045 -38.990  46.195  1.00  0.00      A   
ATOM    140  CA  ILE    10      -6.926 -39.289  44.423  1.00  0.00      A   
ATOM    141  HA  ILE    10      -6.576 -40.148  43.870  1.00  0.00      A   
ATOM    142  CB  ILE    10      -7.757 -38.271  43.510  1.00  0.00      A   
ATOM    143  HB  ILE    10      -8.015 -37.394  44.142  1.00  0.00      A   
ATOM    144  CG2 ILE    10      -6.977 -37.910  42.264  1.00  0.00      A   
ATOM    145 HG21 ILE    10      -7.632 -37.309  41.598  1.00  0.00      A   
ATOM    146 HG22 ILE    10      -6.717 -38.885  41.798  1.00  0.00      A   
ATOM    147 HG23 ILE    10      -6.080 -37.304  42.514  1.00  0.00      A   
ATOM    148  CG1 ILE    10      -9.066 -38.919  43.004  1.00  0.00      A   
ATOM    149 HG11 ILE    10      -9.605 -39.544  43.748  1.00  0.00      A   
ATOM    150 HG12 ILE    10      -8.731 -39.608  42.199  1.00  0.00      A   
ATOM    151  CD  ILE    10     -10.043 -37.847  42.500  1.00  0.00      A   
ATOM    152  HD1 ILE    10     -10.397 -37.027  43.160  1.00  0.00      A   
ATOM    153  HD2 ILE    10     -11.024 -38.306  42.252  1.00  0.00      A   
ATOM    154  HD3 ILE    10      -9.597 -37.371  41.601  1.00  0.00      A   
ATOM    155  C   ILE    10      -5.679 -38.540  44.937  1.00  0.00      A   
ATOM    156  O   ILE    10      -5.828 -37.559  45.661  1.00  0.00      A   
ATOM    157  N   ILE    11      -4.502 -39.014  44.692  1.00  0.00      A   
ATOM    158  HN  ILE    11      -4.482 -39.893  44.221  1.00  0.00      A   
ATOM    159  CA  ILE    11      -3.256 -38.368  45.033  1.00  0.00      A   
ATOM    160  HA  ILE    11      -3.316 -37.810  45.956  1.00  0.00      A   
ATOM    161  CB  ILE    11      -2.145 -39.442  45.165  1.00  0.00      A   
ATOM    162  HB  ILE    11      -1.885 -40.003  44.242  1.00  0.00      A   
ATOM    163  CG2 ILE    11      -0.846 -38.604  45.485  1.00  0.00      A   
ATOM    164 HG21 ILE    11       0.094 -39.180  45.629  1.00  0.00      A   
ATOM    165 HG22 ILE    11      -0.976 -37.971  46.388  1.00  0.00      A   
ATOM    166 HG23 ILE    11      -0.507 -37.925  44.673  1.00  0.00      A   
ATOM    167  CG1 ILE    11      -2.671 -40.559  46.080  1.00  0.00      A   
ATOM    168 HG11 ILE    11      -3.620 -40.947  45.652  1.00  0.00      A   
ATOM    169 HG12 ILE    11      -2.866 -40.138  47.089  1.00  0.00      A   
ATOM    170  CD  ILE    11      -1.563 -41.589  46.199  1.00  0.00      A   
ATOM    171  HD1 ILE    11      -1.142 -41.825  45.198  1.00  0.00      A   
ATOM    172  HD2 ILE    11      -1.800 -42.518  46.760  1.00  0.00      A   
ATOM    173  HD3 ILE    11      -0.756 -41.127  46.807  1.00  0.00      A   
ATOM    174  C   ILE    11      -2.938 -37.442  43.819  1.00  0.00      A   
ATOM    175  O   ILE    11      -2.813 -38.014  42.695  1.00  0.00      A   
ATOM    176  N   GLY    12      -2.783 -36.134  44.113  1.00  0.00      A   
ATOM    177  HN  GLY    12      -2.957 -35.820  45.043  1.00  0.00      A   
ATOM    178  CA  GLY    12      -2.648 -35.039  43.223  1.00  0.00      A   
ATOM    179  HA1 GLY    12      -2.167 -35.387  42.320  1.00  0.00      A   
ATOM    180  HA2 GLY    12      -2.023 -34.286  43.680  1.00  0.00      A   
ATOM    181  C   GLY    12      -3.867 -34.422  42.634  1.00  0.00      A   
ATOM    182  O   GLY    12      -4.803 -35.120  42.247  1.00  0.00      A   
ATOM    183  N   LEU    13      -3.926 -33.040  42.621  1.00  0.00      A   
ATOM    184  HN  LEU    13      -3.191 -32.532  43.064  1.00  0.00      A   
ATOM    185  CA  LEU    13      -4.982 -32.206  42.012  1.00  0.00      A   
ATOM    186  HA  LEU    13      -5.775 -32.935  41.933  1.00  0.00      A   
ATOM    187  CB  LEU    13      -5.502 -31.051  42.917  1.00  0.00      A   
ATOM    188  HB1 LEU    13      -4.647 -30.392  43.181  1.00  0.00      A   
ATOM    189  HB2 LEU    13      -5.922 -31.534  43.825  1.00  0.00      A   
ATOM    190  CG  LEU    13      -6.696 -30.302  42.316  1.00  0.00      A   
ATOM    191  HG  LEU    13      -6.356 -29.580  41.543  1.00  0.00      A   
ATOM    192  CD1 LEU    13      -7.738 -31.184  41.651  1.00  0.00      A   
ATOM    193 HD11 LEU    13      -7.415 -31.512  40.640  1.00  0.00      A   
ATOM    194 HD12 LEU    13      -8.580 -30.472  41.519  1.00  0.00      A   
ATOM    195 HD13 LEU    13      -7.877 -32.121  42.232  1.00  0.00      A   
ATOM    196  CD2 LEU    13      -7.406 -29.481  43.440  1.00  0.00      A   
ATOM    197 HD21 LEU    13      -6.751 -28.680  43.845  1.00  0.00      A   
ATOM    198 HD22 LEU    13      -7.696 -30.238  44.200  1.00  0.00      A   
ATOM    199 HD23 LEU    13      -8.383 -29.119  43.055  1.00  0.00      A   
ATOM    200  C   LEU    13      -4.602 -31.833  40.528  1.00  0.00      A   
ATOM    201  O   LEU    13      -4.569 -32.665  39.635  1.00  0.00      A   
ATOM    202  N   GLY    14      -4.488 -30.527  40.200  1.00  0.00      A   
ATOM    203  HN  GLY    14      -4.717 -29.757  40.790  1.00  0.00      A   
ATOM    204  CA  GLY    14      -4.517 -30.103  38.770  1.00  0.00      A   
ATOM    205  HA1 GLY    14      -3.611 -30.526  38.360  1.00  0.00      A   
ATOM    206  HA2 GLY    14      -4.543 -29.026  38.701  1.00  0.00      A   
ATOM    207  C   GLY    14      -5.622 -30.625  37.893  1.00  0.00      A   
ATOM    208  O   GLY    14      -6.687 -30.950  38.350  1.00  0.00      A   
ATOM    209  N   LEU    15      -5.372 -30.647  36.587  1.00  0.00      A   
ATOM    210  HN  LEU    15      -4.513 -30.306  36.214  1.00  0.00      A   
ATOM    211  CA  LEU    15      -6.275 -31.144  35.522  1.00  0.00      A   
ATOM    212  HA  LEU    15      -7.168 -30.549  35.644  1.00  0.00      A   
ATOM    213  CB  LEU    15      -5.648 -30.987  34.088  1.00  0.00      A   
ATOM    214  HB1 LEU    15      -4.842 -31.735  33.926  1.00  0.00      A   
ATOM    215  HB2 LEU    15      -5.262 -29.953  33.953  1.00  0.00      A   
ATOM    216  CG  LEU    15      -6.714 -31.065  32.883  1.00  0.00      A   
ATOM    217  HG  LEU    15      -7.110 -32.095  33.018  1.00  0.00      A   
ATOM    218  CD1 LEU    15      -7.863 -30.060  32.996  1.00  0.00      A   
ATOM    219 HD11 LEU    15      -7.523 -29.021  33.194  1.00  0.00      A   
ATOM    220 HD12 LEU    15      -8.619 -30.262  33.785  1.00  0.00      A   
ATOM    221 HD13 LEU    15      -8.478 -30.226  32.086  1.00  0.00      A   
ATOM    222  CD2 LEU    15      -6.068 -30.970  31.477  1.00  0.00      A   
ATOM    223 HD21 LEU    15      -5.043 -31.393  31.540  1.00  0.00      A   
ATOM    224 HD22 LEU    15      -5.999 -29.898  31.193  1.00  0.00      A   
ATOM    225 HD23 LEU    15      -6.688 -31.462  30.697  1.00  0.00      A   
ATOM    226  C   LEU    15      -6.622 -32.630  35.786  1.00  0.00      A   
ATOM    227  O   LEU    15      -7.738 -33.044  35.616  1.00  0.00      A   
ATOM    228  N   THR    16      -5.654 -33.443  36.125  1.00  0.00      A   
ATOM    229  HN  THR    16      -4.693 -33.183  36.189  1.00  0.00      A   
ATOM    230  CA  THR    16      -5.749 -34.852  36.441  1.00  0.00      A   
ATOM    231  HA  THR    16      -5.975 -35.452  35.572  1.00  0.00      A   
ATOM    232  CB  THR    16      -4.381 -35.332  36.937  1.00  0.00      A   
ATOM    233  HB  THR    16      -4.138 -34.867  37.916  1.00  0.00      A   
ATOM    234  OG1 THR    16      -3.298 -35.066  36.017  1.00  0.00      A   
ATOM    235  HG1 THR    16      -3.472 -35.583  35.226  1.00  0.00      A   
ATOM    236  CG2 THR    16      -4.324 -36.855  37.287  1.00  0.00      A   
ATOM    237 HG21 THR    16      -4.914 -37.486  36.588  1.00  0.00      A   
ATOM    238 HG22 THR    16      -4.703 -36.998  38.322  1.00  0.00      A   
ATOM    239 HG23 THR    16      -3.360 -37.405  37.250  1.00  0.00      A   
ATOM    240  C   THR    16      -6.771 -35.185  37.436  1.00  0.00      A   
ATOM    241  O   THR    16      -7.644 -36.068  37.252  1.00  0.00      A   
ATOM    242  N   GLY    17      -6.794 -34.454  38.586  1.00  0.00      A   
ATOM    243  HN  GLY    17      -6.078 -33.775  38.727  1.00  0.00      A   
ATOM    244  CA  GLY    17      -7.568 -34.748  39.778  1.00  0.00      A   
ATOM    245  HA1 GLY    17      -7.181 -34.204  40.627  1.00  0.00      A   
ATOM    246  HA2 GLY    17      -7.468 -35.818  39.888  1.00  0.00      A   
ATOM    247  C   GLY    17      -8.970 -34.335  39.549  1.00  0.00      A   
ATOM    248  O   GLY    17      -9.903 -34.961  40.105  1.00  0.00      A   
ATOM    249  N   LEU    18      -9.261 -33.242  38.843  1.00  0.00      A   
ATOM    250  HN  LEU    18      -8.551 -32.657  38.457  1.00  0.00      A   
ATOM    251  CA  LEU    18     -10.554 -32.782  38.420  1.00  0.00      A   
ATOM    252  HA  LEU    18     -11.156 -32.637  39.305  1.00  0.00      A   
ATOM    253  CB  LEU    18     -10.406 -31.402  37.651  1.00  0.00      A   
ATOM    254  HB1 LEU    18     -11.358 -31.126  37.149  1.00  0.00      A   
ATOM    255  HB2 LEU    18      -9.620 -31.392  36.866  1.00  0.00      A   
ATOM    256  CG  LEU    18      -9.981 -30.194  38.577  1.00  0.00      A   
ATOM    257  HG  LEU    18      -8.913 -30.293  38.868  1.00  0.00      A   
ATOM    258  CD1 LEU    18     -10.257 -28.849  37.753  1.00  0.00      A   
ATOM    259 HD11 LEU    18      -9.861 -27.946  38.264  1.00  0.00      A   
ATOM    260 HD12 LEU    18     -11.328 -28.855  37.459  1.00  0.00      A   
ATOM    261 HD13 LEU    18      -9.703 -28.923  36.793  1.00  0.00      A   
ATOM    262  CD2 LEU    18     -10.842 -30.170  39.821  1.00  0.00      A   
ATOM    263 HD21 LEU    18     -10.653 -31.086  40.421  1.00  0.00      A   
ATOM    264 HD22 LEU    18     -11.861 -29.973  39.424  1.00  0.00      A   
ATOM    265 HD23 LEU    18     -10.633 -29.284  40.458  1.00  0.00      A   
ATOM    266  C   LEU    18     -11.201 -33.841  37.562  1.00  0.00      A   
ATOM    267  O   LEU    18     -12.329 -34.184  37.822  1.00  0.00      A   
ATOM    268  N   SER    19     -10.482 -34.251  36.447  1.00  0.00      A   
ATOM    269  HN  SER    19      -9.551 -33.927  36.300  1.00  0.00      A   
ATOM    270  CA  SER    19     -11.018 -35.214  35.575  1.00  0.00      A   
ATOM    271  HA  SER    19     -11.955 -34.925  35.122  1.00  0.00      A   
ATOM    272  CB  SER    19     -10.099 -35.463  34.391  1.00  0.00      A   
ATOM    273  HB1 SER    19      -9.652 -34.546  33.950  1.00  0.00      A   
ATOM    274  HB2 SER    19     -10.687 -35.900  33.556  1.00  0.00      A   
ATOM    275  OG  SER    19      -9.035 -36.262  34.740  1.00  0.00      A   
ATOM    276  HG1 SER    19      -8.690 -36.004  35.598  1.00  0.00      A   
ATOM    277  C   SER    19     -11.423 -36.506  36.262  1.00  0.00      A   
ATOM    278  O   SER    19     -12.506 -36.979  35.904  1.00  0.00      A   
ATOM    279  N   CYS    20     -10.592 -37.003  37.212  1.00  0.00      A   
ATOM    280  HN  CYS    20      -9.637 -36.719  37.226  1.00  0.00      A   
ATOM    281  CA  CYS    20     -10.985 -38.083  38.067  1.00  0.00      A   
ATOM    282  HA  CYS    20     -11.293 -38.898  37.429  1.00  0.00      A   
ATOM    283  CB  CYS    20      -9.784 -38.612  38.842  1.00  0.00      A   
ATOM    284  HB1 CYS    20     -10.281 -39.184  39.655  1.00  0.00      A   
ATOM    285  HB2 CYS    20      -9.223 -37.792  39.338  1.00  0.00      A   
ATOM    286  SG  CYS    20      -8.615 -39.686  37.874  1.00  0.00      A   
ATOM    287  HG1 CYS    20      -8.147 -38.728  37.086  1.00  0.00      A   
ATOM    288  C   CYS    20     -12.200 -37.830  38.929  1.00  0.00      A   
ATOM    289  O   CYS    20     -13.012 -38.684  38.939  1.00  0.00      A   
ATOM    290  N   VAL    21     -12.283 -36.624  39.506  1.00  0.00      A   
ATOM    291  HN  VAL    21     -11.583 -35.914  39.529  1.00  0.00      A   
ATOM    292  CA  VAL    21     -13.523 -36.245  40.199  1.00  0.00      A   
ATOM    293  HA  VAL    21     -13.627 -37.021  40.943  1.00  0.00      A   
ATOM    294  CB  VAL    21     -13.461 -34.857  40.862  1.00  0.00      A   
ATOM    295  HB  VAL    21     -13.101 -34.077  40.157  1.00  0.00      A   
ATOM    296  CG1 VAL    21     -14.785 -34.397  41.498  1.00  0.00      A   
ATOM    297 HG11 VAL    21     -15.283 -35.234  42.031  1.00  0.00      A   
ATOM    298 HG12 VAL    21     -15.515 -34.190  40.687  1.00  0.00      A   
ATOM    299 HG13 VAL    21     -14.731 -33.588  42.259  1.00  0.00      A   
ATOM    300  CG2 VAL    21     -12.491 -34.896  42.024  1.00  0.00      A   
ATOM    301 HG21 VAL    21     -12.142 -33.869  42.261  1.00  0.00      A   
ATOM    302 HG22 VAL    21     -11.589 -35.506  41.803  1.00  0.00      A   
ATOM    303 HG23 VAL    21     -12.961 -35.404  42.893  1.00  0.00      A   
ATOM    304  C   VAL    21     -14.776 -36.284  39.390  1.00  0.00      A   
ATOM    305  O   VAL    21     -15.828 -36.773  39.827  1.00  0.00      A   
ATOM    306  N   ASP    22     -14.748 -35.851  38.077  1.00  0.00      A   
ATOM    307  HN  ASP    22     -13.921 -35.462  37.678  1.00  0.00      A   
ATOM    308  CA  ASP    22     -15.843 -35.843  37.085  1.00  0.00      A   
ATOM    309  HA  ASP    22     -16.678 -35.373  37.583  1.00  0.00      A   
ATOM    310  CB  ASP    22     -15.331 -35.140  35.850  1.00  0.00      A   
ATOM    311  HB1 ASP    22     -14.546 -35.727  35.328  1.00  0.00      A   
ATOM    312  HB2 ASP    22     -14.806 -34.226  36.203  1.00  0.00      A   
ATOM    313  CG  ASP    22     -16.409 -34.762  34.912  1.00  0.00      A   
ATOM    314  OD1 ASP    22     -17.629 -34.706  35.251  1.00  0.00      A   
ATOM    315  OD2 ASP    22     -16.062 -34.569  33.706  1.00  0.00      A   
ATOM    316  C   ASP    22     -16.291 -37.219  36.742  1.00  0.00      A   
ATOM    317  O   ASP    22     -17.474 -37.539  36.636  1.00  0.00      A   
ATOM    318  N   PHE    23     -15.293 -38.086  36.471  1.00  0.00      A   
ATOM    319  HN  PHE    23     -14.335 -37.823  36.555  1.00  0.00      A   
ATOM    320  CA  PHE    23     -15.516 -39.481  36.313  1.00  0.00      A   
ATOM    321  HA  PHE    23     -16.268 -39.556  35.542  1.00  0.00      A   
ATOM    322  CB  PHE    23     -14.204 -40.160  35.982  1.00  0.00      A   
ATOM    323  HB1 PHE    23     -13.477 -39.953  36.795  1.00  0.00      A   
ATOM    324  HB2 PHE    23     -13.807 -39.717  35.043  1.00  0.00      A   
ATOM    325  CG  PHE    23     -14.365 -41.627  35.672  1.00  0.00      A   
ATOM    326  CD1 PHE    23     -15.129 -42.055  34.587  1.00  0.00      A   
ATOM    327  HD1 PHE    23     -15.725 -41.361  34.013  1.00  0.00      A   
ATOM    328  CE1 PHE    23     -15.166 -43.378  34.150  1.00  0.00      A   
ATOM    329  HE1 PHE    23     -15.622 -43.581  33.192  1.00  0.00      A   
ATOM    330  CZ  PHE    23     -14.435 -44.383  34.917  1.00  0.00      A   
ATOM    331  HZ  PHE    23     -14.521 -45.430  34.667  1.00  0.00      A   
ATOM    332  CD2 PHE    23     -13.799 -42.610  36.507  1.00  0.00      A   
ATOM    333  HD2 PHE    23     -13.198 -42.287  37.345  1.00  0.00      A   
ATOM    334  CE2 PHE    23     -13.819 -43.958  36.096  1.00  0.00      A   
ATOM    335  HE2 PHE    23     -13.268 -44.615  36.753  1.00  0.00      A   
ATOM    336  C   PHE    23     -16.146 -40.092  37.622  1.00  0.00      A   
ATOM    337  O   PHE    23     -17.144 -40.894  37.599  1.00  0.00      A   
ATOM    338  N   PHE    24     -15.645 -39.800  38.805  1.00  0.00      A   
ATOM    339  HN  PHE    24     -14.796 -39.296  38.938  1.00  0.00      A   
ATOM    340  CA  PHE    24     -16.171 -40.327  40.019  1.00  0.00      A   
ATOM    341  HA  PHE    24     -16.269 -41.400  39.937  1.00  0.00      A   
ATOM    342  CB  PHE    24     -15.135 -40.244  41.231  1.00  0.00      A   
ATOM    343  HB1 PHE    24     -15.559 -40.559  42.208  1.00  0.00      A   
ATOM    344  HB2 PHE    24     -14.754 -39.203  41.303  1.00  0.00      A   
ATOM    345  CG  PHE    24     -13.935 -41.273  41.100  1.00  0.00      A   
ATOM    346  CD1 PHE    24     -14.157 -42.690  40.895  1.00  0.00      A   
ATOM    347  HD1 PHE    24     -15.135 -43.148  40.920  1.00  0.00      A   
ATOM    348  CE1 PHE    24     -13.027 -43.546  40.643  1.00  0.00      A   
ATOM    349  HE1 PHE    24     -13.244 -44.588  40.460  1.00  0.00      A   
ATOM    350  CZ  PHE    24     -11.740 -42.991  40.798  1.00  0.00      A   
ATOM    351  HZ  PHE    24     -10.796 -43.490  40.633  1.00  0.00      A   
ATOM    352  CD2 PHE    24     -12.637 -40.720  40.994  1.00  0.00      A   
ATOM    353  HD2 PHE    24     -12.520 -39.664  41.186  1.00  0.00      A   
ATOM    354  CE2 PHE    24     -11.542 -41.572  40.978  1.00  0.00      A   
ATOM    355  HE2 PHE    24     -10.526 -41.207  40.966  1.00  0.00      A   
ATOM    356  C   PHE    24     -17.535 -39.945  40.418  1.00  0.00      A   
ATOM    357  O   PHE    24     -18.412 -40.774  40.682  1.00  0.00      A   
ATOM    358  N   LEU    25     -17.856 -38.633  40.330  1.00  0.00      A   
ATOM    359  HN  LEU    25     -17.151 -37.930  40.369  1.00  0.00      A   
ATOM    360  CA  LEU    25     -19.250 -38.155  40.580  1.00  0.00      A   
ATOM    361  HA  LEU    25     -19.564 -38.374  41.590  1.00  0.00      A   
ATOM    362  CB  LEU    25     -19.336 -36.605  40.429  1.00  0.00      A   
ATOM    363  HB1 LEU    25     -20.398 -36.291  40.523  1.00  0.00      A   
ATOM    364  HB2 LEU    25     -19.071 -36.427  39.365  1.00  0.00      A   
ATOM    365  CG  LEU    25     -18.533 -35.848  41.453  1.00  0.00      A   
ATOM    366  HG  LEU    25     -17.433 -35.817  41.306  1.00  0.00      A   
ATOM    367  CD1 LEU    25     -18.878 -34.317  41.336  1.00  0.00      A   
ATOM    368 HD11 LEU    25     -19.801 -34.193  41.943  1.00  0.00      A   
ATOM    369 HD12 LEU    25     -18.969 -33.990  40.278  1.00  0.00      A   
ATOM    370 HD13 LEU    25     -17.937 -33.869  41.721  1.00  0.00      A   
ATOM    371  CD2 LEU    25     -18.714 -36.446  42.830  1.00  0.00      A   
ATOM    372 HD21 LEU    25     -18.291 -37.466  42.948  1.00  0.00      A   
ATOM    373 HD22 LEU    25     -19.809 -36.451  43.017  1.00  0.00      A   
ATOM    374 HD23 LEU    25     -18.243 -35.765  43.571  1.00  0.00      A   
ATOM    375  C   LEU    25     -20.232 -38.733  39.584  1.00  0.00      A   
ATOM    376  O   LEU    25     -21.439 -39.093  39.822  1.00  0.00      A   
ATOM    377  N   ALA    26     -19.751 -38.840  38.304  1.00  0.00      A   
ATOM    378  HN  ALA    26     -18.786 -38.638  38.155  1.00  0.00      A   
ATOM    379  CA  ALA    26     -20.547 -39.428  37.152  1.00  0.00      A   
ATOM    380  HA  ALA    26     -21.471 -38.875  37.065  1.00  0.00      A   
ATOM    381  CB  ALA    26     -19.749 -39.317  35.812  1.00  0.00      A   
ATOM    382  HB1 ALA    26     -18.683 -39.601  35.950  1.00  0.00      A   
ATOM    383  HB2 ALA    26     -19.829 -38.224  35.630  1.00  0.00      A   
ATOM    384  HB3 ALA    26     -20.261 -39.851  34.983  1.00  0.00      A   
ATOM    385  C   ALA    26     -20.780 -40.951  37.427  1.00  0.00      A   
ATOM    386  O   ALA    26     -21.889 -41.362  37.143  1.00  0.00      A   
ATOM    387  N   ARG    27     -19.804 -41.765  38.049  1.00  0.00      A   
ATOM    388  HN  ARG    27     -18.885 -41.406  38.193  1.00  0.00      A   
ATOM    389  CA  ARG    27     -19.927 -43.211  38.399  1.00  0.00      A   
ATOM    390  HA  ARG    27     -20.824 -43.605  37.944  1.00  0.00      A   
ATOM    391  CB  ARG    27     -18.661 -43.955  37.946  1.00  0.00      A   
ATOM    392  HB1 ARG    27     -18.730 -45.016  38.269  1.00  0.00      A   
ATOM    393  HB2 ARG    27     -17.763 -43.569  38.473  1.00  0.00      A   
ATOM    394  CG  ARG    27     -18.349 -43.952  36.470  1.00  0.00      A   
ATOM    395  HG1 ARG    27     -17.571 -44.713  36.251  1.00  0.00      A   
ATOM    396  HG2 ARG    27     -17.913 -42.973  36.175  1.00  0.00      A   
ATOM    397  CD  ARG    27     -19.597 -44.269  35.611  1.00  0.00      A   
ATOM    398  HD1 ARG    27     -20.408 -43.510  35.580  1.00  0.00      A   
ATOM    399  HD2 ARG    27     -20.087 -45.168  36.041  1.00  0.00      A   
ATOM    400  NE  ARG    27     -19.204 -44.482  34.180  1.00  0.00      A   
ATOM    401  HE  ARG    27     -18.865 -45.408  34.011  1.00  0.00      A   
ATOM    402  CZ  ARG    27     -18.742 -43.486  33.355  1.00  0.00      A   
ATOM    403  NH1 ARG    27     -19.014 -42.273  33.669  1.00  0.00      A   
ATOM    404 HH11 ARG    27     -19.889 -42.140  34.134  1.00  0.00      A   
ATOM    405 HH12 ARG    27     -18.890 -41.625  32.917  1.00  0.00      A   
ATOM    406  NH2 ARG    27     -18.028 -43.732  32.340  1.00  0.00      A   
ATOM    407 HH21 ARG    27     -17.975 -43.039  31.620  1.00  0.00      A   
ATOM    408 HH22 ARG    27     -17.646 -44.650  32.230  1.00  0.00      A   
ATOM    409  C   ARG    27     -20.320 -43.504  39.845  1.00  0.00      A   
ATOM    410  O   ARG    27     -20.368 -44.662  40.351  1.00  0.00      A   
ATOM    411  N   GLY    28     -20.669 -42.458  40.547  1.00  0.00      A   
ATOM    412  HN  GLY    28     -20.344 -41.562  40.257  1.00  0.00      A   
ATOM    413  CA  GLY    28     -21.381 -42.488  41.784  1.00  0.00      A   
ATOM    414  HA1 GLY    28     -22.089 -43.302  41.734  1.00  0.00      A   
ATOM    415  HA2 GLY    28     -21.845 -41.515  41.856  1.00  0.00      A   
ATOM    416  C   GLY    28     -20.629 -42.629  43.092  1.00  0.00      A   
ATOM    417  O   GLY    28     -21.180 -43.280  43.973  1.00  0.00      A   
ATOM    418  N   VAL    29     -19.425 -42.003  43.216  1.00  0.00      A   
ATOM    419  HN  VAL    29     -18.902 -41.705  42.422  1.00  0.00      A   
ATOM    420  CA  VAL    29     -18.654 -41.861  44.463  1.00  0.00      A   
ATOM    421  HA  VAL    29     -19.368 -41.786  45.271  1.00  0.00      A   
ATOM    422  CB  VAL    29     -17.642 -42.907  44.863  1.00  0.00      A   
ATOM    423  HB  VAL    29     -17.057 -42.593  45.754  1.00  0.00      A   
ATOM    424  CG1 VAL    29     -18.432 -44.189  45.273  1.00  0.00      A   
ATOM    425 HG11 VAL    29     -17.577 -44.855  45.515  1.00  0.00      A   
ATOM    426 HG12 VAL    29     -18.912 -44.730  44.429  1.00  0.00      A   
ATOM    427 HG13 VAL    29     -19.182 -43.864  46.026  1.00  0.00      A   
ATOM    428  CG2 VAL    29     -16.812 -43.267  43.617  1.00  0.00      A   
ATOM    429 HG21 VAL    29     -16.325 -42.447  43.047  1.00  0.00      A   
ATOM    430 HG22 VAL    29     -17.393 -43.855  42.875  1.00  0.00      A   
ATOM    431 HG23 VAL    29     -15.881 -43.844  43.803  1.00  0.00      A   
ATOM    432  C   VAL    29     -17.957 -40.429  44.490  1.00  0.00      A   
ATOM    433  O   VAL    29     -17.242 -40.085  43.544  1.00  0.00      A   
ATOM    434  N   THR    30     -18.105 -39.697  45.577  1.00  0.00      A   
ATOM    435  HN  THR    30     -18.648 -40.023  46.347  1.00  0.00      A   
ATOM    436  CA  THR    30     -17.430 -38.389  45.833  1.00  0.00      A   
ATOM    437  HA  THR    30     -17.285 -37.913  44.875  1.00  0.00      A   
ATOM    438  CB  THR    30     -18.329 -37.442  46.736  1.00  0.00      A   
ATOM    439  HB  THR    30     -18.396 -38.035  47.673  1.00  0.00      A   
ATOM    440  OG1 THR    30     -19.589 -37.305  46.178  1.00  0.00      A   
ATOM    441  HG1 THR    30     -20.258 -37.552  46.820  1.00  0.00      A   
ATOM    442  CG2 THR    30     -17.865 -36.015  46.908  1.00  0.00      A   
ATOM    443 HG21 THR    30     -17.441 -35.549  45.992  1.00  0.00      A   
ATOM    444 HG22 THR    30     -17.039 -36.025  47.651  1.00  0.00      A   
ATOM    445 HG23 THR    30     -18.661 -35.288  47.176  1.00  0.00      A   
ATOM    446  C   THR    30     -16.074 -38.690  46.485  1.00  0.00      A   
ATOM    447  O   THR    30     -15.939 -39.058  47.638  1.00  0.00      A   
ATOM    448  N   PRO    31     -14.953 -38.593  45.747  1.00  0.00      A   
ATOM    449  CD  PRO    31     -14.791 -38.180  44.336  1.00  0.00      A   
ATOM    450  HD1 PRO    31     -15.373 -37.271  44.072  1.00  0.00      A   
ATOM    451  HD2 PRO    31     -15.147 -39.058  43.756  1.00  0.00      A   
ATOM    452  CA  PRO    31     -13.628 -39.097  46.278  1.00  0.00      A   
ATOM    453  HA  PRO    31     -13.759 -39.975  46.893  1.00  0.00      A   
ATOM    454  CB  PRO    31     -12.757 -39.229  45.039  1.00  0.00      A   
ATOM    455  HB1 PRO    31     -13.018 -40.174  44.516  1.00  0.00      A   
ATOM    456  HB2 PRO    31     -11.658 -39.254  45.197  1.00  0.00      A   
ATOM    457  CG  PRO    31     -13.262 -38.054  44.137  1.00  0.00      A   
ATOM    458  HG1 PRO    31     -12.873 -37.116  44.585  1.00  0.00      A   
ATOM    459  HG2 PRO    31     -12.944 -38.228  43.086  1.00  0.00      A   
ATOM    460  C   PRO    31     -12.985 -38.025  47.179  1.00  0.00      A   
ATOM    461  O   PRO    31     -13.553 -36.970  47.298  1.00  0.00      A   
ATOM    462  N   ARG    32     -11.836 -38.312  47.788  1.00  0.00      A   
ATOM    463  HN  ARG    32     -11.466 -39.213  47.575  1.00  0.00      A   
ATOM    464  CA  ARG    32     -11.043 -37.442  48.638  1.00  0.00      A   
ATOM    465  HA  ARG    32     -11.645 -36.583  48.895  1.00  0.00      A   
ATOM    466  CB  ARG    32     -10.580 -38.090  49.926  1.00  0.00      A   
ATOM    467  HB1 ARG    32      -9.854 -37.470  50.495  1.00  0.00      A   
ATOM    468  HB2 ARG    32      -9.839 -38.898  49.749  1.00  0.00      A   
ATOM    469  CG  ARG    32     -11.696 -38.891  50.713  1.00  0.00      A   
ATOM    470  HG1 ARG    32     -11.879 -39.868  50.215  1.00  0.00      A   
ATOM    471  HG2 ARG    32     -12.650 -38.343  50.555  1.00  0.00      A   
ATOM    472  CD  ARG    32     -11.380 -38.969  52.210  1.00  0.00      A   
ATOM    473  HD1 ARG    32     -11.581 -37.946  52.594  1.00  0.00      A   
ATOM    474  HD2 ARG    32     -10.329 -39.308  52.329  1.00  0.00      A   
ATOM    475  NE  ARG    32     -12.367 -39.925  52.807  1.00  0.00      A   
ATOM    476  HE  ARG    32     -13.114 -40.265  52.236  1.00  0.00      A   
ATOM    477  CZ  ARG    32     -12.226 -40.590  53.907  1.00  0.00      A   
ATOM    478  NH1 ARG    32     -11.363 -40.155  54.815  1.00  0.00      A   
ATOM    479 HH11 ARG    32     -11.321 -39.156  54.790  1.00  0.00      A   
ATOM    480 HH12 ARG    32     -11.330 -40.537  55.738  1.00  0.00      A   
ATOM    481  NH2 ARG    32     -12.944 -41.626  54.243  1.00  0.00      A   
ATOM    482 HH21 ARG    32     -13.597 -42.086  53.642  1.00  0.00      A   
ATOM    483 HH22 ARG    32     -12.619 -42.087  55.069  1.00  0.00      A   
ATOM    484  C   ARG    32      -9.824 -37.109  47.842  1.00  0.00      A   
ATOM    485  O   ARG    32      -9.286 -37.848  47.033  1.00  0.00      A   
ATOM    486  N   VAL    33      -9.322 -35.916  48.027  1.00  0.00      A   
ATOM    487  HN  VAL    33      -9.833 -35.298  48.620  1.00  0.00      A   
ATOM    488  CA  VAL    33      -8.160 -35.475  47.211  1.00  0.00      A   
ATOM    489  HA  VAL    33      -7.735 -36.214  46.548  1.00  0.00      A   
ATOM    490  CB  VAL    33      -8.548 -34.279  46.321  1.00  0.00      A   
ATOM    491  HB  VAL    33      -9.193 -33.521  46.815  1.00  0.00      A   
ATOM    492  CG1 VAL    33      -7.452 -33.449  45.751  1.00  0.00      A   
ATOM    493 HG11 VAL    33      -6.862 -33.000  46.578  1.00  0.00      A   
ATOM    494 HG12 VAL    33      -7.849 -32.565  45.207  1.00  0.00      A   
ATOM    495 HG13 VAL    33      -6.806 -34.136  45.163  1.00  0.00      A   
ATOM    496  CG2 VAL    33      -9.347 -34.809  45.146  1.00  0.00      A   
ATOM    497 HG21 VAL    33     -10.222 -35.330  45.591  1.00  0.00      A   
ATOM    498 HG22 VAL    33      -8.598 -35.386  44.563  1.00  0.00      A   
ATOM    499 HG23 VAL    33      -9.794 -33.994  44.537  1.00  0.00      A   
ATOM    500  C   VAL    33      -7.053 -35.119  48.171  1.00  0.00      A   
ATOM    501  O   VAL    33      -7.304 -34.348  49.089  1.00  0.00      A   
ATOM    502  N   MET    34      -5.713 -35.556  47.950  1.00  0.00      A   
ATOM    503  HN  MET    34      -5.526 -36.137  47.162  1.00  0.00      A   
ATOM    504  CA  MET    34      -4.591 -35.063  48.635  1.00  0.00      A   
ATOM    505  HA  MET    34      -4.853 -34.109  49.069  1.00  0.00      A   
ATOM    506  CB  MET    34      -4.188 -35.846  49.777  1.00  0.00      A   
ATOM    507  HB1 MET    34      -5.070 -35.782  50.450  1.00  0.00      A   
ATOM    508  HB2 MET    34      -3.356 -35.493  50.423  1.00  0.00      A   
ATOM    509  CG  MET    34      -3.872 -37.310  49.543  1.00  0.00      A   
ATOM    510  HG1 MET    34      -2.881 -37.290  49.040  1.00  0.00      A   
ATOM    511  HG2 MET    34      -4.582 -37.765  48.819  1.00  0.00      A   
ATOM    512  SD  MET    34      -3.901 -38.181  51.044  1.00  0.00      A   
ATOM    513  CE  MET    34      -3.487 -39.743  50.047  1.00  0.00      A   
ATOM    514  HE1 MET    34      -4.038 -39.784  49.083  1.00  0.00      A   
ATOM    515  HE2 MET    34      -3.902 -40.665  50.508  1.00  0.00      A   
ATOM    516  HE3 MET    34      -2.395 -39.878  49.896  1.00  0.00      A   
ATOM    517  C   MET    34      -3.485 -34.708  47.674  1.00  0.00      A   
ATOM    518  O   MET    34      -3.190 -35.427  46.715  1.00  0.00      A   
ATOM    519  N   ASP    35      -2.848 -33.519  47.870  1.00  0.00      A   
ATOM    520  HN  ASP    35      -3.274 -32.996  48.604  1.00  0.00      A   
ATOM    521  CA  ASP    35      -1.887 -33.083  46.974  1.00  0.00      A   
ATOM    522  HA  ASP    35      -1.421 -33.912  46.463  1.00  0.00      A   
ATOM    523  CB  ASP    35      -2.452 -32.070  45.906  1.00  0.00      A   
ATOM    524  HB1 ASP    35      -2.781 -31.111  46.361  1.00  0.00      A   
ATOM    525  HB2 ASP    35      -3.411 -32.450  45.494  1.00  0.00      A   
ATOM    526  CG  ASP    35      -1.470 -31.833  44.728  1.00  0.00      A   
ATOM    527  OD1 ASP    35      -0.263 -32.211  44.771  1.00  0.00      A   
ATOM    528  OD2 ASP    35      -1.940 -31.331  43.713  1.00  0.00      A   
ATOM    529  C   ASP    35      -0.797 -32.545  47.813  1.00  0.00      A   
ATOM    530  O   ASP    35      -1.019 -31.838  48.789  1.00  0.00      A   
ATOM    531  N   THR    36       0.495 -32.866  47.561  1.00  0.00      A   
ATOM    532  HN  THR    36       0.682 -33.252  46.661  1.00  0.00      A   
ATOM    533  CA  THR    36       1.653 -32.638  48.452  1.00  0.00      A   
ATOM    534  HA  THR    36       1.413 -32.851  49.484  1.00  0.00      A   
ATOM    535  CB  THR    36       2.967 -33.408  48.042  1.00  0.00      A   
ATOM    536  HB  THR    36       3.778 -32.947  48.645  1.00  0.00      A   
ATOM    537  OG1 THR    36       3.365 -33.407  46.659  1.00  0.00      A   
ATOM    538  HG1 THR    36       4.248 -33.785  46.651  1.00  0.00      A   
ATOM    539  CG2 THR    36       2.756 -34.842  48.545  1.00  0.00      A   
ATOM    540 HG21 THR    36       3.705 -35.408  48.429  1.00  0.00      A   
ATOM    541 HG22 THR    36       1.905 -35.333  48.027  1.00  0.00      A   
ATOM    542 HG23 THR    36       2.453 -34.886  49.613  1.00  0.00      A   
ATOM    543  C   THR    36       2.092 -31.245  48.435  1.00  0.00      A   
ATOM    544  O   THR    36       2.613 -30.737  49.415  1.00  0.00      A   
ATOM    545  N   ARG    37       1.756 -30.573  47.340  1.00  0.00      A   
ATOM    546  HN  ARG    37       1.452 -31.101  46.550  1.00  0.00      A   
ATOM    547  CA  ARG    37       1.612 -29.179  47.132  1.00  0.00      A   
ATOM    548  HA  ARG    37       2.572 -28.709  47.287  1.00  0.00      A   
ATOM    549  CB  ARG    37       1.089 -28.916  45.687  1.00  0.00      A   
ATOM    550  HB1 ARG    37       1.042 -27.812  45.574  1.00  0.00      A   
ATOM    551  HB2 ARG    37       0.032 -29.255  45.640  1.00  0.00      A   
ATOM    552  CG  ARG    37       2.062 -29.411  44.609  1.00  0.00      A   
ATOM    553  HG1 ARG    37       2.168 -30.512  44.714  1.00  0.00      A   
ATOM    554  HG2 ARG    37       3.034 -28.904  44.786  1.00  0.00      A   
ATOM    555  CD  ARG    37       1.677 -29.071  43.155  1.00  0.00      A   
ATOM    556  HD1 ARG    37       2.528 -29.477  42.567  1.00  0.00      A   
ATOM    557  HD2 ARG    37       1.534 -27.980  43.003  1.00  0.00      A   
ATOM    558  NE  ARG    37       0.486 -29.805  42.775  1.00  0.00      A   
ATOM    559  HE  ARG    37       0.006 -30.431  43.389  1.00  0.00      A   
ATOM    560  CZ  ARG    37      -0.109 -29.704  41.589  1.00  0.00      A   
ATOM    561  NH1 ARG    37       0.436 -29.137  40.584  1.00  0.00      A   
ATOM    562 HH11 ARG    37       1.251 -28.559  40.632  1.00  0.00      A   
ATOM    563 HH12 ARG    37       0.083 -29.366  39.677  1.00  0.00      A   
ATOM    564  NH2 ARG    37      -1.208 -30.355  41.381  1.00  0.00      A   
ATOM    565 HH21 ARG    37      -1.538 -30.891  42.158  1.00  0.00      A   
ATOM    566 HH22 ARG    37      -1.582 -30.459  40.459  1.00  0.00      A   
ATOM    567  C   ARG    37       0.720 -28.476  48.142  1.00  0.00      A   
ATOM    568  O   ARG    37      -0.400 -28.971  48.437  1.00  0.00      A   
ATOM    569  N   MET    38       1.053 -27.300  48.628  1.00  0.00      A   
ATOM    570  HN  MET    38       1.813 -26.823  48.195  1.00  0.00      A   
ATOM    571  CA  MET    38       0.253 -26.433  49.512  1.00  0.00      A   
ATOM    572  HA  MET    38      -0.243 -27.030  50.262  1.00  0.00      A   
ATOM    573  CB  MET    38       1.210 -25.383  50.174  1.00  0.00      A   
ATOM    574  HB1 MET    38       0.552 -24.697  50.750  1.00  0.00      A   
ATOM    575  HB2 MET    38       1.676 -24.875  49.302  1.00  0.00      A   
ATOM    576  CG  MET    38       2.223 -25.940  51.171  1.00  0.00      A   
ATOM    577  HG1 MET    38       1.809 -26.723  51.840  1.00  0.00      A   
ATOM    578  HG2 MET    38       2.555 -25.105  51.824  1.00  0.00      A   
ATOM    579  SD  MET    38       3.731 -26.724  50.521  1.00  0.00      A   
ATOM    580  CE  MET    38       4.397 -25.261  49.801  1.00  0.00      A   
ATOM    581  HE1 MET    38       3.737 -24.791  49.040  1.00  0.00      A   
ATOM    582  HE2 MET    38       5.350 -25.305  49.232  1.00  0.00      A   
ATOM    583  HE3 MET    38       4.415 -24.509  50.618  1.00  0.00      A   
ATOM    584  C   MET    38      -0.992 -25.714  48.806  1.00  0.00      A   
ATOM    585  O   MET    38      -2.130 -25.784  49.309  1.00  0.00      A   
ATOM    586  N   THR    39      -0.746 -25.144  47.599  1.00  0.00      A   
ATOM    587  HN  THR    39       0.212 -25.094  47.328  1.00  0.00      A   
ATOM    588  CA  THR    39      -1.746 -24.363  46.823  1.00  0.00      A   
ATOM    589  HA  THR    39      -2.779 -24.432  47.129  1.00  0.00      A   
ATOM    590  CB  THR    39      -1.398 -22.914  46.899  1.00  0.00      A   
ATOM    591  HB  THR    39      -2.089 -22.368  46.221  1.00  0.00      A   
ATOM    592  OG1 THR    39      -0.001 -22.723  46.577  1.00  0.00      A   
ATOM    593  HG1 THR    39       0.209 -22.856  45.649  1.00  0.00      A   
ATOM    594  CG2 THR    39      -1.683 -22.316  48.348  1.00  0.00      A   
ATOM    595 HG21 THR    39      -1.070 -22.688  49.197  1.00  0.00      A   
ATOM    596 HG22 THR    39      -2.724 -22.537  48.669  1.00  0.00      A   
ATOM    597 HG23 THR    39      -1.560 -21.214  48.291  1.00  0.00      A   
ATOM    598  C   THR    39      -1.755 -24.808  45.385  1.00  0.00      A   
ATOM    599  O   THR    39      -1.472 -24.086  44.448  1.00  0.00      A   
ATOM    600  N   PRO    40      -1.938 -26.098  45.050  1.00  0.00      A   
ATOM    601  CD  PRO    40      -2.460 -27.051  46.008  1.00  0.00      A   
ATOM    602  HD1 PRO    40      -3.104 -26.456  46.691  1.00  0.00      A   
ATOM    603  HD2 PRO    40      -1.656 -27.491  46.636  1.00  0.00      A   
ATOM    604  CA  PRO    40      -2.011 -26.584  43.728  1.00  0.00      A   
ATOM    605  HA  PRO    40      -1.019 -26.537  43.305  1.00  0.00      A   
ATOM    606  CB  PRO    40      -2.443 -28.103  43.910  1.00  0.00      A   
ATOM    607  HB1 PRO    40      -1.568 -28.787  43.912  1.00  0.00      A   
ATOM    608  HB2 PRO    40      -3.067 -28.474  43.069  1.00  0.00      A   
ATOM    609  CG  PRO    40      -3.182 -28.057  45.241  1.00  0.00      A   
ATOM    610  HG1 PRO    40      -4.189 -27.607  45.109  1.00  0.00      A   
ATOM    611  HG2 PRO    40      -3.278 -28.997  45.827  1.00  0.00      A   
ATOM    612  C   PRO    40      -3.015 -25.869  42.753  1.00  0.00      A   
ATOM    613  O   PRO    40      -4.087 -25.399  43.167  1.00  0.00      A   
ATOM    614  N   PRO    41      -2.716 -25.633  41.439  1.00  0.00      A   
ATOM    615  CD  PRO    41      -1.430 -26.116  40.758  1.00  0.00      A   
ATOM    616  HD1 PRO    41      -1.439 -27.224  40.668  1.00  0.00      A   
ATOM    617  HD2 PRO    41      -0.449 -25.841  41.202  1.00  0.00      A   
ATOM    618  CA  PRO    41      -3.728 -25.454  40.427  1.00  0.00      A   
ATOM    619  HA  PRO    41      -4.093 -24.497  40.769  1.00  0.00      A   
ATOM    620  CB  PRO    41      -2.962 -25.513  39.110  1.00  0.00      A   
ATOM    621  HB1 PRO    41      -3.249 -24.653  38.467  1.00  0.00      A   
ATOM    622  HB2 PRO    41      -3.248 -26.481  38.645  1.00  0.00      A   
ATOM    623  CG  PRO    41      -1.472 -25.502  39.386  1.00  0.00      A   
ATOM    624  HG1 PRO    41      -0.897 -26.142  38.683  1.00  0.00      A   
ATOM    625  HG2 PRO    41      -0.943 -24.525  39.416  1.00  0.00      A   
ATOM    626  C   PRO    41      -4.923 -26.349  40.520  1.00  0.00      A   
ATOM    627  O   PRO    41      -4.736 -27.478  41.023  1.00  0.00      A   
ATOM    628  N   GLY    42      -6.089 -25.967  39.971  1.00  0.00      A   
ATOM    629  HN  GLY    42      -5.975 -25.065  39.560  1.00  0.00      A   
ATOM    630  CA  GLY    42      -7.386 -26.622  39.956  1.00  0.00      A   
ATOM    631  HA1 GLY    42      -7.175 -27.655  39.721  1.00  0.00      A   
ATOM    632  HA2 GLY    42      -8.081 -26.147  39.280  1.00  0.00      A   
ATOM    633  C   GLY    42      -8.070 -26.664  41.262  1.00  0.00      A   
ATOM    634  O   GLY    42      -9.143 -27.285  41.385  1.00  0.00      A   
ATOM    635  N   LEU    43      -7.571 -26.130  42.391  1.00  0.00      A   
ATOM    636  HN  LEU    43      -6.696 -25.664  42.287  1.00  0.00      A   
ATOM    637  CA  LEU    43      -8.289 -26.130  43.682  1.00  0.00      A   
ATOM    638  HA  LEU    43      -8.819 -27.066  43.783  1.00  0.00      A   
ATOM    639  CB  LEU    43      -7.172 -25.847  44.738  1.00  0.00      A   
ATOM    640  HB1 LEU    43      -6.889 -24.774  44.674  1.00  0.00      A   
ATOM    641  HB2 LEU    43      -6.236 -26.377  44.462  1.00  0.00      A   
ATOM    642  CG  LEU    43      -7.446 -26.235  46.198  1.00  0.00      A   
ATOM    643  HG  LEU    43      -8.432 -25.832  46.515  1.00  0.00      A   
ATOM    644  CD1 LEU    43      -7.582 -27.704  46.574  1.00  0.00      A   
ATOM    645 HD11 LEU    43      -6.829 -28.322  46.040  1.00  0.00      A   
ATOM    646 HD12 LEU    43      -8.541 -28.044  46.129  1.00  0.00      A   
ATOM    647 HD13 LEU    43      -7.486 -27.863  47.669  1.00  0.00      A   
ATOM    648  CD2 LEU    43      -6.325 -25.643  47.119  1.00  0.00      A   
ATOM    649 HD21 LEU    43      -6.675 -25.561  48.170  1.00  0.00      A   
ATOM    650 HD22 LEU    43      -6.125 -24.616  46.745  1.00  0.00      A   
ATOM    651 HD23 LEU    43      -5.418 -26.281  47.041  1.00  0.00      A   
ATOM    652  C   LEU    43      -9.443 -25.067  43.786  1.00  0.00      A   
ATOM    653  O   LEU    43     -10.481 -25.239  44.512  1.00  0.00      A   
ATOM    654  N   ASP    44      -9.410 -24.017  42.971  1.00  0.00      A   
ATOM    655  HN  ASP    44      -8.565 -23.821  42.480  1.00  0.00      A   
ATOM    656  CA  ASP    44     -10.579 -23.199  42.665  1.00  0.00      A   
ATOM    657  HA  ASP    44     -10.827 -22.882  43.667  1.00  0.00      A   
ATOM    658  CB  ASP    44     -10.072 -22.035  41.762  1.00  0.00      A   
ATOM    659  HB1 ASP    44      -9.251 -21.537  42.323  1.00  0.00      A   
ATOM    660  HB2 ASP    44     -10.806 -21.209  41.647  1.00  0.00      A   
ATOM    661  CG  ASP    44      -9.601 -22.362  40.391  1.00  0.00      A   
ATOM    662  OD1 ASP    44      -8.721 -23.300  40.221  1.00  0.00      A   
ATOM    663  OD2 ASP    44     -10.052 -21.728  39.411  1.00  0.00      A   
ATOM    664  C   ASP    44     -11.784 -23.960  42.018  1.00  0.00      A   
ATOM    665  O   ASP    44     -12.999 -23.773  42.285  1.00  0.00      A   
ATOM    666  N   LYS    45     -11.474 -24.892  41.080  1.00  0.00      A   
ATOM    667  HN  LYS    45     -10.516 -25.017  40.832  1.00  0.00      A   
ATOM    668  CA  LYS    45     -12.506 -25.683  40.375  1.00  0.00      A   
ATOM    669  HA  LYS    45     -13.453 -25.177  40.490  1.00  0.00      A   
ATOM    670  CB  LYS    45     -12.153 -25.714  38.849  1.00  0.00      A   
ATOM    671  HB1 LYS    45     -12.925 -26.346  38.359  1.00  0.00      A   
ATOM    672  HB2 LYS    45     -11.245 -26.348  38.767  1.00  0.00      A   
ATOM    673  CG  LYS    45     -12.033 -24.358  38.271  1.00  0.00      A   
ATOM    674  HG1 LYS    45     -11.401 -24.402  37.358  1.00  0.00      A   
ATOM    675  HG2 LYS    45     -11.372 -23.659  38.826  1.00  0.00      A   
ATOM    676  CD  LYS    45     -13.338 -23.623  38.158  1.00  0.00      A   
ATOM    677  HD1 LYS    45     -13.950 -23.723  39.079  1.00  0.00      A   
ATOM    678  HD2 LYS    45     -14.012 -24.113  37.423  1.00  0.00      A   
ATOM    679  CE  LYS    45     -13.130 -22.201  37.662  1.00  0.00      A   
ATOM    680  HE1 LYS    45     -14.152 -21.828  37.436  1.00  0.00      A   
ATOM    681  HE2 LYS    45     -12.678 -22.167  36.648  1.00  0.00      A   
ATOM    682  NZ  LYS    45     -12.511 -21.307  38.548  1.00  0.00      A   
ATOM    683  HZ1 LYS    45     -13.034 -21.184  39.439  1.00  0.00      A   
ATOM    684  HZ2 LYS    45     -12.352 -20.412  38.043  1.00  0.00      A   
ATOM    685  HZ3 LYS    45     -11.538 -21.594  38.776  1.00  0.00      A   
ATOM    686  C   LYS    45     -12.893 -27.083  40.883  1.00  0.00      A   
ATOM    687  O   LYS    45     -13.441 -27.932  40.218  1.00  0.00      A   
ATOM    688  N   LEU    46     -12.598 -27.232  42.209  1.00  0.00      A   
ATOM    689  HN  LEU    46     -11.995 -26.524  42.569  1.00  0.00      A   
ATOM    690  CA  LEU    46     -12.836 -28.458  42.883  1.00  0.00      A   
ATOM    691  HA  LEU    46     -12.744 -29.303  42.217  1.00  0.00      A   
ATOM    692  CB  LEU    46     -11.817 -28.605  43.976  1.00  0.00      A   
ATOM    693  HB1 LEU    46     -12.010 -27.804  44.721  1.00  0.00      A   
ATOM    694  HB2 LEU    46     -10.777 -28.418  43.632  1.00  0.00      A   
ATOM    695  CG  LEU    46     -11.778 -29.881  44.885  1.00  0.00      A   
ATOM    696  HG  LEU    46     -12.741 -29.995  45.427  1.00  0.00      A   
ATOM    697  CD1 LEU    46     -11.757 -31.191  44.050  1.00  0.00      A   
ATOM    698 HD11 LEU    46     -10.878 -31.097  43.377  1.00  0.00      A   
ATOM    699 HD12 LEU    46     -12.690 -31.287  43.455  1.00  0.00      A   
ATOM    700 HD13 LEU    46     -11.636 -32.107  44.667  1.00  0.00      A   
ATOM    701  CD2 LEU    46     -10.550 -29.862  45.831  1.00  0.00      A   
ATOM    702 HD21 LEU    46      -9.655 -29.907  45.175  1.00  0.00      A   
ATOM    703 HD22 LEU    46     -10.715 -30.764  46.458  1.00  0.00      A   
ATOM    704 HD23 LEU    46     -10.584 -28.926  46.429  1.00  0.00      A   
ATOM    705  C   LEU    46     -14.297 -28.480  43.316  1.00  0.00      A   
ATOM    706  O   LEU    46     -14.614 -27.602  44.151  1.00  0.00      A   
ATOM    707  N   PRO    47     -15.185 -29.387  42.882  1.00  0.00      A   
ATOM    708  CD  PRO    47     -14.907 -30.369  41.896  1.00  0.00      A   
ATOM    709  HD1 PRO    47     -14.140 -31.128  42.158  1.00  0.00      A   
ATOM    710  HD2 PRO    47     -14.529 -29.784  41.030  1.00  0.00      A   
ATOM    711  CA  PRO    47     -16.516 -29.639  43.466  1.00  0.00      A   
ATOM    712  HA  PRO    47     -17.000 -28.748  43.093  1.00  0.00      A   
ATOM    713  CB  PRO    47     -17.033 -30.906  42.904  1.00  0.00      A   
ATOM    714  HB1 PRO    47     -18.123 -30.767  42.743  1.00  0.00      A   
ATOM    715  HB2 PRO    47     -16.743 -31.783  43.523  1.00  0.00      A   
ATOM    716  CG  PRO    47     -16.279 -30.968  41.596  1.00  0.00      A   
ATOM    717  HG1 PRO    47     -16.017 -31.970  41.193  1.00  0.00      A   
ATOM    718  HG2 PRO    47     -16.832 -30.401  40.817  1.00  0.00      A   
ATOM    719  C   PRO    47     -16.694 -29.473  45.010  1.00  0.00      A   
ATOM    720  O   PRO    47     -15.783 -29.649  45.801  1.00  0.00      A   
ATOM    721  N   GLU    48     -17.861 -29.081  45.415  1.00  0.00      A   
ATOM    722  HN  GLU    48     -18.652 -29.071  44.809  1.00  0.00      A   
ATOM    723  CA  GLU    48     -18.135 -28.492  46.770  1.00  0.00      A   
ATOM    724  HA  GLU    48     -17.392 -27.715  46.874  1.00  0.00      A   
ATOM    725  CB  GLU    48     -19.522 -27.816  46.764  1.00  0.00      A   
ATOM    726  HB1 GLU    48     -19.696 -27.128  45.909  1.00  0.00      A   
ATOM    727  HB2 GLU    48     -19.559 -27.188  47.680  1.00  0.00      A   
ATOM    728  CG  GLU    48     -20.801 -28.757  46.643  1.00  0.00      A   
ATOM    729  HG1 GLU    48     -21.740 -28.227  46.912  1.00  0.00      A   
ATOM    730  HG2 GLU    48     -20.746 -29.502  47.466  1.00  0.00      A   
ATOM    731  CD  GLU    48     -20.816 -29.586  45.378  1.00  0.00      A   
ATOM    732  OE1 GLU    48     -20.452 -29.090  44.228  1.00  0.00      A   
ATOM    733  OE2 GLU    48     -21.215 -30.794  45.458  1.00  0.00      A   
ATOM    734  C   GLU    48     -18.131 -29.447  47.935  1.00  0.00      A   
ATOM    735  O   GLU    48     -17.900 -29.013  49.069  1.00  0.00      A   
ATOM    736  N   ALA    49     -18.254 -30.738  47.703  1.00  0.00      A   
ATOM    737  HN  ALA    49     -18.457 -31.039  46.774  1.00  0.00      A   
ATOM    738  CA  ALA    49     -18.267 -31.749  48.673  1.00  0.00      A   
ATOM    739  HA  ALA    49     -17.916 -31.348  49.613  1.00  0.00      A   
ATOM    740  CB  ALA    49     -19.643 -32.342  48.603  1.00  0.00      A   
ATOM    741  HB1 ALA    49     -19.765 -32.746  47.575  1.00  0.00      A   
ATOM    742  HB2 ALA    49     -20.430 -31.610  48.883  1.00  0.00      A   
ATOM    743  HB3 ALA    49     -19.771 -33.194  49.304  1.00  0.00      A   
ATOM    744  C   ALA    49     -17.227 -32.858  48.516  1.00  0.00      A   
ATOM    745  O   ALA    49     -17.229 -33.772  49.295  1.00  0.00      A   
ATOM    746  N   VAL    50     -16.260 -32.729  47.571  1.00  0.00      A   
ATOM    747  HN  VAL    50     -16.126 -31.927  46.995  1.00  0.00      A   
ATOM    748  CA  VAL    50     -14.983 -33.486  47.754  1.00  0.00      A   
ATOM    749  HA  VAL    50     -15.253 -34.532  47.771  1.00  0.00      A   
ATOM    750  CB  VAL    50     -14.144 -33.200  46.479  1.00  0.00      A   
ATOM    751  HB  VAL    50     -13.993 -32.138  46.190  1.00  0.00      A   
ATOM    752  CG1 VAL    50     -12.791 -33.840  46.617  1.00  0.00      A   
ATOM    753 HG11 VAL    50     -12.850 -34.891  46.973  1.00  0.00      A   
ATOM    754 HG12 VAL    50     -12.152 -33.254  47.310  1.00  0.00      A   
ATOM    755 HG13 VAL    50     -12.301 -33.764  45.623  1.00  0.00      A   
ATOM    756  CG2 VAL    50     -14.827 -33.871  45.267  1.00  0.00      A   
ATOM    757 HG21 VAL    50     -14.905 -34.978  45.315  1.00  0.00      A   
ATOM    758 HG22 VAL    50     -14.286 -33.663  44.319  1.00  0.00      A   
ATOM    759 HG23 VAL    50     -15.890 -33.563  45.169  1.00  0.00      A   
ATOM    760  C   VAL    50     -14.194 -33.025  48.984  1.00  0.00      A   
ATOM    761  O   VAL    50     -13.754 -31.884  49.077  1.00  0.00      A   
ATOM    762  N   GLU    51     -13.911 -33.898  50.036  1.00  0.00      A   
ATOM    763  HN  GLU    51     -14.212 -34.848  50.030  1.00  0.00      A   
ATOM    764  CA  GLU    51     -12.898 -33.618  51.005  1.00  0.00      A   
ATOM    765  HA  GLU    51     -13.172 -32.614  51.293  1.00  0.00      A   
ATOM    766  CB  GLU    51     -12.786 -34.641  52.199  1.00  0.00      A   
ATOM    767  HB1 GLU    51     -11.920 -34.574  52.893  1.00  0.00      A   
ATOM    768  HB2 GLU    51     -12.793 -35.634  51.701  1.00  0.00      A   
ATOM    769  CG  GLU    51     -14.024 -34.491  53.138  1.00  0.00      A   
ATOM    770  HG1 GLU    51     -14.925 -34.560  52.492  1.00  0.00      A   
ATOM    771  HG2 GLU    51     -14.015 -33.541  53.715  1.00  0.00      A   
ATOM    772  CD  GLU    51     -14.052 -35.584  54.226  1.00  0.00      A   
ATOM    773  OE1 GLU    51     -13.231 -35.592  55.111  1.00  0.00      A   
ATOM    774  OE2 GLU    51     -14.924 -36.490  54.195  1.00  0.00      A   
ATOM    775  C   GLU    51     -11.464 -33.525  50.406  1.00  0.00      A   
ATOM    776  O   GLU    51     -11.181 -34.287  49.452  1.00  0.00      A   
ATOM    777  N   ARG    52     -10.616 -32.611  50.974  1.00  0.00      A   
ATOM    778  HN  ARG    52     -10.962 -32.104  51.760  1.00  0.00      A   
ATOM    779  CA  ARG    52      -9.316 -32.277  50.337  1.00  0.00      A   
ATOM    780  HA  ARG    52      -9.015 -33.149  49.776  1.00  0.00      A   
ATOM    781  CB  ARG    52      -9.448 -31.237  49.159  1.00  0.00      A   
ATOM    782  HB1 ARG    52     -10.286 -31.600  48.526  1.00  0.00      A   
ATOM    783  HB2 ARG    52      -8.531 -31.441  48.565  1.00  0.00      A   
ATOM    784  CG  ARG    52      -9.590 -29.700  49.501  1.00  0.00      A   
ATOM    785  HG1 ARG    52      -9.709 -29.097  48.576  1.00  0.00      A   
ATOM    786  HG2 ARG    52      -8.614 -29.378  49.924  1.00  0.00      A   
ATOM    787  CD  ARG    52     -10.711 -29.404  50.506  1.00  0.00      A   
ATOM    788  HD1 ARG    52     -10.627 -28.349  50.846  1.00  0.00      A   
ATOM    789  HD2 ARG    52     -10.700 -29.936  51.481  1.00  0.00      A   
ATOM    790  NE  ARG    52     -11.922 -29.609  49.718  1.00  0.00      A   
ATOM    791  HE  ARG    52     -12.311 -30.523  49.601  1.00  0.00      A   
ATOM    792  CZ  ARG    52     -12.540 -28.793  48.881  1.00  0.00      A   
ATOM    793  NH1 ARG    52     -12.093 -27.600  48.543  1.00  0.00      A   
ATOM    794 HH11 ARG    52     -11.295 -27.258  49.040  1.00  0.00      A   
ATOM    795 HH12 ARG    52     -12.560 -27.057  47.845  1.00  0.00      A   
ATOM    796  NH2 ARG    52     -13.585 -29.209  48.165  1.00  0.00      A   
ATOM    797 HH21 ARG    52     -14.050 -30.017  48.529  1.00  0.00      A   
ATOM    798 HH22 ARG    52     -14.063 -28.523  47.616  1.00  0.00      A   
ATOM    799  C   ARG    52      -8.390 -31.888  51.369  1.00  0.00      A   
ATOM    800  O   ARG    52      -8.679 -31.255  52.320  1.00  0.00      A   
ATOM    801  N   HSE    53      -7.148 -32.341  51.187  1.00  0.00      A   
ATOM    802  HN  HSE    53      -7.197 -32.840  50.325  1.00  0.00      A   
ATOM    803  CA  HSE    53      -5.970 -32.100  52.050  1.00  0.00      A   
ATOM    804  HA  HSE    53      -6.096 -31.274  52.735  1.00  0.00      A   
ATOM    805  CB  HSE    53      -5.576 -33.288  52.999  1.00  0.00      A   
ATOM    806  HB1 HSE    53      -5.606 -34.209  52.378  1.00  0.00      A   
ATOM    807  HB2 HSE    53      -6.366 -33.401  53.773  1.00  0.00      A   
ATOM    808  ND1 HSE    53      -4.304 -33.154  55.093  1.00  0.00      A   
ATOM    809  CG  HSE    53      -4.265 -33.219  53.721  1.00  0.00      A   
ATOM    810  CE1 HSE    53      -3.058 -33.426  55.470  1.00  0.00      A   
ATOM    811  HE1 HSE    53      -2.694 -33.492  56.495  1.00  0.00      A   
ATOM    812  NE2 HSE    53      -2.255 -33.714  54.448  1.00  0.00      A   
ATOM    813  HE2 HSE    53      -1.394 -34.211  54.555  1.00  0.00      A   
ATOM    814  CD2 HSE    53      -3.046 -33.638  53.312  1.00  0.00      A   
ATOM    815  HD2 HSE    53      -2.674 -34.006  52.364  1.00  0.00      A   
ATOM    816  C   HSE    53      -4.794 -31.720  51.231  1.00  0.00      A   
ATOM    817  O   HSE    53      -4.415 -32.467  50.368  1.00  0.00      A   
ATOM    818  N   THR    54      -4.265 -30.561  51.572  1.00  0.00      A   
ATOM    819  HN  THR    54      -4.767 -29.870  52.086  1.00  0.00      A   
ATOM    820  CA  THR    54      -3.204 -29.962  50.798  1.00  0.00      A   
ATOM    821  HA  THR    54      -2.917 -30.672  50.036  1.00  0.00      A   
ATOM    822  CB  THR    54      -3.729 -28.703  50.158  1.00  0.00      A   
ATOM    823  HB  THR    54      -2.839 -28.090  49.900  1.00  0.00      A   
ATOM    824  OG1 THR    54      -4.626 -27.870  50.929  1.00  0.00      A   
ATOM    825  HG1 THR    54      -4.031 -27.519  51.595  1.00  0.00      A   
ATOM    826  CG2 THR    54      -4.532 -29.154  48.959  1.00  0.00      A   
ATOM    827 HG21 THR    54      -5.315 -29.777  49.442  1.00  0.00      A   
ATOM    828 HG22 THR    54      -3.911 -29.748  48.255  1.00  0.00      A   
ATOM    829 HG23 THR    54      -5.070 -28.336  48.433  1.00  0.00      A   
ATOM    830  C   THR    54      -2.003 -29.683  51.655  1.00  0.00      A   
ATOM    831  O   THR    54      -2.156 -29.219  52.790  1.00  0.00      A   
ATOM    832  N   GLY    55      -0.771 -29.887  51.093  1.00  0.00      A   
ATOM    833  HN  GLY    55      -0.623 -30.353  50.224  1.00  0.00      A   
ATOM    834  CA  GLY    55       0.481 -29.432  51.731  1.00  0.00      A   
ATOM    835  HA1 GLY    55       0.269 -28.746  52.538  1.00  0.00      A   
ATOM    836  HA2 GLY    55       1.080 -29.102  50.895  1.00  0.00      A   
ATOM    837  C   GLY    55       1.245 -30.640  52.137  1.00  0.00      A   
ATOM    838  O   GLY    55       2.388 -30.495  52.578  1.00  0.00      A   
ATOM    839  N   SER    56       0.722 -31.916  51.979  1.00  0.00      A   
ATOM    840  HN  SER    56      -0.258 -32.009  51.821  1.00  0.00      A   
ATOM    841  CA  SER    56       1.459 -33.081  52.384  1.00  0.00      A   
ATOM    842  HA  SER    56       2.398 -32.982  51.860  1.00  0.00      A   
ATOM    843  CB  SER    56       1.794 -33.082  53.874  1.00  0.00      A   
ATOM    844  HB1 SER    56       2.261 -32.120  54.174  1.00  0.00      A   
ATOM    845  HB2 SER    56       2.463 -33.957  54.015  1.00  0.00      A   
ATOM    846  OG  SER    56       0.611 -33.261  54.708  1.00  0.00      A   
ATOM    847  HG1 SER    56       0.203 -32.393  54.742  1.00  0.00      A   
ATOM    848  C   SER    56       0.700 -34.230  51.897  1.00  0.00      A   
ATOM    849  O   SER    56      -0.453 -34.134  51.420  1.00  0.00      A   
ATOM    850  N   LEU    57       1.330 -35.427  51.991  1.00  0.00      A   
ATOM    851  HN  LEU    57       2.141 -35.599  52.544  1.00  0.00      A   
ATOM    852  CA  LEU    57       0.693 -36.657  51.637  1.00  0.00      A   
ATOM    853  HA  LEU    57      -0.237 -36.462  51.123  1.00  0.00      A   
ATOM    854  CB  LEU    57       1.728 -37.563  50.925  1.00  0.00      A   
ATOM    855  HB1 LEU    57       2.598 -37.627  51.614  1.00  0.00      A   
ATOM    856  HB2 LEU    57       1.989 -36.978  50.017  1.00  0.00      A   
ATOM    857  CG  LEU    57       1.155 -38.973  50.487  1.00  0.00      A   
ATOM    858  HG  LEU    57       0.832 -39.674  51.287  1.00  0.00      A   
ATOM    859  CD1 LEU    57      -0.008 -38.866  49.547  1.00  0.00      A   
ATOM    860 HD11 LEU    57      -0.422 -39.819  49.155  1.00  0.00      A   
ATOM    861 HD12 LEU    57       0.326 -38.378  48.607  1.00  0.00      A   
ATOM    862 HD13 LEU    57      -0.808 -38.203  49.941  1.00  0.00      A   
ATOM    863  CD2 LEU    57       2.319 -39.619  49.805  1.00  0.00      A   
ATOM    864 HD21 LEU    57       3.213 -39.723  50.457  1.00  0.00      A   
ATOM    865 HD22 LEU    57       2.478 -38.950  48.932  1.00  0.00      A   
ATOM    866 HD23 LEU    57       2.081 -40.642  49.442  1.00  0.00      A   
ATOM    867  C   LEU    57       0.249 -37.420  52.892  1.00  0.00      A   
ATOM    868  O   LEU    57       1.132 -37.955  53.625  1.00  0.00      A   
ATOM    869  N   ASN    58      -1.059 -37.641  53.060  1.00  0.00      A   
ATOM    870  HN  ASN    58      -1.697 -37.311  52.369  1.00  0.00      A   
ATOM    871  CA  ASN    58      -1.650 -38.179  54.312  1.00  0.00      A   
ATOM    872  HA  ASN    58      -0.996 -37.979  55.147  1.00  0.00      A   
ATOM    873  CB  ASN    58      -3.018 -37.538  54.573  1.00  0.00      A   
ATOM    874  HB1 ASN    58      -3.854 -37.891  53.932  1.00  0.00      A   
ATOM    875  HB2 ASN    58      -2.747 -36.478  54.380  1.00  0.00      A   
ATOM    876  CG  ASN    58      -3.471 -37.632  56.056  1.00  0.00      A   
ATOM    877  OD1 ASN    58      -2.648 -37.987  56.933  1.00  0.00      A   
ATOM    878  ND2 ASN    58      -4.675 -37.214  56.350  1.00  0.00      A   
ATOM    879 HD21 ASN    58      -4.950 -37.313  57.306  1.00  0.00      A   
ATOM    880 HD22 ASN    58      -5.261 -36.748  55.687  1.00  0.00      A   
ATOM    881  C   ASN    58      -1.676 -39.683  54.229  1.00  0.00      A   
ATOM    882  O   ASN    58      -2.505 -40.211  53.512  1.00  0.00      A   
ATOM    883  N   ASP    59      -0.883 -40.346  55.137  1.00  0.00      A   
ATOM    884  HN  ASP    59      -0.223 -39.890  55.729  1.00  0.00      A   
ATOM    885  CA  ASP    59      -0.786 -41.773  55.123  1.00  0.00      A   
ATOM    886  HA  ASP    59      -0.637 -42.183  54.135  1.00  0.00      A   
ATOM    887  CB  ASP    59       0.343 -42.200  56.029  1.00  0.00      A   
ATOM    888  HB1 ASP    59       0.579 -43.276  56.169  1.00  0.00      A   
ATOM    889  HB2 ASP    59       0.105 -41.767  57.024  1.00  0.00      A   
ATOM    890  CG  ASP    59       1.727 -41.765  55.526  1.00  0.00      A   
ATOM    891  OD1 ASP    59       2.099 -41.981  54.358  1.00  0.00      A   
ATOM    892  OD2 ASP    59       2.457 -41.331  56.426  1.00  0.00      A   
ATOM    893  C   ASP    59      -2.071 -42.417  55.630  1.00  0.00      A   
ATOM    894  O   ASP    59      -2.466 -43.539  55.356  1.00  0.00      A   
ATOM    895  N   GLU    60      -2.868 -41.749  56.487  1.00  0.00      A   
ATOM    896  HN  GLU    60      -2.445 -41.077  57.089  1.00  0.00      A   
ATOM    897  CA  GLU    60      -4.162 -42.235  56.906  1.00  0.00      A   
ATOM    898  HA  GLU    60      -4.066 -43.134  57.497  1.00  0.00      A   
ATOM    899  CB  GLU    60      -4.667 -41.136  57.927  1.00  0.00      A   
ATOM    900  HB1 GLU    60      -4.524 -40.120  57.502  1.00  0.00      A   
ATOM    901  HB2 GLU    60      -4.011 -41.171  58.824  1.00  0.00      A   
ATOM    902  CG  GLU    60      -6.114 -41.222  58.390  1.00  0.00      A   
ATOM    903  HG1 GLU    60      -6.163 -42.030  59.152  1.00  0.00      A   
ATOM    904  HG2 GLU    60      -6.766 -41.376  57.504  1.00  0.00      A   
ATOM    905  CD  GLU    60      -6.403 -39.897  59.045  1.00  0.00      A   
ATOM    906  OE1 GLU    60      -5.668 -39.420  59.950  1.00  0.00      A   
ATOM    907  OE2 GLU    60      -7.389 -39.245  58.677  1.00  0.00      A   
ATOM    908  C   GLU    60      -5.240 -42.469  55.867  1.00  0.00      A   
ATOM    909  O   GLU    60      -6.003 -43.430  55.948  1.00  0.00      A   
ATOM    910  N   TRP    61      -5.323 -41.454  55.038  1.00  0.00      A   
ATOM    911  HN  TRP    61      -4.580 -40.790  55.001  1.00  0.00      A   
ATOM    912  CA  TRP    61      -6.175 -41.544  53.822  1.00  0.00      A   
ATOM    913  HA  TRP    61      -7.176 -41.774  54.157  1.00  0.00      A   
ATOM    914  CB  TRP    61      -6.304 -40.123  53.219  1.00  0.00      A   
ATOM    915  HB1 TRP    61      -6.804 -40.243  52.234  1.00  0.00      A   
ATOM    916  HB2 TRP    61      -5.270 -39.776  53.008  1.00  0.00      A   
ATOM    917  CG  TRP    61      -7.018 -39.085  54.035  1.00  0.00      A   
ATOM    918  CD1 TRP    61      -7.311 -38.954  55.356  1.00  0.00      A   
ATOM    919  HD1 TRP    61      -7.209 -39.642  56.182  1.00  0.00      A   
ATOM    920  NE1 TRP    61      -7.920 -37.734  55.528  1.00  0.00      A   
ATOM    921  HE1 TRP    61      -8.162 -37.371  56.400  1.00  0.00      A   
ATOM    922  CE2 TRP    61      -8.107 -37.128  54.341  1.00  0.00      A   
ATOM    923  CD2 TRP    61      -7.552 -37.879  53.368  1.00  0.00      A   
ATOM    924  CE3 TRP    61      -7.528 -37.458  52.056  1.00  0.00      A   
ATOM    925  HE3 TRP    61      -6.954 -37.907  51.259  1.00  0.00      A   
ATOM    926  CZ3 TRP    61      -8.068 -36.155  51.766  1.00  0.00      A   
ATOM    927  HZ3 TRP    61      -8.034 -35.750  50.765  1.00  0.00      A   
ATOM    928  CZ2 TRP    61      -8.523 -35.854  54.064  1.00  0.00      A   
ATOM    929  HZ2 TRP    61      -9.004 -35.285  54.847  1.00  0.00      A   
ATOM    930  CH2 TRP    61      -8.631 -35.368  52.741  1.00  0.00      A   
ATOM    931  HH2 TRP    61      -9.250 -34.555  52.390  1.00  0.00      A   
ATOM    932  C   TRP    61      -5.779 -42.615  52.804  1.00  0.00      A   
ATOM    933  O   TRP    61      -6.599 -43.286  52.247  1.00  0.00      A   
ATOM    934  N   LEU    62      -4.458 -42.833  52.616  1.00  0.00      A   
ATOM    935  HN  LEU    62      -3.789 -42.192  52.984  1.00  0.00      A   
ATOM    936  CA  LEU    62      -3.917 -43.943  51.886  1.00  0.00      A   
ATOM    937  HA  LEU    62      -4.222 -43.959  50.850  1.00  0.00      A   
ATOM    938  CB  LEU    62      -2.382 -43.791  51.996  1.00  0.00      A   
ATOM    939  HB1 LEU    62      -1.961 -44.738  51.596  1.00  0.00      A   
ATOM    940  HB2 LEU    62      -1.968 -43.857  53.025  1.00  0.00      A   
ATOM    941  CG  LEU    62      -1.695 -42.668  51.078  1.00  0.00      A   
ATOM    942  HG  LEU    62      -1.980 -41.632  51.362  1.00  0.00      A   
ATOM    943  CD1 LEU    62      -0.135 -42.735  51.177  1.00  0.00      A   
ATOM    944 HD11 LEU    62       0.393 -41.824  50.823  1.00  0.00      A   
ATOM    945 HD12 LEU    62       0.194 -43.641  50.625  1.00  0.00      A   
ATOM    946 HD13 LEU    62       0.101 -42.816  52.259  1.00  0.00      A   
ATOM    947  CD2 LEU    62      -2.039 -42.886  49.621  1.00  0.00      A   
ATOM    948 HD21 LEU    62      -2.058 -43.972  49.386  1.00  0.00      A   
ATOM    949 HD22 LEU    62      -1.145 -42.440  49.136  1.00  0.00      A   
ATOM    950 HD23 LEU    62      -3.042 -42.513  49.325  1.00  0.00      A   
ATOM    951  C   LEU    62      -4.294 -45.369  52.493  1.00  0.00      A   
ATOM    952  O   LEU    62      -4.856 -46.263  51.873  1.00  0.00      A   
ATOM    953  N   MET    63      -4.120 -45.505  53.832  1.00  0.00      A   
ATOM    954  HN  MET    63      -3.705 -44.769  54.360  1.00  0.00      A   
ATOM    955  CA  MET    63      -4.514 -46.796  54.477  1.00  0.00      A   
ATOM    956  HA  MET    63      -4.165 -47.628  53.882  1.00  0.00      A   
ATOM    957  CB  MET    63      -3.812 -46.929  55.793  1.00  0.00      A   
ATOM    958  HB1 MET    63      -4.149 -47.798  56.398  1.00  0.00      A   
ATOM    959  HB2 MET    63      -4.070 -46.018  56.374  1.00  0.00      A   
ATOM    960  CG  MET    63      -2.281 -46.983  55.817  1.00  0.00      A   
ATOM    961  HG1 MET    63      -1.837 -47.101  56.828  1.00  0.00      A   
ATOM    962  HG2 MET    63      -1.923 -46.060  55.311  1.00  0.00      A   
ATOM    963  SD  MET    63      -1.687 -48.251  54.686  1.00  0.00      A   
ATOM    964  CE  MET    63      -2.496 -49.685  55.367  1.00  0.00      A   
ATOM    965  HE1 MET    63      -2.115 -49.784  56.406  1.00  0.00      A   
ATOM    966  HE2 MET    63      -2.212 -50.583  54.779  1.00  0.00      A   
ATOM    967  HE3 MET    63      -3.602 -49.640  55.268  1.00  0.00      A   
ATOM    968  C   MET    63      -5.994 -46.972  54.651  1.00  0.00      A   
ATOM    969  O   MET    63      -6.393 -48.056  55.025  1.00  0.00      A   
ATOM    970  N   ALA    64      -6.889 -45.959  54.497  1.00  0.00      A   
ATOM    971  HN  ALA    64      -6.527 -45.040  54.361  1.00  0.00      A   
ATOM    972  CA  ALA    64      -8.309 -46.267  54.635  1.00  0.00      A   
ATOM    973  HA  ALA    64      -8.409 -47.267  55.030  1.00  0.00      A   
ATOM    974  CB  ALA    64      -8.950 -45.297  55.707  1.00  0.00      A   
ATOM    975  HB1 ALA    64      -8.994 -44.313  55.193  1.00  0.00      A   
ATOM    976  HB2 ALA    64      -8.262 -45.266  56.578  1.00  0.00      A   
ATOM    977  HB3 ALA    64      -9.952 -45.639  56.042  1.00  0.00      A   
ATOM    978  C   ALA    64      -9.091 -46.302  53.323  1.00  0.00      A   
ATOM    979  O   ALA    64     -10.308 -46.496  53.212  1.00  0.00      A   
ATOM    980  N   ALA    65      -8.372 -46.065  52.259  1.00  0.00      A   
ATOM    981  HN  ALA    65      -7.427 -45.778  52.394  1.00  0.00      A   
ATOM    982  CA  ALA    65      -8.821 -46.028  50.933  1.00  0.00      A   
ATOM    983  HA  ALA    65      -9.669 -45.362  50.872  1.00  0.00      A   
ATOM    984  CB  ALA    65      -7.774 -45.453  50.021  1.00  0.00      A   
ATOM    985  HB1 ALA    65      -6.900 -46.136  50.088  1.00  0.00      A   
ATOM    986  HB2 ALA    65      -7.454 -44.431  50.319  1.00  0.00      A   
ATOM    987  HB3 ALA    65      -8.103 -45.587  48.968  1.00  0.00      A   
ATOM    988  C   ALA    65      -9.198 -47.435  50.360  1.00  0.00      A   
ATOM    989  O   ALA    65      -8.493 -48.419  50.604  1.00  0.00      A   
ATOM    990  N   ASP    66     -10.287 -47.553  49.569  1.00  0.00      A   
ATOM    991  HN  ASP    66     -11.021 -46.879  49.580  1.00  0.00      A   
ATOM    992  CA  ASP    66     -10.616 -48.787  48.917  1.00  0.00      A   
ATOM    993  HA  ASP    66     -10.162 -49.600  49.464  1.00  0.00      A   
ATOM    994  CB  ASP    66     -12.116 -48.763  48.821  1.00  0.00      A   
ATOM    995  HB1 ASP    66     -12.487 -49.447  48.028  1.00  0.00      A   
ATOM    996  HB2 ASP    66     -12.438 -47.727  48.584  1.00  0.00      A   
ATOM    997  CG  ASP    66     -12.716 -49.115  50.176  1.00  0.00      A   
ATOM    998  OD1 ASP    66     -12.439 -50.229  50.655  1.00  0.00      A   
ATOM    999  OD2 ASP    66     -13.526 -48.394  50.692  1.00  0.00      A   
ATOM   1000  C   ASP    66     -10.038 -48.887  47.522  1.00  0.00      A   
ATOM   1001  O   ASP    66      -9.797 -49.948  47.001  1.00  0.00      A   
ATOM   1002  N   LEU    67      -9.766 -47.710  46.950  1.00  0.00      A   
ATOM   1003  HN  LEU    67      -9.913 -46.929  47.552  1.00  0.00      A   
ATOM   1004  CA  LEU    67      -9.273 -47.431  45.614  1.00  0.00      A   
ATOM   1005  HA  LEU    67      -8.661 -48.198  45.163  1.00  0.00      A   
ATOM   1006  CB  LEU    67     -10.461 -46.974  44.690  1.00  0.00      A   
ATOM   1007  HB1 LEU    67     -10.967 -46.073  45.097  1.00  0.00      A   
ATOM   1008  HB2 LEU    67     -11.133 -47.856  44.616  1.00  0.00      A   
ATOM   1009  CG  LEU    67     -10.130 -46.865  43.182  1.00  0.00      A   
ATOM   1010  HG  LEU    67      -9.275 -46.160  43.109  1.00  0.00      A   
ATOM   1011  CD1 LEU    67      -9.772 -48.254  42.618  1.00  0.00      A   
ATOM   1012 HD11 LEU    67     -10.676 -48.900  42.629  1.00  0.00      A   
ATOM   1013 HD12 LEU    67      -8.964 -48.815  43.134  1.00  0.00      A   
ATOM   1014 HD13 LEU    67      -9.528 -48.359  41.539  1.00  0.00      A   
ATOM   1015  CD2 LEU    67     -11.304 -46.262  42.516  1.00  0.00      A   
ATOM   1016 HD21 LEU    67     -11.158 -46.065  41.432  1.00  0.00      A   
ATOM   1017 HD22 LEU    67     -11.738 -45.432  43.114  1.00  0.00      A   
ATOM   1018 HD23 LEU    67     -12.099 -47.038  42.521  1.00  0.00      A   
ATOM   1019  C   LEU    67      -8.511 -46.212  45.867  1.00  0.00      A   
ATOM   1020  O   LEU    67      -8.936 -45.335  46.647  1.00  0.00      A   
ATOM   1021  N   ILE    68      -7.336 -46.034  45.191  1.00  0.00      A   
ATOM   1022  HN  ILE    68      -6.995 -46.817  44.677  1.00  0.00      A   
ATOM   1023  CA  ILE    68      -6.402 -44.935  45.223  1.00  0.00      A   
ATOM   1024  HA  ILE    68      -6.937 -44.080  45.610  1.00  0.00      A   
ATOM   1025  CB  ILE    68      -5.211 -45.233  46.083  1.00  0.00      A   
ATOM   1026  HB  ILE    68      -4.710 -46.162  45.735  1.00  0.00      A   
ATOM   1027  CG2 ILE    68      -4.230 -43.988  46.045  1.00  0.00      A   
ATOM   1028 HG21 ILE    68      -3.997 -43.711  44.995  1.00  0.00      A   
ATOM   1029 HG22 ILE    68      -3.320 -44.270  46.616  1.00  0.00      A   
ATOM   1030 HG23 ILE    68      -4.681 -43.123  46.577  1.00  0.00      A   
ATOM   1031  CG1 ILE    68      -5.551 -45.648  47.515  1.00  0.00      A   
ATOM   1032 HG11 ILE    68      -6.204 -46.547  47.495  1.00  0.00      A   
ATOM   1033 HG12 ILE    68      -6.253 -44.930  47.992  1.00  0.00      A   
ATOM   1034  CD  ILE    68      -4.422 -45.866  48.556  1.00  0.00      A   
ATOM   1035  HD1 ILE    68      -4.868 -46.312  49.471  1.00  0.00      A   
ATOM   1036  HD2 ILE    68      -3.909 -44.884  48.638  1.00  0.00      A   
ATOM   1037  HD3 ILE    68      -3.635 -46.527  48.135  1.00  0.00      A   
ATOM   1038  C   ILE    68      -5.989 -44.619  43.850  1.00  0.00      A   
ATOM   1039  O   ILE    68      -5.659 -45.508  43.010  1.00  0.00      A   
ATOM   1040  N   VAL    69      -6.077 -43.323  43.414  1.00  0.00      A   
ATOM   1041  HN  VAL    69      -6.274 -42.604  44.076  1.00  0.00      A   
ATOM   1042  CA  VAL    69      -5.760 -42.897  42.018  1.00  0.00      A   
ATOM   1043  HA  VAL    69      -5.677 -43.751  41.362  1.00  0.00      A   
ATOM   1044  CB  VAL    69      -6.823 -42.082  41.344  1.00  0.00      A   
ATOM   1045  HB  VAL    69      -6.838 -41.058  41.775  1.00  0.00      A   
ATOM   1046  CG1 VAL    69      -6.520 -42.009  39.847  1.00  0.00      A   
ATOM   1047 HG11 VAL    69      -6.521 -43.012  39.370  1.00  0.00      A   
ATOM   1048 HG12 VAL    69      -5.705 -41.286  39.628  1.00  0.00      A   
ATOM   1049 HG13 VAL    69      -7.443 -41.565  39.416  1.00  0.00      A   
ATOM   1050  CG2 VAL    69      -8.202 -42.766  41.654  1.00  0.00      A   
ATOM   1051 HG21 VAL    69      -8.882 -42.424  40.844  1.00  0.00      A   
ATOM   1052 HG22 VAL    69      -8.589 -42.567  42.676  1.00  0.00      A   
ATOM   1053 HG23 VAL    69      -8.191 -43.869  41.525  1.00  0.00      A   
ATOM   1054  C   VAL    69      -4.494 -42.107  42.166  1.00  0.00      A   
ATOM   1055  O   VAL    69      -4.363 -41.267  43.001  1.00  0.00      A   
ATOM   1056  N   ALA    70      -3.556 -42.494  41.308  1.00  0.00      A   
ATOM   1057  HN  ALA    70      -3.664 -43.139  40.555  1.00  0.00      A   
ATOM   1058  CA  ALA    70      -2.327 -41.745  41.264  1.00  0.00      A   
ATOM   1059  HA  ALA    70      -2.044 -41.339  42.224  1.00  0.00      A   
ATOM   1060  CB  ALA    70      -1.223 -42.751  40.965  1.00  0.00      A   
ATOM   1061  HB1 ALA    70      -1.353 -43.181  39.949  1.00  0.00      A   
ATOM   1062  HB2 ALA    70      -1.353 -43.518  41.759  1.00  0.00      A   
ATOM   1063  HB3 ALA    70      -0.218 -42.283  40.884  1.00  0.00      A   
ATOM   1064  C   ALA    70      -2.138 -40.688  40.182  1.00  0.00      A   
ATOM   1065  O   ALA    70      -2.321 -40.932  39.000  1.00  0.00      A   
ATOM   1066  N   SER    71      -1.771 -39.438  40.501  1.00  0.00      A   
ATOM   1067  HN  SER    71      -1.922 -39.077  41.418  1.00  0.00      A   
ATOM   1068  CA  SER    71      -1.239 -38.408  39.560  1.00  0.00      A   
ATOM   1069  HA  SER    71      -2.070 -38.248  38.890  1.00  0.00      A   
ATOM   1070  CB  SER    71      -0.811 -37.117  40.394  1.00  0.00      A   
ATOM   1071  HB1 SER    71      -0.054 -37.429  41.144  1.00  0.00      A   
ATOM   1072  HB2 SER    71      -1.760 -36.985  40.957  1.00  0.00      A   
ATOM   1073  OG  SER    71      -0.419 -35.978  39.626  1.00  0.00      A   
ATOM   1074  HG1 SER    71       0.151 -35.531  40.255  1.00  0.00      A   
ATOM   1075  C   SER    71       0.031 -38.899  38.924  1.00  0.00      A   
ATOM   1076  O   SER    71       0.798 -39.496  39.633  1.00  0.00      A   
ATOM   1077  N   PRO    72       0.469 -38.622  37.629  1.00  0.00      A   
ATOM   1078  CD  PRO    72      -0.377 -38.023  36.579  1.00  0.00      A   
ATOM   1079  HD1 PRO    72      -0.661 -36.991  36.877  1.00  0.00      A   
ATOM   1080  HD2 PRO    72      -1.345 -38.536  36.391  1.00  0.00      A   
ATOM   1081  CA  PRO    72       1.776 -38.953  37.135  1.00  0.00      A   
ATOM   1082  HA  PRO    72       1.896 -40.003  37.358  1.00  0.00      A   
ATOM   1083  CB  PRO    72       1.626 -38.809  35.571  1.00  0.00      A   
ATOM   1084  HB1 PRO    72       1.282 -39.769  35.131  1.00  0.00      A   
ATOM   1085  HB2 PRO    72       2.583 -38.480  35.113  1.00  0.00      A   
ATOM   1086  CG  PRO    72       0.486 -37.839  35.364  1.00  0.00      A   
ATOM   1087  HG1 PRO    72       0.888 -36.808  35.261  1.00  0.00      A   
ATOM   1088  HG2 PRO    72      -0.029 -38.044  34.402  1.00  0.00      A   
ATOM   1089  C   PRO    72       2.902 -38.090  37.651  1.00  0.00      A   
ATOM   1090  O   PRO    72       4.004 -38.207  37.126  1.00  0.00      A   
ATOM   1091  N   GLY    73       2.606 -37.259  38.681  1.00  0.00      A   
ATOM   1092  HN  GLY    73       1.645 -37.327  38.937  1.00  0.00      A   
ATOM   1093  CA  GLY    73       3.611 -36.511  39.448  1.00  0.00      A   
ATOM   1094  HA1 GLY    73       3.145 -35.711  40.004  1.00  0.00      A   
ATOM   1095  HA2 GLY    73       4.336 -36.177  38.720  1.00  0.00      A   
ATOM   1096  C   GLY    73       4.253 -37.406  40.491  1.00  0.00      A   
ATOM   1097  O   GLY    73       5.355 -37.164  40.942  1.00  0.00      A   
ATOM   1098  N   ILE    74       3.743 -38.604  40.868  1.00  0.00      A   
ATOM   1099  HN  ILE    74       2.990 -38.944  40.310  1.00  0.00      A   
ATOM   1100  CA  ILE    74       4.242 -39.434  41.929  1.00  0.00      A   
ATOM   1101  HA  ILE    74       5.214 -39.110  42.271  1.00  0.00      A   
ATOM   1102  CB  ILE    74       3.350 -39.390  43.084  1.00  0.00      A   
ATOM   1103  HB  ILE    74       3.161 -38.319  43.309  1.00  0.00      A   
ATOM   1104  CG2 ILE    74       1.934 -40.038  42.729  1.00  0.00      A   
ATOM   1105 HG21 ILE    74       2.036 -41.084  42.368  1.00  0.00      A   
ATOM   1106 HG22 ILE    74       1.229 -39.490  42.068  1.00  0.00      A   
ATOM   1107 HG23 ILE    74       1.396 -40.062  43.700  1.00  0.00      A   
ATOM   1108  CG1 ILE    74       3.914 -40.027  44.393  1.00  0.00      A   
ATOM   1109 HG11 ILE    74       4.476 -40.972  44.232  1.00  0.00      A   
ATOM   1110 HG12 ILE    74       3.067 -40.156  45.100  1.00  0.00      A   
ATOM   1111  CD  ILE    74       4.931 -39.059  45.005  1.00  0.00      A   
ATOM   1112  HD1 ILE    74       4.521 -38.048  45.216  1.00  0.00      A   
ATOM   1113  HD2 ILE    74       5.758 -38.904  44.279  1.00  0.00      A   
ATOM   1114  HD3 ILE    74       5.299 -39.510  45.951  1.00  0.00      A   
ATOM   1115  C   ILE    74       4.525 -40.760  41.292  1.00  0.00      A   
ATOM   1116  O   ILE    74       3.895 -41.237  40.347  1.00  0.00      A   
ATOM   1117  N   ALA    75       5.539 -41.486  41.776  1.00  0.00      A   
ATOM   1118  HN  ALA    75       5.964 -41.143  42.610  1.00  0.00      A   
ATOM   1119  CA  ALA    75       5.974 -42.767  41.191  1.00  0.00      A   
ATOM   1120  HA  ALA    75       5.447 -42.987  40.275  1.00  0.00      A   
ATOM   1121  CB  ALA    75       7.518 -42.802  40.999  1.00  0.00      A   
ATOM   1122  HB1 ALA    75       8.125 -42.855  41.928  1.00  0.00      A   
ATOM   1123  HB2 ALA    75       7.960 -42.169  40.200  1.00  0.00      A   
ATOM   1124  HB3 ALA    75       7.650 -43.768  40.465  1.00  0.00      A   
ATOM   1125  C   ALA    75       5.735 -43.895  42.207  1.00  0.00      A   
ATOM   1126  O   ALA    75       5.800 -43.631  43.434  1.00  0.00      A   
ATOM   1127  N   LEU    76       5.480 -45.150  41.798  1.00  0.00      A   
ATOM   1128  HN  LEU    76       5.606 -45.457  40.858  1.00  0.00      A   
ATOM   1129  CA  LEU    76       5.059 -46.220  42.668  1.00  0.00      A   
ATOM   1130  HA  LEU    76       4.238 -45.859  43.269  1.00  0.00      A   
ATOM   1131  CB  LEU    76       4.460 -47.403  41.864  1.00  0.00      A   
ATOM   1132  HB1 LEU    76       5.210 -47.877  41.196  1.00  0.00      A   
ATOM   1133  HB2 LEU    76       3.800 -46.931  41.106  1.00  0.00      A   
ATOM   1134  CG  LEU    76       3.528 -48.402  42.608  1.00  0.00      A   
ATOM   1135  HG  LEU    76       4.172 -48.935  43.339  1.00  0.00      A   
ATOM   1136  CD1 LEU    76       2.277 -47.693  43.222  1.00  0.00      A   
ATOM   1137 HD11 LEU    76       1.636 -47.172  42.479  1.00  0.00      A   
ATOM   1138 HD12 LEU    76       2.502 -46.851  43.910  1.00  0.00      A   
ATOM   1139 HD13 LEU    76       1.658 -48.345  43.875  1.00  0.00      A   
ATOM   1140  CD2 LEU    76       3.036 -49.446  41.659  1.00  0.00      A   
ATOM   1141 HD21 LEU    76       3.849 -50.087  41.255  1.00  0.00      A   
ATOM   1142 HD22 LEU    76       2.383 -49.019  40.868  1.00  0.00      A   
ATOM   1143 HD23 LEU    76       2.396 -50.153  42.229  1.00  0.00      A   
ATOM   1144  C   LEU    76       6.274 -46.714  43.478  1.00  0.00      A   
ATOM   1145  O   LEU    76       6.122 -47.298  44.522  1.00  0.00      A   
ATOM   1146  N   ALA    77       7.478 -46.295  43.114  1.00  0.00      A   
ATOM   1147  HN  ALA    77       7.494 -45.856  42.219  1.00  0.00      A   
ATOM   1148  CA  ALA    77       8.637 -46.427  43.953  1.00  0.00      A   
ATOM   1149  HA  ALA    77       8.657 -47.411  44.396  1.00  0.00      A   
ATOM   1150  CB  ALA    77       9.884 -46.312  43.091  1.00  0.00      A   
ATOM   1151  HB1 ALA    77      10.096 -45.311  42.658  1.00  0.00      A   
ATOM   1152  HB2 ALA    77       9.875 -46.993  42.214  1.00  0.00      A   
ATOM   1153  HB3 ALA    77      10.761 -46.775  43.593  1.00  0.00      A   
ATOM   1154  C   ALA    77       8.797 -45.383  45.021  1.00  0.00      A   
ATOM   1155  O   ALA    77       9.888 -45.203  45.535  1.00  0.00      A   
ATOM   1156  N   HSE    78       7.726 -44.591  45.320  1.00  0.00      A   
ATOM   1157  HN  HSE    78       6.894 -44.694  44.779  1.00  0.00      A   
ATOM   1158  CA  HSE    78       7.621 -43.835  46.583  1.00  0.00      A   
ATOM   1159  HA  HSE    78       8.498 -43.208  46.649  1.00  0.00      A   
ATOM   1160  CB  HSE    78       6.418 -42.896  46.514  1.00  0.00      A   
ATOM   1161  HB1 HSE    78       5.524 -43.495  46.238  1.00  0.00      A   
ATOM   1162  HB2 HSE    78       6.538 -42.244  45.622  1.00  0.00      A   
ATOM   1163  ND1 HSE    78       5.425 -42.384  48.820  1.00  0.00      A   
ATOM   1164  CG  HSE    78       6.186 -42.012  47.788  1.00  0.00      A   
ATOM   1165  CE1 HSE    78       5.207 -41.307  49.549  1.00  0.00      A   
ATOM   1166  HE1 HSE    78       4.691 -41.332  50.509  1.00  0.00      A   
ATOM   1167  NE2 HSE    78       5.935 -40.287  49.125  1.00  0.00      A   
ATOM   1168  HE2 HSE    78       5.692 -39.380  49.468  1.00  0.00      A   
ATOM   1169  CD2 HSE    78       6.562 -40.697  47.959  1.00  0.00      A   
ATOM   1170  HD2 HSE    78       7.240 -40.134  47.329  1.00  0.00      A   
ATOM   1171  C   HSE    78       7.462 -44.768  47.810  1.00  0.00      A   
ATOM   1172  O   HSE    78       6.726 -45.786  47.768  1.00  0.00      A   
ATOM   1173  N   PRO    79       7.967 -44.492  49.004  1.00  0.00      A   
ATOM   1174  CD  PRO    79       9.071 -43.575  49.195  1.00  0.00      A   
ATOM   1175  HD1 PRO    79       8.660 -42.572  48.951  1.00  0.00      A   
ATOM   1176  HD2 PRO    79       9.868 -43.868  48.479  1.00  0.00      A   
ATOM   1177  CA  PRO    79       7.750 -45.335  50.145  1.00  0.00      A   
ATOM   1178  HA  PRO    79       8.252 -46.277  49.982  1.00  0.00      A   
ATOM   1179  CB  PRO    79       8.609 -44.614  51.237  1.00  0.00      A   
ATOM   1180  HB1 PRO    79       8.901 -45.294  52.066  1.00  0.00      A   
ATOM   1181  HB2 PRO    79       8.057 -43.813  51.773  1.00  0.00      A   
ATOM   1182  CG  PRO    79       9.733 -43.867  50.520  1.00  0.00      A   
ATOM   1183  HG1 PRO    79       9.915 -42.890  51.018  1.00  0.00      A   
ATOM   1184  HG2 PRO    79      10.550 -44.582  50.286  1.00  0.00      A   
ATOM   1185  C   PRO    79       6.322 -45.585  50.673  1.00  0.00      A   
ATOM   1186  O   PRO    79       6.106 -46.773  51.023  1.00  0.00      A   
ATOM   1187  N   SER    80       5.402 -44.674  50.616  1.00  0.00      A   
ATOM   1188  HN  SER    80       5.717 -43.851  50.148  1.00  0.00      A   
ATOM   1189  CA  SER    80       4.100 -44.841  51.221  1.00  0.00      A   
ATOM   1190  HA  SER    80       4.233 -45.226  52.221  1.00  0.00      A   
ATOM   1191  CB  SER    80       3.363 -43.527  51.518  1.00  0.00      A   
ATOM   1192  HB1 SER    80       2.368 -43.858  51.886  1.00  0.00      A   
ATOM   1193  HB2 SER    80       3.201 -43.016  50.545  1.00  0.00      A   
ATOM   1194  OG  SER    80       4.001 -42.653  52.478  1.00  0.00      A   
ATOM   1195  HG1 SER    80       3.338 -42.454  53.142  1.00  0.00      A   
ATOM   1196  C   SER    80       3.119 -45.667  50.287  1.00  0.00      A   
ATOM   1197  O   SER    80       2.215 -46.376  50.667  1.00  0.00      A   
ATOM   1198  N   LEU    81       3.412 -45.642  49.030  1.00  0.00      A   
ATOM   1199  HN  LEU    81       4.214 -45.095  48.803  1.00  0.00      A   
ATOM   1200  CA  LEU    81       2.769 -46.301  47.909  1.00  0.00      A   
ATOM   1201  HA  LEU    81       1.723 -46.424  48.149  1.00  0.00      A   
ATOM   1202  CB  LEU    81       2.947 -45.621  46.490  1.00  0.00      A   
ATOM   1203  HB1 LEU    81       2.308 -46.278  45.862  1.00  0.00      A   
ATOM   1204  HB2 LEU    81       3.969 -45.743  46.071  1.00  0.00      A   
ATOM   1205  CG  LEU    81       2.532 -44.125  46.337  1.00  0.00      A   
ATOM   1206  HG  LEU    81       3.211 -43.454  46.906  1.00  0.00      A   
ATOM   1207  CD1 LEU    81       2.497 -43.631  44.917  1.00  0.00      A   
ATOM   1208 HD11 LEU    81       1.739 -44.119  44.267  1.00  0.00      A   
ATOM   1209 HD12 LEU    81       3.468 -43.724  44.385  1.00  0.00      A   
ATOM   1210 HD13 LEU    81       2.101 -42.599  45.026  1.00  0.00      A   
ATOM   1211  CD2 LEU    81       1.064 -44.017  46.799  1.00  0.00      A   
ATOM   1212 HD21 LEU    81       0.636 -42.993  46.752  1.00  0.00      A   
ATOM   1213 HD22 LEU    81       1.020 -44.150  47.901  1.00  0.00      A   
ATOM   1214 HD23 LEU    81       0.465 -44.724  46.187  1.00  0.00      A   
ATOM   1215  C   LEU    81       3.119 -47.732  47.689  1.00  0.00      A   
ATOM   1216  O   LEU    81       2.320 -48.623  47.466  1.00  0.00      A   
ATOM   1217  N   SER    82       4.427 -47.985  48.016  1.00  0.00      A   
ATOM   1218  HN  SER    82       4.969 -47.182  48.249  1.00  0.00      A   
ATOM   1219  CA  SER    82       4.969 -49.310  48.156  1.00  0.00      A   
ATOM   1220  HA  SER    82       4.650 -49.874  47.292  1.00  0.00      A   
ATOM   1221  CB  SER    82       6.596 -49.229  48.371  1.00  0.00      A   
ATOM   1222  HB1 SER    82       6.813 -48.559  49.230  1.00  0.00      A   
ATOM   1223  HB2 SER    82       6.993 -48.780  47.436  1.00  0.00      A   
ATOM   1224  OG  SER    82       7.168 -50.500  48.603  1.00  0.00      A   
ATOM   1225  HG1 SER    82       6.734 -50.804  49.404  1.00  0.00      A   
ATOM   1226  C   SER    82       4.334 -50.009  49.304  1.00  0.00      A   
ATOM   1227  O   SER    82       3.793 -51.095  49.083  1.00  0.00      A   
ATOM   1228  N   ALA    83       4.217 -49.350  50.460  1.00  0.00      A   
ATOM   1229  HN  ALA    83       4.626 -48.443  50.533  1.00  0.00      A   
ATOM   1230  CA  ALA    83       3.549 -49.912  51.651  1.00  0.00      A   
ATOM   1231  HA  ALA    83       4.090 -50.816  51.887  1.00  0.00      A   
ATOM   1232  CB  ALA    83       3.589 -48.944  52.909  1.00  0.00      A   
ATOM   1233  HB1 ALA    83       4.679 -48.943  53.125  1.00  0.00      A   
ATOM   1234  HB2 ALA    83       3.149 -49.374  53.834  1.00  0.00      A   
ATOM   1235  HB3 ALA    83       3.160 -47.957  52.632  1.00  0.00      A   
ATOM   1236  C   ALA    83       2.056 -50.258  51.446  1.00  0.00      A   
ATOM   1237  O   ALA    83       1.562 -51.306  51.781  1.00  0.00      A   
ATOM   1238  N   ALA    84       1.404 -49.365  50.706  1.00  0.00      A   
ATOM   1239  HN  ALA    84       1.871 -48.587  50.293  1.00  0.00      A   
ATOM   1240  CA  ALA    84       0.059 -49.581  50.226  1.00  0.00      A   
ATOM   1241  HA  ALA    84      -0.409 -49.921  51.138  1.00  0.00      A   
ATOM   1242  CB  ALA    84      -0.533 -48.318  49.676  1.00  0.00      A   
ATOM   1243  HB1 ALA    84       0.093 -47.875  48.871  1.00  0.00      A   
ATOM   1244  HB2 ALA    84      -0.490 -47.516  50.444  1.00  0.00      A   
ATOM   1245  HB3 ALA    84      -1.609 -48.426  49.423  1.00  0.00      A   
ATOM   1246  C   ALA    84      -0.169 -50.707  49.240  1.00  0.00      A   
ATOM   1247  O   ALA    84      -1.106 -51.483  49.370  1.00  0.00      A   
ATOM   1248  N   ALA    85       0.671 -50.897  48.245  1.00  0.00      A   
ATOM   1249  HN  ALA    85       1.395 -50.223  48.117  1.00  0.00      A   
ATOM   1250  CA  ALA    85       0.693 -51.967  47.232  1.00  0.00      A   
ATOM   1251  HA  ALA    85      -0.258 -52.134  46.749  1.00  0.00      A   
ATOM   1252  CB  ALA    85       1.762 -51.639  46.208  1.00  0.00      A   
ATOM   1253  HB1 ALA    85       2.684 -51.186  46.632  1.00  0.00      A   
ATOM   1254  HB2 ALA    85       1.296 -51.016  45.415  1.00  0.00      A   
ATOM   1255  HB3 ALA    85       2.008 -52.586  45.683  1.00  0.00      A   
ATOM   1256  C   ALA    85       1.107 -53.301  47.834  1.00  0.00      A   
ATOM   1257  O   ALA    85       0.596 -54.350  47.612  1.00  0.00      A   
ATOM   1258  N   ASP    86       2.029 -53.295  48.827  1.00  0.00      A   
ATOM   1259  HN  ASP    86       2.445 -52.466  49.193  1.00  0.00      A   
ATOM   1260  CA  ASP    86       2.293 -54.536  49.580  1.00  0.00      A   
ATOM   1261  HA  ASP    86       2.464 -55.364  48.908  1.00  0.00      A   
ATOM   1262  CB  ASP    86       3.548 -54.302  50.397  1.00  0.00      A   
ATOM   1263  HB1 ASP    86       3.513 -54.903  51.331  1.00  0.00      A   
ATOM   1264  HB2 ASP    86       3.486 -53.233  50.692  1.00  0.00      A   
ATOM   1265  CG  ASP    86       4.889 -54.460  49.725  1.00  0.00      A   
ATOM   1266  OD1 ASP    86       5.081 -55.064  48.619  1.00  0.00      A   
ATOM   1267  OD2 ASP    86       5.891 -53.915  50.280  1.00  0.00      A   
ATOM   1268  C   ASP    86       1.122 -54.887  50.474  1.00  0.00      A   
ATOM   1269  O   ASP    86       0.860 -56.064  50.706  1.00  0.00      A   
ATOM   1270  N   ALA    87       0.347 -53.895  50.979  1.00  0.00      A   
ATOM   1271  HN  ALA    87       0.709 -52.966  50.965  1.00  0.00      A   
ATOM   1272  CA  ALA    87      -0.920 -54.156  51.743  1.00  0.00      A   
ATOM   1273  HA  ALA    87      -0.811 -55.055  52.330  1.00  0.00      A   
ATOM   1274  CB  ALA    87      -1.223 -52.975  52.702  1.00  0.00      A   
ATOM   1275  HB1 ALA    87      -0.413 -52.907  53.459  1.00  0.00      A   
ATOM   1276  HB2 ALA    87      -2.211 -53.094  53.196  1.00  0.00      A   
ATOM   1277  HB3 ALA    87      -1.231 -52.046  52.093  1.00  0.00      A   
ATOM   1278  C   ALA    87      -2.039 -54.514  50.857  1.00  0.00      A   
ATOM   1279  O   ALA    87      -3.064 -55.050  51.181  1.00  0.00      A   
ATOM   1280  N   GLY    88      -1.915 -54.308  49.552  1.00  0.00      A   
ATOM   1281  HN  GLY    88      -1.147 -53.807  49.159  1.00  0.00      A   
ATOM   1282  CA  GLY    88      -2.936 -54.677  48.534  1.00  0.00      A   
ATOM   1283  HA1 GLY    88      -3.553 -55.523  48.799  1.00  0.00      A   
ATOM   1284  HA2 GLY    88      -2.516 -54.868  47.557  1.00  0.00      A   
ATOM   1285  C   GLY    88      -3.975 -53.609  48.340  1.00  0.00      A   
ATOM   1286  O   GLY    88      -5.093 -53.892  48.098  1.00  0.00      A   
ATOM   1287  N   ILE    89      -3.679 -52.356  48.570  1.00  0.00      A   
ATOM   1288  HN  ILE    89      -2.843 -52.188  49.087  1.00  0.00      A   
ATOM   1289  CA  ILE    89      -4.639 -51.301  48.320  1.00  0.00      A   
ATOM   1290  HA  ILE    89      -5.611 -51.771  48.286  1.00  0.00      A   
ATOM   1291  CB  ILE    89      -4.468 -50.132  49.245  1.00  0.00      A   
ATOM   1292  HB  ILE    89      -3.451 -49.686  49.277  1.00  0.00      A   
ATOM   1293  CG2 ILE    89      -5.558 -49.084  48.873  1.00  0.00      A   
ATOM   1294 HG21 ILE    89      -6.562 -49.477  49.141  1.00  0.00      A   
ATOM   1295 HG22 ILE    89      -5.706 -48.805  47.807  1.00  0.00      A   
ATOM   1296 HG23 ILE    89      -5.412 -48.202  49.533  1.00  0.00      A   
ATOM   1297  CG1 ILE    89      -4.754 -50.817  50.656  1.00  0.00      A   
ATOM   1298 HG11 ILE    89      -3.878 -51.401  51.009  1.00  0.00      A   
ATOM   1299 HG12 ILE    89      -5.495 -51.635  50.531  1.00  0.00      A   
ATOM   1300  CD  ILE    89      -5.108 -49.877  51.747  1.00  0.00      A   
ATOM   1301  HD1 ILE    89      -4.400 -49.021  51.744  1.00  0.00      A   
ATOM   1302  HD2 ILE    89      -5.148 -50.425  52.712  1.00  0.00      A   
ATOM   1303  HD3 ILE    89      -6.103 -49.409  51.588  1.00  0.00      A   
ATOM   1304  C   ILE    89      -4.323 -50.984  46.895  1.00  0.00      A   
ATOM   1305  O   ILE    89      -3.234 -50.604  46.526  1.00  0.00      A   
ATOM   1306  N   GLU    90      -5.270 -51.097  45.980  1.00  0.00      A   
ATOM   1307  HN  GLU    90      -6.177 -51.342  46.314  1.00  0.00      A   
ATOM   1308  CA  GLU    90      -5.000 -50.941  44.608  1.00  0.00      A   
ATOM   1309  HA  GLU    90      -4.095 -51.451  44.315  1.00  0.00      A   
ATOM   1310  CB  GLU    90      -6.149 -51.573  43.754  1.00  0.00      A   
ATOM   1311  HB1 GLU    90      -7.062 -51.559  44.387  1.00  0.00      A   
ATOM   1312  HB2 GLU    90      -5.914 -52.656  43.682  1.00  0.00      A   
ATOM   1313  CG  GLU    90      -6.485 -51.070  42.272  1.00  0.00      A   
ATOM   1314  HG1 GLU    90      -5.570 -50.707  41.755  1.00  0.00      A   
ATOM   1315  HG2 GLU    90      -7.187 -50.215  42.373  1.00  0.00      A   
ATOM   1316  CD  GLU    90      -7.132 -52.141  41.462  1.00  0.00      A   
ATOM   1317  OE1 GLU    90      -8.384 -52.304  41.573  1.00  0.00      A   
ATOM   1318  OE2 GLU    90      -6.435 -52.803  40.576  1.00  0.00      A   
ATOM   1319  C   GLU    90      -4.788 -49.428  44.169  1.00  0.00      A   
ATOM   1320  O   GLU    90      -5.735 -48.604  44.360  1.00  0.00      A   
ATOM   1321  N   ILE    91      -3.639 -49.150  43.608  1.00  0.00      A   
ATOM   1322  HN  ILE    91      -2.985 -49.902  43.628  1.00  0.00      A   
ATOM   1323  CA  ILE    91      -3.170 -47.838  43.116  1.00  0.00      A   
ATOM   1324  HA  ILE    91      -3.701 -47.025  43.587  1.00  0.00      A   
ATOM   1325  CB  ILE    91      -1.702 -47.360  43.521  1.00  0.00      A   
ATOM   1326  HB  ILE    91      -0.992 -48.007  42.963  1.00  0.00      A   
ATOM   1327  CG2 ILE    91      -1.523 -45.883  43.146  1.00  0.00      A   
ATOM   1328 HG21 ILE    91      -0.461 -45.564  43.212  1.00  0.00      A   
ATOM   1329 HG22 ILE    91      -2.099 -45.219  43.825  1.00  0.00      A   
ATOM   1330 HG23 ILE    91      -1.908 -45.659  42.128  1.00  0.00      A   
ATOM   1331  CG1 ILE    91      -1.210 -47.650  44.944  1.00  0.00      A   
ATOM   1332 HG11 ILE    91      -0.133 -47.418  45.090  1.00  0.00      A   
ATOM   1333 HG12 ILE    91      -1.277 -48.719  45.238  1.00  0.00      A   
ATOM   1334  CD  ILE    91      -2.157 -47.056  46.019  1.00  0.00      A   
ATOM   1335  HD1 ILE    91      -3.079 -47.676  46.001  1.00  0.00      A   
ATOM   1336  HD2 ILE    91      -2.349 -45.968  45.897  1.00  0.00      A   
ATOM   1337  HD3 ILE    91      -1.713 -47.127  47.035  1.00  0.00      A   
ATOM   1338  C   ILE    91      -3.299 -47.849  41.595  1.00  0.00      A   
ATOM   1339  O   ILE    91      -2.642 -48.664  40.973  1.00  0.00      A   
ATOM   1340  N   VAL    92      -4.154 -46.992  40.962  1.00  0.00      A   
ATOM   1341  HN  VAL    92      -4.813 -46.466  41.495  1.00  0.00      A   
ATOM   1342  CA  VAL    92      -4.544 -46.965  39.583  1.00  0.00      A   
ATOM   1343  HA  VAL    92      -4.102 -47.734  38.967  1.00  0.00      A   
ATOM   1344  CB  VAL    92      -6.104 -47.147  39.284  1.00  0.00      A   
ATOM   1345  HB  VAL    92      -6.238 -47.426  38.217  1.00  0.00      A   
ATOM   1346  CG1 VAL    92      -6.492 -48.343  40.154  1.00  0.00      A   
ATOM   1347 HG11 VAL    92      -6.540 -48.134  41.244  1.00  0.00      A   
ATOM   1348 HG12 VAL    92      -6.000 -49.276  39.804  1.00  0.00      A   
ATOM   1349 HG13 VAL    92      -7.572 -48.519  39.963  1.00  0.00      A   
ATOM   1350  CG2 VAL    92      -6.990 -45.941  39.679  1.00  0.00      A   
ATOM   1351 HG21 VAL    92      -6.683 -45.074  39.055  1.00  0.00      A   
ATOM   1352 HG22 VAL    92      -6.692 -45.678  40.716  1.00  0.00      A   
ATOM   1353 HG23 VAL    92      -8.076 -46.136  39.550  1.00  0.00      A   
ATOM   1354  C   VAL    92      -4.166 -45.587  38.903  1.00  0.00      A   
ATOM   1355  O   VAL    92      -3.997 -44.570  39.580  1.00  0.00      A   
ATOM   1356  N   GLY    93      -3.980 -45.524  37.550  1.00  0.00      A   
ATOM   1357  HN  GLY    93      -3.694 -46.394  37.157  1.00  0.00      A   
ATOM   1358  CA  GLY    93      -4.046 -44.226  36.865  1.00  0.00      A   
ATOM   1359  HA1 GLY    93      -3.408 -44.398  36.011  1.00  0.00      A   
ATOM   1360  HA2 GLY    93      -3.671 -43.367  37.402  1.00  0.00      A   
ATOM   1361  C   GLY    93      -5.317 -43.881  36.162  1.00  0.00      A   
ATOM   1362  O   GLY    93      -6.281 -44.652  36.090  1.00  0.00      A   
ATOM   1363  N   ASP    94      -5.390 -42.659  35.545  1.00  0.00      A   
ATOM   1364  HN  ASP    94      -4.665 -41.992  35.701  1.00  0.00      A   
ATOM   1365  CA  ASP    94      -6.403 -42.301  34.582  1.00  0.00      A   
ATOM   1366  HA  ASP    94      -7.346 -42.409  35.098  1.00  0.00      A   
ATOM   1367  CB  ASP    94      -6.230 -40.767  34.253  1.00  0.00      A   
ATOM   1368  HB1 ASP    94      -6.229 -40.151  35.178  1.00  0.00      A   
ATOM   1369  HB2 ASP    94      -7.091 -40.428  33.639  1.00  0.00      A   
ATOM   1370  CG  ASP    94      -4.978 -40.491  33.422  1.00  0.00      A   
ATOM   1371  OD1 ASP    94      -3.877 -41.129  33.541  1.00  0.00      A   
ATOM   1372  OD2 ASP    94      -5.037 -39.489  32.632  1.00  0.00      A   
ATOM   1373  C   ASP    94      -6.436 -43.222  33.421  1.00  0.00      A   
ATOM   1374  O   ASP    94      -7.523 -43.498  32.920  1.00  0.00      A   
ATOM   1375  N   ILE    95      -5.266 -43.641  32.840  1.00  0.00      A   
ATOM   1376  HN  ILE    95      -4.400 -43.202  33.065  1.00  0.00      A   
ATOM   1377  CA  ILE    95      -5.161 -44.678  31.840  1.00  0.00      A   
ATOM   1378  HA  ILE    95      -5.786 -44.351  31.022  1.00  0.00      A   
ATOM   1379  CB  ILE    95      -3.686 -44.792  31.381  1.00  0.00      A   
ATOM   1380  HB  ILE    95      -3.140 -45.196  32.260  1.00  0.00      A   
ATOM   1381  CG2 ILE    95      -3.539 -45.887  30.288  1.00  0.00      A   
ATOM   1382 HG21 ILE    95      -4.072 -45.502  29.393  1.00  0.00      A   
ATOM   1383 HG22 ILE    95      -3.945 -46.892  30.531  1.00  0.00      A   
ATOM   1384 HG23 ILE    95      -2.459 -45.938  30.033  1.00  0.00      A   
ATOM   1385  CG1 ILE    95      -2.901 -43.477  30.897  1.00  0.00      A   
ATOM   1386 HG11 ILE    95      -1.814 -43.699  30.840  1.00  0.00      A   
ATOM   1387 HG12 ILE    95      -3.164 -42.717  31.663  1.00  0.00      A   
ATOM   1388  CD  ILE    95      -3.343 -42.954  29.510  1.00  0.00      A   
ATOM   1389  HD1 ILE    95      -4.443 -43.003  29.364  1.00  0.00      A   
ATOM   1390  HD2 ILE    95      -2.939 -43.654  28.748  1.00  0.00      A   
ATOM   1391  HD3 ILE    95      -2.901 -41.953  29.318  1.00  0.00      A   
ATOM   1392  C   ILE    95      -5.756 -46.012  32.230  1.00  0.00      A   
ATOM   1393  O   ILE    95      -6.562 -46.570  31.450  1.00  0.00      A   
ATOM   1394  N   GLU    96      -5.455 -46.578  33.451  1.00  0.00      A   
ATOM   1395  HN  GLU    96      -4.820 -46.193  34.116  1.00  0.00      A   
ATOM   1396  CA  GLU    96      -6.035 -47.750  33.981  1.00  0.00      A   
ATOM   1397  HA  GLU    96      -5.859 -48.561  33.290  1.00  0.00      A   
ATOM   1398  CB  GLU    96      -5.476 -48.041  35.440  1.00  0.00      A   
ATOM   1399  HB1 GLU    96      -5.841 -47.214  36.086  1.00  0.00      A   
ATOM   1400  HB2 GLU    96      -4.374 -47.979  35.313  1.00  0.00      A   
ATOM   1401  CG  GLU    96      -5.874 -49.337  36.149  1.00  0.00      A   
ATOM   1402  HG1 GLU    96      -6.977 -49.469  36.148  1.00  0.00      A   
ATOM   1403  HG2 GLU    96      -5.557 -49.295  37.213  1.00  0.00      A   
ATOM   1404  CD  GLU    96      -5.191 -50.521  35.533  1.00  0.00      A   
ATOM   1405  OE1 GLU    96      -4.606 -50.504  34.441  1.00  0.00      A   
ATOM   1406  OE2 GLU    96      -5.370 -51.581  36.222  1.00  0.00      A   
ATOM   1407  C   GLU    96      -7.594 -47.747  34.088  1.00  0.00      A   
ATOM   1408  O   GLU    96      -8.220 -48.638  33.501  1.00  0.00      A   
ATOM   1409  N   LEU    97      -8.260 -46.754  34.682  1.00  0.00      A   
ATOM   1410  HN  LEU    97      -7.786 -46.144  35.312  1.00  0.00      A   
ATOM   1411  CA  LEU    97      -9.696 -46.679  34.627  1.00  0.00      A   
ATOM   1412  HA  LEU    97     -10.186 -47.522  35.092  1.00  0.00      A   
ATOM   1413  CB  LEU    97     -10.156 -45.395  35.468  1.00  0.00      A   
ATOM   1414  HB1 LEU    97     -11.267 -45.374  35.469  1.00  0.00      A   
ATOM   1415  HB2 LEU    97      -9.789 -44.460  34.993  1.00  0.00      A   
ATOM   1416  CG  LEU    97      -9.693 -45.263  36.942  1.00  0.00      A   
ATOM   1417  HG  LEU    97      -8.584 -45.254  37.002  1.00  0.00      A   
ATOM   1418  CD1 LEU    97     -10.051 -43.915  37.437  1.00  0.00      A   
ATOM   1419 HD11 LEU    97      -9.679 -43.782  38.475  1.00  0.00      A   
ATOM   1420 HD12 LEU    97     -11.158 -43.826  37.472  1.00  0.00      A   
ATOM   1421 HD13 LEU    97      -9.611 -43.167  36.743  1.00  0.00      A   
ATOM   1422  CD2 LEU    97     -10.221 -46.425  37.864  1.00  0.00      A   
ATOM   1423 HD21 LEU    97      -9.909 -46.042  38.859  1.00  0.00      A   
ATOM   1424 HD22 LEU    97      -9.835 -47.396  37.487  1.00  0.00      A   
ATOM   1425 HD23 LEU    97     -11.321 -46.567  37.812  1.00  0.00      A   
ATOM   1426  C   LEU    97     -10.270 -46.493  33.193  1.00  0.00      A   
ATOM   1427  O   LEU    97     -11.322 -47.050  32.934  1.00  0.00      A   
ATOM   1428  N   PHE    98      -9.680 -45.669  32.324  1.00  0.00      A   
ATOM   1429  HN  PHE    98      -8.986 -45.006  32.593  1.00  0.00      A   
ATOM   1430  CA  PHE    98     -10.114 -45.673  30.937  1.00  0.00      A   
ATOM   1431  HA  PHE    98     -11.101 -45.253  30.809  1.00  0.00      A   
ATOM   1432  CB  PHE    98      -9.223 -44.592  30.305  1.00  0.00      A   
ATOM   1433  HB1 PHE    98      -8.145 -44.793  30.484  1.00  0.00      A   
ATOM   1434  HB2 PHE    98      -9.488 -43.686  30.891  1.00  0.00      A   
ATOM   1435  CG  PHE    98      -9.598 -44.287  28.835  1.00  0.00      A   
ATOM   1436  CD1 PHE    98     -10.445 -43.263  28.466  1.00  0.00      A   
ATOM   1437  HD1 PHE    98     -11.002 -42.669  29.174  1.00  0.00      A   
ATOM   1438  CE1 PHE    98     -10.532 -42.932  27.086  1.00  0.00      A   
ATOM   1439  HE1 PHE    98     -11.230 -42.174  26.762  1.00  0.00      A   
ATOM   1440  CZ  PHE    98      -9.892 -43.674  26.085  1.00  0.00      A   
ATOM   1441  HZ  PHE    98      -9.945 -43.323  25.065  1.00  0.00      A   
ATOM   1442  CD2 PHE    98      -8.952 -45.061  27.827  1.00  0.00      A   
ATOM   1443  HD2 PHE    98      -8.365 -45.878  28.220  1.00  0.00      A   
ATOM   1444  CE2 PHE    98      -9.043 -44.748  26.476  1.00  0.00      A   
ATOM   1445  HE2 PHE    98      -8.511 -45.312  25.724  1.00  0.00      A   
ATOM   1446  C   PHE    98      -9.970 -47.059  30.207  1.00  0.00      A   
ATOM   1447  O   PHE    98     -10.877 -47.513  29.533  1.00  0.00      A   
ATOM   1448  N   CYS    99      -8.806 -47.721  30.346  1.00  0.00      A   
ATOM   1449  HN  CYS    99      -8.077 -47.233  30.820  1.00  0.00      A   
ATOM   1450  CA  CYS    99      -8.613 -49.094  29.791  1.00  0.00      A   
ATOM   1451  HA  CYS    99      -8.852 -48.885  28.758  1.00  0.00      A   
ATOM   1452  CB  CYS    99      -7.175 -49.602  29.924  1.00  0.00      A   
ATOM   1453  HB1 CYS    99      -7.176 -50.661  29.588  1.00  0.00      A   
ATOM   1454  HB2 CYS    99      -6.815 -49.688  30.972  1.00  0.00      A   
ATOM   1455  SG  CYS    99      -6.058 -48.626  28.873  1.00  0.00      A   
ATOM   1456  HG1 CYS    99      -5.948 -47.863  29.951  1.00  0.00      A   
ATOM   1457  C   CYS    99      -9.618 -50.067  30.302  1.00  0.00      A   
ATOM   1458  O   CYS    99     -10.184 -50.894  29.526  1.00  0.00      A   
ATOM   1459  N   ARG   100      -9.902 -49.994  31.614  1.00  0.00      A   
ATOM   1460  HN  ARG   100      -9.321 -49.471  32.234  1.00  0.00      A   
ATOM   1461  CA  ARG   100     -11.024 -50.719  32.273  1.00  0.00      A   
ATOM   1462  HA  ARG   100     -10.886 -51.779  32.120  1.00  0.00      A   
ATOM   1463  CB  ARG   100     -11.142 -50.581  33.811  1.00  0.00      A   
ATOM   1464  HB1 ARG   100     -12.093 -51.071  34.112  1.00  0.00      A   
ATOM   1465  HB2 ARG   100     -11.124 -49.516  34.124  1.00  0.00      A   
ATOM   1466  CG  ARG   100      -9.969 -51.311  34.648  1.00  0.00      A   
ATOM   1467  HG1 ARG   100      -9.015 -50.891  34.265  1.00  0.00      A   
ATOM   1468  HG2 ARG   100     -10.018 -52.381  34.352  1.00  0.00      A   
ATOM   1469  CD  ARG   100     -10.112 -51.288  36.107  1.00  0.00      A   
ATOM   1470  HD1 ARG   100     -10.991 -51.904  36.393  1.00  0.00      A   
ATOM   1471  HD2 ARG   100     -10.270 -50.235  36.425  1.00  0.00      A   
ATOM   1472  NE  ARG   100      -8.761 -51.668  36.581  1.00  0.00      A   
ATOM   1473  HE  ARG   100      -8.154 -52.112  35.923  1.00  0.00      A   
ATOM   1474  CZ  ARG   100      -8.476 -51.757  37.871  1.00  0.00      A   
ATOM   1475  NH1 ARG   100      -9.180 -51.597  38.890  1.00  0.00      A   
ATOM   1476 HH11 ARG   100     -10.147 -51.346  38.861  1.00  0.00      A   
ATOM   1477 HH12 ARG   100      -8.647 -51.642  39.735  1.00  0.00      A   
ATOM   1478  NH2 ARG   100      -7.191 -52.084  38.024  1.00  0.00      A   
ATOM   1479 HH21 ARG   100      -6.812 -52.318  38.919  1.00  0.00      A   
ATOM   1480 HH22 ARG   100      -6.559 -51.917  37.267  1.00  0.00      A   
ATOM   1481  C   ARG   100     -12.332 -50.398  31.594  1.00  0.00      A   
ATOM   1482  O   ARG   100     -13.189 -51.243  31.404  1.00  0.00      A   
ATOM   1483  N   GLU   101     -12.619 -49.148  31.228  1.00  0.00      A   
ATOM   1484  HN  GLU   101     -11.937 -48.423  31.289  1.00  0.00      A   
ATOM   1485  CA  GLU   101     -13.843 -48.641  30.534  1.00  0.00      A   
ATOM   1486  HA  GLU   101     -14.719 -49.166  30.885  1.00  0.00      A   
ATOM   1487  CB  GLU   101     -13.996 -47.122  30.751  1.00  0.00      A   
ATOM   1488  HB1 GLU   101     -14.681 -46.643  30.019  1.00  0.00      A   
ATOM   1489  HB2 GLU   101     -13.052 -46.587  30.513  1.00  0.00      A   
ATOM   1490  CG  GLU   101     -14.649 -46.836  32.154  1.00  0.00      A   
ATOM   1491  HG1 GLU   101     -14.541 -45.742  32.313  1.00  0.00      A   
ATOM   1492  HG2 GLU   101     -14.140 -47.380  32.978  1.00  0.00      A   
ATOM   1493  CD  GLU   101     -16.101 -47.147  32.360  1.00  0.00      A   
ATOM   1494  OE1 GLU   101     -16.969 -46.216  32.571  1.00  0.00      A   
ATOM   1495  OE2 GLU   101     -16.518 -48.316  32.229  1.00  0.00      A   
ATOM   1496  C   GLU   101     -13.931 -48.958  29.063  1.00  0.00      A   
ATOM   1497  O   GLU   101     -15.042 -49.025  28.590  1.00  0.00      A   
ATOM   1498  N   ALA   102     -12.841 -49.169  28.348  1.00  0.00      A   
ATOM   1499  HN  ALA   102     -12.003 -49.308  28.870  1.00  0.00      A   
ATOM   1500  CA  ALA   102     -12.735 -49.258  26.912  1.00  0.00      A   
ATOM   1501  HA  ALA   102     -12.679 -48.214  26.639  1.00  0.00      A   
ATOM   1502  CB  ALA   102     -11.328 -49.859  26.482  1.00  0.00      A   
ATOM   1503  HB1 ALA   102     -10.512 -49.151  26.741  1.00  0.00      A   
ATOM   1504  HB2 ALA   102     -11.203 -50.027  25.391  1.00  0.00      A   
ATOM   1505  HB3 ALA   102     -11.102 -50.861  26.907  1.00  0.00      A   
ATOM   1506  C   ALA   102     -13.826 -49.936  26.133  1.00  0.00      A   
ATOM   1507  O   ALA   102     -14.175 -51.094  26.453  1.00  0.00      A   
ATOM   1508  N   GLN   103     -14.356 -49.264  25.123  1.00  0.00      A   
ATOM   1509  HN  GLN   103     -14.174 -48.289  25.014  1.00  0.00      A   
ATOM   1510  CA  GLN   103     -15.297 -49.816  24.117  1.00  0.00      A   
ATOM   1511  HA  GLN   103     -15.550 -50.822  24.420  1.00  0.00      A   
ATOM   1512  CB  GLN   103     -16.621 -48.928  24.038  1.00  0.00      A   
ATOM   1513  HB1 GLN   103     -17.049 -49.095  23.026  1.00  0.00      A   
ATOM   1514  HB2 GLN   103     -16.264 -47.877  24.073  1.00  0.00      A   
ATOM   1515  CG  GLN   103     -17.641 -48.988  25.285  1.00  0.00      A   
ATOM   1516  HG1 GLN   103     -18.585 -48.455  25.043  1.00  0.00      A   
ATOM   1517  HG2 GLN   103     -17.148 -48.612  26.207  1.00  0.00      A   
ATOM   1518  CD  GLN   103     -18.018 -50.484  25.677  1.00  0.00      A   
ATOM   1519  OE1 GLN   103     -18.983 -51.052  25.132  1.00  0.00      A   
ATOM   1520  NE2 GLN   103     -17.175 -51.138  26.562  1.00  0.00      A   
ATOM   1521 HE21 GLN   103     -16.270 -50.764  26.769  1.00  0.00      A   
ATOM   1522 HE22 GLN   103     -17.314 -52.117  26.712  1.00  0.00      A   
ATOM   1523  C   GLN   103     -14.591 -49.921  22.780  1.00  0.00      A   
ATOM   1524  O   GLN   103     -15.182 -50.380  21.772  1.00  0.00      A   
ATOM   1525  N   ALA   104     -13.300 -49.452  22.622  1.00  0.00      A   
ATOM   1526  HN  ALA   104     -12.856 -49.189  23.475  1.00  0.00      A   
ATOM   1527  CA  ALA   104     -12.552 -49.507  21.449  1.00  0.00      A   
ATOM   1528  HA  ALA   104     -13.123 -50.079  20.733  1.00  0.00      A   
ATOM   1529  CB  ALA   104     -12.367 -48.027  20.954  1.00  0.00      A   
ATOM   1530  HB1 ALA   104     -11.779 -47.435  21.688  1.00  0.00      A   
ATOM   1531  HB2 ALA   104     -13.324 -47.465  21.010  1.00  0.00      A   
ATOM   1532  HB3 ALA   104     -11.754 -47.884  20.038  1.00  0.00      A   
ATOM   1533  C   ALA   104     -11.130 -50.054  21.642  1.00  0.00      A   
ATOM   1534  O   ALA   104     -10.581 -50.007  22.791  1.00  0.00      A   
ATOM   1535  N   PRO   105     -10.516 -50.541  20.542  1.00  0.00      A   
ATOM   1536  CD  PRO   105     -11.164 -50.972  19.298  1.00  0.00      A   
ATOM   1537  HD1 PRO   105     -11.469 -50.105  18.674  1.00  0.00      A   
ATOM   1538  HD2 PRO   105     -12.060 -51.594  19.507  1.00  0.00      A   
ATOM   1539  CA  PRO   105      -9.021 -50.848  20.576  1.00  0.00      A   
ATOM   1540  HA  PRO   105      -8.919 -51.561  21.380  1.00  0.00      A   
ATOM   1541  CB  PRO   105      -8.693 -51.383  19.160  1.00  0.00      A   
ATOM   1542  HB1 PRO   105      -8.055 -52.272  19.353  1.00  0.00      A   
ATOM   1543  HB2 PRO   105      -8.165 -50.739  18.425  1.00  0.00      A   
ATOM   1544  CG  PRO   105     -10.058 -51.783  18.606  1.00  0.00      A   
ATOM   1545  HG1 PRO   105     -10.027 -51.529  17.525  1.00  0.00      A   
ATOM   1546  HG2 PRO   105     -10.113 -52.888  18.714  1.00  0.00      A   
ATOM   1547  C   PRO   105      -8.223 -49.605  21.027  1.00  0.00      A   
ATOM   1548  O   PRO   105      -8.549 -48.412  20.816  1.00  0.00      A   
ATOM   1549  N   ILE   106      -7.101 -49.965  21.712  1.00  0.00      A   
ATOM   1550  HN  ILE   106      -6.830 -50.924  21.734  1.00  0.00      A   
ATOM   1551  CA  ILE   106      -6.257 -48.942  22.354  1.00  0.00      A   
ATOM   1552  HA  ILE   106      -6.662 -47.953  22.196  1.00  0.00      A   
ATOM   1553  CB  ILE   106      -6.192 -49.271  23.879  1.00  0.00      A   
ATOM   1554  HB  ILE   106      -5.935 -50.343  24.020  1.00  0.00      A   
ATOM   1555  CG2 ILE   106      -5.040 -48.402  24.635  1.00  0.00      A   
ATOM   1556 HG21 ILE   106      -5.427 -47.366  24.743  1.00  0.00      A   
ATOM   1557 HG22 ILE   106      -4.081 -48.385  24.074  1.00  0.00      A   
ATOM   1558 HG23 ILE   106      -4.888 -48.789  25.665  1.00  0.00      A   
ATOM   1559  CG1 ILE   106      -7.605 -49.033  24.506  1.00  0.00      A   
ATOM   1560 HG11 ILE   106      -8.375 -48.853  23.725  1.00  0.00      A   
ATOM   1561 HG12 ILE   106      -7.628 -48.179  25.216  1.00  0.00      A   
ATOM   1562  CD  ILE   106      -7.915 -50.232  25.352  1.00  0.00      A   
ATOM   1563  HD1 ILE   106      -6.975 -50.640  25.780  1.00  0.00      A   
ATOM   1564  HD2 ILE   106      -8.272 -51.143  24.826  1.00  0.00      A   
ATOM   1565  HD3 ILE   106      -8.660 -49.986  26.139  1.00  0.00      A   
ATOM   1566  C   ILE   106      -4.944 -49.158  21.640  1.00  0.00      A   
ATOM   1567  O   ILE   106      -4.589 -50.254  21.221  1.00  0.00      A   
ATOM   1568  N   VAL   107      -4.172 -48.045  21.443  1.00  0.00      A   
ATOM   1569  HN  VAL   107      -4.549 -47.146  21.653  1.00  0.00      A   
ATOM   1570  CA  VAL   107      -2.792 -48.066  20.895  1.00  0.00      A   
ATOM   1571  HA  VAL   107      -2.385 -49.066  20.908  1.00  0.00      A   
ATOM   1572  CB  VAL   107      -2.750 -47.512  19.403  1.00  0.00      A   
ATOM   1573  HB  VAL   107      -3.265 -46.530  19.326  1.00  0.00      A   
ATOM   1574  CG1 VAL   107      -1.270 -47.340  18.953  1.00  0.00      A   
ATOM   1575 HG11 VAL   107      -1.149 -46.769  18.007  1.00  0.00      A   
ATOM   1576 HG12 VAL   107      -0.737 -48.315  18.948  1.00  0.00      A   
ATOM   1577 HG13 VAL   107      -0.809 -46.759  19.780  1.00  0.00      A   
ATOM   1578  CG2 VAL   107      -3.520 -48.429  18.543  1.00  0.00      A   
ATOM   1579 HG21 VAL   107      -4.523 -48.745  18.900  1.00  0.00      A   
ATOM   1580 HG22 VAL   107      -2.981 -49.399  18.487  1.00  0.00      A   
ATOM   1581 HG23 VAL   107      -3.656 -48.017  17.520  1.00  0.00      A   
ATOM   1582  C   VAL   107      -1.927 -47.321  21.869  1.00  0.00      A   
ATOM   1583  O   VAL   107      -2.282 -46.180  22.226  1.00  0.00      A   
ATOM   1584  N   ALA   108      -0.795 -47.857  22.413  1.00  0.00      A   
ATOM   1585  HN  ALA   108      -0.398 -48.706  22.074  1.00  0.00      A   
ATOM   1586  CA  ALA   108      -0.177 -47.135  23.506  1.00  0.00      A   
ATOM   1587  HA  ALA   108      -0.735 -46.218  23.625  1.00  0.00      A   
ATOM   1588  CB  ALA   108      -0.416 -47.810  24.842  1.00  0.00      A   
ATOM   1589  HB1 ALA   108       0.187 -48.743  24.870  1.00  0.00      A   
ATOM   1590  HB2 ALA   108      -1.490 -47.967  25.081  1.00  0.00      A   
ATOM   1591  HB3 ALA   108       0.100 -47.183  25.600  1.00  0.00      A   
ATOM   1592  C   ALA   108       1.256 -46.751  23.195  1.00  0.00      A   
ATOM   1593  O   ALA   108       2.006 -47.533  22.548  1.00  0.00      A   
ATOM   1594  N   ILE   109       1.624 -45.552  23.590  1.00  0.00      A   
ATOM   1595  HN  ILE   109       0.965 -44.946  24.029  1.00  0.00      A   
ATOM   1596  CA  ILE   109       2.868 -44.909  23.201  1.00  0.00      A   
ATOM   1597  HA  ILE   109       3.506 -45.663  22.763  1.00  0.00      A   
ATOM   1598  CB  ILE   109       2.601 -43.847  22.141  1.00  0.00      A   
ATOM   1599  HB  ILE   109       1.814 -43.186  22.563  1.00  0.00      A   
ATOM   1600  CG2 ILE   109       3.887 -43.031  21.764  1.00  0.00      A   
ATOM   1601 HG21 ILE   109       4.582 -43.763  21.300  1.00  0.00      A   
ATOM   1602 HG22 ILE   109       4.469 -42.552  22.579  1.00  0.00      A   
ATOM   1603 HG23 ILE   109       3.582 -42.194  21.100  1.00  0.00      A   
ATOM   1604  CG1 ILE   109       1.942 -44.422  20.829  1.00  0.00      A   
ATOM   1605 HG11 ILE   109       2.005 -45.530  20.783  1.00  0.00      A   
ATOM   1606 HG12 ILE   109       2.573 -44.108  19.970  1.00  0.00      A   
ATOM   1607  CD  ILE   109       0.504 -44.003  20.529  1.00  0.00      A   
ATOM   1608  HD1 ILE   109      -0.124 -44.653  21.175  1.00  0.00      A   
ATOM   1609  HD2 ILE   109       0.231 -44.102  19.456  1.00  0.00      A   
ATOM   1610  HD3 ILE   109       0.315 -42.932  20.756  1.00  0.00      A   
ATOM   1611  C   ILE   109       3.661 -44.437  24.379  1.00  0.00      A   
ATOM   1612  O   ILE   109       3.149 -43.700  25.222  1.00  0.00      A   
ATOM   1613  N   THR   110       5.008 -44.736  24.506  1.00  0.00      A   
ATOM   1614  HN  THR   110       5.522 -45.461  24.053  1.00  0.00      A   
ATOM   1615  CA  THR   110       5.801 -44.264  25.588  1.00  0.00      A   
ATOM   1616  HA  THR   110       5.564 -43.228  25.780  1.00  0.00      A   
ATOM   1617  CB  THR   110       5.722 -45.080  26.967  1.00  0.00      A   
ATOM   1618  HB  THR   110       4.696 -45.470  27.140  1.00  0.00      A   
ATOM   1619  OG1 THR   110       6.035 -44.224  28.069  1.00  0.00      A   
ATOM   1620  HG1 THR   110       5.193 -43.882  28.377  1.00  0.00      A   
ATOM   1621  CG2 THR   110       6.756 -46.181  27.001  1.00  0.00      A   
ATOM   1622 HG21 THR   110       7.834 -46.096  27.256  1.00  0.00      A   
ATOM   1623 HG22 THR   110       6.748 -46.819  26.092  1.00  0.00      A   
ATOM   1624 HG23 THR   110       6.370 -46.813  27.830  1.00  0.00      A   
ATOM   1625  C   THR   110       7.236 -44.151  25.063  1.00  0.00      A   
ATOM   1626  O   THR   110       7.673 -44.569  23.990  1.00  0.00      A   
ATOM   1627  N   GLY   111       8.091 -43.489  25.844  1.00  0.00      A   
ATOM   1628  HN  GLY   111       7.756 -43.251  26.752  1.00  0.00      A   
ATOM   1629  CA  GLY   111       9.505 -43.315  25.725  1.00  0.00      A   
ATOM   1630  HA1 GLY   111       9.907 -43.496  24.739  1.00  0.00      A   
ATOM   1631  HA2 GLY   111       9.956 -43.924  26.494  1.00  0.00      A   
ATOM   1632  C   GLY   111       9.831 -41.919  26.084  1.00  0.00      A   
ATOM   1633  O   GLY   111       8.961 -41.050  26.158  1.00  0.00      A   
ATOM   1634  N   SER   112      11.101 -41.685  26.419  1.00  0.00      A   
ATOM   1635  HN  SER   112      11.756 -42.434  26.361  1.00  0.00      A   
ATOM   1636  CA  SER   112      11.568 -40.388  26.888  1.00  0.00      A   
ATOM   1637  HA  SER   112      10.998 -40.136  27.770  1.00  0.00      A   
ATOM   1638  CB  SER   112      13.032 -40.588  27.197  1.00  0.00      A   
ATOM   1639  HB1 SER   112      13.592 -39.765  27.690  1.00  0.00      A   
ATOM   1640  HB2 SER   112      13.616 -40.674  26.256  1.00  0.00      A   
ATOM   1641  OG  SER   112      13.207 -41.792  28.018  1.00  0.00      A   
ATOM   1642  HG1 SER   112      12.537 -41.738  28.703  1.00  0.00      A   
ATOM   1643  C   SER   112      11.422 -39.283  25.857  1.00  0.00      A   
ATOM   1644  O   SER   112      11.169 -38.106  26.198  1.00  0.00      A   
ATOM   1645  N   ASN   113      11.592 -39.555  24.526  1.00  0.00      A   
ATOM   1646  HN  ASN   113      11.683 -40.493  24.200  1.00  0.00      A   
ATOM   1647  CA  ASN   113      11.719 -38.556  23.443  1.00  0.00      A   
ATOM   1648  HA  ASN   113      11.437 -37.627  23.916  1.00  0.00      A   
ATOM   1649  CB  ASN   113      13.102 -38.522  22.768  1.00  0.00      A   
ATOM   1650  HB1 ASN   113      13.345 -37.606  22.187  1.00  0.00      A   
ATOM   1651  HB2 ASN   113      13.284 -39.334  22.032  1.00  0.00      A   
ATOM   1652  CG  ASN   113      14.145 -38.652  23.829  1.00  0.00      A   
ATOM   1653  OD1 ASN   113      14.962 -39.623  23.944  1.00  0.00      A   
ATOM   1654  ND2 ASN   113      14.307 -37.594  24.663  1.00  0.00      A   
ATOM   1655 HD21 ASN   113      13.869 -36.713  24.482  1.00  0.00      A   
ATOM   1656 HD22 ASN   113      14.900 -37.758  25.452  1.00  0.00      A   
ATOM   1657  C   ASN   113      10.662 -38.799  22.400  1.00  0.00      A   
ATOM   1658  O   ASN   113      10.537 -39.914  21.831  1.00  0.00      A   
ATOM   1659  N   GLY   114       9.835 -37.795  21.918  1.00  0.00      A   
ATOM   1660  HN  GLY   114       9.839 -36.903  22.365  1.00  0.00      A   
ATOM   1661  CA  GLY   114       9.025 -37.938  20.736  1.00  0.00      A   
ATOM   1662  HA1 GLY   114       9.741 -38.283  20.006  1.00  0.00      A   
ATOM   1663  HA2 GLY   114       8.721 -37.010  20.275  1.00  0.00      A   
ATOM   1664  C   GLY   114       7.725 -38.700  20.889  1.00  0.00      A   
ATOM   1665  O   GLY   114       7.097 -38.947  19.820  1.00  0.00      A   
ATOM   1666  N   LYS   115       7.269 -39.005  22.173  1.00  0.00      A   
ATOM   1667  HN  LYS   115       7.805 -38.886  23.005  1.00  0.00      A   
ATOM   1668  CA  LYS   115       5.993 -39.633  22.464  1.00  0.00      A   
ATOM   1669  HA  LYS   115       6.047 -40.609  22.005  1.00  0.00      A   
ATOM   1670  CB  LYS   115       5.766 -39.875  23.944  1.00  0.00      A   
ATOM   1671  HB1 LYS   115       6.277 -40.845  24.120  1.00  0.00      A   
ATOM   1672  HB2 LYS   115       4.732 -40.026  24.323  1.00  0.00      A   
ATOM   1673  CG  LYS   115       6.344 -38.804  24.975  1.00  0.00      A   
ATOM   1674  HG1 LYS   115       6.277 -37.846  24.416  1.00  0.00      A   
ATOM   1675  HG2 LYS   115       7.397 -38.918  25.309  1.00  0.00      A   
ATOM   1676  CD  LYS   115       5.463 -38.735  26.177  1.00  0.00      A   
ATOM   1677  HD1 LYS   115       4.370 -38.693  25.986  1.00  0.00      A   
ATOM   1678  HD2 LYS   115       5.625 -37.721  26.600  1.00  0.00      A   
ATOM   1679  CE  LYS   115       5.752 -39.688  27.265  1.00  0.00      A   
ATOM   1680  HE1 LYS   115       5.621 -40.737  26.921  1.00  0.00      A   
ATOM   1681  HE2 LYS   115       5.107 -39.522  28.154  1.00  0.00      A   
ATOM   1682  NZ  LYS   115       7.132 -39.628  27.746  1.00  0.00      A   
ATOM   1683  HZ1 LYS   115       7.805 -40.080  27.094  1.00  0.00      A   
ATOM   1684  HZ2 LYS   115       7.158 -40.138  28.652  1.00  0.00      A   
ATOM   1685  HZ3 LYS   115       7.479 -38.670  27.952  1.00  0.00      A   
ATOM   1686  C   LYS   115       4.824 -38.958  21.935  1.00  0.00      A   
ATOM   1687  O   LYS   115       3.963 -39.499  21.323  1.00  0.00      A   
ATOM   1688  N   SER   116       4.629 -37.647  22.214  1.00  0.00      A   
ATOM   1689  HN  SER   116       5.256 -37.208  22.854  1.00  0.00      A   
ATOM   1690  CA  SER   116       3.446 -36.902  21.860  1.00  0.00      A   
ATOM   1691  HA  SER   116       2.563 -37.377  22.261  1.00  0.00      A   
ATOM   1692  CB  SER   116       3.527 -35.507  22.485  1.00  0.00      A   
ATOM   1693  HB1 SER   116       2.560 -34.965  22.409  1.00  0.00      A   
ATOM   1694  HB2 SER   116       4.289 -34.824  22.052  1.00  0.00      A   
ATOM   1695  OG  SER   116       3.986 -35.614  23.801  1.00  0.00      A   
ATOM   1696  HG1 SER   116       3.297 -36.094  24.267  1.00  0.00      A   
ATOM   1697  C   SER   116       3.406 -36.747  20.337  1.00  0.00      A   
ATOM   1698  O   SER   116       2.298 -36.789  19.749  1.00  0.00      A   
ATOM   1699  N   THR   117       4.570 -36.740  19.611  1.00  0.00      A   
ATOM   1700  HN  THR   117       5.430 -36.642  20.107  1.00  0.00      A   
ATOM   1701  CA  THR   117       4.431 -36.615  18.153  1.00  0.00      A   
ATOM   1702  HA  THR   117       3.584 -35.995  17.901  1.00  0.00      A   
ATOM   1703  CB  THR   117       5.690 -36.150  17.474  1.00  0.00      A   
ATOM   1704  HB  THR   117       6.559 -36.786  17.748  1.00  0.00      A   
ATOM   1705  OG1 THR   117       5.978 -34.828  17.895  1.00  0.00      A   
ATOM   1706  HG1 THR   117       6.662 -34.483  17.316  1.00  0.00      A   
ATOM   1707  CG2 THR   117       5.535 -36.224  15.981  1.00  0.00      A   
ATOM   1708 HG21 THR   117       4.637 -35.670  15.632  1.00  0.00      A   
ATOM   1709 HG22 THR   117       5.485 -37.236  15.527  1.00  0.00      A   
ATOM   1710 HG23 THR   117       6.318 -35.634  15.459  1.00  0.00      A   
ATOM   1711  C   THR   117       4.093 -37.993  17.557  1.00  0.00      A   
ATOM   1712  O   THR   117       3.183 -38.026  16.776  1.00  0.00      A   
ATOM   1713  N   VAL   118       4.682 -39.142  18.002  1.00  0.00      A   
ATOM   1714  HN  VAL   118       5.388 -39.130  18.705  1.00  0.00      A   
ATOM   1715  CA  VAL   118       4.175 -40.455  17.531  1.00  0.00      A   
ATOM   1716  HA  VAL   118       4.264 -40.602  16.464  1.00  0.00      A   
ATOM   1717  CB  VAL   118       5.021 -41.512  18.266  1.00  0.00      A   
ATOM   1718  HB  VAL   118       5.041 -41.363  19.367  1.00  0.00      A   
ATOM   1719  CG1 VAL   118       4.462 -42.998  18.133  1.00  0.00      A   
ATOM   1720 HG11 VAL   118       5.037 -43.633  18.840  1.00  0.00      A   
ATOM   1721 HG12 VAL   118       4.673 -43.318  17.090  1.00  0.00      A   
ATOM   1722 HG13 VAL   118       3.382 -43.066  18.385  1.00  0.00      A   
ATOM   1723  CG2 VAL   118       6.399 -41.556  17.639  1.00  0.00      A   
ATOM   1724 HG21 VAL   118       6.850 -42.549  17.852  1.00  0.00      A   
ATOM   1725 HG22 VAL   118       7.023 -40.700  17.975  1.00  0.00      A   
ATOM   1726 HG23 VAL   118       6.319 -41.515  16.532  1.00  0.00      A   
ATOM   1727  C   VAL   118       2.677 -40.621  17.812  1.00  0.00      A   
ATOM   1728  O   VAL   118       1.901 -40.839  16.863  1.00  0.00      A   
ATOM   1729  N   THR   119       2.157 -40.313  19.084  1.00  0.00      A   
ATOM   1730  HN  THR   119       2.697 -40.048  19.879  1.00  0.00      A   
ATOM   1731  CA  THR   119       0.738 -40.255  19.430  1.00  0.00      A   
ATOM   1732  HA  THR   119       0.307 -41.243  19.360  1.00  0.00      A   
ATOM   1733  CB  THR   119       0.466 -39.962  20.923  1.00  0.00      A   
ATOM   1734  HB  THR   119       0.729 -38.895  21.086  1.00  0.00      A   
ATOM   1735  OG1 THR   119       1.355 -40.633  21.802  1.00  0.00      A   
ATOM   1736  HG1 THR   119       2.214 -40.287  21.549  1.00  0.00      A   
ATOM   1737  CG2 THR   119      -0.961 -40.310  21.359  1.00  0.00      A   
ATOM   1738 HG21 THR   119      -1.028 -41.403  21.171  1.00  0.00      A   
ATOM   1739 HG22 THR   119      -1.734 -39.718  20.823  1.00  0.00      A   
ATOM   1740 HG23 THR   119      -1.162 -40.091  22.429  1.00  0.00      A   
ATOM   1741  C   THR   119      -0.163 -39.378  18.579  1.00  0.00      A   
ATOM   1742  O   THR   119      -1.262 -39.766  18.182  1.00  0.00      A   
ATOM   1743  N   THR   120       0.332 -38.220  18.238  1.00  0.00      A   
ATOM   1744  HN  THR   120       1.222 -37.894  18.547  1.00  0.00      A   
ATOM   1745  CA  THR   120      -0.407 -37.295  17.373  1.00  0.00      A   
ATOM   1746  HA  THR   120      -1.391 -37.169  17.799  1.00  0.00      A   
ATOM   1747  CB  THR   120       0.199 -35.907  17.432  1.00  0.00      A   
ATOM   1748  HB  THR   120       1.262 -35.956  17.114  1.00  0.00      A   
ATOM   1749  OG1 THR   120       0.192 -35.480  18.828  1.00  0.00      A   
ATOM   1750  HG1 THR   120       0.953 -35.929  19.204  1.00  0.00      A   
ATOM   1751  CG2 THR   120      -0.598 -34.888  16.625  1.00  0.00      A   
ATOM   1752 HG21 THR   120      -1.645 -34.826  16.993  1.00  0.00      A   
ATOM   1753 HG22 THR   120      -0.814 -35.303  15.618  1.00  0.00      A   
ATOM   1754 HG23 THR   120      -0.102 -33.906  16.781  1.00  0.00      A   
ATOM   1755  C   THR   120      -0.550 -37.740  15.920  1.00  0.00      A   
ATOM   1756  O   THR   120      -1.650 -37.807  15.373  1.00  0.00      A   
ATOM   1757  N   LEU   121       0.612 -38.213  15.349  1.00  0.00      A   
ATOM   1758  HN  LEU   121       1.400 -38.192  15.960  1.00  0.00      A   
ATOM   1759  CA  LEU   121       0.748 -38.866  14.025  1.00  0.00      A   
ATOM   1760  HA  LEU   121       0.413 -38.103  13.339  1.00  0.00      A   
ATOM   1761  CB  LEU   121       2.234 -39.304  13.631  1.00  0.00      A   
ATOM   1762  HB1 LEU   121       2.171 -39.913  12.704  1.00  0.00      A   
ATOM   1763  HB2 LEU   121       2.718 -39.740  14.531  1.00  0.00      A   
ATOM   1764  CG  LEU   121       3.082 -38.006  13.375  1.00  0.00      A   
ATOM   1765  HG  LEU   121       2.931 -37.411  14.301  1.00  0.00      A   
ATOM   1766  CD1 LEU   121       4.485 -38.339  13.266  1.00  0.00      A   
ATOM   1767 HD11 LEU   121       4.715 -38.891  12.330  1.00  0.00      A   
ATOM   1768 HD12 LEU   121       4.860 -38.867  14.170  1.00  0.00      A   
ATOM   1769 HD13 LEU   121       5.062 -37.399  13.134  1.00  0.00      A   
ATOM   1770  CD2 LEU   121       2.650 -37.172  12.160  1.00  0.00      A   
ATOM   1771 HD21 LEU   121       2.773 -37.828  11.272  1.00  0.00      A   
ATOM   1772 HD22 LEU   121       3.393 -36.361  12.001  1.00  0.00      A   
ATOM   1773 HD23 LEU   121       1.612 -36.776  12.181  1.00  0.00      A   
ATOM   1774  C   LEU   121      -0.159 -40.048  13.839  1.00  0.00      A   
ATOM   1775  O   LEU   121      -0.889 -40.071  12.856  1.00  0.00      A   
ATOM   1776  N   VAL   122      -0.234 -41.018  14.816  1.00  0.00      A   
ATOM   1777  HN  VAL   122       0.323 -41.061  15.641  1.00  0.00      A   
ATOM   1778  CA  VAL   122      -1.174 -42.134  14.716  1.00  0.00      A   
ATOM   1779  HA  VAL   122      -0.981 -42.721  13.830  1.00  0.00      A   
ATOM   1780  CB  VAL   122      -0.716 -43.199  15.810  1.00  0.00      A   
ATOM   1781  HB  VAL   122      -0.572 -42.765  16.822  1.00  0.00      A   
ATOM   1782  CG1 VAL   122      -1.810 -44.263  15.835  1.00  0.00      A   
ATOM   1783 HG11 VAL   122      -2.672 -43.982  16.479  1.00  0.00      A   
ATOM   1784 HG12 VAL   122      -1.484 -45.185  16.363  1.00  0.00      A   
ATOM   1785 HG13 VAL   122      -2.210 -44.482  14.822  1.00  0.00      A   
ATOM   1786  CG2 VAL   122       0.632 -43.879  15.391  1.00  0.00      A   
ATOM   1787 HG21 VAL   122       0.486 -44.321  14.382  1.00  0.00      A   
ATOM   1788 HG22 VAL   122       0.881 -44.656  16.145  1.00  0.00      A   
ATOM   1789 HG23 VAL   122       1.380 -43.060  15.332  1.00  0.00      A   
ATOM   1790  C   VAL   122      -2.581 -41.685  14.590  1.00  0.00      A   
ATOM   1791  O   VAL   122      -3.329 -42.106  13.731  1.00  0.00      A   
ATOM   1792  N   GLY   123      -2.931 -40.704  15.367  1.00  0.00      A   
ATOM   1793  HN  GLY   123      -2.290 -40.321  16.027  1.00  0.00      A   
ATOM   1794  CA  GLY   123      -4.240 -40.160  15.388  1.00  0.00      A   
ATOM   1795  HA1 GLY   123      -4.104 -39.455  16.195  1.00  0.00      A   
ATOM   1796  HA2 GLY   123      -4.967 -40.957  15.447  1.00  0.00      A   
ATOM   1797  C   GLY   123      -4.520 -39.273  14.177  1.00  0.00      A   
ATOM   1798  O   GLY   123      -5.656 -39.208  13.770  1.00  0.00      A   
ATOM   1799  N   GLU   124      -3.532 -38.582  13.590  1.00  0.00      A   
ATOM   1800  HN  GLU   124      -2.683 -38.386  14.076  1.00  0.00      A   
ATOM   1801  CA  GLU   124      -3.676 -37.933  12.296  1.00  0.00      A   
ATOM   1802  HA  GLU   124      -4.572 -37.331  12.338  1.00  0.00      A   
ATOM   1803  CB  GLU   124      -2.513 -36.969  11.896  1.00  0.00      A   
ATOM   1804  HB1 GLU   124      -2.412 -36.551  10.871  1.00  0.00      A   
ATOM   1805  HB2 GLU   124      -1.592 -37.590  11.924  1.00  0.00      A   
ATOM   1806  CG  GLU   124      -2.439 -35.690  12.826  1.00  0.00      A   
ATOM   1807  HG1 GLU   124      -1.653 -34.981  12.489  1.00  0.00      A   
ATOM   1808  HG2 GLU   124      -2.323 -36.023  13.880  1.00  0.00      A   
ATOM   1809  CD  GLU   124      -3.720 -34.788  12.883  1.00  0.00      A   
ATOM   1810  OE1 GLU   124      -3.966 -34.081  11.921  1.00  0.00      A   
ATOM   1811  OE2 GLU   124      -4.341 -34.745  13.986  1.00  0.00      A   
ATOM   1812  C   GLU   124      -3.899 -38.955  11.206  1.00  0.00      A   
ATOM   1813  O   GLU   124      -4.897 -38.819  10.460  1.00  0.00      A   
ATOM   1814  N   MET   125      -3.126 -40.052  11.082  1.00  0.00      A   
ATOM   1815  HN  MET   125      -2.389 -40.157  11.745  1.00  0.00      A   
ATOM   1816  CA  MET   125      -3.416 -41.173  10.246  1.00  0.00      A   
ATOM   1817  HA  MET   125      -3.474 -40.730   9.262  1.00  0.00      A   
ATOM   1818  CB  MET   125      -2.248 -42.204  10.311  1.00  0.00      A   
ATOM   1819  HB1 MET   125      -2.430 -43.097   9.675  1.00  0.00      A   
ATOM   1820  HB2 MET   125      -2.190 -42.625  11.337  1.00  0.00      A   
ATOM   1821  CG  MET   125      -0.800 -41.677  10.026  1.00  0.00      A   
ATOM   1822  HG1 MET   125      -0.681 -40.609  10.306  1.00  0.00      A   
ATOM   1823  HG2 MET   125      -0.496 -41.927   8.987  1.00  0.00      A   
ATOM   1824  SD  MET   125       0.368 -42.756  10.940  1.00  0.00      A   
ATOM   1825  CE  MET   125       1.792 -42.801   9.715  1.00  0.00      A   
ATOM   1826  HE1 MET   125       1.549 -43.609   8.994  1.00  0.00      A   
ATOM   1827  HE2 MET   125       2.737 -43.157  10.178  1.00  0.00      A   
ATOM   1828  HE3 MET   125       1.972 -41.820   9.225  1.00  0.00      A   
ATOM   1829  C   MET   125      -4.744 -41.819  10.420  1.00  0.00      A   
ATOM   1830  O   MET   125      -5.416 -42.184   9.458  1.00  0.00      A   
ATOM   1831  N   ALA   126      -5.335 -41.987  11.666  1.00  0.00      A   
ATOM   1832  HN  ALA   126      -4.764 -41.777  12.456  1.00  0.00      A   
ATOM   1833  CA  ALA   126      -6.701 -42.360  12.012  1.00  0.00      A   
ATOM   1834  HA  ALA   126      -6.825 -43.329  11.551  1.00  0.00      A   
ATOM   1835  CB  ALA   126      -6.823 -42.557  13.571  1.00  0.00      A   
ATOM   1836  HB1 ALA   126      -6.336 -41.710  14.099  1.00  0.00      A   
ATOM   1837  HB2 ALA   126      -6.204 -43.457  13.775  1.00  0.00      A   
ATOM   1838  HB3 ALA   126      -7.867 -42.754  13.893  1.00  0.00      A   
ATOM   1839  C   ALA   126      -7.736 -41.429  11.476  1.00  0.00      A   
ATOM   1840  O   ALA   126      -8.559 -41.847  10.696  1.00  0.00      A   
ATOM   1841  N   LYS   127      -7.560 -40.077  11.728  1.00  0.00      A   
ATOM   1842  HN  LYS   127      -6.765 -39.696  12.194  1.00  0.00      A   
ATOM   1843  CA  LYS   127      -8.400 -39.016  11.163  1.00  0.00      A   
ATOM   1844  HA  LYS   127      -9.405 -39.243  11.485  1.00  0.00      A   
ATOM   1845  CB  LYS   127      -7.982 -37.625  11.806  1.00  0.00      A   
ATOM   1846  HB1 LYS   127      -8.586 -36.768  11.437  1.00  0.00      A   
ATOM   1847  HB2 LYS   127      -6.928 -37.503  11.479  1.00  0.00      A   
ATOM   1848  CG  LYS   127      -8.073 -37.459  13.358  1.00  0.00      A   
ATOM   1849  HG1 LYS   127      -7.767 -38.419  13.827  1.00  0.00      A   
ATOM   1850  HG2 LYS   127      -9.059 -37.220  13.810  1.00  0.00      A   
ATOM   1851  CD  LYS   127      -7.267 -36.177  13.704  1.00  0.00      A   
ATOM   1852  HD1 LYS   127      -7.702 -35.410  13.027  1.00  0.00      A   
ATOM   1853  HD2 LYS   127      -6.175 -36.206  13.500  1.00  0.00      A   
ATOM   1854  CE  LYS   127      -7.417 -35.715  15.144  1.00  0.00      A   
ATOM   1855  HE1 LYS   127      -6.839 -36.550  15.594  1.00  0.00      A   
ATOM   1856  HE2 LYS   127      -8.494 -35.712  15.418  1.00  0.00      A   
ATOM   1857  NZ  LYS   127      -6.681 -34.509  15.504  1.00  0.00      A   
ATOM   1858  HZ1 LYS   127      -6.389 -34.754  16.472  1.00  0.00      A   
ATOM   1859  HZ2 LYS   127      -7.255 -33.648  15.398  1.00  0.00      A   
ATOM   1860  HZ3 LYS   127      -5.846 -34.361  14.902  1.00  0.00      A   
ATOM   1861  C   LYS   127      -8.473 -38.973   9.636  1.00  0.00      A   
ATOM   1862  O   LYS   127      -9.578 -38.821   9.124  1.00  0.00      A   
ATOM   1863  N   ALA   128      -7.357 -39.145   8.863  1.00  0.00      A   
ATOM   1864  HN  ALA   128      -6.461 -39.269   9.283  1.00  0.00      A   
ATOM   1865  CA  ALA   128      -7.326 -39.127   7.413  1.00  0.00      A   
ATOM   1866  HA  ALA   128      -7.782 -38.195   7.113  1.00  0.00      A   
ATOM   1867  CB  ALA   128      -5.780 -39.317   7.016  1.00  0.00      A   
ATOM   1868  HB1 ALA   128      -5.167 -38.467   7.384  1.00  0.00      A   
ATOM   1869  HB2 ALA   128      -5.637 -39.469   5.924  1.00  0.00      A   
ATOM   1870  HB3 ALA   128      -5.332 -40.235   7.452  1.00  0.00      A   
ATOM   1871  C   ALA   128      -8.016 -40.282   6.793  1.00  0.00      A   
ATOM   1872  O   ALA   128      -8.704 -40.203   5.756  1.00  0.00      A   
ATOM   1873  N   ALA   129      -8.051 -41.491   7.451  1.00  0.00      A   
ATOM   1874  HN  ALA   129      -7.513 -41.389   8.284  1.00  0.00      A   
ATOM   1875  CA  ALA   129      -8.577 -42.740   7.084  1.00  0.00      A   
ATOM   1876  HA  ALA   129      -8.466 -42.889   6.020  1.00  0.00      A   
ATOM   1877  CB  ALA   129      -7.849 -43.808   7.976  1.00  0.00      A   
ATOM   1878  HB1 ALA   129      -6.745 -43.693   8.026  1.00  0.00      A   
ATOM   1879  HB2 ALA   129      -8.161 -44.835   7.692  1.00  0.00      A   
ATOM   1880  HB3 ALA   129      -8.349 -43.642   8.954  1.00  0.00      A   
ATOM   1881  C   ALA   129     -10.055 -42.821   7.416  1.00  0.00      A   
ATOM   1882  O   ALA   129     -10.714 -43.838   7.085  1.00  0.00      A   
ATOM   1883  N   GLY   130     -10.549 -41.780   8.195  1.00  0.00      A   
ATOM   1884  HN  GLY   130      -9.843 -41.196   8.588  1.00  0.00      A   
ATOM   1885  CA  GLY   130     -11.916 -41.459   8.601  1.00  0.00      A   
ATOM   1886  HA1 GLY   130     -12.627 -41.592   7.798  1.00  0.00      A   
ATOM   1887  HA2 GLY   130     -11.885 -40.393   8.776  1.00  0.00      A   
ATOM   1888  C   GLY   130     -12.375 -42.053   9.862  1.00  0.00      A   
ATOM   1889  O   GLY   130     -13.598 -42.263  10.085  1.00  0.00      A   
ATOM   1890  N   VAL   131     -11.387 -42.406  10.723  1.00  0.00      A   
ATOM   1891  HN  VAL   131     -10.407 -42.239  10.653  1.00  0.00      A   
ATOM   1892  CA  VAL   131     -11.600 -43.126  11.906  1.00  0.00      A   
ATOM   1893  HA  VAL   131     -12.508 -43.707  11.837  1.00  0.00      A   
ATOM   1894  CB  VAL   131     -10.473 -44.088  12.170  1.00  0.00      A   
ATOM   1895  HB  VAL   131      -9.521 -43.515  12.170  1.00  0.00      A   
ATOM   1896  CG1 VAL   131     -10.562 -44.725  13.579  1.00  0.00      A   
ATOM   1897 HG11 VAL   131     -11.509 -45.227  13.872  1.00  0.00      A   
ATOM   1898 HG12 VAL   131     -10.491 -43.925  14.346  1.00  0.00      A   
ATOM   1899 HG13 VAL   131      -9.823 -45.540  13.736  1.00  0.00      A   
ATOM   1900  CG2 VAL   131     -10.503 -45.212  11.124  1.00  0.00      A   
ATOM   1901 HG21 VAL   131     -11.471 -45.757  11.157  1.00  0.00      A   
ATOM   1902 HG22 VAL   131      -9.691 -45.964  11.218  1.00  0.00      A   
ATOM   1903 HG23 VAL   131     -10.511 -44.743  10.117  1.00  0.00      A   
ATOM   1904  C   VAL   131     -11.877 -42.143  13.071  1.00  0.00      A   
ATOM   1905  O   VAL   131     -11.179 -41.165  13.261  1.00  0.00      A   
ATOM   1906  N   ASN   132     -12.905 -42.417  13.912  1.00  0.00      A   
ATOM   1907  HN  ASN   132     -13.271 -43.338  13.811  1.00  0.00      A   
ATOM   1908  CA  ASN   132     -13.430 -41.588  15.030  1.00  0.00      A   
ATOM   1909  HA  ASN   132     -13.177 -40.556  14.838  1.00  0.00      A   
ATOM   1910  CB  ASN   132     -14.926 -41.747  15.253  1.00  0.00      A   
ATOM   1911  HB1 ASN   132     -15.243 -42.779  15.516  1.00  0.00      A   
ATOM   1912  HB2 ASN   132     -15.423 -41.398  14.323  1.00  0.00      A   
ATOM   1913  CG  ASN   132     -15.511 -40.806  16.304  1.00  0.00      A   
ATOM   1914  OD1 ASN   132     -14.841 -39.924  16.843  1.00  0.00      A   
ATOM   1915  ND2 ASN   132     -16.872 -41.041  16.446  1.00  0.00      A   
ATOM   1916 HD21 ASN   132     -17.367 -40.628  17.211  1.00  0.00      A   
ATOM   1917 HD22 ASN   132     -17.207 -41.843  15.951  1.00  0.00      A   
ATOM   1918  C   ASN   132     -12.594 -41.911  16.167  1.00  0.00      A   
ATOM   1919  O   ASN   132     -12.645 -43.031  16.624  1.00  0.00      A   
ATOM   1920  N   VAL   133     -11.674 -41.047  16.549  1.00  0.00      A   
ATOM   1921  HN  VAL   133     -11.558 -40.165  16.100  1.00  0.00      A   
ATOM   1922  CA  VAL   133     -10.501 -41.377  17.353  1.00  0.00      A   
ATOM   1923  HA  VAL   133     -10.429 -42.418  17.632  1.00  0.00      A   
ATOM   1924  CB  VAL   133      -9.188 -41.332  16.434  1.00  0.00      A   
ATOM   1925  HB  VAL   133      -9.470 -41.872  15.504  1.00  0.00      A   
ATOM   1926  CG1 VAL   133      -8.881 -39.847  16.080  1.00  0.00      A   
ATOM   1927 HG11 VAL   133      -8.357 -39.337  16.916  1.00  0.00      A   
ATOM   1928 HG12 VAL   133      -9.708 -39.212  15.698  1.00  0.00      A   
ATOM   1929 HG13 VAL   133      -8.146 -39.791  15.248  1.00  0.00      A   
ATOM   1930  CG2 VAL   133      -7.960 -41.927  17.114  1.00  0.00      A   
ATOM   1931 HG21 VAL   133      -8.026 -42.966  17.500  1.00  0.00      A   
ATOM   1932 HG22 VAL   133      -7.699 -41.154  17.868  1.00  0.00      A   
ATOM   1933 HG23 VAL   133      -7.122 -41.826  16.391  1.00  0.00      A   
ATOM   1934  C   VAL   133     -10.232 -40.527  18.599  1.00  0.00      A   
ATOM   1935  O   VAL   133     -10.171 -39.258  18.549  1.00  0.00      A   
ATOM   1936  N   GLY   134     -10.170 -41.147  19.771  1.00  0.00      A   
ATOM   1937  HN  GLY   134     -10.397 -42.117  19.808  1.00  0.00      A   
ATOM   1938  CA  GLY   134      -9.667 -40.417  20.951  1.00  0.00      A   
ATOM   1939  HA1 GLY   134      -9.888 -40.953  21.862  1.00  0.00      A   
ATOM   1940  HA2 GLY   134     -10.107 -39.434  21.038  1.00  0.00      A   
ATOM   1941  C   GLY   134      -8.145 -40.353  20.922  1.00  0.00      A   
ATOM   1942  O   GLY   134      -7.532 -41.464  20.859  1.00  0.00      A   
ATOM   1943  N   VAL   135      -7.515 -39.115  21.027  1.00  0.00      A   
ATOM   1944  HN  VAL   135      -8.052 -38.275  21.038  1.00  0.00      A   
ATOM   1945  CA  VAL   135      -6.067 -39.028  21.049  1.00  0.00      A   
ATOM   1946  HA  VAL   135      -5.632 -40.015  20.991  1.00  0.00      A   
ATOM   1947  CB  VAL   135      -5.394 -38.289  19.904  1.00  0.00      A   
ATOM   1948  HB  VAL   135      -5.565 -37.202  20.057  1.00  0.00      A   
ATOM   1949  CG1 VAL   135      -3.838 -38.393  19.933  1.00  0.00      A   
ATOM   1950 HG11 VAL   135      -3.383 -38.052  18.979  1.00  0.00      A   
ATOM   1951 HG12 VAL   135      -3.562 -39.469  19.926  1.00  0.00      A   
ATOM   1952 HG13 VAL   135      -3.399 -37.773  20.743  1.00  0.00      A   
ATOM   1953  CG2 VAL   135      -5.844 -38.769  18.521  1.00  0.00      A   
ATOM   1954 HG21 VAL   135      -6.953 -38.706  18.536  1.00  0.00      A   
ATOM   1955 HG22 VAL   135      -5.545 -39.819  18.317  1.00  0.00      A   
ATOM   1956 HG23 VAL   135      -5.373 -38.305  17.628  1.00  0.00      A   
ATOM   1957  C   VAL   135      -5.662 -38.376  22.402  1.00  0.00      A   
ATOM   1958  O   VAL   135      -6.082 -37.297  22.720  1.00  0.00      A   
ATOM   1959  N   GLY   136      -4.901 -39.098  23.236  1.00  0.00      A   
ATOM   1960  HN  GLY   136      -4.584 -40.008  22.978  1.00  0.00      A   
ATOM   1961  CA  GLY   136      -4.622 -38.687  24.576  1.00  0.00      A   
ATOM   1962  HA1 GLY   136      -5.112 -39.296  25.320  1.00  0.00      A   
ATOM   1963  HA2 GLY   136      -4.968 -37.668  24.675  1.00  0.00      A   
ATOM   1964  C   GLY   136      -3.112 -38.814  25.048  1.00  0.00      A   
ATOM   1965  O   GLY   136      -2.092 -38.910  24.328  1.00  0.00      A   
ATOM   1966  N   GLY   137      -2.868 -38.628  26.371  1.00  0.00      A   
ATOM   1967  HN  GLY   137      -3.646 -38.547  26.988  1.00  0.00      A   
ATOM   1968  CA  GLY   137      -1.552 -38.446  26.891  1.00  0.00      A   
ATOM   1969  HA1 GLY   137      -0.989 -37.672  26.389  1.00  0.00      A   
ATOM   1970  HA2 GLY   137      -1.133 -39.440  26.926  1.00  0.00      A   
ATOM   1971  C   GLY   137      -1.738 -38.038  28.300  1.00  0.00      A   
ATOM   1972  O   GLY   137      -2.759 -38.240  28.994  1.00  0.00      A   
ATOM   1973  N   ASN   138      -0.664 -37.456  28.836  1.00  0.00      A   
ATOM   1974  HN  ASN   138       0.145 -37.214  28.307  1.00  0.00      A   
ATOM   1975  CA  ASN   138      -0.722 -36.655  30.080  1.00  0.00      A   
ATOM   1976  HA  ASN   138      -1.717 -36.530  30.481  1.00  0.00      A   
ATOM   1977  CB  ASN   138       0.224 -37.363  31.159  1.00  0.00      A   
ATOM   1978  HB1 ASN   138      -0.072 -38.433  31.149  1.00  0.00      A   
ATOM   1979  HB2 ASN   138      -0.064 -36.924  32.139  1.00  0.00      A   
ATOM   1980  CG  ASN   138       1.746 -37.149  31.066  1.00  0.00      A   
ATOM   1981  OD1 ASN   138       2.166 -36.484  32.059  1.00  0.00      A   
ATOM   1982  ND2 ASN   138       2.435 -37.566  29.969  1.00  0.00      A   
ATOM   1983 HD21 ASN   138       1.992 -37.672  29.079  1.00  0.00      A   
ATOM   1984 HD22 ASN   138       3.418 -37.386  29.976  1.00  0.00      A   
ATOM   1985  C   ASN   138      -0.186 -35.231  29.697  1.00  0.00      A   
ATOM   1986  O   ASN   138      -0.438 -34.262  30.426  1.00  0.00      A   
ATOM   1987  N   ILE   139       0.430 -35.008  28.511  1.00  0.00      A   
ATOM   1988  HN  ILE   139       0.684 -35.758  27.905  1.00  0.00      A   
ATOM   1989  CA  ILE   139       0.328 -33.696  27.869  1.00  0.00      A   
ATOM   1990  HA  ILE   139       0.589 -32.929  28.583  1.00  0.00      A   
ATOM   1991  CB  ILE   139       1.340 -33.447  26.758  1.00  0.00      A   
ATOM   1992  HB  ILE   139       1.408 -32.347  26.624  1.00  0.00      A   
ATOM   1993  CG2 ILE   139       2.732 -33.872  27.313  1.00  0.00      A   
ATOM   1994 HG21 ILE   139       2.776 -34.913  27.698  1.00  0.00      A   
ATOM   1995 HG22 ILE   139       3.066 -33.108  28.048  1.00  0.00      A   
ATOM   1996 HG23 ILE   139       3.480 -33.902  26.493  1.00  0.00      A   
ATOM   1997  CG1 ILE   139       0.978 -34.307  25.541  1.00  0.00      A   
ATOM   1998 HG11 ILE   139       0.466 -35.220  25.913  1.00  0.00      A   
ATOM   1999 HG12 ILE   139       1.940 -34.729  25.179  1.00  0.00      A   
ATOM   2000  CD  ILE   139       0.337 -33.651  24.341  1.00  0.00      A   
ATOM   2001  HD1 ILE   139       0.390 -34.374  23.499  1.00  0.00      A   
ATOM   2002  HD2 ILE   139       0.782 -32.686  24.017  1.00  0.00      A   
ATOM   2003  HD3 ILE   139      -0.748 -33.513  24.536  1.00  0.00      A   
ATOM   2004  C   ILE   139      -1.059 -33.536  27.357  1.00  0.00      A   
ATOM   2005  O   ILE   139      -1.739 -34.456  26.917  1.00  0.00      A   
ATOM   2006  N   GLY   140      -1.583 -32.297  27.314  1.00  0.00      A   
ATOM   2007  HN  GLY   140      -0.977 -31.532  27.519  1.00  0.00      A   
ATOM   2008  CA  GLY   140      -2.939 -31.982  26.957  1.00  0.00      A   
ATOM   2009  HA1 GLY   140      -3.083 -32.240  25.918  1.00  0.00      A   
ATOM   2010  HA2 GLY   140      -3.116 -30.924  27.082  1.00  0.00      A   
ATOM   2011  C   GLY   140      -3.936 -32.671  27.824  1.00  0.00      A   
ATOM   2012  O   GLY   140      -3.806 -32.461  29.060  1.00  0.00      A   
ATOM   2013  N   LEU   141      -4.872 -33.486  27.382  1.00  0.00      A   
ATOM   2014  HN  LEU   141      -4.872 -33.544  26.387  1.00  0.00      A   
ATOM   2015  CA  LEU   141      -5.889 -34.101  28.181  1.00  0.00      A   
ATOM   2016  HA  LEU   141      -6.252 -33.353  28.869  1.00  0.00      A   
ATOM   2017  CB  LEU   141      -7.217 -34.443  27.312  1.00  0.00      A   
ATOM   2018  HB1 LEU   141      -7.988 -34.828  28.012  1.00  0.00      A   
ATOM   2019  HB2 LEU   141      -7.035 -35.241  26.561  1.00  0.00      A   
ATOM   2020  CG  LEU   141      -7.822 -33.228  26.515  1.00  0.00      A   
ATOM   2021  HG  LEU   141      -7.117 -32.939  25.706  1.00  0.00      A   
ATOM   2022  CD1 LEU   141      -9.147 -33.677  25.920  1.00  0.00      A   
ATOM   2023 HD11 LEU   141      -9.061 -34.610  25.323  1.00  0.00      A   
ATOM   2024 HD12 LEU   141      -9.548 -32.924  25.208  1.00  0.00      A   
ATOM   2025 HD13 LEU   141      -9.892 -33.816  26.732  1.00  0.00      A   
ATOM   2026  CD2 LEU   141      -8.080 -31.962  27.307  1.00  0.00      A   
ATOM   2027 HD21 LEU   141      -8.633 -31.140  26.804  1.00  0.00      A   
ATOM   2028 HD22 LEU   141      -7.151 -31.455  27.644  1.00  0.00      A   
ATOM   2029 HD23 LEU   141      -8.684 -32.333  28.163  1.00  0.00      A   
ATOM   2030  C   LEU   141      -5.516 -35.358  29.073  1.00  0.00      A   
ATOM   2031  O   LEU   141      -5.011 -36.247  28.435  1.00  0.00      A   
ATOM   2032  N   PRO   142      -5.885 -35.554  30.363  1.00  0.00      A   
ATOM   2033  CD  PRO   142      -6.386 -34.442  31.143  1.00  0.00      A   
ATOM   2034  HD1 PRO   142      -7.381 -34.177  30.726  1.00  0.00      A   
ATOM   2035  HD2 PRO   142      -5.568 -33.693  31.090  1.00  0.00      A   
ATOM   2036  CA  PRO   142      -6.202 -36.806  31.005  1.00  0.00      A   
ATOM   2037  HA  PRO   142      -5.239 -37.217  31.267  1.00  0.00      A   
ATOM   2038  CB  PRO   142      -6.958 -36.403  32.264  1.00  0.00      A   
ATOM   2039  HB1 PRO   142      -6.775 -37.190  33.027  1.00  0.00      A   
ATOM   2040  HB2 PRO   142      -8.058 -36.309  32.147  1.00  0.00      A   
ATOM   2041  CG  PRO   142      -6.497 -34.987  32.598  1.00  0.00      A   
ATOM   2042  HG1 PRO   142      -6.986 -34.309  33.330  1.00  0.00      A   
ATOM   2043  HG2 PRO   142      -5.446 -35.113  32.935  1.00  0.00      A   
ATOM   2044  C   PRO   142      -6.949 -37.793  30.205  1.00  0.00      A   
ATOM   2045  O   PRO   142      -7.848 -37.436  29.454  1.00  0.00      A   
ATOM   2046  N   ALA   143      -6.785 -39.114  30.340  1.00  0.00      A   
ATOM   2047  HN  ALA   143      -6.097 -39.316  31.033  1.00  0.00      A   
ATOM   2048  CA  ALA   143      -7.499 -40.124  29.568  1.00  0.00      A   
ATOM   2049  HA  ALA   143      -7.270 -40.107  28.513  1.00  0.00      A   
ATOM   2050  CB  ALA   143      -7.066 -41.413  30.297  1.00  0.00      A   
ATOM   2051  HB1 ALA   143      -7.334 -41.466  31.374  1.00  0.00      A   
ATOM   2052  HB2 ALA   143      -5.973 -41.587  30.208  1.00  0.00      A   
ATOM   2053  HB3 ALA   143      -7.655 -42.218  29.807  1.00  0.00      A   
ATOM   2054  C   ALA   143      -9.019 -40.015  29.658  1.00  0.00      A   
ATOM   2055  O   ALA   143      -9.812 -40.210  28.760  1.00  0.00      A   
ATOM   2056  N   LEU   144      -9.464 -39.787  30.860  1.00  0.00      A   
ATOM   2057  HN  LEU   144      -8.793 -39.689  31.590  1.00  0.00      A   
ATOM   2058  CA  LEU   144     -10.853 -39.701  31.255  1.00  0.00      A   
ATOM   2059  HA  LEU   144     -11.324 -40.616  30.928  1.00  0.00      A   
ATOM   2060  CB  LEU   144     -11.005 -39.542  32.789  1.00  0.00      A   
ATOM   2061  HB1 LEU   144     -12.068 -39.300  33.005  1.00  0.00      A   
ATOM   2062  HB2 LEU   144     -10.394 -38.667  33.096  1.00  0.00      A   
ATOM   2063  CG  LEU   144     -10.599 -40.978  33.492  1.00  0.00      A   
ATOM   2064  HG  LEU   144      -9.625 -41.232  33.022  1.00  0.00      A   
ATOM   2065  CD1 LEU   144     -10.460 -40.691  34.950  1.00  0.00      A   
ATOM   2066 HD11 LEU   144     -11.388 -40.261  35.383  1.00  0.00      A   
ATOM   2067 HD12 LEU   144      -9.604 -39.992  35.059  1.00  0.00      A   
ATOM   2068 HD13 LEU   144     -10.143 -41.595  35.513  1.00  0.00      A   
ATOM   2069  CD2 LEU   144     -11.591 -42.153  33.269  1.00  0.00      A   
ATOM   2070 HD21 LEU   144     -11.813 -42.160  32.180  1.00  0.00      A   
ATOM   2071 HD22 LEU   144     -12.547 -42.076  33.830  1.00  0.00      A   
ATOM   2072 HD23 LEU   144     -11.015 -43.068  33.524  1.00  0.00      A   
ATOM   2073  C   LEU   144     -11.629 -38.475  30.608  1.00  0.00      A   
ATOM   2074  O   LEU   144     -12.856 -38.379  30.690  1.00  0.00      A   
ATOM   2075  N   MET   145     -10.979 -37.422  30.096  1.00  0.00      A   
ATOM   2076  HN  MET   145      -9.984 -37.442  30.040  1.00  0.00      A   
ATOM   2077  CA  MET   145     -11.691 -36.420  29.271  1.00  0.00      A   
ATOM   2078  HA  MET   145     -12.648 -36.284  29.752  1.00  0.00      A   
ATOM   2079  CB  MET   145     -10.869 -35.074  29.193  1.00  0.00      A   
ATOM   2080  HB1 MET   145     -11.214 -34.392  28.387  1.00  0.00      A   
ATOM   2081  HB2 MET   145      -9.826 -35.354  28.933  1.00  0.00      A   
ATOM   2082  CG  MET   145     -10.907 -34.409  30.571  1.00  0.00      A   
ATOM   2083  HG1 MET   145     -10.565 -35.135  31.340  1.00  0.00      A   
ATOM   2084  HG2 MET   145     -11.970 -34.269  30.861  1.00  0.00      A   
ATOM   2085  SD  MET   145     -10.070 -32.816  30.731  1.00  0.00      A   
ATOM   2086  CE  MET   145     -11.495 -31.895  30.048  1.00  0.00      A   
ATOM   2087  HE1 MET   145     -11.276 -30.806  30.017  1.00  0.00      A   
ATOM   2088  HE2 MET   145     -12.412 -32.032  30.660  1.00  0.00      A   
ATOM   2089  HE3 MET   145     -11.791 -32.169  29.013  1.00  0.00      A   
ATOM   2090  C   MET   145     -11.973 -36.888  27.861  1.00  0.00      A   
ATOM   2091  O   MET   145     -12.580 -36.143  27.122  1.00  0.00      A   
ATOM   2092  N   LEU   146     -11.503 -38.113  27.433  1.00  0.00      A   
ATOM   2093  HN  LEU   146     -10.881 -38.614  28.030  1.00  0.00      A   
ATOM   2094  CA  LEU   146     -11.729 -38.646  26.094  1.00  0.00      A   
ATOM   2095  HA  LEU   146     -11.979 -37.832  25.429  1.00  0.00      A   
ATOM   2096  CB  LEU   146     -10.513 -39.057  25.375  1.00  0.00      A   
ATOM   2097  HB1 LEU   146     -10.722 -39.334  24.319  1.00  0.00      A   
ATOM   2098  HB2 LEU   146     -10.090 -39.891  25.974  1.00  0.00      A   
ATOM   2099  CG  LEU   146      -9.377 -37.988  25.278  1.00  0.00      A   
ATOM   2100  HG  LEU   146      -9.596 -37.214  26.045  1.00  0.00      A   
ATOM   2101  CD1 LEU   146      -7.922 -38.582  25.365  1.00  0.00      A   
ATOM   2102 HD11 LEU   146      -7.600 -38.989  24.383  1.00  0.00      A   
ATOM   2103 HD12 LEU   146      -7.719 -39.316  26.174  1.00  0.00      A   
ATOM   2104 HD13 LEU   146      -7.187 -37.795  25.638  1.00  0.00      A   
ATOM   2105  CD2 LEU   146      -9.572 -37.201  23.942  1.00  0.00      A   
ATOM   2106 HD21 LEU   146     -10.654 -36.961  23.871  1.00  0.00      A   
ATOM   2107 HD22 LEU   146      -9.373 -37.930  23.127  1.00  0.00      A   
ATOM   2108 HD23 LEU   146      -8.920 -36.301  23.956  1.00  0.00      A   
ATOM   2109  C   LEU   146     -12.741 -39.846  26.034  1.00  0.00      A   
ATOM   2110  O   LEU   146     -12.855 -40.587  25.075  1.00  0.00      A   
ATOM   2111  N   LEU   147     -13.466 -40.095  27.093  1.00  0.00      A   
ATOM   2112  HN  LEU   147     -13.333 -39.482  27.868  1.00  0.00      A   
ATOM   2113  CA  LEU   147     -14.469 -41.201  27.254  1.00  0.00      A   
ATOM   2114  HA  LEU   147     -13.796 -42.035  27.119  1.00  0.00      A   
ATOM   2115  CB  LEU   147     -15.226 -41.259  28.670  1.00  0.00      A   
ATOM   2116  HB1 LEU   147     -16.026 -42.021  28.783  1.00  0.00      A   
ATOM   2117  HB2 LEU   147     -15.805 -40.322  28.813  1.00  0.00      A   
ATOM   2118  CG  LEU   147     -14.295 -41.336  29.844  1.00  0.00      A   
ATOM   2119  HG  LEU   147     -13.330 -40.813  29.672  1.00  0.00      A   
ATOM   2120  CD1 LEU   147     -15.011 -40.774  31.077  1.00  0.00      A   
ATOM   2121 HD11 LEU   147     -15.955 -41.332  31.252  1.00  0.00      A   
ATOM   2122 HD12 LEU   147     -15.101 -39.667  31.036  1.00  0.00      A   
ATOM   2123 HD13 LEU   147     -14.467 -41.024  32.013  1.00  0.00      A   
ATOM   2124  CD2 LEU   147     -14.170 -42.854  30.081  1.00  0.00      A   
ATOM   2125 HD21 LEU   147     -15.164 -43.339  30.185  1.00  0.00      A   
ATOM   2126 HD22 LEU   147     -13.601 -43.074  31.010  1.00  0.00      A   
ATOM   2127 HD23 LEU   147     -13.619 -43.246  29.199  1.00  0.00      A   
ATOM   2128  C   LEU   147     -15.491 -41.209  26.111  1.00  0.00      A   
ATOM   2129  O   LEU   147     -16.276 -40.235  25.925  1.00  0.00      A   
ATOM   2130  N   ASP   148     -15.669 -42.258  25.346  1.00  0.00      A   
ATOM   2131  HN  ASP   148     -15.036 -43.028  25.379  1.00  0.00      A   
ATOM   2132  CA  ASP   148     -16.763 -42.410  24.393  1.00  0.00      A   
ATOM   2133  HA  ASP   148     -17.618 -42.169  25.009  1.00  0.00      A   
ATOM   2134  CB  ASP   148     -16.715 -41.490  23.143  1.00  0.00      A   
ATOM   2135  HB1 ASP   148     -15.887 -41.757  22.452  1.00  0.00      A   
ATOM   2136  HB2 ASP   148     -16.613 -40.438  23.487  1.00  0.00      A   
ATOM   2137  CG  ASP   148     -17.911 -41.467  22.219  1.00  0.00      A   
ATOM   2138  OD1 ASP   148     -18.958 -41.993  22.539  1.00  0.00      A   
ATOM   2139  OD2 ASP   148     -17.799 -40.801  21.123  1.00  0.00      A   
ATOM   2140  C   ASP   148     -16.989 -43.874  24.156  1.00  0.00      A   
ATOM   2141  O   ASP   148     -16.132 -44.608  23.646  1.00  0.00      A   
ATOM   2142  N   ASP   149     -18.271 -44.240  24.343  1.00  0.00      A   
ATOM   2143  HN  ASP   149     -18.979 -43.555  24.498  1.00  0.00      A   
ATOM   2144  CA  ASP   149     -18.781 -45.503  24.022  1.00  0.00      A   
ATOM   2145  HA  ASP   149     -18.052 -46.150  24.487  1.00  0.00      A   
ATOM   2146  CB  ASP   149     -20.237 -45.768  24.495  1.00  0.00      A   
ATOM   2147  HB1 ASP   149     -20.513 -46.826  24.298  1.00  0.00      A   
ATOM   2148  HB2 ASP   149     -20.882 -45.086  23.901  1.00  0.00      A   
ATOM   2149  CG  ASP   149     -20.395 -45.484  25.929  1.00  0.00      A   
ATOM   2150  OD1 ASP   149     -19.440 -45.282  26.694  1.00  0.00      A   
ATOM   2151  OD2 ASP   149     -21.527 -45.661  26.346  1.00  0.00      A   
ATOM   2152  C   ASP   149     -18.688 -45.805  22.557  1.00  0.00      A   
ATOM   2153  O   ASP   149     -18.266 -46.905  22.182  1.00  0.00      A   
ATOM   2154  N   GLU   150     -19.030 -44.856  21.671  1.00  0.00      A   
ATOM   2155  HN  GLU   150     -19.195 -43.912  21.948  1.00  0.00      A   
ATOM   2156  CA  GLU   150     -19.329 -44.993  20.293  1.00  0.00      A   
ATOM   2157  HA  GLU   150     -19.282 -46.058  20.121  1.00  0.00      A   
ATOM   2158  CB  GLU   150     -20.791 -44.448  20.096  1.00  0.00      A   
ATOM   2159  HB1 GLU   150     -21.057 -44.473  19.017  1.00  0.00      A   
ATOM   2160  HB2 GLU   150     -20.870 -43.463  20.603  1.00  0.00      A   
ATOM   2161  CG  GLU   150     -21.837 -45.288  20.815  1.00  0.00      A   
ATOM   2162  HG1 GLU   150     -21.755 -45.392  21.918  1.00  0.00      A   
ATOM   2163  HG2 GLU   150     -21.721 -46.350  20.508  1.00  0.00      A   
ATOM   2164  CD  GLU   150     -23.244 -44.619  20.477  1.00  0.00      A   
ATOM   2165  OE1 GLU   150     -24.288 -45.244  20.650  1.00  0.00      A   
ATOM   2166  OE2 GLU   150     -23.208 -43.385  20.068  1.00  0.00      A   
ATOM   2167  C   GLU   150     -18.235 -44.435  19.492  1.00  0.00      A   
ATOM   2168  O   GLU   150     -18.439 -43.819  18.432  1.00  0.00      A   
ATOM   2169  N   CYS   151     -17.049 -44.828  19.879  1.00  0.00      A   
ATOM   2170  HN  CYS   151     -17.039 -45.361  20.722  1.00  0.00      A   
ATOM   2171  CA  CYS   151     -15.776 -44.524  19.280  1.00  0.00      A   
ATOM   2172  HA  CYS   151     -15.901 -43.832  18.460  1.00  0.00      A   
ATOM   2173  CB  CYS   151     -14.738 -44.126  20.414  1.00  0.00      A   
ATOM   2174  HB1 CYS   151     -14.526 -45.033  21.019  1.00  0.00      A   
ATOM   2175  HB2 CYS   151     -15.332 -43.451  21.067  1.00  0.00      A   
ATOM   2176  SG  CYS   151     -13.234 -43.233  20.007  1.00  0.00      A   
ATOM   2177  HG1 CYS   151     -13.746 -42.455  19.066  1.00  0.00      A   
ATOM   2178  C   CYS   151     -15.216 -45.764  18.579  1.00  0.00      A   
ATOM   2179  O   CYS   151     -15.631 -46.836  18.846  1.00  0.00      A   
ATOM   2180  N   GLU   152     -14.268 -45.499  17.647  1.00  0.00      A   
ATOM   2181  HN  GLU   152     -14.023 -44.580  17.349  1.00  0.00      A   
ATOM   2182  CA  GLU   152     -13.685 -46.539  16.898  1.00  0.00      A   
ATOM   2183  HA  GLU   152     -14.219 -47.447  17.137  1.00  0.00      A   
ATOM   2184  CB  GLU   152     -13.727 -46.061  15.374  1.00  0.00      A   
ATOM   2185  HB1 GLU   152     -13.253 -46.880  14.791  1.00  0.00      A   
ATOM   2186  HB2 GLU   152     -13.069 -45.188  15.180  1.00  0.00      A   
ATOM   2187  CG  GLU   152     -15.106 -45.917  14.891  1.00  0.00      A   
ATOM   2188  HG1 GLU   152     -15.718 -45.215  15.496  1.00  0.00      A   
ATOM   2189  HG2 GLU   152     -15.739 -46.822  15.008  1.00  0.00      A   
ATOM   2190  CD  GLU   152     -15.258 -45.538  13.456  1.00  0.00      A   
ATOM   2191  OE1 GLU   152     -15.688 -44.414  13.038  1.00  0.00      A   
ATOM   2192  OE2 GLU   152     -15.068 -46.502  12.648  1.00  0.00      A   
ATOM   2193  C   GLU   152     -12.210 -46.786  17.192  1.00  0.00      A   
ATOM   2194  O   GLU   152     -11.746 -47.798  16.769  1.00  0.00      A   
ATOM   2195  N   LEU   153     -11.478 -45.901  17.953  1.00  0.00      A   
ATOM   2196  HN  LEU   153     -11.923 -45.075  18.289  1.00  0.00      A   
ATOM   2197  CA  LEU   153     -10.048 -46.125  18.326  1.00  0.00      A   
ATOM   2198  HA  LEU   153     -10.019 -47.120  18.744  1.00  0.00      A   
ATOM   2199  CB  LEU   153      -9.182 -45.958  17.034  1.00  0.00      A   
ATOM   2200  HB1 LEU   153      -9.418 -44.924  16.704  1.00  0.00      A   
ATOM   2201  HB2 LEU   153      -9.517 -46.671  16.251  1.00  0.00      A   
ATOM   2202  CG  LEU   153      -7.620 -46.136  17.230  1.00  0.00      A   
ATOM   2203  HG  LEU   153      -7.155 -45.474  17.992  1.00  0.00      A   
ATOM   2204  CD1 LEU   153      -7.242 -47.541  17.769  1.00  0.00      A   
ATOM   2205 HD11 LEU   153      -7.628 -47.612  18.808  1.00  0.00      A   
ATOM   2206 HD12 LEU   153      -6.155 -47.601  17.991  1.00  0.00      A   
ATOM   2207 HD13 LEU   153      -7.605 -48.376  17.133  1.00  0.00      A   
ATOM   2208  CD2 LEU   153      -6.843 -45.746  15.943  1.00  0.00      A   
ATOM   2209 HD21 LEU   153      -7.183 -44.726  15.664  1.00  0.00      A   
ATOM   2210 HD22 LEU   153      -7.070 -46.503  15.162  1.00  0.00      A   
ATOM   2211 HD23 LEU   153      -5.767 -45.956  16.119  1.00  0.00      A   
ATOM   2212  C   LEU   153      -9.519 -45.142  19.329  1.00  0.00      A   
ATOM   2213  O   LEU   153      -9.794 -43.968  19.261  1.00  0.00      A   
ATOM   2214  N   TYR   154      -8.718 -45.566  20.342  1.00  0.00      A   
ATOM   2215  HN  TYR   154      -8.343 -46.490  20.341  1.00  0.00      A   
ATOM   2216  CA  TYR   154      -8.201 -44.615  21.327  1.00  0.00      A   
ATOM   2217  HA  TYR   154      -8.559 -43.623  21.095  1.00  0.00      A   
ATOM   2218  CB  TYR   154      -8.455 -44.964  22.800  1.00  0.00      A   
ATOM   2219  HB1 TYR   154      -8.091 -44.079  23.365  1.00  0.00      A   
ATOM   2220  HB2 TYR   154      -7.859 -45.848  23.113  1.00  0.00      A   
ATOM   2221  CG  TYR   154      -9.907 -45.260  23.118  1.00  0.00      A   
ATOM   2222  CD1 TYR   154     -11.014 -44.430  22.859  1.00  0.00      A   
ATOM   2223  HD1 TYR   154     -10.824 -43.473  22.396  1.00  0.00      A   
ATOM   2224  CE1 TYR   154     -12.303 -44.741  23.201  1.00  0.00      A   
ATOM   2225  HE1 TYR   154     -13.122 -44.115  22.881  1.00  0.00      A   
ATOM   2226  CZ  TYR   154     -12.595 -45.939  23.888  1.00  0.00      A   
ATOM   2227  OH  TYR   154     -13.893 -46.354  24.267  1.00  0.00      A   
ATOM   2228  HH  TYR   154     -14.547 -45.679  24.071  1.00  0.00      A   
ATOM   2229  CD2 TYR   154     -10.180 -46.387  23.860  1.00  0.00      A   
ATOM   2230  HD2 TYR   154      -9.273 -46.834  24.240  1.00  0.00      A   
ATOM   2231  CE2 TYR   154     -11.451 -46.771  24.178  1.00  0.00      A   
ATOM   2232  HE2 TYR   154     -11.553 -47.680  24.751  1.00  0.00      A   
ATOM   2233  C   TYR   154      -6.722 -44.758  21.115  1.00  0.00      A   
ATOM   2234  O   TYR   154      -6.223 -45.888  20.928  1.00  0.00      A   
ATOM   2235  N   VAL   155      -5.948 -43.705  21.184  1.00  0.00      A   
ATOM   2236  HN  VAL   155      -6.238 -42.767  21.358  1.00  0.00      A   
ATOM   2237  CA  VAL   155      -4.583 -43.708  20.973  1.00  0.00      A   
ATOM   2238  HA  VAL   155      -4.137 -44.688  20.895  1.00  0.00      A   
ATOM   2239  CB  VAL   155      -4.132 -42.923  19.648  1.00  0.00      A   
ATOM   2240  HB  VAL   155      -4.121 -41.823  19.797  1.00  0.00      A   
ATOM   2241  CG1 VAL   155      -2.627 -43.201  19.251  1.00  0.00      A   
ATOM   2242 HG11 VAL   155      -2.402 -44.288  19.256  1.00  0.00      A   
ATOM   2243 HG12 VAL   155      -1.952 -42.622  19.917  1.00  0.00      A   
ATOM   2244 HG13 VAL   155      -2.479 -42.780  18.233  1.00  0.00      A   
ATOM   2245  CG2 VAL   155      -4.979 -43.271  18.433  1.00  0.00      A   
ATOM   2246 HG21 VAL   155      -6.069 -43.278  18.649  1.00  0.00      A   
ATOM   2247 HG22 VAL   155      -4.711 -44.331  18.233  1.00  0.00      A   
ATOM   2248 HG23 VAL   155      -4.735 -42.722  17.499  1.00  0.00      A   
ATOM   2249  C   VAL   155      -3.941 -42.923  22.125  1.00  0.00      A   
ATOM   2250  O   VAL   155      -4.049 -41.674  22.294  1.00  0.00      A   
ATOM   2251  N   LEU   156      -3.209 -43.597  23.054  1.00  0.00      A   
ATOM   2252  HN  LEU   156      -3.017 -44.562  22.894  1.00  0.00      A   
ATOM   2253  CA  LEU   156      -2.736 -43.068  24.355  1.00  0.00      A   
ATOM   2254  HA  LEU   156      -3.049 -42.037  24.435  1.00  0.00      A   
ATOM   2255  CB  LEU   156      -3.267 -43.916  25.513  1.00  0.00      A   
ATOM   2256  HB1 LEU   156      -2.818 -43.571  26.469  1.00  0.00      A   
ATOM   2257  HB2 LEU   156      -2.956 -44.930  25.183  1.00  0.00      A   
ATOM   2258  CG  LEU   156      -4.852 -43.857  25.639  1.00  0.00      A   
ATOM   2259  HG  LEU   156      -5.435 -44.331  24.820  1.00  0.00      A   
ATOM   2260  CD1 LEU   156      -5.308 -44.707  26.823  1.00  0.00      A   
ATOM   2261 HD11 LEU   156      -6.408 -44.583  26.917  1.00  0.00      A   
ATOM   2262 HD12 LEU   156      -4.962 -44.223  27.761  1.00  0.00      A   
ATOM   2263 HD13 LEU   156      -4.978 -45.766  26.891  1.00  0.00      A   
ATOM   2264  CD2 LEU   156      -5.216 -42.407  25.754  1.00  0.00      A   
ATOM   2265 HD21 LEU   156      -4.625 -41.980  26.592  1.00  0.00      A   
ATOM   2266 HD22 LEU   156      -6.302 -42.228  25.906  1.00  0.00      A   
ATOM   2267 HD23 LEU   156      -5.139 -41.871  24.784  1.00  0.00      A   
ATOM   2268  C   LEU   156      -1.213 -42.965  24.580  1.00  0.00      A   
ATOM   2269  O   LEU   156      -0.492 -43.943  24.644  1.00  0.00      A   
ATOM   2270  N   GLU   157      -0.660 -41.745  24.721  1.00  0.00      A   
ATOM   2271  HN  GLU   157      -1.134 -40.880  24.573  1.00  0.00      A   
ATOM   2272  CA  GLU   157       0.583 -41.563  25.435  1.00  0.00      A   
ATOM   2273  HA  GLU   157       1.385 -42.205  25.099  1.00  0.00      A   
ATOM   2274  CB  GLU   157       1.030 -40.095  25.199  1.00  0.00      A   
ATOM   2275  HB1 GLU   157       0.113 -39.533  24.921  1.00  0.00      A   
ATOM   2276  HB2 GLU   157       1.690 -40.009  24.309  1.00  0.00      A   
ATOM   2277  CG  GLU   157       1.683 -39.398  26.445  1.00  0.00      A   
ATOM   2278  HG1 GLU   157       2.588 -40.016  26.626  1.00  0.00      A   
ATOM   2279  HG2 GLU   157       1.065 -39.451  27.367  1.00  0.00      A   
ATOM   2280  CD  GLU   157       1.911 -37.896  26.240  1.00  0.00      A   
ATOM   2281  OE1 GLU   157       2.286 -37.440  25.144  1.00  0.00      A   
ATOM   2282  OE2 GLU   157       1.724 -37.228  27.286  1.00  0.00      A   
ATOM   2283  C   GLU   157       0.372 -41.870  26.916  1.00  0.00      A   
ATOM   2284  O   GLU   157      -0.706 -41.643  27.513  1.00  0.00      A   
ATOM   2285  N   LEU   158       1.416 -42.447  27.509  1.00  0.00      A   
ATOM   2286  HN  LEU   158       2.174 -42.816  26.977  1.00  0.00      A   
ATOM   2287  CA  LEU   158       1.382 -42.684  28.925  1.00  0.00      A   
ATOM   2288  HA  LEU   158       0.968 -41.807  29.399  1.00  0.00      A   
ATOM   2289  CB  LEU   158       0.525 -43.931  29.285  1.00  0.00      A   
ATOM   2290  HB1 LEU   158      -0.473 -43.766  28.825  1.00  0.00      A   
ATOM   2291  HB2 LEU   158       0.476 -43.909  30.394  1.00  0.00      A   
ATOM   2292  CG  LEU   158       0.963 -45.354  28.994  1.00  0.00      A   
ATOM   2293  HG  LEU   158       1.949 -45.447  29.498  1.00  0.00      A   
ATOM   2294  CD1 LEU   158       0.012 -46.459  29.509  1.00  0.00      A   
ATOM   2295 HD11 LEU   158      -0.375 -46.262  30.532  1.00  0.00      A   
ATOM   2296 HD12 LEU   158       0.527 -47.443  29.493  1.00  0.00      A   
ATOM   2297 HD13 LEU   158      -0.823 -46.537  28.781  1.00  0.00      A   
ATOM   2298  CD2 LEU   158       1.055 -45.650  27.495  1.00  0.00      A   
ATOM   2299 HD21 LEU   158       0.103 -45.435  26.966  1.00  0.00      A   
ATOM   2300 HD22 LEU   158       1.361 -46.711  27.374  1.00  0.00      A   
ATOM   2301 HD23 LEU   158       1.925 -45.047  27.158  1.00  0.00      A   
ATOM   2302  C   LEU   158       2.920 -42.737  29.267  1.00  0.00      A   
ATOM   2303  O   LEU   158       3.765 -42.918  28.383  1.00  0.00      A   
ATOM   2304  N   SER   159       3.218 -42.312  30.527  1.00  0.00      A   
ATOM   2305  HN  SER   159       2.386 -42.126  31.044  1.00  0.00      A   
ATOM   2306  CA  SER   159       4.552 -41.971  30.960  1.00  0.00      A   
ATOM   2307  HA  SER   159       5.178 -42.140  30.097  1.00  0.00      A   
ATOM   2308  CB  SER   159       4.636 -40.553  31.529  1.00  0.00      A   
ATOM   2309  HB1 SER   159       4.133 -40.444  32.514  1.00  0.00      A   
ATOM   2310  HB2 SER   159       4.133 -39.895  30.788  1.00  0.00      A   
ATOM   2311  OG  SER   159       5.999 -40.024  31.732  1.00  0.00      A   
ATOM   2312  HG1 SER   159       6.510 -40.176  30.933  1.00  0.00      A   
ATOM   2313  C   SER   159       4.902 -43.002  32.066  1.00  0.00      A   
ATOM   2314  O   SER   159       4.078 -43.705  32.562  1.00  0.00      A   
ATOM   2315  N   SER   160       6.204 -43.001  32.498  1.00  0.00      A   
ATOM   2316  HN  SER   160       6.846 -42.304  32.188  1.00  0.00      A   
ATOM   2317  CA  SER   160       6.786 -44.149  33.234  1.00  0.00      A   
ATOM   2318  HA  SER   160       6.769 -45.033  32.613  1.00  0.00      A   
ATOM   2319  CB  SER   160       8.268 -43.929  33.660  1.00  0.00      A   
ATOM   2320  HB1 SER   160       8.855 -43.852  32.720  1.00  0.00      A   
ATOM   2321  HB2 SER   160       8.583 -44.889  34.121  1.00  0.00      A   
ATOM   2322  OG  SER   160       8.465 -42.897  34.584  1.00  0.00      A   
ATOM   2323  HG1 SER   160       8.316 -43.272  35.455  1.00  0.00      A   
ATOM   2324  C   SER   160       5.914 -44.510  34.542  1.00  0.00      A   
ATOM   2325  O   SER   160       5.553 -45.680  34.865  1.00  0.00      A   
ATOM   2326  N   PHE   161       5.493 -43.455  35.304  1.00  0.00      A   
ATOM   2327  HN  PHE   161       5.745 -42.589  34.878  1.00  0.00      A   
ATOM   2328  CA  PHE   161       4.725 -43.436  36.527  1.00  0.00      A   
ATOM   2329  HA  PHE   161       5.242 -43.937  37.332  1.00  0.00      A   
ATOM   2330  CB  PHE   161       4.545 -41.922  36.889  1.00  0.00      A   
ATOM   2331  HB1 PHE   161       4.011 -41.754  37.848  1.00  0.00      A   
ATOM   2332  HB2 PHE   161       3.774 -41.463  36.234  1.00  0.00      A   
ATOM   2333  CG  PHE   161       5.802 -41.080  36.822  1.00  0.00      A   
ATOM   2334  CD1 PHE   161       6.838 -41.241  37.733  1.00  0.00      A   
ATOM   2335  HD1 PHE   161       6.735 -41.977  38.516  1.00  0.00      A   
ATOM   2336  CE1 PHE   161       7.930 -40.360  37.793  1.00  0.00      A   
ATOM   2337  HE1 PHE   161       8.707 -40.573  38.512  1.00  0.00      A   
ATOM   2338  CZ  PHE   161       8.136 -39.408  36.749  1.00  0.00      A   
ATOM   2339  HZ  PHE   161       9.000 -38.764  36.680  1.00  0.00      A   
ATOM   2340  CD2 PHE   161       5.922 -40.070  35.894  1.00  0.00      A   
ATOM   2341  HD2 PHE   161       5.098 -39.861  35.227  1.00  0.00      A   
ATOM   2342  CE2 PHE   161       7.097 -39.244  35.834  1.00  0.00      A   
ATOM   2343  HE2 PHE   161       7.156 -38.379  35.190  1.00  0.00      A   
ATOM   2344  C   PHE   161       3.349 -44.045  36.276  1.00  0.00      A   
ATOM   2345  O   PHE   161       2.811 -44.777  37.105  1.00  0.00      A   
ATOM   2346  N   GLN   162       2.716 -43.809  35.126  1.00  0.00      A   
ATOM   2347  HN  GLN   162       3.182 -43.325  34.390  1.00  0.00      A   
ATOM   2348  CA  GLN   162       1.464 -44.378  34.693  1.00  0.00      A   
ATOM   2349  HA  GLN   162       0.816 -44.365  35.557  1.00  0.00      A   
ATOM   2350  CB  GLN   162       0.591 -43.779  33.564  1.00  0.00      A   
ATOM   2351  HB1 GLN   162      -0.354 -44.326  33.361  1.00  0.00      A   
ATOM   2352  HB2 GLN   162       1.339 -43.755  32.743  1.00  0.00      A   
ATOM   2353  CG  GLN   162       0.065 -42.296  33.976  1.00  0.00      A   
ATOM   2354  HG1 GLN   162       0.794 -41.876  34.701  1.00  0.00      A   
ATOM   2355  HG2 GLN   162      -0.896 -42.527  34.484  1.00  0.00      A   
ATOM   2356  CD  GLN   162      -0.010 -41.521  32.660  1.00  0.00      A   
ATOM   2357  OE1 GLN   162       1.007 -41.309  32.000  1.00  0.00      A   
ATOM   2358  NE2 GLN   162      -1.172 -40.897  32.398  1.00  0.00      A   
ATOM   2359 HE21 GLN   162      -2.059 -41.300  32.623  1.00  0.00      A   
ATOM   2360 HE22 GLN   162      -1.144 -40.059  31.853  1.00  0.00      A   
ATOM   2361  C   GLN   162       1.660 -45.885  34.256  1.00  0.00      A   
ATOM   2362  O   GLN   162       0.850 -46.739  34.542  1.00  0.00      A   
ATOM   2363  N   LEU   163       2.813 -46.291  33.657  1.00  0.00      A   
ATOM   2364  HN  LEU   163       3.381 -45.544  33.320  1.00  0.00      A   
ATOM   2365  CA  LEU   163       3.132 -47.680  33.453  1.00  0.00      A   
ATOM   2366  HA  LEU   163       2.218 -48.134  33.098  1.00  0.00      A   
ATOM   2367  CB  LEU   163       4.270 -47.920  32.509  1.00  0.00      A   
ATOM   2368  HB1 LEU   163       4.298 -49.010  32.292  1.00  0.00      A   
ATOM   2369  HB2 LEU   163       5.147 -47.421  32.973  1.00  0.00      A   
ATOM   2370  CG  LEU   163       4.073 -47.187  31.186  1.00  0.00      A   
ATOM   2371  HG  LEU   163       4.000 -46.101  31.409  1.00  0.00      A   
ATOM   2372  CD1 LEU   163       5.263 -47.277  30.279  1.00  0.00      A   
ATOM   2373 HD11 LEU   163       5.496 -48.334  30.029  1.00  0.00      A   
ATOM   2374 HD12 LEU   163       6.135 -46.879  30.841  1.00  0.00      A   
ATOM   2375 HD13 LEU   163       5.092 -46.653  29.376  1.00  0.00      A   
ATOM   2376  CD2 LEU   163       2.826 -47.749  30.477  1.00  0.00      A   
ATOM   2377 HD21 LEU   163       2.824 -48.859  30.527  1.00  0.00      A   
ATOM   2378 HD22 LEU   163       2.798 -47.493  29.396  1.00  0.00      A   
ATOM   2379 HD23 LEU   163       1.886 -47.432  30.976  1.00  0.00      A   
ATOM   2380  C   LEU   163       3.255 -48.477  34.741  1.00  0.00      A   
ATOM   2381  O   LEU   163       2.768 -49.567  34.842  1.00  0.00      A   
ATOM   2382  N   GLU   164       3.799 -47.807  35.807  1.00  0.00      A   
ATOM   2383  HN  GLU   164       4.245 -46.924  35.680  1.00  0.00      A   
ATOM   2384  CA  GLU   164       3.729 -48.348  37.159  1.00  0.00      A   
ATOM   2385  HA  GLU   164       4.160 -49.334  37.257  1.00  0.00      A   
ATOM   2386  CB  GLU   164       4.483 -47.495  38.120  1.00  0.00      A   
ATOM   2387  HB1 GLU   164       4.184 -47.781  39.151  1.00  0.00      A   
ATOM   2388  HB2 GLU   164       4.255 -46.409  38.066  1.00  0.00      A   
ATOM   2389  CG  GLU   164       6.008 -47.604  38.008  1.00  0.00      A   
ATOM   2390  HG1 GLU   164       6.343 -47.229  37.017  1.00  0.00      A   
ATOM   2391  HG2 GLU   164       6.295 -48.661  38.193  1.00  0.00      A   
ATOM   2392  CD  GLU   164       6.743 -46.739  39.040  1.00  0.00      A   
ATOM   2393  OE1 GLU   164       7.473 -47.309  39.936  1.00  0.00      A   
ATOM   2394  OE2 GLU   164       6.461 -45.499  39.077  1.00  0.00      A   
ATOM   2395  C   GLU   164       2.267 -48.544  37.695  1.00  0.00      A   
ATOM   2396  O   GLU   164       1.971 -49.497  38.359  1.00  0.00      A   
ATOM   2397  N   THR   165       1.309 -47.678  37.386  1.00  0.00      A   
ATOM   2398  HN  THR   165       1.618 -46.850  36.925  1.00  0.00      A   
ATOM   2399  CA  THR   165      -0.073 -47.788  37.855  1.00  0.00      A   
ATOM   2400  HA  THR   165      -0.151 -48.537  38.629  1.00  0.00      A   
ATOM   2401  CB  THR   165      -0.714 -46.548  38.422  1.00  0.00      A   
ATOM   2402  HB  THR   165      -1.723 -46.843  38.782  1.00  0.00      A   
ATOM   2403  OG1 THR   165      -0.760 -45.510  37.387  1.00  0.00      A   
ATOM   2404  HG1 THR   165       0.133 -45.156  37.395  1.00  0.00      A   
ATOM   2405  CG2 THR   165       0.096 -46.025  39.618  1.00  0.00      A   
ATOM   2406 HG21 THR   165       1.091 -45.607  39.355  1.00  0.00      A   
ATOM   2407 HG22 THR   165       0.323 -46.792  40.389  1.00  0.00      A   
ATOM   2408 HG23 THR   165      -0.439 -45.224  40.172  1.00  0.00      A   
ATOM   2409  C   THR   165      -1.036 -48.303  36.786  1.00  0.00      A   
ATOM   2410  O   THR   165      -2.215 -48.404  37.070  1.00  0.00      A   
ATOM   2411  N   THR   166      -0.536 -48.804  35.618  1.00  0.00      A   
ATOM   2412  HN  THR   166       0.392 -48.626  35.298  1.00  0.00      A   
ATOM   2413  CA  THR   166      -1.442 -49.422  34.599  1.00  0.00      A   
ATOM   2414  HA  THR   166      -2.450 -49.363  34.981  1.00  0.00      A   
ATOM   2415  CB  THR   166      -1.276 -48.894  33.217  1.00  0.00      A   
ATOM   2416  HB  THR   166      -0.358 -49.242  32.694  1.00  0.00      A   
ATOM   2417  OG1 THR   166      -1.374 -47.475  33.014  1.00  0.00      A   
ATOM   2418  HG1 THR   166      -0.955 -47.113  33.798  1.00  0.00      A   
ATOM   2419  CG2 THR   166      -2.526 -49.359  32.359  1.00  0.00      A   
ATOM   2420 HG21 THR   166      -3.453 -48.844  32.690  1.00  0.00      A   
ATOM   2421 HG22 THR   166      -2.650 -50.461  32.421  1.00  0.00      A   
ATOM   2422 HG23 THR   166      -2.437 -49.011  31.307  1.00  0.00      A   
ATOM   2423  C   THR   166      -1.238 -50.916  34.636  1.00  0.00      A   
ATOM   2424  O   THR   166      -0.092 -51.430  34.667  1.00  0.00      A   
ATOM   2425  N   SER   167      -2.295 -51.755  34.689  1.00  0.00      A   
ATOM   2426  HN  SER   167      -3.215 -51.403  34.535  1.00  0.00      A   
ATOM   2427  CA  SER   167      -2.225 -53.207  34.748  1.00  0.00      A   
ATOM   2428  HA  SER   167      -1.282 -53.596  34.395  1.00  0.00      A   
ATOM   2429  CB  SER   167      -2.318 -53.777  36.231  1.00  0.00      A   
ATOM   2430  HB1 SER   167      -1.521 -53.289  36.831  1.00  0.00      A   
ATOM   2431  HB2 SER   167      -2.016 -54.834  36.068  1.00  0.00      A   
ATOM   2432  OG  SER   167      -3.576 -53.639  36.898  1.00  0.00      A   
ATOM   2433  HG1 SER   167      -3.631 -52.687  37.006  1.00  0.00      A   
ATOM   2434  C   SER   167      -3.369 -53.810  33.958  1.00  0.00      A   
ATOM   2435  O   SER   167      -3.219 -54.938  33.605  1.00  0.00      A   
ATOM   2436  N   SER   168      -4.385 -53.010  33.519  1.00  0.00      A   
ATOM   2437  HN  SER   168      -4.429 -52.053  33.794  1.00  0.00      A   
ATOM   2438  CA  SER   168      -5.541 -53.524  32.824  1.00  0.00      A   
ATOM   2439  HA  SER   168      -5.487 -54.594  32.689  1.00  0.00      A   
ATOM   2440  CB  SER   168      -6.957 -53.094  33.415  1.00  0.00      A   
ATOM   2441  HB1 SER   168      -7.843 -53.646  33.034  1.00  0.00      A   
ATOM   2442  HB2 SER   168      -7.196 -52.058  33.093  1.00  0.00      A   
ATOM   2443  OG  SER   168      -6.932 -53.117  34.791  1.00  0.00      A   
ATOM   2444  HG1 SER   168      -6.155 -52.684  35.151  1.00  0.00      A   
ATOM   2445  C   SER   168      -5.569 -52.919  31.423  1.00  0.00      A   
ATOM   2446  O   SER   168      -6.614 -52.761  30.806  1.00  0.00      A   
ATOM   2447  N   LEU   169      -4.444 -52.604  30.923  1.00  0.00      A   
ATOM   2448  HN  LEU   169      -3.660 -52.724  31.527  1.00  0.00      A   
ATOM   2449  CA  LEU   169      -4.196 -52.153  29.569  1.00  0.00      A   
ATOM   2450  HA  LEU   169      -4.716 -51.216  29.431  1.00  0.00      A   
ATOM   2451  CB  LEU   169      -2.661 -51.994  29.419  1.00  0.00      A   
ATOM   2452  HB1 LEU   169      -2.178 -52.961  29.677  1.00  0.00      A   
ATOM   2453  HB2 LEU   169      -2.382 -51.269  30.214  1.00  0.00      A   
ATOM   2454  CG  LEU   169      -2.190 -51.446  28.071  1.00  0.00      A   
ATOM   2455  HG  LEU   169      -2.390 -52.243  27.323  1.00  0.00      A   
ATOM   2456  CD1 LEU   169      -2.811 -50.144  27.573  1.00  0.00      A   
ATOM   2457 HD11 LEU   169      -2.459 -49.276  28.171  1.00  0.00      A   
ATOM   2458 HD12 LEU   169      -3.903 -49.942  27.614  1.00  0.00      A   
ATOM   2459 HD13 LEU   169      -2.521 -50.125  26.500  1.00  0.00      A   
ATOM   2460  CD2 LEU   169      -0.653 -51.250  28.042  1.00  0.00      A   
ATOM   2461 HD21 LEU   169      -0.148 -52.217  28.253  1.00  0.00      A   
ATOM   2462 HD22 LEU   169      -0.265 -50.516  28.781  1.00  0.00      A   
ATOM   2463 HD23 LEU   169      -0.246 -50.912  27.065  1.00  0.00      A   
ATOM   2464  C   LEU   169      -4.725 -53.234  28.552  1.00  0.00      A   
ATOM   2465  O   LEU   169      -4.524 -54.467  28.653  1.00  0.00      A   
ATOM   2466  N   GLN   170      -5.285 -52.755  27.402  1.00  0.00      A   
ATOM   2467  HN  GLN   170      -5.392 -51.782  27.212  1.00  0.00      A   
ATOM   2468  CA  GLN   170      -5.742 -53.648  26.369  1.00  0.00      A   
ATOM   2469  HA  GLN   170      -5.482 -54.659  26.644  1.00  0.00      A   
ATOM   2470  CB  GLN   170      -7.294 -53.708  26.346  1.00  0.00      A   
ATOM   2471  HB1 GLN   170      -7.593 -54.495  25.621  1.00  0.00      A   
ATOM   2472  HB2 GLN   170      -7.774 -52.726  26.145  1.00  0.00      A   
ATOM   2473  CG  GLN   170      -7.930 -54.039  27.695  1.00  0.00      A   
ATOM   2474  HG1 GLN   170      -7.845 -53.298  28.519  1.00  0.00      A   
ATOM   2475  HG2 GLN   170      -7.558 -54.979  28.157  1.00  0.00      A   
ATOM   2476  CD  GLN   170      -9.496 -54.217  27.644  1.00  0.00      A   
ATOM   2477  OE1 GLN   170     -10.016 -55.266  27.250  1.00  0.00      A   
ATOM   2478  NE2 GLN   170     -10.251 -53.178  28.004  1.00  0.00      A   
ATOM   2479 HE21 GLN   170     -11.234 -53.289  27.859  1.00  0.00      A   
ATOM   2480 HE22 GLN   170      -9.856 -52.314  28.316  1.00  0.00      A   
ATOM   2481  C   GLN   170      -5.124 -53.417  24.977  1.00  0.00      A   
ATOM   2482  O   GLN   170      -5.662 -53.985  23.959  1.00  0.00      A   
ATOM   2483  N   ALA   171      -4.050 -52.677  24.762  1.00  0.00      A   
ATOM   2484  HN  ALA   171      -3.610 -52.438  25.624  1.00  0.00      A   
ATOM   2485  CA  ALA   171      -3.467 -52.265  23.526  1.00  0.00      A   
ATOM   2486  HA  ALA   171      -4.118 -51.489  23.152  1.00  0.00      A   
ATOM   2487  CB  ALA   171      -2.096 -51.645  23.882  1.00  0.00      A   
ATOM   2488  HB1 ALA   171      -1.512 -51.320  22.995  1.00  0.00      A   
ATOM   2489  HB2 ALA   171      -1.519 -52.481  24.332  1.00  0.00      A   
ATOM   2490  HB3 ALA   171      -2.085 -50.746  24.535  1.00  0.00      A   
ATOM   2491  C   ALA   171      -3.348 -53.332  22.383  1.00  0.00      A   
ATOM   2492  O   ALA   171      -2.767 -54.380  22.519  1.00  0.00      A   
ATOM   2493  N   VAL   172      -3.896 -52.969  21.236  1.00  0.00      A   
ATOM   2494  HN  VAL   172      -4.525 -52.222  21.035  1.00  0.00      A   
ATOM   2495  CA  VAL   172      -3.656 -53.688  20.058  1.00  0.00      A   
ATOM   2496  HA  VAL   172      -3.712 -54.734  20.323  1.00  0.00      A   
ATOM   2497  CB  VAL   172      -4.702 -53.284  18.941  1.00  0.00      A   
ATOM   2498  HB  VAL   172      -5.645 -53.182  19.519  1.00  0.00      A   
ATOM   2499  CG1 VAL   172      -4.264 -51.996  18.160  1.00  0.00      A   
ATOM   2500 HG11 VAL   172      -3.370 -52.219  17.540  1.00  0.00      A   
ATOM   2501 HG12 VAL   172      -4.121 -51.158  18.876  1.00  0.00      A   
ATOM   2502 HG13 VAL   172      -5.011 -51.529  17.483  1.00  0.00      A   
ATOM   2503  CG2 VAL   172      -4.927 -54.557  18.123  1.00  0.00      A   
ATOM   2504 HG21 VAL   172      -5.190 -55.418  18.774  1.00  0.00      A   
ATOM   2505 HG22 VAL   172      -3.978 -54.709  17.565  1.00  0.00      A   
ATOM   2506 HG23 VAL   172      -5.909 -54.434  17.619  1.00  0.00      A   
ATOM   2507  C   VAL   172      -2.179 -53.514  19.598  1.00  0.00      A   
ATOM   2508  O   VAL   172      -1.524 -54.426  19.072  1.00  0.00      A   
ATOM   2509  N   ALA   173      -1.675 -52.350  19.878  1.00  0.00      A   
ATOM   2510  HN  ALA   173      -2.131 -51.556  20.271  1.00  0.00      A   
ATOM   2511  CA  ALA   173      -0.324 -52.015  19.525  1.00  0.00      A   
ATOM   2512  HA  ALA   173       0.253 -52.922  19.413  1.00  0.00      A   
ATOM   2513  CB  ALA   173      -0.467 -51.215  18.182  1.00  0.00      A   
ATOM   2514  HB1 ALA   173      -1.216 -50.399  18.251  1.00  0.00      A   
ATOM   2515  HB2 ALA   173      -0.753 -52.012  17.462  1.00  0.00      A   
ATOM   2516  HB3 ALA   173       0.505 -50.733  17.945  1.00  0.00      A   
ATOM   2517  C   ALA   173       0.248 -51.177  20.620  1.00  0.00      A   
ATOM   2518  O   ALA   173      -0.438 -50.308  21.194  1.00  0.00      A   
ATOM   2519  N   ALA   174       1.497 -51.399  20.960  1.00  0.00      A   
ATOM   2520  HN  ALA   174       2.011 -52.099  20.470  1.00  0.00      A   
ATOM   2521  CA  ALA   174       2.191 -50.600  21.934  1.00  0.00      A   
ATOM   2522  HA  ALA   174       1.790 -49.597  21.898  1.00  0.00      A   
ATOM   2523  CB  ALA   174       1.869 -51.136  23.366  1.00  0.00      A   
ATOM   2524  HB1 ALA   174       2.406 -52.040  23.724  1.00  0.00      A   
ATOM   2525  HB2 ALA   174       0.792 -51.402  23.427  1.00  0.00      A   
ATOM   2526  HB3 ALA   174       2.138 -50.336  24.088  1.00  0.00      A   
ATOM   2527  C   ALA   174       3.700 -50.398  21.725  1.00  0.00      A   
ATOM   2528  O   ALA   174       4.417 -51.244  21.030  1.00  0.00      A   
ATOM   2529  N   THR   175       4.369 -49.354  22.218  1.00  0.00      A   
ATOM   2530  HN  THR   175       3.799 -48.604  22.543  1.00  0.00      A   
ATOM   2531  CA  THR   175       5.746 -49.172  21.926  1.00  0.00      A   
ATOM   2532  HA  THR   175       6.229 -50.101  21.660  1.00  0.00      A   
ATOM   2533  CB  THR   175       6.050 -48.203  20.704  1.00  0.00      A   
ATOM   2534  HB  THR   175       5.729 -48.726  19.779  1.00  0.00      A   
ATOM   2535  OG1 THR   175       7.392 -47.809  20.496  1.00  0.00      A   
ATOM   2536  HG1 THR   175       7.847 -48.654  20.460  1.00  0.00      A   
ATOM   2537  CG2 THR   175       5.189 -46.912  20.856  1.00  0.00      A   
ATOM   2538 HG21 THR   175       5.558 -46.306  21.711  1.00  0.00      A   
ATOM   2539 HG22 THR   175       4.094 -47.095  20.906  1.00  0.00      A   
ATOM   2540 HG23 THR   175       5.379 -46.401  19.888  1.00  0.00      A   
ATOM   2541  C   THR   175       6.527 -48.578  23.117  1.00  0.00      A   
ATOM   2542  O   THR   175       6.021 -47.663  23.770  1.00  0.00      A   
ATOM   2543  N   ILE   176       7.761 -48.965  23.300  1.00  0.00      A   
ATOM   2544  HN  ILE   176       8.132 -49.833  22.979  1.00  0.00      A   
ATOM   2545  CA  ILE   176       8.705 -48.027  23.958  1.00  0.00      A   
ATOM   2546  HA  ILE   176       8.257 -47.241  24.548  1.00  0.00      A   
ATOM   2547  CB  ILE   176       9.717 -48.659  24.991  1.00  0.00      A   
ATOM   2548  HB  ILE   176      10.304 -49.348  24.348  1.00  0.00      A   
ATOM   2549  CG2 ILE   176      10.520 -47.491  25.698  1.00  0.00      A   
ATOM   2550 HG21 ILE   176      11.383 -47.212  25.057  1.00  0.00      A   
ATOM   2551 HG22 ILE   176      10.924 -47.837  26.674  1.00  0.00      A   
ATOM   2552 HG23 ILE   176       9.873 -46.599  25.840  1.00  0.00      A   
ATOM   2553  CG1 ILE   176       8.949 -49.448  26.104  1.00  0.00      A   
ATOM   2554 HG11 ILE   176       8.088 -49.942  25.606  1.00  0.00      A   
ATOM   2555 HG12 ILE   176       8.503 -48.696  26.789  1.00  0.00      A   
ATOM   2556  CD  ILE   176       9.985 -50.369  26.917  1.00  0.00      A   
ATOM   2557  HD1 ILE   176      10.955 -49.911  27.207  1.00  0.00      A   
ATOM   2558  HD2 ILE   176      10.282 -51.197  26.238  1.00  0.00      A   
ATOM   2559  HD3 ILE   176       9.503 -50.653  27.877  1.00  0.00      A   
ATOM   2560  C   ILE   176       9.550 -47.388  22.836  1.00  0.00      A   
ATOM   2561  O   ILE   176      10.316 -48.136  22.254  1.00  0.00      A   
ATOM   2562  N   LEU   177       9.455 -46.114  22.440  1.00  0.00      A   
ATOM   2563  HN  LEU   177       8.804 -45.445  22.788  1.00  0.00      A   
ATOM   2564  CA  LEU   177      10.268 -45.544  21.427  1.00  0.00      A   
ATOM   2565  HA  LEU   177      10.262 -46.104  20.504  1.00  0.00      A   
ATOM   2566  CB  LEU   177       9.887 -44.057  21.156  1.00  0.00      A   
ATOM   2567  HB1 LEU   177      10.488 -43.618  20.331  1.00  0.00      A   
ATOM   2568  HB2 LEU   177       9.859 -43.400  22.051  1.00  0.00      A   
ATOM   2569  CG  LEU   177       8.335 -43.949  20.658  1.00  0.00      A   
ATOM   2570  HG  LEU   177       7.701 -44.485  21.397  1.00  0.00      A   
ATOM   2571  CD1 LEU   177       7.870 -42.515  20.551  1.00  0.00      A   
ATOM   2572 HD11 LEU   177       8.471 -41.988  19.780  1.00  0.00      A   
ATOM   2573 HD12 LEU   177       8.042 -41.997  21.518  1.00  0.00      A   
ATOM   2574 HD13 LEU   177       6.826 -42.386  20.191  1.00  0.00      A   
ATOM   2575  CD2 LEU   177       8.195 -44.602  19.352  1.00  0.00      A   
ATOM   2576 HD21 LEU   177       8.818 -44.142  18.555  1.00  0.00      A   
ATOM   2577 HD22 LEU   177       7.209 -44.573  18.842  1.00  0.00      A   
ATOM   2578 HD23 LEU   177       8.524 -45.654  19.491  1.00  0.00      A   
ATOM   2579  C   LEU   177      11.777 -45.438  21.692  1.00  0.00      A   
ATOM   2580  O   LEU   177      12.596 -45.571  20.767  1.00  0.00      A   
ATOM   2581  N   ASN   178      12.131 -45.263  22.947  1.00  0.00      A   
ATOM   2582  HN  ASN   178      11.365 -45.193  23.582  1.00  0.00      A   
ATOM   2583  CA  ASN   178      13.397 -44.983  23.556  1.00  0.00      A   
ATOM   2584  HA  ASN   178      14.147 -45.714  23.293  1.00  0.00      A   
ATOM   2585  CB  ASN   178      13.947 -43.707  22.938  1.00  0.00      A   
ATOM   2586  HB1 ASN   178      14.245 -43.894  21.884  1.00  0.00      A   
ATOM   2587  HB2 ASN   178      14.887 -43.400  23.446  1.00  0.00      A   
ATOM   2588  CG  ASN   178      12.885 -42.588  22.970  1.00  0.00      A   
ATOM   2589  OD1 ASN   178      12.546 -42.093  24.074  1.00  0.00      A   
ATOM   2590  ND2 ASN   178      12.393 -42.110  21.769  1.00  0.00      A   
ATOM   2591 HD21 ASN   178      11.710 -41.392  21.909  1.00  0.00      A   
ATOM   2592 HD22 ASN   178      12.477 -42.570  20.885  1.00  0.00      A   
ATOM   2593  C   ASN   178      13.272 -44.960  25.002  1.00  0.00      A   
ATOM   2594  O   ASN   178      12.173 -44.717  25.535  1.00  0.00      A   
ATOM   2595  N   VAL   179      14.419 -45.065  25.733  1.00  0.00      A   
ATOM   2596  HN  VAL   179      15.210 -45.423  25.243  1.00  0.00      A   
ATOM   2597  CA  VAL   179      14.609 -44.734  27.092  1.00  0.00      A   
ATOM   2598  HA  VAL   179      13.807 -44.088  27.417  1.00  0.00      A   
ATOM   2599  CB  VAL   179      14.777 -46.059  27.886  1.00  0.00      A   
ATOM   2600  HB  VAL   179      15.510 -46.741  27.405  1.00  0.00      A   
ATOM   2601  CG1 VAL   179      15.100 -45.712  29.308  1.00  0.00      A   
ATOM   2602 HG11 VAL   179      16.149 -45.405  29.508  1.00  0.00      A   
ATOM   2603 HG12 VAL   179      14.886 -46.546  30.011  1.00  0.00      A   
ATOM   2604 HG13 VAL   179      14.387 -44.910  29.593  1.00  0.00      A   
ATOM   2605  CG2 VAL   179      13.465 -46.869  27.848  1.00  0.00      A   
ATOM   2606 HG21 VAL   179      13.424 -47.309  26.829  1.00  0.00      A   
ATOM   2607 HG22 VAL   179      12.607 -46.171  27.954  1.00  0.00      A   
ATOM   2608 HG23 VAL   179      13.460 -47.668  28.620  1.00  0.00      A   
ATOM   2609  C   VAL   179      15.899 -43.992  27.164  1.00  0.00      A   
ATOM   2610  O   VAL   179      16.915 -44.465  26.677  1.00  0.00      A   
ATOM   2611  N   THR   180      15.896 -42.778  27.849  1.00  0.00      A   
ATOM   2612  HN  THR   180      15.012 -42.393  28.103  1.00  0.00      A   
ATOM   2613  CA  THR   180      17.052 -41.999  28.241  1.00  0.00      A   
ATOM   2614  HA  THR   180      17.953 -42.532  27.977  1.00  0.00      A   
ATOM   2615  CB  THR   180      17.125 -40.618  27.633  1.00  0.00      A   
ATOM   2616  HB  THR   180      16.099 -40.192  27.611  1.00  0.00      A   
ATOM   2617  OG1 THR   180      17.365 -40.802  26.228  1.00  0.00      A   
ATOM   2618  HG1 THR   180      16.635 -41.333  25.901  1.00  0.00      A   
ATOM   2619  CG2 THR   180      18.211 -39.632  28.159  1.00  0.00      A   
ATOM   2620 HG21 THR   180      19.083 -40.319  28.214  1.00  0.00      A   
ATOM   2621 HG22 THR   180      17.907 -39.197  29.135  1.00  0.00      A   
ATOM   2622 HG23 THR   180      18.208 -38.827  27.393  1.00  0.00      A   
ATOM   2623  C   THR   180      17.015 -41.692  29.742  1.00  0.00      A   
ATOM   2624  O   THR   180      16.263 -40.780  30.196  1.00  0.00      A   
ATOM   2625  N   GLU   181      17.991 -42.275  30.521  1.00  0.00      A   
ATOM   2626  HN  GLU   181      18.477 -43.057  30.138  1.00  0.00      A   
ATOM   2627  CA  GLU   181      18.460 -41.742  31.778  1.00  0.00      A   
ATOM   2628  HA  GLU   181      18.234 -42.540  32.469  1.00  0.00      A   
ATOM   2629  CB  GLU   181      20.114 -41.727  31.806  1.00  0.00      A   
ATOM   2630  HB1 GLU   181      20.245 -41.504  30.725  1.00  0.00      A   
ATOM   2631  HB2 GLU   181      20.355 -42.741  32.191  1.00  0.00      A   
ATOM   2632  CG  GLU   181      20.841 -40.656  32.682  1.00  0.00      A   
ATOM   2633  HG1 GLU   181      20.365 -40.670  33.685  1.00  0.00      A   
ATOM   2634  HG2 GLU   181      20.815 -39.602  32.330  1.00  0.00      A   
ATOM   2635  CD  GLU   181      22.287 -41.048  32.969  1.00  0.00      A   
ATOM   2636  OE1 GLU   181      23.028 -41.343  31.998  1.00  0.00      A   
ATOM   2637  OE2 GLU   181      22.668 -41.193  34.147  1.00  0.00      A   
ATOM   2638  C   GLU   181      17.824 -40.411  32.472  1.00  0.00      A   
ATOM   2639  O   GLU   181      18.098 -39.266  32.053  1.00  0.00      A   
ATOM   2640  N   ASP   182      16.896 -40.627  33.421  1.00  0.00      A   
ATOM   2641  HN  ASP   182      16.685 -41.553  33.722  1.00  0.00      A   
ATOM   2642  CA  ASP   182      16.154 -39.556  33.956  1.00  0.00      A   
ATOM   2643  HA  ASP   182      16.707 -38.650  34.159  1.00  0.00      A   
ATOM   2644  CB  ASP   182      15.108 -39.037  32.867  1.00  0.00      A   
ATOM   2645  HB1 ASP   182      14.219 -39.695  32.762  1.00  0.00      A   
ATOM   2646  HB2 ASP   182      15.587 -39.151  31.871  1.00  0.00      A   
ATOM   2647  CG  ASP   182      14.567 -37.682  33.087  1.00  0.00      A   
ATOM   2648  OD1 ASP   182      15.028 -36.867  33.942  1.00  0.00      A   
ATOM   2649  OD2 ASP   182      13.651 -37.297  32.333  1.00  0.00      A   
ATOM   2650  C   ASP   182      15.505 -39.945  35.250  1.00  0.00      A   
ATOM   2651  O   ASP   182      15.420 -41.125  35.610  1.00  0.00      A   
ATOM   2652  N   HSE   183      14.920 -38.913  35.953  1.00  0.00      A   
ATOM   2653  HN  HSE   183      14.847 -37.986  35.593  1.00  0.00      A   
ATOM   2654  CA  HSE   183      14.193 -39.081  37.161  1.00  0.00      A   
ATOM   2655  HA  HSE   183      13.930 -38.060  37.393  1.00  0.00      A   
ATOM   2656  CB  HSE   183      12.880 -39.767  36.991  1.00  0.00      A   
ATOM   2657  HB1 HSE   183      12.378 -39.988  37.958  1.00  0.00      A   
ATOM   2658  HB2 HSE   183      13.028 -40.770  36.536  1.00  0.00      A   
ATOM   2659  ND1 HSE   183      11.478 -37.843  36.265  1.00  0.00      A   
ATOM   2660  CG  HSE   183      12.078 -39.056  35.979  1.00  0.00      A   
ATOM   2661  CE1 HSE   183      10.830 -37.514  35.195  1.00  0.00      A   
ATOM   2662  HE1 HSE   183      10.068 -36.741  35.094  1.00  0.00      A   
ATOM   2663  NE2 HSE   183      10.980 -38.454  34.216  1.00  0.00      A   
ATOM   2664  HE2 HSE   183      10.494 -38.437  33.342  1.00  0.00      A   
ATOM   2665  CD2 HSE   183      11.789 -39.429  34.685  1.00  0.00      A   
ATOM   2666  HD2 HSE   183      11.955 -40.356  34.149  1.00  0.00      A   
ATOM   2667  C   HSE   183      15.037 -39.627  38.268  1.00  0.00      A   
ATOM   2668  O   HSE   183      14.442 -40.132  39.211  1.00  0.00      A   
ATOM   2669  N   MET   184      16.372 -39.543  38.274  1.00  0.00      A   
ATOM   2670  HN  MET   184      16.947 -39.184  37.543  1.00  0.00      A   
ATOM   2671  CA  MET   184      17.075 -40.159  39.413  1.00  0.00      A   
ATOM   2672  HA  MET   184      16.720 -41.161  39.603  1.00  0.00      A   
ATOM   2673  CB  MET   184      18.638 -40.364  39.143  1.00  0.00      A   
ATOM   2674  HB1 MET   184      19.174 -40.829  39.998  1.00  0.00      A   
ATOM   2675  HB2 MET   184      19.013 -39.352  38.881  1.00  0.00      A   
ATOM   2676  CG  MET   184      18.999 -41.005  37.823  1.00  0.00      A   
ATOM   2677  HG1 MET   184      20.004 -40.621  37.547  1.00  0.00      A   
ATOM   2678  HG2 MET   184      18.354 -40.641  36.995  1.00  0.00      A   
ATOM   2679  SD  MET   184      19.113 -42.815  37.802  1.00  0.00      A   
ATOM   2680  CE  MET   184      18.625 -42.869  36.044  1.00  0.00      A   
ATOM   2681  HE1 MET   184      18.194 -43.843  35.730  1.00  0.00      A   
ATOM   2682  HE2 MET   184      19.500 -42.558  35.434  1.00  0.00      A   
ATOM   2683  HE3 MET   184      17.723 -42.264  35.807  1.00  0.00      A   
ATOM   2684  C   MET   184      16.845 -39.414  40.766  1.00  0.00      A   
ATOM   2685  O   MET   184      17.201 -39.983  41.839  1.00  0.00      A   
ATOM   2686  N   ASP   185      16.204 -38.227  40.853  1.00  0.00      A   
ATOM   2687  HN  ASP   185      15.943 -37.692  40.053  1.00  0.00      A   
ATOM   2688  CA  ASP   185      15.853 -37.560  42.219  1.00  0.00      A   
ATOM   2689  HA  ASP   185      16.531 -37.898  42.988  1.00  0.00      A   
ATOM   2690  CB  ASP   185      15.974 -36.004  42.030  1.00  0.00      A   
ATOM   2691  HB1 ASP   185      16.954 -35.836  41.533  1.00  0.00      A   
ATOM   2692  HB2 ASP   185      15.974 -35.455  42.996  1.00  0.00      A   
ATOM   2693  CG  ASP   185      14.942 -35.246  41.242  1.00  0.00      A   
ATOM   2694  OD1 ASP   185      13.933 -35.725  40.649  1.00  0.00      A   
ATOM   2695  OD2 ASP   185      15.086 -33.954  41.165  1.00  0.00      A   
ATOM   2696  C   ASP   185      14.422 -37.992  42.596  1.00  0.00      A   
ATOM   2697  O   ASP   185      13.823 -37.514  43.565  1.00  0.00      A   
ATOM   2698  N   ARG   186      13.790 -38.903  41.832  1.00  0.00      A   
ATOM   2699  HN  ARG   186      14.416 -39.214  41.121  1.00  0.00      A   
ATOM   2700  CA  ARG   186      12.388 -39.247  41.894  1.00  0.00      A   
ATOM   2701  HA  ARG   186      12.028 -38.772  42.795  1.00  0.00      A   
ATOM   2702  CB  ARG   186      11.665 -38.645  40.661  1.00  0.00      A   
ATOM   2703  HB1 ARG   186      10.709 -39.151  40.408  1.00  0.00      A   
ATOM   2704  HB2 ARG   186      12.287 -38.566  39.744  1.00  0.00      A   
ATOM   2705  CG  ARG   186      11.161 -37.210  40.891  1.00  0.00      A   
ATOM   2706  HG1 ARG   186      11.792 -36.619  41.589  1.00  0.00      A   
ATOM   2707  HG2 ARG   186      10.206 -37.234  41.457  1.00  0.00      A   
ATOM   2708  CD  ARG   186      10.915 -36.487  39.542  1.00  0.00      A   
ATOM   2709  HD1 ARG   186      11.904 -36.542  39.038  1.00  0.00      A   
ATOM   2710  HD2 ARG   186      10.703 -35.412  39.727  1.00  0.00      A   
ATOM   2711  NE  ARG   186       9.662 -36.951  38.812  1.00  0.00      A   
ATOM   2712  HE  ARG   186       9.815 -37.486  37.981  1.00  0.00      A   
ATOM   2713  CZ  ARG   186       8.433 -36.874  39.333  1.00  0.00      A   
ATOM   2714  NH1 ARG   186       8.125 -36.035  40.218  1.00  0.00      A   
ATOM   2715 HH11 ARG   186       7.260 -36.092  40.715  1.00  0.00      A   
ATOM   2716 HH12 ARG   186       8.901 -35.493  40.540  1.00  0.00      A   
ATOM   2717  NH2 ARG   186       7.408 -37.643  39.037  1.00  0.00      A   
ATOM   2718 HH21 ARG   186       6.567 -37.493  39.555  1.00  0.00      A   
ATOM   2719 HH22 ARG   186       7.600 -38.348  38.353  1.00  0.00      A   
ATOM   2720  C   ARG   186      12.224 -40.726  41.975  1.00  0.00      A   
ATOM   2721  O   ARG   186      11.150 -41.136  42.219  1.00  0.00      A   
ATOM   2722  N   TYR   187      13.246 -41.588  41.843  1.00  0.00      A   
ATOM   2723  HN  TYR   187      14.144 -41.222  41.608  1.00  0.00      A   
ATOM   2724  CA  TYR   187      13.175 -43.083  41.764  1.00  0.00      A   
ATOM   2725  HA  TYR   187      12.243 -43.364  42.232  1.00  0.00      A   
ATOM   2726  CB  TYR   187      13.181 -43.664  40.328  1.00  0.00      A   
ATOM   2727  HB1 TYR   187      13.406 -44.740  40.488  1.00  0.00      A   
ATOM   2728  HB2 TYR   187      13.914 -43.244  39.606  1.00  0.00      A   
ATOM   2729  CG  TYR   187      11.822 -43.561  39.653  1.00  0.00      A   
ATOM   2730  CD1 TYR   187      10.894 -44.625  39.922  1.00  0.00      A   
ATOM   2731  HD1 TYR   187      11.017 -45.350  40.714  1.00  0.00      A   
ATOM   2732  CE1 TYR   187       9.740 -44.669  39.125  1.00  0.00      A   
ATOM   2733  HE1 TYR   187       9.111 -45.538  39.254  1.00  0.00      A   
ATOM   2734  CZ  TYR   187       9.508 -43.759  38.100  1.00  0.00      A   
ATOM   2735  OH  TYR   187       8.417 -44.050  37.292  1.00  0.00      A   
ATOM   2736  HH  TYR   187       7.720 -44.421  37.838  1.00  0.00      A   
ATOM   2737  CD2 TYR   187      11.615 -42.775  38.453  1.00  0.00      A   
ATOM   2738  HD2 TYR   187      12.346 -42.063  38.097  1.00  0.00      A   
ATOM   2739  CE2 TYR   187      10.486 -42.851  37.749  1.00  0.00      A   
ATOM   2740  HE2 TYR   187      10.327 -42.164  36.931  1.00  0.00      A   
ATOM   2741  C   TYR   187      14.396 -43.503  42.580  1.00  0.00      A   
ATOM   2742  O   TYR   187      15.460 -43.046  42.156  1.00  0.00      A   
ATOM   2743  N   PRO   188      14.350 -44.418  43.626  1.00  0.00      A   
ATOM   2744  CD  PRO   188      13.166 -44.643  44.444  1.00  0.00      A   
ATOM   2745  HD1 PRO   188      12.341 -45.034  43.811  1.00  0.00      A   
ATOM   2746  HD2 PRO   188      12.924 -43.661  44.902  1.00  0.00      A   
ATOM   2747  CA  PRO   188      15.573 -44.698  44.333  1.00  0.00      A   
ATOM   2748  HA  PRO   188      16.202 -43.857  44.582  1.00  0.00      A   
ATOM   2749  CB  PRO   188      15.088 -45.258  45.643  1.00  0.00      A   
ATOM   2750  HB1 PRO   188      15.141 -44.393  46.337  1.00  0.00      A   
ATOM   2751  HB2 PRO   188      15.669 -46.039  46.179  1.00  0.00      A   
ATOM   2752  CG  PRO   188      13.616 -45.647  45.454  1.00  0.00      A   
ATOM   2753  HG1 PRO   188      13.386 -46.640  45.010  1.00  0.00      A   
ATOM   2754  HG2 PRO   188      12.944 -45.627  46.338  1.00  0.00      A   
ATOM   2755  C   PRO   188      16.566 -45.682  43.583  1.00  0.00      A   
ATOM   2756  O   PRO   188      17.750 -45.587  43.786  1.00  0.00      A   
ATOM   2757  N   PHE   189      15.990 -46.612  42.802  1.00  0.00      A   
ATOM   2758  HN  PHE   189      15.006 -46.669  42.650  1.00  0.00      A   
ATOM   2759  CA  PHE   189      16.854 -47.684  42.213  1.00  0.00      A   
ATOM   2760  HA  PHE   189      17.847 -47.684  42.636  1.00  0.00      A   
ATOM   2761  CB  PHE   189      16.251 -49.071  42.627  1.00  0.00      A   
ATOM   2762  HB1 PHE   189      16.844 -49.882  42.152  1.00  0.00      A   
ATOM   2763  HB2 PHE   189      15.201 -49.077  42.264  1.00  0.00      A   
ATOM   2764  CG  PHE   189      16.308 -49.275  44.131  1.00  0.00      A   
ATOM   2765  CD1 PHE   189      17.526 -49.331  44.778  1.00  0.00      A   
ATOM   2766  HD1 PHE   189      18.390 -49.261  44.134  1.00  0.00      A   
ATOM   2767  CE1 PHE   189      17.629 -49.308  46.189  1.00  0.00      A   
ATOM   2768  HE1 PHE   189      18.595 -49.220  46.663  1.00  0.00      A   
ATOM   2769  CZ  PHE   189      16.521 -49.259  46.908  1.00  0.00      A   
ATOM   2770  HZ  PHE   189      16.536 -49.257  47.987  1.00  0.00      A   
ATOM   2771  CD2 PHE   189      15.148 -49.373  44.940  1.00  0.00      A   
ATOM   2772  HD2 PHE   189      14.184 -49.392  44.453  1.00  0.00      A   
ATOM   2773  CE2 PHE   189      15.309 -49.382  46.352  1.00  0.00      A   
ATOM   2774  HE2 PHE   189      14.429 -49.365  46.978  1.00  0.00      A   
ATOM   2775  C   PHE   189      17.076 -47.362  40.707  1.00  0.00      A   
ATOM   2776  O   PHE   189      17.320 -48.239  39.891  1.00  0.00      A   
ATOM   2777  N   GLY   190      17.056 -46.055  40.403  1.00  0.00      A   
ATOM   2778  HN  GLY   190      16.775 -45.453  41.147  1.00  0.00      A   
ATOM   2779  CA  GLY   190      17.483 -45.497  39.138  1.00  0.00      A   
ATOM   2780  HA1 GLY   190      18.534 -45.269  39.231  1.00  0.00      A   
ATOM   2781  HA2 GLY   190      16.808 -44.671  38.968  1.00  0.00      A   
ATOM   2782  C   GLY   190      17.245 -46.208  37.780  1.00  0.00      A   
ATOM   2783  O   GLY   190      16.133 -46.418  37.424  1.00  0.00      A   
ATOM   2784  N   LEU   191      18.288 -46.370  36.933  1.00  0.00      A   
ATOM   2785  HN  LEU   191      19.221 -46.134  37.192  1.00  0.00      A   
ATOM   2786  CA  LEU   191      18.114 -46.684  35.572  1.00  0.00      A   
ATOM   2787  HA  LEU   191      17.543 -45.859  35.172  1.00  0.00      A   
ATOM   2788  CB  LEU   191      19.403 -46.614  34.762  1.00  0.00      A   
ATOM   2789  HB1 LEU   191      20.187 -47.336  35.078  1.00  0.00      A   
ATOM   2790  HB2 LEU   191      19.958 -45.662  34.909  1.00  0.00      A   
ATOM   2791  CG  LEU   191      19.205 -46.761  33.213  1.00  0.00      A   
ATOM   2792  HG  LEU   191      18.839 -47.808  33.138  1.00  0.00      A   
ATOM   2793  CD1 LEU   191      18.250 -45.728  32.524  1.00  0.00      A   
ATOM   2794 HD11 LEU   191      17.212 -45.778  32.917  1.00  0.00      A   
ATOM   2795 HD12 LEU   191      18.369 -45.623  31.425  1.00  0.00      A   
ATOM   2796 HD13 LEU   191      18.630 -44.769  32.936  1.00  0.00      A   
ATOM   2797  CD2 LEU   191      20.547 -46.717  32.496  1.00  0.00      A   
ATOM   2798 HD21 LEU   191      21.227 -47.507  32.882  1.00  0.00      A   
ATOM   2799 HD22 LEU   191      20.997 -45.728  32.729  1.00  0.00      A   
ATOM   2800 HD23 LEU   191      20.458 -46.842  31.395  1.00  0.00      A   
ATOM   2801  C   LEU   191      17.380 -47.984  35.171  1.00  0.00      A   
ATOM   2802  O   LEU   191      16.444 -47.938  34.320  1.00  0.00      A   
ATOM   2803  N   GLN   192      17.638 -49.206  35.776  1.00  0.00      A   
ATOM   2804  HN  GLN   192      18.429 -49.362  36.362  1.00  0.00      A   
ATOM   2805  CA  GLN   192      16.977 -50.482  35.698  1.00  0.00      A   
ATOM   2806  HA  GLN   192      16.927 -50.855  34.686  1.00  0.00      A   
ATOM   2807  CB  GLN   192      17.775 -51.562  36.443  1.00  0.00      A   
ATOM   2808  HB1 GLN   192      17.119 -52.440  36.262  1.00  0.00      A   
ATOM   2809  HB2 GLN   192      17.934 -51.259  37.500  1.00  0.00      A   
ATOM   2810  CG  GLN   192      19.105 -51.840  35.750  1.00  0.00      A   
ATOM   2811  HG1 GLN   192      19.709 -52.513  36.396  1.00  0.00      A   
ATOM   2812  HG2 GLN   192      19.719 -50.916  35.693  1.00  0.00      A   
ATOM   2813  CD  GLN   192      19.053 -52.566  34.368  1.00  0.00      A   
ATOM   2814  OE1 GLN   192      18.348 -53.580  34.254  1.00  0.00      A   
ATOM   2815  NE2 GLN   192      19.776 -52.064  33.346  1.00  0.00      A   
ATOM   2816 HE21 GLN   192      19.798 -52.538  32.466  1.00  0.00      A   
ATOM   2817 HE22 GLN   192      20.210 -51.163  33.348  1.00  0.00      A   
ATOM   2818  C   GLN   192      15.517 -50.433  36.141  1.00  0.00      A   
ATOM   2819  O   GLN   192      14.569 -50.943  35.486  1.00  0.00      A   
ATOM   2820  N   GLN   193      15.221 -49.843  37.332  1.00  0.00      A   
ATOM   2821  HN  GLN   193      15.990 -49.549  37.896  1.00  0.00      A   
ATOM   2822  CA  GLN   193      13.844 -49.533  37.845  1.00  0.00      A   
ATOM   2823  HA  GLN   193      13.306 -50.468  37.782  1.00  0.00      A   
ATOM   2824  CB  GLN   193      13.961 -48.890  39.274  1.00  0.00      A   
ATOM   2825  HB1 GLN   193      14.683 -48.045  39.280  1.00  0.00      A   
ATOM   2826  HB2 GLN   193      14.107 -49.708  40.011  1.00  0.00      A   
ATOM   2827  CG  GLN   193      12.630 -48.238  39.779  1.00  0.00      A   
ATOM   2828  HG1 GLN   193      11.851 -48.968  39.473  1.00  0.00      A   
ATOM   2829  HG2 GLN   193      12.426 -47.236  39.344  1.00  0.00      A   
ATOM   2830  CD  GLN   193      12.712 -48.042  41.297  1.00  0.00      A   
ATOM   2831  OE1 GLN   193      13.014 -46.965  41.831  1.00  0.00      A   
ATOM   2832  NE2 GLN   193      12.359 -49.179  42.031  1.00  0.00      A   
ATOM   2833 HE21 GLN   193      12.010 -49.995  41.570  1.00  0.00      A   
ATOM   2834 HE22 GLN   193      12.299 -49.159  43.029  1.00  0.00      A   
ATOM   2835  C   GLN   193      13.005 -48.647  36.896  1.00  0.00      A   
ATOM   2836  O   GLN   193      11.862 -48.953  36.620  1.00  0.00      A   
ATOM   2837  N   TYR   194      13.610 -47.602  36.354  1.00  0.00      A   
ATOM   2838  HN  TYR   194      14.540 -47.474  36.692  1.00  0.00      A   
ATOM   2839  CA  TYR   194      13.084 -46.791  35.260  1.00  0.00      A   
ATOM   2840  HA  TYR   194      12.126 -46.369  35.528  1.00  0.00      A   
ATOM   2841  CB  TYR   194      13.849 -45.472  35.022  1.00  0.00      A   
ATOM   2842  HB1 TYR   194      14.899 -45.792  34.851  1.00  0.00      A   
ATOM   2843  HB2 TYR   194      13.907 -44.718  35.837  1.00  0.00      A   
ATOM   2844  CG  TYR   194      13.414 -44.623  33.812  1.00  0.00      A   
ATOM   2845  CD1 TYR   194      12.211 -43.927  33.916  1.00  0.00      A   
ATOM   2846  HD1 TYR   194      11.554 -44.150  34.744  1.00  0.00      A   
ATOM   2847  CE1 TYR   194      11.767 -43.076  32.855  1.00  0.00      A   
ATOM   2848  HE1 TYR   194      10.846 -42.511  32.859  1.00  0.00      A   
ATOM   2849  CZ  TYR   194      12.646 -42.814  31.761  1.00  0.00      A   
ATOM   2850  OH  TYR   194      12.265 -41.962  30.740  1.00  0.00      A   
ATOM   2851  HH  TYR   194      11.319 -41.826  30.837  1.00  0.00      A   
ATOM   2852  CD2 TYR   194      14.293 -44.313  32.737  1.00  0.00      A   
ATOM   2853  HD2 TYR   194      15.180 -44.927  32.790  1.00  0.00      A   
ATOM   2854  CE2 TYR   194      13.946 -43.433  31.680  1.00  0.00      A   
ATOM   2855  HE2 TYR   194      14.652 -43.110  30.929  1.00  0.00      A   
ATOM   2856  C   TYR   194      12.800 -47.617  33.967  1.00  0.00      A   
ATOM   2857  O   TYR   194      11.707 -47.626  33.376  1.00  0.00      A   
ATOM   2858  N   ARG   195      13.779 -48.415  33.541  1.00  0.00      A   
ATOM   2859  HN  ARG   195      14.681 -48.260  33.937  1.00  0.00      A   
ATOM   2860  CA  ARG   195      13.587 -49.283  32.439  1.00  0.00      A   
ATOM   2861  HA  ARG   195      13.296 -48.706  31.574  1.00  0.00      A   
ATOM   2862  CB  ARG   195      14.988 -49.890  32.153  1.00  0.00      A   
ATOM   2863  HB1 ARG   195      15.409 -50.087  33.162  1.00  0.00      A   
ATOM   2864  HB2 ARG   195      15.618 -49.061  31.767  1.00  0.00      A   
ATOM   2865  CG  ARG   195      15.120 -51.092  31.258  1.00  0.00      A   
ATOM   2866  HG1 ARG   195      16.137 -51.189  30.823  1.00  0.00      A   
ATOM   2867  HG2 ARG   195      14.403 -51.152  30.411  1.00  0.00      A   
ATOM   2868  CD  ARG   195      14.920 -52.486  32.064  1.00  0.00      A   
ATOM   2869  HD1 ARG   195      13.978 -52.467  32.653  1.00  0.00      A   
ATOM   2870  HD2 ARG   195      15.683 -52.514  32.871  1.00  0.00      A   
ATOM   2871  NE  ARG   195      15.018 -53.649  31.134  1.00  0.00      A   
ATOM   2872  HE  ARG   195      14.562 -53.541  30.250  1.00  0.00      A   
ATOM   2873  CZ  ARG   195      15.787 -54.781  31.328  1.00  0.00      A   
ATOM   2874  NH1 ARG   195      16.262 -55.135  32.441  1.00  0.00      A   
ATOM   2875 HH11 ARG   195      16.136 -54.620  33.288  1.00  0.00      A   
ATOM   2876 HH12 ARG   195      16.515 -56.102  32.471  1.00  0.00      A   
ATOM   2877  NH2 ARG   195      15.859 -55.630  30.373  1.00  0.00      A   
ATOM   2878 HH21 ARG   195      16.679 -56.203  30.400  1.00  0.00      A   
ATOM   2879 HH22 ARG   195      15.727 -55.347  29.423  1.00  0.00      A   
ATOM   2880  C   ARG   195      12.399 -50.303  32.594  1.00  0.00      A   
ATOM   2881  O   ARG   195      11.682 -50.609  31.658  1.00  0.00      A   
ATOM   2882  N   ALA   196      12.406 -50.915  33.841  1.00  0.00      A   
ATOM   2883  HN  ALA   196      13.220 -50.746  34.391  1.00  0.00      A   
ATOM   2884  CA  ALA   196      11.397 -51.784  34.385  1.00  0.00      A   
ATOM   2885  HA  ALA   196      11.487 -52.690  33.804  1.00  0.00      A   
ATOM   2886  CB  ALA   196      11.653 -52.135  35.810  1.00  0.00      A   
ATOM   2887  HB1 ALA   196      11.410 -51.343  36.551  1.00  0.00      A   
ATOM   2888  HB2 ALA   196      12.691 -52.517  35.912  1.00  0.00      A   
ATOM   2889  HB3 ALA   196      11.007 -52.981  36.128  1.00  0.00      A   
ATOM   2890  C   ALA   196      10.019 -51.139  34.372  1.00  0.00      A   
ATOM   2891  O   ALA   196       9.021 -51.750  33.951  1.00  0.00      A   
ATOM   2892  N   ALA   197       9.856 -49.862  34.810  1.00  0.00      A   
ATOM   2893  HN  ALA   197      10.639 -49.449  35.268  1.00  0.00      A   
ATOM   2894  CA  ALA   197       8.645 -49.112  34.590  1.00  0.00      A   
ATOM   2895  HA  ALA   197       7.834 -49.681  35.021  1.00  0.00      A   
ATOM   2896  CB  ALA   197       8.789 -47.690  35.257  1.00  0.00      A   
ATOM   2897  HB1 ALA   197       9.695 -47.210  34.828  1.00  0.00      A   
ATOM   2898  HB2 ALA   197       9.059 -47.793  36.329  1.00  0.00      A   
ATOM   2899  HB3 ALA   197       7.818 -47.163  35.139  1.00  0.00      A   
ATOM   2900  C   ALA   197       8.282 -48.959  33.122  1.00  0.00      A   
ATOM   2901  O   ALA   197       7.101 -49.281  32.842  1.00  0.00      A   
ATOM   2902  N   KCX   198       9.123 -48.576  32.142  1.00  0.00      A   
ATOM   2903  HN  KCX   198       9.951 -48.150  32.500  1.00  0.00      A   
ATOM   2904  CA  KCX   198       8.813 -48.587  30.725  1.00  0.00      A   
ATOM   2905  HA  KCX   198       7.999 -47.893  30.575  1.00  0.00      A   
ATOM   2906  CB  KCX   198       9.943 -48.017  29.770  1.00  0.00      A   
ATOM   2907  HB1 KCX   198       9.623 -48.175  28.718  1.00  0.00      A   
ATOM   2908  HB2 KCX   198      10.896 -48.588  29.819  1.00  0.00      A   
ATOM   2909  CG  KCX   198      10.267 -46.570  30.104  1.00  0.00      A   
ATOM   2910  HG1 KCX   198      11.321 -46.325  29.852  1.00  0.00      A   
ATOM   2911  HG2 KCX   198      10.450 -46.489  31.197  1.00  0.00      A   
ATOM   2912  CD  KCX   198       9.270 -45.483  29.529  1.00  0.00      A   
ATOM   2913  HD1 KCX   198       8.301 -45.811  29.964  1.00  0.00      A   
ATOM   2914  HD2 KCX   198       9.287 -45.616  28.426  1.00  0.00      A   
ATOM   2915  CE  KCX   198       9.640 -44.056  29.931  1.00  0.00      A   
ATOM   2916  HE1 KCX   198      10.389 -43.743  29.173  1.00  0.00      A   
ATOM   2917  HE2 KCX   198       9.957 -44.050  30.996  1.00  0.00      A   
ATOM   2918  NZ  KCX   198       8.488 -43.202  29.795  1.00  0.00      A   
ATOM   2919  HNZ KCX   198       7.677 -43.626  29.400  1.00  0.00      A   
ATOM   2920  C   KCX   198       8.240 -49.922  30.148  1.00  0.00      A   
ATOM   2921  O   KCX   198       7.294 -49.922  29.361  1.00  0.00      A   
ATOM   2922  CX  KCX   198       8.577 -41.861  29.990  1.00  0.00      A   
ATOM   2923  OX1 KCX   198       7.544 -41.141  29.856  1.00  0.00      A   
ATOM   2924  OX2 KCX   198       9.658 -41.360  30.484  1.00  0.00      A   
ATOM   2925  N   LEU   199       8.729 -51.093  30.594  1.00  0.00      A   
ATOM   2926  HN  LEU   199       9.544 -50.983  31.158  1.00  0.00      A   
ATOM   2927  CA  LEU   199       8.241 -52.399  30.215  1.00  0.00      A   
ATOM   2928  HA  LEU   199       8.153 -52.415  29.139  1.00  0.00      A   
ATOM   2929  CB  LEU   199       9.151 -53.523  30.676  1.00  0.00      A   
ATOM   2930  HB1 LEU   199       8.635 -54.501  30.784  1.00  0.00      A   
ATOM   2931  HB2 LEU   199       9.570 -53.125  31.625  1.00  0.00      A   
ATOM   2932  CG  LEU   199      10.431 -53.614  29.838  1.00  0.00      A   
ATOM   2933  HG  LEU   199      10.913 -52.614  29.858  1.00  0.00      A   
ATOM   2934  CD1 LEU   199      11.380 -54.644  30.481  1.00  0.00      A   
ATOM   2935 HD11 LEU   199      11.541 -54.473  31.567  1.00  0.00      A   
ATOM   2936 HD12 LEU   199      12.364 -54.713  29.971  1.00  0.00      A   
ATOM   2937 HD13 LEU   199      10.934 -55.661  30.489  1.00  0.00      A   
ATOM   2938  CD2 LEU   199      10.151 -53.984  28.388  1.00  0.00      A   
ATOM   2939 HD21 LEU   199      11.090 -53.958  27.795  1.00  0.00      A   
ATOM   2940 HD22 LEU   199       9.389 -53.350  27.885  1.00  0.00      A   
ATOM   2941 HD23 LEU   199       9.781 -55.031  28.357  1.00  0.00      A   
ATOM   2942  C   LEU   199       6.856 -52.739  30.672  1.00  0.00      A   
ATOM   2943  O   LEU   199       6.223 -53.624  30.092  1.00  0.00      A   
ATOM   2944  N   ARG   200       6.350 -52.011  31.723  1.00  0.00      A   
ATOM   2945  HN  ARG   200       6.847 -51.327  32.250  1.00  0.00      A   
ATOM   2946  CA  ARG   200       4.957 -52.141  32.061  1.00  0.00      A   
ATOM   2947  HA  ARG   200       4.675 -53.179  32.158  1.00  0.00      A   
ATOM   2948  CB  ARG   200       4.635 -51.541  33.442  1.00  0.00      A   
ATOM   2949  HB1 ARG   200       3.536 -51.378  33.471  1.00  0.00      A   
ATOM   2950  HB2 ARG   200       5.049 -50.511  33.389  1.00  0.00      A   
ATOM   2951  CG  ARG   200       5.230 -52.372  34.553  1.00  0.00      A   
ATOM   2952  HG1 ARG   200       6.332 -52.445  34.434  1.00  0.00      A   
ATOM   2953  HG2 ARG   200       4.905 -53.421  34.384  1.00  0.00      A   
ATOM   2954  CD  ARG   200       4.819 -51.945  35.973  1.00  0.00      A   
ATOM   2955  HD1 ARG   200       5.161 -50.891  36.055  1.00  0.00      A   
ATOM   2956  HD2 ARG   200       5.340 -52.582  36.719  1.00  0.00      A   
ATOM   2957  NE  ARG   200       3.345 -52.072  35.998  1.00  0.00      A   
ATOM   2958  HE  ARG   200       2.770 -51.306  35.709  1.00  0.00      A   
ATOM   2959  CZ  ARG   200       2.739 -53.283  35.950  1.00  0.00      A   
ATOM   2960  NH1 ARG   200       3.312 -54.406  36.273  1.00  0.00      A   
ATOM   2961 HH11 ARG   200       4.109 -54.375  36.876  1.00  0.00      A   
ATOM   2962 HH12 ARG   200       2.670 -55.125  36.540  1.00  0.00      A   
ATOM   2963  NH2 ARG   200       1.519 -53.386  35.439  1.00  0.00      A   
ATOM   2964 HH21 ARG   200       1.227 -54.275  35.087  1.00  0.00      A   
ATOM   2965 HH22 ARG   200       1.071 -52.627  34.967  1.00  0.00      A   
ATOM   2966  C   ARG   200       3.982 -51.685  30.904  1.00  0.00      A   
ATOM   2967  O   ARG   200       2.776 -51.868  30.991  1.00  0.00      A   
ATOM   2968  N   ILE   201       4.460 -51.127  29.719  1.00  0.00      A   
ATOM   2969  HN  ILE   201       5.430 -50.897  29.677  1.00  0.00      A   
ATOM   2970  CA  ILE   201       3.493 -50.935  28.614  1.00  0.00      A   
ATOM   2971  HA  ILE   201       2.557 -50.604  29.038  1.00  0.00      A   
ATOM   2972  CB  ILE   201       4.041 -49.867  27.635  1.00  0.00      A   
ATOM   2973  HB  ILE   201       4.476 -49.015  28.202  1.00  0.00      A   
ATOM   2974  CG2 ILE   201       5.251 -50.292  26.719  1.00  0.00      A   
ATOM   2975 HG21 ILE   201       5.059 -51.255  26.199  1.00  0.00      A   
ATOM   2976 HG22 ILE   201       6.160 -50.441  27.340  1.00  0.00      A   
ATOM   2977 HG23 ILE   201       5.443 -49.501  25.963  1.00  0.00      A   
ATOM   2978  CG1 ILE   201       2.813 -49.221  26.899  1.00  0.00      A   
ATOM   2979 HG11 ILE   201       1.976 -49.014  27.600  1.00  0.00      A   
ATOM   2980 HG12 ILE   201       2.372 -50.026  26.273  1.00  0.00      A   
ATOM   2981  CD  ILE   201       3.239 -48.113  25.965  1.00  0.00      A   
ATOM   2982  HD1 ILE   201       3.811 -47.332  26.511  1.00  0.00      A   
ATOM   2983  HD2 ILE   201       2.292 -47.655  25.607  1.00  0.00      A   
ATOM   2984  HD3 ILE   201       3.789 -48.472  25.069  1.00  0.00      A   
ATOM   2985  C   ILE   201       3.172 -52.154  27.829  1.00  0.00      A   
ATOM   2986  O   ILE   201       2.041 -52.302  27.337  1.00  0.00      A   
ATOM   2987  N   TYR   202       4.018 -53.220  27.773  1.00  0.00      A   
ATOM   2988  HN  TYR   202       4.806 -53.293  28.379  1.00  0.00      A   
ATOM   2989  CA  TYR   202       3.635 -54.282  26.897  1.00  0.00      A   
ATOM   2990  HA  TYR   202       3.043 -53.980  26.046  1.00  0.00      A   
ATOM   2991  CB  TYR   202       4.872 -54.985  26.283  1.00  0.00      A   
ATOM   2992  HB1 TYR   202       4.521 -55.749  25.556  1.00  0.00      A   
ATOM   2993  HB2 TYR   202       5.447 -55.434  27.121  1.00  0.00      A   
ATOM   2994  CG  TYR   202       5.813 -53.947  25.653  1.00  0.00      A   
ATOM   2995  CD1 TYR   202       5.387 -53.244  24.526  1.00  0.00      A   
ATOM   2996  HD1 TYR   202       4.390 -53.332  24.122  1.00  0.00      A   
ATOM   2997  CE1 TYR   202       6.327 -52.517  23.784  1.00  0.00      A   
ATOM   2998  HE1 TYR   202       5.880 -52.069  22.909  1.00  0.00      A   
ATOM   2999  CZ  TYR   202       7.691 -52.560  24.075  1.00  0.00      A   
ATOM   3000  OH  TYR   202       8.611 -51.884  23.246  1.00  0.00      A   
ATOM   3001  HH  TYR   202       9.489 -51.909  23.634  1.00  0.00      A   
ATOM   3002  CD2 TYR   202       7.171 -53.943  26.021  1.00  0.00      A   
ATOM   3003  HD2 TYR   202       7.551 -54.375  26.934  1.00  0.00      A   
ATOM   3004  CE2 TYR   202       8.091 -53.201  25.224  1.00  0.00      A   
ATOM   3005  HE2 TYR   202       9.139 -53.260  25.480  1.00  0.00      A   
ATOM   3006  C   TYR   202       2.756 -55.308  27.520  1.00  0.00      A   
ATOM   3007  O   TYR   202       2.604 -56.467  27.014  1.00  0.00      A   
ATOM   3008  N   GLU   203       2.046 -55.014  28.652  1.00  0.00      A   
ATOM   3009  HN  GLU   203       1.976 -54.085  29.006  1.00  0.00      A   
ATOM   3010  CA  GLU   203       1.249 -55.957  29.440  1.00  0.00      A   
ATOM   3011  HA  GLU   203       1.861 -56.845  29.498  1.00  0.00      A   
ATOM   3012  CB  GLU   203       1.126 -55.500  30.938  1.00  0.00      A   
ATOM   3013  HB1 GLU   203       0.427 -56.128  31.530  1.00  0.00      A   
ATOM   3014  HB2 GLU   203       0.670 -54.488  30.884  1.00  0.00      A   
ATOM   3015  CG  GLU   203       2.473 -55.420  31.756  1.00  0.00      A   
ATOM   3016  HG1 GLU   203       2.395 -54.880  32.724  1.00  0.00      A   
ATOM   3017  HG2 GLU   203       3.225 -54.894  31.130  1.00  0.00      A   
ATOM   3018  CD  GLU   203       2.940 -56.855  32.147  1.00  0.00      A   
ATOM   3019  OE1 GLU   203       3.795 -57.379  31.371  1.00  0.00      A   
ATOM   3020  OE2 GLU   203       2.603 -57.412  33.236  1.00  0.00      A   
ATOM   3021  C   GLU   203      -0.114 -56.156  28.854  1.00  0.00      A   
ATOM   3022  O   GLU   203      -1.006 -55.367  29.047  1.00  0.00      A   
ATOM   3023  N   ASN   204      -0.265 -57.277  28.121  1.00  0.00      A   
ATOM   3024  HN  ASN   204       0.398 -58.020  28.162  1.00  0.00      A   
ATOM   3025  CA  ASN   204      -1.402 -57.693  27.397  1.00  0.00      A   
ATOM   3026  HA  ASN   204      -1.355 -58.769  27.320  1.00  0.00      A   
ATOM   3027  CB  ASN   204      -2.770 -57.484  28.079  1.00  0.00      A   
ATOM   3028  HB1 ASN   204      -3.561 -58.014  27.507  1.00  0.00      A   
ATOM   3029  HB2 ASN   204      -3.022 -56.407  28.180  1.00  0.00      A   
ATOM   3030  CG  ASN   204      -2.788 -58.183  29.377  1.00  0.00      A   
ATOM   3031  OD1 ASN   204      -3.226 -59.319  29.576  1.00  0.00      A   
ATOM   3032  ND2 ASN   204      -2.536 -57.409  30.509  1.00  0.00      A   
ATOM   3033 HD21 ASN   204      -2.139 -56.497  30.402  1.00  0.00      A   
ATOM   3034 HD22 ASN   204      -2.579 -57.801  31.428  1.00  0.00      A   
ATOM   3035  C   ASN   204      -1.460 -56.953  26.050  1.00  0.00      A   
ATOM   3036  O   ASN   204      -2.497 -57.046  25.396  1.00  0.00      A   
ATOM   3037  N   ALA   205      -0.350 -56.378  25.603  1.00  0.00      A   
ATOM   3038  HN  ALA   205       0.388 -56.352  26.272  1.00  0.00      A   
ATOM   3039  CA  ALA   205      -0.226 -55.746  24.302  1.00  0.00      A   
ATOM   3040  HA  ALA   205      -1.189 -55.341  24.030  1.00  0.00      A   
ATOM   3041  CB  ALA   205       0.889 -54.709  24.258  1.00  0.00      A   
ATOM   3042  HB1 ALA   205       1.855 -55.213  24.041  1.00  0.00      A   
ATOM   3043  HB2 ALA   205       0.957 -54.219  25.253  1.00  0.00      A   
ATOM   3044  HB3 ALA   205       0.810 -53.889  23.513  1.00  0.00      A   
ATOM   3045  C   ALA   205      -0.021 -56.731  23.219  1.00  0.00      A   
ATOM   3046  O   ALA   205       0.817 -57.637  23.245  1.00  0.00      A   
ATOM   3047  N   LYS   206      -0.885 -56.672  22.202  1.00  0.00      A   
ATOM   3048  HN  LYS   206      -1.624 -56.018  22.346  1.00  0.00      A   
ATOM   3049  CA  LYS   206      -0.864 -57.759  21.243  1.00  0.00      A   
ATOM   3050  HA  LYS   206      -0.903 -58.692  21.786  1.00  0.00      A   
ATOM   3051  CB  LYS   206      -2.134 -57.642  20.457  1.00  0.00      A   
ATOM   3052  HB1 LYS   206      -2.273 -56.616  20.054  1.00  0.00      A   
ATOM   3053  HB2 LYS   206      -2.941 -57.883  21.182  1.00  0.00      A   
ATOM   3054  CG  LYS   206      -2.267 -58.612  19.298  1.00  0.00      A   
ATOM   3055  HG1 LYS   206      -2.207 -59.658  19.668  1.00  0.00      A   
ATOM   3056  HG2 LYS   206      -1.457 -58.460  18.553  1.00  0.00      A   
ATOM   3057  CD  LYS   206      -3.558 -58.503  18.458  1.00  0.00      A   
ATOM   3058  HD1 LYS   206      -3.803 -57.432  18.294  1.00  0.00      A   
ATOM   3059  HD2 LYS   206      -4.441 -58.965  18.948  1.00  0.00      A   
ATOM   3060  CE  LYS   206      -3.399 -59.281  17.091  1.00  0.00      A   
ATOM   3061  HE1 LYS   206      -4.376 -59.745  16.836  1.00  0.00      A   
ATOM   3062  HE2 LYS   206      -2.687 -60.119  17.247  1.00  0.00      A   
ATOM   3063  NZ  LYS   206      -2.887 -58.435  16.142  1.00  0.00      A   
ATOM   3064  HZ1 LYS   206      -2.386 -59.072  15.490  1.00  0.00      A   
ATOM   3065  HZ2 LYS   206      -2.271 -57.726  16.589  1.00  0.00      A   
ATOM   3066  HZ3 LYS   206      -3.665 -57.955  15.647  1.00  0.00      A   
ATOM   3067  C   LYS   206       0.434 -57.830  20.386  1.00  0.00      A   
ATOM   3068  O   LYS   206       1.089 -58.873  20.314  1.00  0.00      A   
ATOM   3069  N   VAL   207       0.918 -56.684  19.870  1.00  0.00      A   
ATOM   3070  HN  VAL   207       0.491 -55.804  20.064  1.00  0.00      A   
ATOM   3071  CA  VAL   207       2.075 -56.584  18.957  1.00  0.00      A   
ATOM   3072  HA  VAL   207       2.710 -57.449  19.085  1.00  0.00      A   
ATOM   3073  CB  VAL   207       1.716 -56.445  17.483  1.00  0.00      A   
ATOM   3074  HB  VAL   207       0.792 -57.039  17.313  1.00  0.00      A   
ATOM   3075  CG1 VAL   207       1.432 -54.981  17.102  1.00  0.00      A   
ATOM   3076 HG11 VAL   207       2.378 -54.400  17.152  1.00  0.00      A   
ATOM   3077 HG12 VAL   207       0.717 -54.435  17.754  1.00  0.00      A   
ATOM   3078 HG13 VAL   207       1.120 -54.924  16.037  1.00  0.00      A   
ATOM   3079  CG2 VAL   207       2.895 -56.983  16.638  1.00  0.00      A   
ATOM   3080 HG21 VAL   207       2.810 -56.561  15.613  1.00  0.00      A   
ATOM   3081 HG22 VAL   207       2.877 -58.092  16.579  1.00  0.00      A   
ATOM   3082 HG23 VAL   207       3.897 -56.679  17.008  1.00  0.00      A   
ATOM   3083  C   VAL   207       2.818 -55.413  19.576  1.00  0.00      A   
ATOM   3084  O   VAL   207       2.244 -54.281  19.810  1.00  0.00      A   
ATOM   3085  N   CYS   208       4.082 -55.669  19.899  1.00  0.00      A   
ATOM   3086  HN  CYS   208       4.374 -56.587  19.644  1.00  0.00      A   
ATOM   3087  CA  CYS   208       4.992 -54.653  20.489  1.00  0.00      A   
ATOM   3088  HA  CYS   208       4.436 -53.756  20.718  1.00  0.00      A   
ATOM   3089  CB  CYS   208       5.923 -55.193  21.645  1.00  0.00      A   
ATOM   3090  HB1 CYS   208       5.248 -55.358  22.512  1.00  0.00      A   
ATOM   3091  HB2 CYS   208       6.545 -54.341  21.996  1.00  0.00      A   
ATOM   3092  SG  CYS   208       6.879 -56.668  21.329  1.00  0.00      A   
ATOM   3093  C   CYS   208       5.956 -54.247  19.420  1.00  0.00      A   
ATOM   3094  O   CYS   208       6.421 -55.037  18.538  1.00  0.00      A   
ATOM   3095  N   VAL   209       6.220 -52.951  19.450  1.00  0.00      A   
ATOM   3096  HN  VAL   209       5.569 -52.386  19.952  1.00  0.00      A   
ATOM   3097  CA  VAL   209       7.074 -52.333  18.409  1.00  0.00      A   
ATOM   3098  HA  VAL   209       7.502 -53.053  17.727  1.00  0.00      A   
ATOM   3099  CB  VAL   209       6.210 -51.131  17.684  1.00  0.00      A   
ATOM   3100  HB  VAL   209       5.991 -50.281  18.365  1.00  0.00      A   
ATOM   3101  CG1 VAL   209       7.099 -50.529  16.582  1.00  0.00      A   
ATOM   3102 HG11 VAL   209       6.546 -49.685  16.117  1.00  0.00      A   
ATOM   3103 HG12 VAL   209       7.407 -51.186  15.740  1.00  0.00      A   
ATOM   3104 HG13 VAL   209       7.998 -50.019  16.991  1.00  0.00      A   
ATOM   3105  CG2 VAL   209       4.972 -51.721  17.035  1.00  0.00      A   
ATOM   3106 HG21 VAL   209       4.407 -51.024  16.379  1.00  0.00      A   
ATOM   3107 HG22 VAL   209       4.194 -52.126  17.716  1.00  0.00      A   
ATOM   3108 HG23 VAL   209       5.252 -52.501  16.295  1.00  0.00      A   
ATOM   3109  C   VAL   209       8.221 -51.785  19.177  1.00  0.00      A   
ATOM   3110  O   VAL   209       8.107 -51.019  20.148  1.00  0.00      A   
ATOM   3111  N   VAL   210       9.468 -52.077  18.754  1.00  0.00      A   
ATOM   3112  HN  VAL   210       9.519 -52.565  17.886  1.00  0.00      A   
ATOM   3113  CA  VAL   210      10.733 -51.736  19.412  1.00  0.00      A   
ATOM   3114  HA  VAL   210      10.609 -50.978  20.172  1.00  0.00      A   
ATOM   3115  CB  VAL   210      11.467 -52.988  19.911  1.00  0.00      A   
ATOM   3116  HB  VAL   210      12.263 -52.694  20.628  1.00  0.00      A   
ATOM   3117  CG1 VAL   210      10.575 -53.830  20.779  1.00  0.00      A   
ATOM   3118 HG11 VAL   210       9.586 -54.077  20.338  1.00  0.00      A   
ATOM   3119 HG12 VAL   210      10.500 -53.449  21.820  1.00  0.00      A   
ATOM   3120 HG13 VAL   210      11.131 -54.792  20.775  1.00  0.00      A   
ATOM   3121  CG2 VAL   210      12.044 -53.845  18.730  1.00  0.00      A   
ATOM   3122 HG21 VAL   210      12.922 -53.314  18.303  1.00  0.00      A   
ATOM   3123 HG22 VAL   210      11.283 -53.824  17.921  1.00  0.00      A   
ATOM   3124 HG23 VAL   210      12.252 -54.906  18.986  1.00  0.00      A   
ATOM   3125  C   VAL   210      11.614 -51.011  18.375  1.00  0.00      A   
ATOM   3126  O   VAL   210      11.462 -51.003  17.151  1.00  0.00      A   
ATOM   3127  N   ASN   211      12.603 -50.270  18.930  1.00  0.00      A   
ATOM   3128  HN  ASN   211      12.668 -50.384  19.918  1.00  0.00      A   
ATOM   3129  CA  ASN   211      13.542 -49.383  18.210  1.00  0.00      A   
ATOM   3130  HA  ASN   211      13.172 -49.026  17.260  1.00  0.00      A   
ATOM   3131  CB  ASN   211      13.807 -48.190  19.112  1.00  0.00      A   
ATOM   3132  HB1 ASN   211      14.397 -48.523  19.993  1.00  0.00      A   
ATOM   3133  HB2 ASN   211      12.893 -47.700  19.510  1.00  0.00      A   
ATOM   3134  CG  ASN   211      14.560 -47.070  18.399  1.00  0.00      A   
ATOM   3135  OD1 ASN   211      15.198 -47.136  17.367  1.00  0.00      A   
ATOM   3136  ND2 ASN   211      14.652 -45.921  19.088  1.00  0.00      A   
ATOM   3137 HD21 ASN   211      13.937 -45.810  19.777  1.00  0.00      A   
ATOM   3138 HD22 ASN   211      14.941 -45.084  18.624  1.00  0.00      A   
ATOM   3139  C   ASN   211      14.824 -50.233  18.043  1.00  0.00      A   
ATOM   3140  O   ASN   211      15.571 -50.480  18.962  1.00  0.00      A   
ATOM   3141  N   ALA   212      15.247 -50.544  16.813  1.00  0.00      A   
ATOM   3142  HN  ALA   212      14.706 -50.417  15.985  1.00  0.00      A   
ATOM   3143  CA  ALA   212      16.604 -51.184  16.740  1.00  0.00      A   
ATOM   3144  HA  ALA   212      16.595 -52.028  17.412  1.00  0.00      A   
ATOM   3145  CB  ALA   212      16.797 -51.721  15.282  1.00  0.00      A   
ATOM   3146  HB1 ALA   212      16.507 -50.900  14.592  1.00  0.00      A   
ATOM   3147  HB2 ALA   212      16.119 -52.570  15.048  1.00  0.00      A   
ATOM   3148  HB3 ALA   212      17.854 -52.030  15.133  1.00  0.00      A   
ATOM   3149  C   ALA   212      17.809 -50.298  17.083  1.00  0.00      A   
ATOM   3150  O   ALA   212      18.879 -50.799  17.254  1.00  0.00      A   
ATOM   3151  N   ASP   213      17.630 -49.018  17.256  1.00  0.00      A   
ATOM   3152  HN  ASP   213      16.738 -48.713  16.932  1.00  0.00      A   
ATOM   3153  CA  ASP   213      18.653 -48.076  17.828  1.00  0.00      A   
ATOM   3154  HA  ASP   213      19.622 -48.497  17.605  1.00  0.00      A   
ATOM   3155  CB  ASP   213      18.509 -46.660  17.133  1.00  0.00      A   
ATOM   3156  HB1 ASP   213      19.239 -45.937  17.557  1.00  0.00      A   
ATOM   3157  HB2 ASP   213      17.475 -46.275  17.261  1.00  0.00      A   
ATOM   3158  CG  ASP   213      18.950 -46.895  15.715  1.00  0.00      A   
ATOM   3159  OD1 ASP   213      19.873 -47.674  15.411  1.00  0.00      A   
ATOM   3160  OD2 ASP   213      18.472 -46.128  14.787  1.00  0.00      A   
ATOM   3161  C   ASP   213      18.790 -47.997  19.318  1.00  0.00      A   
ATOM   3162  O   ASP   213      19.773 -47.420  19.788  1.00  0.00      A   
ATOM   3163  N   ASP   214      17.786 -48.447  20.094  1.00  0.00      A   
ATOM   3164  HN  ASP   214      16.934 -48.847  19.764  1.00  0.00      A   
ATOM   3165  CA  ASP   214      17.897 -48.409  21.561  1.00  0.00      A   
ATOM   3166  HA  ASP   214      18.913 -48.121  21.786  1.00  0.00      A   
ATOM   3167  CB  ASP   214      17.053 -47.255  22.158  1.00  0.00      A   
ATOM   3168  HB1 ASP   214      15.976 -47.455  21.974  1.00  0.00      A   
ATOM   3169  HB2 ASP   214      17.273 -46.362  21.534  1.00  0.00      A   
ATOM   3170  CG  ASP   214      17.135 -47.137  23.692  1.00  0.00      A   
ATOM   3171  OD1 ASP   214      17.939 -47.837  24.359  1.00  0.00      A   
ATOM   3172  OD2 ASP   214      16.376 -46.249  24.276  1.00  0.00      A   
ATOM   3173  C   ASP   214      17.634 -49.692  22.235  1.00  0.00      A   
ATOM   3174  O   ASP   214      16.442 -50.109  22.304  1.00  0.00      A   
ATOM   3175  N   ALA   215      18.652 -50.324  22.848  1.00  0.00      A   
ATOM   3176  HN  ALA   215      19.539 -49.870  22.817  1.00  0.00      A   
ATOM   3177  CA  ALA   215      18.595 -51.646  23.402  1.00  0.00      A   
ATOM   3178  HA  ALA   215      18.214 -52.345  22.673  1.00  0.00      A   
ATOM   3179  CB  ALA   215      19.896 -52.238  23.981  1.00  0.00      A   
ATOM   3180  HB1 ALA   215      20.205 -51.674  24.888  1.00  0.00      A   
ATOM   3181  HB2 ALA   215      20.651 -52.150  23.171  1.00  0.00      A   
ATOM   3182  HB3 ALA   215      19.867 -53.282  24.359  1.00  0.00      A   
ATOM   3183  C   ALA   215      17.570 -51.765  24.467  1.00  0.00      A   
ATOM   3184  O   ALA   215      17.074 -52.886  24.707  1.00  0.00      A   
ATOM   3185  N   LEU   216      17.155 -50.672  25.189  1.00  0.00      A   
ATOM   3186  HN  LEU   216      17.498 -49.762  24.970  1.00  0.00      A   
ATOM   3187  CA  LEU   216      16.416 -50.880  26.446  1.00  0.00      A   
ATOM   3188  HA  LEU   216      16.598 -51.809  26.965  1.00  0.00      A   
ATOM   3189  CB  LEU   216      16.772 -49.872  27.582  1.00  0.00      A   
ATOM   3190  HB1 LEU   216      16.141 -50.040  28.480  1.00  0.00      A   
ATOM   3191  HB2 LEU   216      16.605 -48.838  27.210  1.00  0.00      A   
ATOM   3192  CG  LEU   216      18.256 -50.119  27.995  1.00  0.00      A   
ATOM   3193  HG  LEU   216      18.906 -49.882  27.126  1.00  0.00      A   
ATOM   3194  CD1 LEU   216      18.550 -49.113  29.171  1.00  0.00      A   
ATOM   3195 HD11 LEU   216      17.891 -49.288  30.048  1.00  0.00      A   
ATOM   3196 HD12 LEU   216      18.235 -48.098  28.850  1.00  0.00      A   
ATOM   3197 HD13 LEU   216      19.621 -49.234  29.443  1.00  0.00      A   
ATOM   3198  CD2 LEU   216      18.601 -51.546  28.409  1.00  0.00      A   
ATOM   3199 HD21 LEU   216      18.717 -52.277  27.580  1.00  0.00      A   
ATOM   3200 HD22 LEU   216      17.796 -51.899  29.089  1.00  0.00      A   
ATOM   3201 HD23 LEU   216      19.578 -51.569  28.937  1.00  0.00      A   
ATOM   3202  C   LEU   216      14.928 -50.859  26.097  1.00  0.00      A   
ATOM   3203  O   LEU   216      14.050 -50.854  27.002  1.00  0.00      A   
ATOM   3204  N   THR   217      14.544 -50.819  24.845  1.00  0.00      A   
ATOM   3205  HN  THR   217      15.269 -50.781  24.162  1.00  0.00      A   
ATOM   3206  CA  THR   217      13.189 -50.616  24.365  1.00  0.00      A   
ATOM   3207  HA  THR   217      12.614 -50.055  25.087  1.00  0.00      A   
ATOM   3208  CB  THR   217      13.081 -50.033  22.985  1.00  0.00      A   
ATOM   3209  HB  THR   217      12.015 -50.052  22.674  1.00  0.00      A   
ATOM   3210  OG1 THR   217      13.888 -50.748  22.117  1.00  0.00      A   
ATOM   3211  HG1 THR   217      14.782 -50.467  22.325  1.00  0.00      A   
ATOM   3212  CG2 THR   217      13.594 -48.578  22.930  1.00  0.00      A   
ATOM   3213 HG21 THR   217      14.581 -48.560  23.439  1.00  0.00      A   
ATOM   3214 HG22 THR   217      12.959 -47.764  23.341  1.00  0.00      A   
ATOM   3215 HG23 THR   217      13.719 -48.395  21.841  1.00  0.00      A   
ATOM   3216  C   THR   217      12.510 -51.975  24.265  1.00  0.00      A   
ATOM   3217  O   THR   217      11.293 -52.050  23.988  1.00  0.00      A   
ATOM   3218  N   MET   218      13.215 -53.135  24.378  1.00  0.00      A   
ATOM   3219  HN  MET   218      14.127 -53.008  24.760  1.00  0.00      A   
ATOM   3220  CA  MET   218      12.769 -54.381  23.828  1.00  0.00      A   
ATOM   3221  HA  MET   218      11.860 -54.158  23.291  1.00  0.00      A   
ATOM   3222  CB  MET   218      13.908 -54.941  22.954  1.00  0.00      A   
ATOM   3223  HB1 MET   218      13.514 -55.726  22.274  1.00  0.00      A   
ATOM   3224  HB2 MET   218      14.721 -55.352  23.590  1.00  0.00      A   
ATOM   3225  CG  MET   218      14.632 -53.970  22.067  1.00  0.00      A   
ATOM   3226  HG1 MET   218      15.118 -53.139  22.622  1.00  0.00      A   
ATOM   3227  HG2 MET   218      13.858 -53.398  21.513  1.00  0.00      A   
ATOM   3228  SD  MET   218      15.639 -54.895  20.803  1.00  0.00      A   
ATOM   3229  CE  MET   218      16.169 -53.304  20.108  1.00  0.00      A   
ATOM   3230  HE1 MET   218      15.310 -52.606  20.013  1.00  0.00      A   
ATOM   3231  HE2 MET   218      16.649 -53.509  19.128  1.00  0.00      A   
ATOM   3232  HE3 MET   218      16.979 -52.893  20.748  1.00  0.00      A   
ATOM   3233  C   MET   218      12.554 -55.406  24.974  1.00  0.00      A   
ATOM   3234  O   MET   218      13.214 -55.194  25.991  1.00  0.00      A   
ATOM   3235  N   PRO   219      11.688 -56.388  24.897  1.00  0.00      A   
ATOM   3236  CD  PRO   219      10.982 -56.658  23.596  1.00  0.00      A   
ATOM   3237  HD1 PRO   219      11.638 -57.099  22.816  1.00  0.00      A   
ATOM   3238  HD2 PRO   219      10.532 -55.734  23.175  1.00  0.00      A   
ATOM   3239  CA  PRO   219      11.664 -57.485  25.812  1.00  0.00      A   
ATOM   3240  HA  PRO   219      11.182 -57.200  26.736  1.00  0.00      A   
ATOM   3241  CB  PRO   219      10.729 -58.445  25.072  1.00  0.00      A   
ATOM   3242  HB1 PRO   219      10.216 -59.137  25.774  1.00  0.00      A   
ATOM   3243  HB2 PRO   219      11.379 -59.111  24.465  1.00  0.00      A   
ATOM   3244  CG  PRO   219       9.911 -57.579  24.125  1.00  0.00      A   
ATOM   3245  HG1 PRO   219       9.340 -58.079  23.314  1.00  0.00      A   
ATOM   3246  HG2 PRO   219       9.170 -57.049  24.761  1.00  0.00      A   
ATOM   3247  C   PRO   219      12.954 -58.140  26.280  1.00  0.00      A   
ATOM   3248  O   PRO   219      14.029 -58.154  25.583  1.00  0.00      A   
ATOM   3249  N   ILE   220      12.803 -58.849  27.411  1.00  0.00      A   
ATOM   3250  HN  ILE   220      11.972 -58.824  27.962  1.00  0.00      A   
ATOM   3251  CA  ILE   220      13.932 -59.491  28.071  1.00  0.00      A   
ATOM   3252  HA  ILE   220      14.880 -59.011  27.879  1.00  0.00      A   
ATOM   3253  CB  ILE   220      13.821 -59.427  29.614  1.00  0.00      A   
ATOM   3254  HB  ILE   220      12.963 -60.075  29.890  1.00  0.00      A   
ATOM   3255  CG2 ILE   220      15.126 -59.956  30.290  1.00  0.00      A   
ATOM   3256 HG21 ILE   220      15.283 -60.949  29.817  1.00  0.00      A   
ATOM   3257 HG22 ILE   220      14.979 -60.153  31.373  1.00  0.00      A   
ATOM   3258 HG23 ILE   220      15.999 -59.291  30.116  1.00  0.00      A   
ATOM   3259  CG1 ILE   220      13.517 -57.961  30.135  1.00  0.00      A   
ATOM   3260 HG11 ILE   220      12.626 -57.529  29.632  1.00  0.00      A   
ATOM   3261 HG12 ILE   220      14.270 -57.314  29.635  1.00  0.00      A   
ATOM   3262  CD  ILE   220      13.330 -57.729  31.589  1.00  0.00      A   
ATOM   3263  HD1 ILE   220      13.065 -56.662  31.749  1.00  0.00      A   
ATOM   3264  HD2 ILE   220      14.293 -57.728  32.142  1.00  0.00      A   
ATOM   3265  HD3 ILE   220      12.571 -58.463  31.935  1.00  0.00      A   
ATOM   3266  C   ILE   220      13.991 -60.992  27.546  1.00  0.00      A   
ATOM   3267  O   ILE   220      15.071 -61.650  27.521  1.00  0.00      A   
ATOM   3268  N   ARG   221      12.821 -61.564  27.271  1.00  0.00      A   
ATOM   3269  HN  ARG   221      12.018 -60.991  27.410  1.00  0.00      A   
ATOM   3270  CA  ARG   221      12.626 -63.024  27.055  1.00  0.00      A   
ATOM   3271  HA  ARG   221      13.564 -63.471  26.761  1.00  0.00      A   
ATOM   3272  CB  ARG   221      12.020 -63.467  28.366  1.00  0.00      A   
ATOM   3273  HB1 ARG   221      10.994 -63.057  28.484  1.00  0.00      A   
ATOM   3274  HB2 ARG   221      12.529 -63.186  29.313  1.00  0.00      A   
ATOM   3275  CG  ARG   221      11.936 -65.018  28.509  1.00  0.00      A   
ATOM   3276  HG1 ARG   221      11.341 -65.368  27.639  1.00  0.00      A   
ATOM   3277  HG2 ARG   221      11.320 -65.260  29.402  1.00  0.00      A   
ATOM   3278  CD  ARG   221      13.223 -65.785  28.505  1.00  0.00      A   
ATOM   3279  HD1 ARG   221      13.794 -65.525  27.588  1.00  0.00      A   
ATOM   3280  HD2 ARG   221      12.932 -66.856  28.550  1.00  0.00      A   
ATOM   3281  NE  ARG   221      14.072 -65.544  29.749  1.00  0.00      A   
ATOM   3282  HE  ARG   221      14.864 -64.935  29.717  1.00  0.00      A   
ATOM   3283  CZ  ARG   221      13.916 -66.186  30.911  1.00  0.00      A   
ATOM   3284  NH1 ARG   221      13.062 -67.151  31.040  1.00  0.00      A   
ATOM   3285 HH11 ARG   221      12.658 -67.535  30.210  1.00  0.00      A   
ATOM   3286 HH12 ARG   221      12.861 -67.502  31.954  1.00  0.00      A   
ATOM   3287  NH2 ARG   221      14.651 -65.763  31.949  1.00  0.00      A   
ATOM   3288 HH21 ARG   221      15.242 -64.981  31.750  1.00  0.00      A   
ATOM   3289 HH22 ARG   221      14.588 -66.231  32.831  1.00  0.00      A   
ATOM   3290  C   ARG   221      11.657 -63.133  25.886  1.00  0.00      A   
ATOM   3291  O   ARG   221      10.835 -62.266  25.663  1.00  0.00      A   
ATOM   3292  N   GLY   222      11.666 -64.261  25.185  1.00  0.00      A   
ATOM   3293  HN  GLY   222      12.290 -65.024  25.337  1.00  0.00      A   
ATOM   3294  CA  GLY   222      10.610 -64.587  24.139  1.00  0.00      A   
ATOM   3295  HA1 GLY   222       9.711 -63.999  24.246  1.00  0.00      A   
ATOM   3296  HA2 GLY   222      10.445 -65.651  24.211  1.00  0.00      A   
ATOM   3297  C   GLY   222      11.115 -64.390  22.731  1.00  0.00      A   
ATOM   3298  O   GLY   222      12.043 -63.613  22.469  1.00  0.00      A   
ATOM   3299  N   ALA   223      10.580 -65.136  21.782  1.00  0.00      A   
ATOM   3300  HN  ALA   223      10.066 -65.920  22.121  1.00  0.00      A   
ATOM   3301  CA  ALA   223      11.203 -65.316  20.488  1.00  0.00      A   
ATOM   3302  HA  ALA   223      11.667 -64.401  20.151  1.00  0.00      A   
ATOM   3303  CB  ALA   223      12.308 -66.364  20.709  1.00  0.00      A   
ATOM   3304  HB1 ALA   223      12.051 -67.379  21.082  1.00  0.00      A   
ATOM   3305  HB2 ALA   223      13.066 -65.949  21.407  1.00  0.00      A   
ATOM   3306  HB3 ALA   223      12.937 -66.574  19.817  1.00  0.00      A   
ATOM   3307  C   ALA   223      10.387 -65.769  19.333  1.00  0.00      A   
ATOM   3308  O   ALA   223      10.681 -65.384  18.204  1.00  0.00      A   
ATOM   3309  N   ASP   224       9.209 -66.391  19.537  1.00  0.00      A   
ATOM   3310  HN  ASP   224       8.990 -66.641  20.477  1.00  0.00      A   
ATOM   3311  CA  ASP   224       8.415 -66.857  18.379  1.00  0.00      A   
ATOM   3312  HA  ASP   224       9.070 -67.309  17.650  1.00  0.00      A   
ATOM   3313  CB  ASP   224       7.403 -67.869  18.840  1.00  0.00      A   
ATOM   3314  HB1 ASP   224       6.777 -68.101  17.952  1.00  0.00      A   
ATOM   3315  HB2 ASP   224       6.733 -67.500  19.646  1.00  0.00      A   
ATOM   3316  CG  ASP   224       8.076 -69.090  19.259  1.00  0.00      A   
ATOM   3317  OD1 ASP   224       7.679 -69.747  20.251  1.00  0.00      A   
ATOM   3318  OD2 ASP   224       9.091 -69.465  18.619  1.00  0.00      A   
ATOM   3319  C   ASP   224       7.772 -65.758  17.560  1.00  0.00      A   
ATOM   3320  O   ASP   224       7.648 -65.768  16.335  1.00  0.00      A   
ATOM   3321  N   GLU   225       7.285 -64.752  18.286  1.00  0.00      A   
ATOM   3322  HN  GLU   225       7.285 -64.838  19.279  1.00  0.00      A   
ATOM   3323  CA  GLU   225       6.472 -63.675  17.713  1.00  0.00      A   
ATOM   3324  HA  GLU   225       6.480 -63.733  16.635  1.00  0.00      A   
ATOM   3325  CB  GLU   225       5.028 -63.675  18.298  1.00  0.00      A   
ATOM   3326  HB1 GLU   225       4.712 -64.732  18.159  1.00  0.00      A   
ATOM   3327  HB2 GLU   225       4.307 -63.142  17.642  1.00  0.00      A   
ATOM   3328  CG  GLU   225       4.695 -63.392  19.846  1.00  0.00      A   
ATOM   3329  HG1 GLU   225       3.819 -64.044  20.053  1.00  0.00      A   
ATOM   3330  HG2 GLU   225       4.409 -62.325  19.967  1.00  0.00      A   
ATOM   3331  CD  GLU   225       5.753 -63.576  20.974  1.00  0.00      A   
ATOM   3332  OE1 GLU   225       6.469 -64.644  21.051  1.00  0.00      A   
ATOM   3333  OE2 GLU   225       5.684 -62.704  21.879  1.00  0.00      A   
ATOM   3334  C   GLU   225       7.202 -62.369  17.875  1.00  0.00      A   
ATOM   3335  O   GLU   225       6.570 -61.397  18.369  1.00  0.00      A   
ATOM   3336  N   ARG   226       8.504 -62.258  17.493  1.00  0.00      A   
ATOM   3337  HN  ARG   226       8.946 -63.048  17.076  1.00  0.00      A   
ATOM   3338  CA  ARG   226       9.378 -61.129  17.519  1.00  0.00      A   
ATOM   3339  HA  ARG   226       9.732 -61.177  18.539  1.00  0.00      A   
ATOM   3340  CB  ARG   226      10.586 -61.395  16.663  1.00  0.00      A   
ATOM   3341  HB1 ARG   226      10.702 -62.495  16.770  1.00  0.00      A   
ATOM   3342  HB2 ARG   226      11.550 -60.958  17.001  1.00  0.00      A   
ATOM   3343  CG  ARG   226      10.451 -61.329  15.133  1.00  0.00      A   
ATOM   3344  HG1 ARG   226       9.462 -61.686  14.774  1.00  0.00      A   
ATOM   3345  HG2 ARG   226      11.268 -61.957  14.718  1.00  0.00      A   
ATOM   3346  CD  ARG   226      10.657 -59.841  14.583  1.00  0.00      A   
ATOM   3347  HD1 ARG   226      11.747 -59.647  14.488  1.00  0.00      A   
ATOM   3348  HD2 ARG   226      10.095 -59.053  15.129  1.00  0.00      A   
ATOM   3349  NE  ARG   226      10.183 -59.669  13.141  1.00  0.00      A   
ATOM   3350  HE  ARG   226       9.235 -59.947  12.987  1.00  0.00      A   
ATOM   3351  CZ  ARG   226      10.383 -58.602  12.386  1.00  0.00      A   
ATOM   3352  NH1 ARG   226      11.313 -57.688  12.567  1.00  0.00      A   
ATOM   3353 HH11 ARG   226      11.127 -56.896  11.986  1.00  0.00      A   
ATOM   3354 HH12 ARG   226      11.768 -57.756  13.455  1.00  0.00      A   
ATOM   3355  NH2 ARG   226       9.511 -58.339  11.387  1.00  0.00      A   
ATOM   3356 HH21 ARG   226       8.676 -58.857  11.205  1.00  0.00      A   
ATOM   3357 HH22 ARG   226       9.649 -57.439  10.973  1.00  0.00      A   
ATOM   3358  C   ARG   226       8.674 -59.702  17.252  1.00  0.00      A   
ATOM   3359  O   ARG   226       7.889 -59.555  16.359  1.00  0.00      A   
ATOM   3360  N   CYS   227       9.073 -58.713  18.008  1.00  0.00      A   
ATOM   3361  HN  CYS   227       9.547 -58.897  18.866  1.00  0.00      A   
ATOM   3362  CA  CYS   227       8.598 -57.357  17.934  1.00  0.00      A   
ATOM   3363  HA  CYS   227       7.520 -57.341  17.996  1.00  0.00      A   
ATOM   3364  CB  CYS   227       9.247 -56.679  19.145  1.00  0.00      A   
ATOM   3365  HB1 CYS   227       8.873 -55.635  19.074  1.00  0.00      A   
ATOM   3366  HB2 CYS   227      10.343 -56.768  18.984  1.00  0.00      A   
ATOM   3367  SG  CYS   227       8.738 -57.410  20.804  1.00  0.00      A   
ATOM   3368  C   CYS   227       8.946 -56.691  16.637  1.00  0.00      A   
ATOM   3369  O   CYS   227      10.002 -56.961  16.084  1.00  0.00      A   
ATOM   3370  N   VAL   228       8.031 -55.752  16.147  1.00  0.00      A   
ATOM   3371  HN  VAL   228       7.263 -55.455  16.710  1.00  0.00      A   
ATOM   3372  CA  VAL   228       8.192 -55.049  14.912  1.00  0.00      A   
ATOM   3373  HA  VAL   228       8.566 -55.827  14.263  1.00  0.00      A   
ATOM   3374  CB  VAL   228       6.858 -54.405  14.522  1.00  0.00      A   
ATOM   3375  HB  VAL   228       6.623 -53.631  15.283  1.00  0.00      A   
ATOM   3376  CG1 VAL   228       6.789 -53.636  13.197  1.00  0.00      A   
ATOM   3377 HG11 VAL   228       7.420 -54.161  12.449  1.00  0.00      A   
ATOM   3378 HG12 VAL   228       7.136 -52.600  13.400  1.00  0.00      A   
ATOM   3379 HG13 VAL   228       5.755 -53.498  12.815  1.00  0.00      A   
ATOM   3380  CG2 VAL   228       5.772 -55.476  14.673  1.00  0.00      A   
ATOM   3381 HG21 VAL   228       5.410 -55.630  15.712  1.00  0.00      A   
ATOM   3382 HG22 VAL   228       6.014 -56.400  14.104  1.00  0.00      A   
ATOM   3383 HG23 VAL   228       4.879 -55.251  14.051  1.00  0.00      A   
ATOM   3384  C   VAL   228       9.242 -54.006  15.076  1.00  0.00      A   
ATOM   3385  O   VAL   228       9.264 -53.490  16.193  1.00  0.00      A   
ATOM   3386  N   SER   229      10.075 -53.682  14.110  1.00  0.00      A   
ATOM   3387  HN  SER   229       9.933 -53.997  13.175  1.00  0.00      A   
ATOM   3388  CA  SER   229      11.323 -52.856  14.233  1.00  0.00      A   
ATOM   3389  HA  SER   229      11.342 -52.368  15.197  1.00  0.00      A   
ATOM   3390  CB  SER   229      12.578 -53.799  14.192  1.00  0.00      A   
ATOM   3391  HB1 SER   229      12.263 -54.654  14.828  1.00  0.00      A   
ATOM   3392  HB2 SER   229      13.427 -53.210  14.599  1.00  0.00      A   
ATOM   3393  OG  SER   229      12.758 -54.414  12.902  1.00  0.00      A   
ATOM   3394  HG1 SER   229      11.928 -54.689  12.505  1.00  0.00      A   
ATOM   3395  C   SER   229      11.505 -51.670  13.268  1.00  0.00      A   
ATOM   3396  O   SER   229      11.351 -51.720  12.030  1.00  0.00      A   
ATOM   3397  N   PHE   230      11.828 -50.477  13.871  1.00  0.00      A   
ATOM   3398  HN  PHE   230      11.808 -50.495  14.868  1.00  0.00      A   
ATOM   3399  CA  PHE   230      12.117 -49.199  13.201  1.00  0.00      A   
ATOM   3400  HA  PHE   230      12.065 -49.434  12.148  1.00  0.00      A   
ATOM   3401  CB  PHE   230      11.023 -48.173  13.519  1.00  0.00      A   
ATOM   3402  HB1 PHE   230      10.051 -48.671  13.315  1.00  0.00      A   
ATOM   3403  HB2 PHE   230      11.026 -47.280  12.857  1.00  0.00      A   
ATOM   3404  CG  PHE   230      11.047 -47.690  14.939  1.00  0.00      A   
ATOM   3405  CD1 PHE   230      11.747 -46.529  15.219  1.00  0.00      A   
ATOM   3406  HD1 PHE   230      12.289 -46.096  14.391  1.00  0.00      A   
ATOM   3407  CE1 PHE   230      11.716 -45.899  16.474  1.00  0.00      A   
ATOM   3408  HE1 PHE   230      12.302 -45.022  16.707  1.00  0.00      A   
ATOM   3409  CZ  PHE   230      11.002 -46.538  17.458  1.00  0.00      A   
ATOM   3410  HZ  PHE   230      10.804 -45.992  18.368  1.00  0.00      A   
ATOM   3411  CD2 PHE   230      10.380 -48.368  15.989  1.00  0.00      A   
ATOM   3412  HD2 PHE   230      10.026 -49.372  15.806  1.00  0.00      A   
ATOM   3413  CE2 PHE   230      10.361 -47.741  17.268  1.00  0.00      A   
ATOM   3414  HE2 PHE   230       9.885 -48.252  18.092  1.00  0.00      A   
ATOM   3415  C   PHE   230      13.527 -48.735  13.580  1.00  0.00      A   
ATOM   3416  O   PHE   230      13.968 -49.105  14.617  1.00  0.00      A   
ATOM   3417  N   GLY   231      14.178 -48.004  12.678  1.00  0.00      A   
ATOM   3418  HN  GLY   231      13.780 -47.924  11.767  1.00  0.00      A   
ATOM   3419  CA  GLY   231      15.510 -47.440  12.855  1.00  0.00      A   
ATOM   3420  HA1 GLY   231      16.239 -48.168  13.177  1.00  0.00      A   
ATOM   3421  HA2 GLY   231      15.390 -46.666  13.599  1.00  0.00      A   
ATOM   3422  C   GLY   231      15.938 -46.990  11.578  1.00  0.00      A   
ATOM   3423  O   GLY   231      15.353 -47.366  10.559  1.00  0.00      A   
ATOM   3424  N   VAL   232      16.931 -46.094  11.572  1.00  0.00      A   
ATOM   3425  HN  VAL   232      17.392 -45.865  12.426  1.00  0.00      A   
ATOM   3426  CA  VAL   232      17.489 -45.403  10.428  1.00  0.00      A   
ATOM   3427  HA  VAL   232      16.712 -44.713  10.136  1.00  0.00      A   
ATOM   3428  CB  VAL   232      18.569 -44.439  10.794  1.00  0.00      A   
ATOM   3429  HB  VAL   232      19.483 -44.828  11.290  1.00  0.00      A   
ATOM   3430  CG1 VAL   232      19.071 -43.699   9.599  1.00  0.00      A   
ATOM   3431 HG11 VAL   232      19.854 -42.963   9.881  1.00  0.00      A   
ATOM   3432 HG12 VAL   232      18.251 -43.094   9.157  1.00  0.00      A   
ATOM   3433 HG13 VAL   232      19.461 -44.377   8.810  1.00  0.00      A   
ATOM   3434  CG2 VAL   232      17.992 -43.419  11.756  1.00  0.00      A   
ATOM   3435 HG21 VAL   232      17.620 -43.871  12.701  1.00  0.00      A   
ATOM   3436 HG22 VAL   232      17.093 -42.924  11.333  1.00  0.00      A   
ATOM   3437 HG23 VAL   232      18.738 -42.661  12.077  1.00  0.00      A   
ATOM   3438  C   VAL   232      17.921 -46.363   9.374  1.00  0.00      A   
ATOM   3439  O   VAL   232      17.497 -46.382   8.213  1.00  0.00      A   
ATOM   3440  N   ASN   233      18.730 -47.401   9.777  1.00  0.00      A   
ATOM   3441  HN  ASN   233      18.746 -47.737  10.715  1.00  0.00      A   
ATOM   3442  CA  ASN   233      19.455 -48.243   8.863  1.00  0.00      A   
ATOM   3443  HA  ASN   233      19.329 -47.856   7.862  1.00  0.00      A   
ATOM   3444  CB  ASN   233      20.926 -48.104   9.303  1.00  0.00      A   
ATOM   3445  HB1 ASN   233      21.485 -48.779   8.620  1.00  0.00      A   
ATOM   3446  HB2 ASN   233      21.023 -48.397  10.370  1.00  0.00      A   
ATOM   3447  CG  ASN   233      21.525 -46.706   9.086  1.00  0.00      A   
ATOM   3448  OD1 ASN   233      21.174 -45.994   8.138  1.00  0.00      A   
ATOM   3449  ND2 ASN   233      22.365 -46.266  10.010  1.00  0.00      A   
ATOM   3450 HD21 ASN   233      22.614 -46.809  10.812  1.00  0.00      A   
ATOM   3451 HD22 ASN   233      22.480 -45.274  10.058  1.00  0.00      A   
ATOM   3452  C   ASN   233      19.113 -49.681   8.807  1.00  0.00      A   
ATOM   3453  O   ASN   233      19.554 -50.437   7.963  1.00  0.00      A   
ATOM   3454  N   MET   234      18.231 -50.139   9.719  1.00  0.00      A   
ATOM   3455  HN  MET   234      17.746 -49.493  10.304  1.00  0.00      A   
ATOM   3456  CA  MET   234      17.807 -51.563   9.608  1.00  0.00      A   
ATOM   3457  HA  MET   234      17.740 -51.802   8.557  1.00  0.00      A   
ATOM   3458  CB  MET   234      18.780 -52.451  10.375  1.00  0.00      A   
ATOM   3459  HB1 MET   234      19.831 -52.344  10.031  1.00  0.00      A   
ATOM   3460  HB2 MET   234      18.488 -53.504  10.175  1.00  0.00      A   
ATOM   3461  CG  MET   234      18.716 -52.208  11.897  1.00  0.00      A   
ATOM   3462  HG1 MET   234      17.684 -52.335  12.289  1.00  0.00      A   
ATOM   3463  HG2 MET   234      18.972 -51.161  12.166  1.00  0.00      A   
ATOM   3464  SD  MET   234      19.966 -53.021  12.949  1.00  0.00      A   
ATOM   3465  CE  MET   234      19.070 -54.583  12.814  1.00  0.00      A   
ATOM   3466  HE1 MET   234      19.242 -55.284  13.659  1.00  0.00      A   
ATOM   3467  HE2 MET   234      19.180 -55.091  11.833  1.00  0.00      A   
ATOM   3468  HE3 MET   234      18.010 -54.266  12.918  1.00  0.00      A   
ATOM   3469  C   MET   234      16.403 -51.710  10.225  1.00  0.00      A   
ATOM   3470  O   MET   234      15.999 -50.806  10.956  1.00  0.00      A   
ATOM   3471  N   GLY   235      15.772 -52.890  10.018  1.00  0.00      A   
ATOM   3472  HN  GLY   235      16.180 -53.558   9.401  1.00  0.00      A   
ATOM   3473  CA  GLY   235      14.532 -53.252  10.625  1.00  0.00      A   
ATOM   3474  HA1 GLY   235      14.280 -52.484  11.341  1.00  0.00      A   
ATOM   3475  HA2 GLY   235      14.738 -54.210  11.078  1.00  0.00      A   
ATOM   3476  C   GLY   235      13.484 -53.507   9.591  1.00  0.00      A   
ATOM   3477  O   GLY   235      13.751 -54.001   8.484  1.00  0.00      A   
ATOM   3478  N   ASP   236      12.252 -53.212   9.944  1.00  0.00      A   
ATOM   3479  HN  ASP   236      12.027 -52.819  10.832  1.00  0.00      A   
ATOM   3480  CA  ASP   236      11.061 -53.390   9.136  1.00  0.00      A   
ATOM   3481  HA  ASP   236      11.154 -54.199   8.426  1.00  0.00      A   
ATOM   3482  CB  ASP   236       9.825 -53.870   9.974  1.00  0.00      A   
ATOM   3483  HB1 ASP   236       8.881 -53.897   9.388  1.00  0.00      A   
ATOM   3484  HB2 ASP   236       9.761 -53.151  10.819  1.00  0.00      A   
ATOM   3485  CG  ASP   236      10.061 -55.199  10.640  1.00  0.00      A   
ATOM   3486  OD1 ASP   236      10.107 -56.190   9.893  1.00  0.00      A   
ATOM   3487  OD2 ASP   236      10.391 -55.257  11.867  1.00  0.00      A   
ATOM   3488  C   ASP   236      10.675 -52.089   8.333  1.00  0.00      A   
ATOM   3489  O   ASP   236       9.982 -52.169   7.311  1.00  0.00      A   
ATOM   3490  N   TYR   237      11.165 -50.956   8.832  1.00  0.00      A   
ATOM   3491  HN  TYR   237      11.610 -50.977   9.723  1.00  0.00      A   
ATOM   3492  CA  TYR   237      10.934 -49.686   8.229  1.00  0.00      A   
ATOM   3493  HA  TYR   237      10.825 -49.804   7.161  1.00  0.00      A   
ATOM   3494  CB  TYR   237       9.881 -48.804   8.971  1.00  0.00      A   
ATOM   3495  HB1 TYR   237       9.771 -47.864   8.391  1.00  0.00      A   
ATOM   3496  HB2 TYR   237      10.136 -48.603  10.033  1.00  0.00      A   
ATOM   3497  CG  TYR   237       8.557 -49.558   9.076  1.00  0.00      A   
ATOM   3498  CD1 TYR   237       7.416 -49.295   8.262  1.00  0.00      A   
ATOM   3499  HD1 TYR   237       7.506 -48.572   7.464  1.00  0.00      A   
ATOM   3500  CE1 TYR   237       6.194 -50.070   8.377  1.00  0.00      A   
ATOM   3501  HE1 TYR   237       5.341 -49.822   7.762  1.00  0.00      A   
ATOM   3502  CZ  TYR   237       6.117 -51.142   9.280  1.00  0.00      A   
ATOM   3503  OH  TYR   237       4.966 -51.958   9.185  1.00  0.00      A   
ATOM   3504  HH  TYR   237       4.417 -51.750   8.425  1.00  0.00      A   
ATOM   3505  CD2 TYR   237       8.390 -50.545  10.076  1.00  0.00      A   
ATOM   3506  HD2 TYR   237       9.074 -50.632  10.908  1.00  0.00      A   
ATOM   3507  CE2 TYR   237       7.210 -51.313  10.146  1.00  0.00      A   
ATOM   3508  HE2 TYR   237       7.106 -52.045  10.933  1.00  0.00      A   
ATOM   3509  C   TYR   237      12.198 -49.003   8.434  1.00  0.00      A   
ATOM   3510  O   TYR   237      12.959 -49.195   9.357  1.00  0.00      A   
ATOM   3511  N   HSE   238      12.661 -48.234   7.476  1.00  0.00      A   
ATOM   3512  HN  HSE   238      12.161 -48.095   6.625  1.00  0.00      A   
ATOM   3513  CA  HSE   238      13.976 -47.614   7.424  1.00  0.00      A   
ATOM   3514  HA  HSE   238      14.224 -47.200   8.391  1.00  0.00      A   
ATOM   3515  CB  HSE   238      15.121 -48.658   7.190  1.00  0.00      A   
ATOM   3516  HB1 HSE   238      15.376 -49.126   8.165  1.00  0.00      A   
ATOM   3517  HB2 HSE   238      16.048 -48.193   6.793  1.00  0.00      A   
ATOM   3518  ND1 HSE   238      15.463 -49.929   5.023  1.00  0.00      A   
ATOM   3519  CG  HSE   238      14.867 -49.819   6.266  1.00  0.00      A   
ATOM   3520  CE1 HSE   238      15.328 -51.191   4.682  1.00  0.00      A   
ATOM   3521  HE1 HSE   238      15.698 -51.639   3.760  1.00  0.00      A   
ATOM   3522  NE2 HSE   238      14.673 -51.886   5.657  1.00  0.00      A   
ATOM   3523  HE2 HSE   238      14.358 -52.835   5.653  1.00  0.00      A   
ATOM   3524  CD2 HSE   238      14.389 -50.999   6.694  1.00  0.00      A   
ATOM   3525  HD2 HSE   238      13.940 -51.197   7.659  1.00  0.00      A   
ATOM   3526  C   HSE   238      14.092 -46.411   6.477  1.00  0.00      A   
ATOM   3527  O   HSE   238      13.230 -45.964   5.670  1.00  0.00      A   
ATOM   3528  N   LEU   239      15.249 -45.713   6.607  1.00  0.00      A   
ATOM   3529  HN  LEU   239      15.973 -45.930   7.258  1.00  0.00      A   
ATOM   3530  CA  LEU   239      15.562 -44.511   5.868  1.00  0.00      A   
ATOM   3531  HA  LEU   239      14.693 -44.110   5.367  1.00  0.00      A   
ATOM   3532  CB  LEU   239      16.319 -43.430   6.791  1.00  0.00      A   
ATOM   3533  HB1 LEU   239      16.985 -42.722   6.253  1.00  0.00      A   
ATOM   3534  HB2 LEU   239      17.023 -44.063   7.374  1.00  0.00      A   
ATOM   3535  CG  LEU   239      15.429 -42.659   7.702  1.00  0.00      A   
ATOM   3536  HG  LEU   239      15.233 -43.179   8.664  1.00  0.00      A   
ATOM   3537  CD1 LEU   239      16.116 -41.293   8.157  1.00  0.00      A   
ATOM   3538 HD11 LEU   239      15.865 -41.137   9.228  1.00  0.00      A   
ATOM   3539 HD12 LEU   239      15.921 -40.401   7.523  1.00  0.00      A   
ATOM   3540 HD13 LEU   239      17.219 -41.422   8.101  1.00  0.00      A   
ATOM   3541  CD2 LEU   239      14.026 -42.432   7.161  1.00  0.00      A   
ATOM   3542 HD21 LEU   239      13.495 -43.392   6.986  1.00  0.00      A   
ATOM   3543 HD22 LEU   239      14.127 -41.912   6.185  1.00  0.00      A   
ATOM   3544 HD23 LEU   239      13.531 -41.795   7.926  1.00  0.00      A   
ATOM   3545  C   LEU   239      16.508 -44.963   4.793  1.00  0.00      A   
ATOM   3546  O   LEU   239      17.183 -45.994   4.884  1.00  0.00      A   
ATOM   3547  N   ASN   240      16.451 -44.205   3.718  1.00  0.00      A   
ATOM   3548  HN  ASN   240      15.819 -43.434   3.742  1.00  0.00      A   
ATOM   3549  CA  ASN   240      17.310 -44.327   2.566  1.00  0.00      A   
ATOM   3550  HA  ASN   240      18.160 -44.960   2.773  1.00  0.00      A   
ATOM   3551  CB  ASN   240      16.582 -45.270   1.525  1.00  0.00      A   
ATOM   3552  HB1 ASN   240      15.500 -45.061   1.378  1.00  0.00      A   
ATOM   3553  HB2 ASN   240      16.541 -46.291   1.960  1.00  0.00      A   
ATOM   3554  CG  ASN   240      17.240 -45.421   0.219  1.00  0.00      A   
ATOM   3555  OD1 ASN   240      16.838 -44.934  -0.831  1.00  0.00      A   
ATOM   3556  ND2 ASN   240      18.465 -46.056   0.230  1.00  0.00      A   
ATOM   3557 HD21 ASN   240      18.981 -46.217  -0.611  1.00  0.00      A   
ATOM   3558 HD22 ASN   240      18.686 -46.489   1.104  1.00  0.00      A   
ATOM   3559  C   ASN   240      17.742 -42.992   1.968  1.00  0.00      A   
ATOM   3560  O   ASN   240      16.861 -42.155   1.674  1.00  0.00      A   
ATOM   3561  N   HSE   241      19.137 -42.779   1.954  1.00  0.00      A   
ATOM   3562  HN  HSE   241      19.817 -43.498   2.076  1.00  0.00      A   
ATOM   3563  CA  HSE   241      19.695 -41.414   1.583  1.00  0.00      A   
ATOM   3564  HA  HSE   241      18.908 -40.674   1.611  1.00  0.00      A   
ATOM   3565  CB  HSE   241      20.775 -40.960   2.584  1.00  0.00      A   
ATOM   3566  HB1 HSE   241      21.269 -40.019   2.263  1.00  0.00      A   
ATOM   3567  HB2 HSE   241      21.579 -41.724   2.651  1.00  0.00      A   
ATOM   3568  ND1 HSE   241      19.178 -40.041   4.161  1.00  0.00      A   
ATOM   3569  CG  HSE   241      20.373 -40.719   3.923  1.00  0.00      A   
ATOM   3570  CE1 HSE   241      18.912 -40.177   5.445  1.00  0.00      A   
ATOM   3571  HE1 HSE   241      18.064 -39.649   5.880  1.00  0.00      A   
ATOM   3572  NE2 HSE   241      19.914 -40.846   6.105  1.00  0.00      A   
ATOM   3573  HE2 HSE   241      19.962 -40.993   7.093  1.00  0.00      A   
ATOM   3574  CD2 HSE   241      20.840 -41.199   5.100  1.00  0.00      A   
ATOM   3575  HD2 HSE   241      21.782 -41.674   5.343  1.00  0.00      A   
ATOM   3576  C   HSE   241      20.273 -41.517   0.198  1.00  0.00      A   
ATOM   3577  O   HSE   241      21.114 -42.286  -0.119  1.00  0.00      A   
ATOM   3578  N   GLN   242      19.660 -40.870  -0.782  1.00  0.00      A   
ATOM   3579  HN  GLN   242      19.011 -40.154  -0.534  1.00  0.00      A   
ATOM   3580  CA  GLN   242      20.076 -40.797  -2.168  1.00  0.00      A   
ATOM   3581  HA  GLN   242      20.966 -41.390  -2.321  1.00  0.00      A   
ATOM   3582  CB  GLN   242      18.925 -41.276  -3.177  1.00  0.00      A   
ATOM   3583  HB1 GLN   242      19.000 -40.939  -4.233  1.00  0.00      A   
ATOM   3584  HB2 GLN   242      18.031 -40.683  -2.889  1.00  0.00      A   
ATOM   3585  CG  GLN   242      18.452 -42.760  -3.187  1.00  0.00      A   
ATOM   3586  HG1 GLN   242      17.807 -42.981  -4.064  1.00  0.00      A   
ATOM   3587  HG2 GLN   242      17.875 -43.034  -2.278  1.00  0.00      A   
ATOM   3588  CD  GLN   242      19.662 -43.680  -3.304  1.00  0.00      A   
ATOM   3589  OE1 GLN   242      20.129 -43.809  -4.425  1.00  0.00      A   
ATOM   3590  NE2 GLN   242      20.067 -44.420  -2.248  1.00  0.00      A   
ATOM   3591 HE21 GLN   242      19.781 -44.020  -1.377  1.00  0.00      A   
ATOM   3592 HE22 GLN   242      20.880 -44.980  -2.405  1.00  0.00      A   
ATOM   3593  C   GLN   242      20.408 -39.359  -2.505  1.00  0.00      A   
ATOM   3594  O   GLN   242      19.530 -38.496  -2.592  1.00  0.00      A   
ATOM   3595  N   GLN   243      21.716 -38.951  -2.610  1.00  0.00      A   
ATOM   3596  HN  GLN   243      22.367 -39.706  -2.598  1.00  0.00      A   
ATOM   3597  CA  GLN   243      22.137 -37.600  -2.687  1.00  0.00      A   
ATOM   3598  HA  GLN   243      23.137 -37.710  -2.294  1.00  0.00      A   
ATOM   3599  CB  GLN   243      22.394 -37.082  -4.127  1.00  0.00      A   
ATOM   3600  HB1 GLN   243      23.248 -37.524  -4.683  1.00  0.00      A   
ATOM   3601  HB2 GLN   243      22.629 -36.009  -4.293  1.00  0.00      A   
ATOM   3602  CG  GLN   243      21.235 -37.365  -5.176  1.00  0.00      A   
ATOM   3603  HG1 GLN   243      20.221 -37.003  -4.902  1.00  0.00      A   
ATOM   3604  HG2 GLN   243      21.017 -38.446  -5.312  1.00  0.00      A   
ATOM   3605  CD  GLN   243      21.483 -36.684  -6.522  1.00  0.00      A   
ATOM   3606  OE1 GLN   243      21.681 -37.295  -7.564  1.00  0.00      A   
ATOM   3607  NE2 GLN   243      21.381 -35.290  -6.450  1.00  0.00      A   
ATOM   3608 HE21 GLN   243      21.284 -34.821  -5.572  1.00  0.00      A   
ATOM   3609 HE22 GLN   243      21.400 -34.716  -7.268  1.00  0.00      A   
ATOM   3610  C   GLN   243      21.589 -36.671  -1.640  1.00  0.00      A   
ATOM   3611  O   GLN   243      21.793 -36.873  -0.431  1.00  0.00      A   
ATOM   3612  N   GLY   244      20.926 -35.621  -2.064  1.00  0.00      A   
ATOM   3613  HN  GLY   244      20.691 -35.532  -3.029  1.00  0.00      A   
ATOM   3614  CA  GLY   244      20.251 -34.742  -1.124  1.00  0.00      A   
ATOM   3615  HA1 GLY   244      20.091 -33.784  -1.597  1.00  0.00      A   
ATOM   3616  HA2 GLY   244      20.887 -34.511  -0.283  1.00  0.00      A   
ATOM   3617  C   GLY   244      18.947 -35.375  -0.571  1.00  0.00      A   
ATOM   3618  O   GLY   244      18.593 -35.102   0.537  1.00  0.00      A   
ATOM   3619  N   GLU   245      18.159 -36.076  -1.437  1.00  0.00      A   
ATOM   3620  HN  GLU   245      18.473 -36.160  -2.379  1.00  0.00      A   
ATOM   3621  CA  GLU   245      16.860 -36.520  -1.187  1.00  0.00      A   
ATOM   3622  HA  GLU   245      16.201 -35.721  -0.882  1.00  0.00      A   
ATOM   3623  CB  GLU   245      16.169 -37.036  -2.517  1.00  0.00      A   
ATOM   3624  HB1 GLU   245      15.270 -37.503  -2.060  1.00  0.00      A   
ATOM   3625  HB2 GLU   245      16.855 -37.814  -2.916  1.00  0.00      A   
ATOM   3626  CG  GLU   245      15.720 -35.908  -3.376  1.00  0.00      A   
ATOM   3627  HG1 GLU   245      16.632 -35.311  -3.590  1.00  0.00      A   
ATOM   3628  HG2 GLU   245      14.934 -35.293  -2.886  1.00  0.00      A   
ATOM   3629  CD  GLU   245      15.052 -36.346  -4.663  1.00  0.00      A   
ATOM   3630  OE1 GLU   245      15.758 -37.048  -5.434  1.00  0.00      A   
ATOM   3631  OE2 GLU   245      13.881 -36.088  -4.975  1.00  0.00      A   
ATOM   3632  C   GLU   245      16.809 -37.585  -0.042  1.00  0.00      A   
ATOM   3633  O   GLU   245      17.715 -38.376   0.037  1.00  0.00      A   
ATOM   3634  N   THR   246      15.751 -37.708   0.788  1.00  0.00      A   
ATOM   3635  HN  THR   246      15.001 -37.052   0.757  1.00  0.00      A   
ATOM   3636  CA  THR   246      15.741 -38.770   1.742  1.00  0.00      A   
ATOM   3637  HA  THR   246      16.424 -39.552   1.443  1.00  0.00      A   
ATOM   3638  CB  THR   246      15.957 -38.260   3.225  1.00  0.00      A   
ATOM   3639  HB  THR   246      15.359 -37.375   3.531  1.00  0.00      A   
ATOM   3640  OG1 THR   246      17.318 -38.090   3.488  1.00  0.00      A   
ATOM   3641  HG1 THR   246      17.822 -38.907   3.463  1.00  0.00      A   
ATOM   3642  CG2 THR   246      15.511 -39.291   4.234  1.00  0.00      A   
ATOM   3643 HG21 THR   246      14.400 -39.263   4.248  1.00  0.00      A   
ATOM   3644 HG22 THR   246      15.792 -38.968   5.259  1.00  0.00      A   
ATOM   3645 HG23 THR   246      15.975 -40.284   4.054  1.00  0.00      A   
ATOM   3646  C   THR   246      14.382 -39.426   1.582  1.00  0.00      A   
ATOM   3647  O   THR   246      13.296 -38.797   1.620  1.00  0.00      A   
ATOM   3648  N   TRP   247      14.325 -40.791   1.443  1.00  0.00      A   
ATOM   3649  HN  TRP   247      15.182 -41.300   1.442  1.00  0.00      A   
ATOM   3650  CA  TRP   247      13.138 -41.560   1.113  1.00  0.00      A   
ATOM   3651  HA  TRP   247      12.314 -40.861   1.087  1.00  0.00      A   
ATOM   3652  CB  TRP   247      13.410 -42.402  -0.191  1.00  0.00      A   
ATOM   3653  HB1 TRP   247      12.421 -42.718  -0.588  1.00  0.00      A   
ATOM   3654  HB2 TRP   247      14.109 -43.244   0.004  1.00  0.00      A   
ATOM   3655  CG  TRP   247      13.922 -41.681  -1.406  1.00  0.00      A   
ATOM   3656  CD1 TRP   247      15.237 -41.453  -1.831  1.00  0.00      A   
ATOM   3657  HD1 TRP   247      16.095 -41.860  -1.317  1.00  0.00      A   
ATOM   3658  NE1 TRP   247      15.210 -40.734  -3.007  1.00  0.00      A   
ATOM   3659  HE1 TRP   247      15.900 -40.619  -3.687  1.00  0.00      A   
ATOM   3660  CE2 TRP   247      13.935 -40.614  -3.430  1.00  0.00      A   
ATOM   3661  CD2 TRP   247      13.121 -41.171  -2.438  1.00  0.00      A   
ATOM   3662  CE3 TRP   247      11.758 -41.060  -2.536  1.00  0.00      A   
ATOM   3663  HE3 TRP   247      11.142 -41.360  -1.701  1.00  0.00      A   
ATOM   3664  CZ3 TRP   247      11.247 -40.596  -3.807  1.00  0.00      A   
ATOM   3665  HZ3 TRP   247      10.187 -40.666  -4.002  1.00  0.00      A   
ATOM   3666  CZ2 TRP   247      13.458 -39.979  -4.550  1.00  0.00      A   
ATOM   3667  HZ2 TRP   247      14.076 -39.475  -5.279  1.00  0.00      A   
ATOM   3668  CH2 TRP   247      12.101 -40.148  -4.844  1.00  0.00      A   
ATOM   3669  HH2 TRP   247      11.769 -39.803  -5.813  1.00  0.00      A   
ATOM   3670  C   TRP   247      12.834 -42.494   2.247  1.00  0.00      A   
ATOM   3671  O   TRP   247      13.688 -43.296   2.694  1.00  0.00      A   
ATOM   3672  N   LEU   248      11.591 -42.335   2.807  1.00  0.00      A   
ATOM   3673  HN  LEU   248      10.913 -41.707   2.435  1.00  0.00      A   
ATOM   3674  CA  LEU   248      11.080 -43.374   3.737  1.00  0.00      A   
ATOM   3675  HA  LEU   248      11.792 -43.596   4.518  1.00  0.00      A   
ATOM   3676  CB  LEU   248       9.744 -42.876   4.418  1.00  0.00      A   
ATOM   3677  HB1 LEU   248       9.600 -43.516   5.314  1.00  0.00      A   
ATOM   3678  HB2 LEU   248       8.883 -42.962   3.721  1.00  0.00      A   
ATOM   3679  CG  LEU   248       9.668 -41.404   4.944  1.00  0.00      A   
ATOM   3680  HG  LEU   248       9.492 -40.717   4.089  1.00  0.00      A   
ATOM   3681  CD1 LEU   248       8.430 -41.186   5.840  1.00  0.00      A   
ATOM   3682 HD11 LEU   248       7.525 -41.268   5.201  1.00  0.00      A   
ATOM   3683 HD12 LEU   248       8.400 -40.178   6.306  1.00  0.00      A   
ATOM   3684 HD13 LEU   248       8.316 -41.953   6.636  1.00  0.00      A   
ATOM   3685  CD2 LEU   248      10.926 -41.028   5.730  1.00  0.00      A   
ATOM   3686 HD21 LEU   248      11.840 -40.901   5.110  1.00  0.00      A   
ATOM   3687 HD22 LEU   248      11.057 -41.808   6.509  1.00  0.00      A   
ATOM   3688 HD23 LEU   248      10.677 -40.132   6.338  1.00  0.00      A   
ATOM   3689  C   LEU   248      10.882 -44.707   3.033  1.00  0.00      A   
ATOM   3690  O   LEU   248      10.519 -44.748   1.819  1.00  0.00      A   
ATOM   3691  N   ARG   249      11.137 -45.863   3.653  1.00  0.00      A   
ATOM   3692  HN  ARG   249      11.691 -45.866   4.482  1.00  0.00      A   
ATOM   3693  CA  ARG   249      11.069 -47.176   3.067  1.00  0.00      A   
ATOM   3694  HA  ARG   249      10.350 -47.095   2.265  1.00  0.00      A   
ATOM   3695  CB  ARG   249      12.445 -47.785   2.735  1.00  0.00      A   
ATOM   3696  HB1 ARG   249      12.221 -48.818   2.393  1.00  0.00      A   
ATOM   3697  HB2 ARG   249      12.978 -47.815   3.710  1.00  0.00      A   
ATOM   3698  CG  ARG   249      13.247 -47.016   1.663  1.00  0.00      A   
ATOM   3699  HG1 ARG   249      13.838 -46.193   2.118  1.00  0.00      A   
ATOM   3700  HG2 ARG   249      12.512 -46.536   0.982  1.00  0.00      A   
ATOM   3701  CD  ARG   249      14.322 -47.801   0.815  1.00  0.00      A   
ATOM   3702  HD1 ARG   249      14.813 -47.010   0.209  1.00  0.00      A   
ATOM   3703  HD2 ARG   249      13.780 -48.521   0.165  1.00  0.00      A   
ATOM   3704  NE  ARG   249      15.161 -48.542   1.810  1.00  0.00      A   
ATOM   3705  HE  ARG   249      14.872 -48.630   2.764  1.00  0.00      A   
ATOM   3706  CZ  ARG   249      16.333 -49.003   1.453  1.00  0.00      A   
ATOM   3707  NH1 ARG   249      16.637 -49.047   0.207  1.00  0.00      A   
ATOM   3708 HH11 ARG   249      15.925 -48.781  -0.443  1.00  0.00      A   
ATOM   3709 HH12 ARG   249      17.306 -49.719  -0.109  1.00  0.00      A   
ATOM   3710  NH2 ARG   249      17.281 -49.305   2.374  1.00  0.00      A   
ATOM   3711 HH21 ARG   249      17.037 -49.377   3.341  1.00  0.00      A   
ATOM   3712 HH22 ARG   249      18.184 -49.627   2.091  1.00  0.00      A   
ATOM   3713  C   ARG   249      10.322 -48.109   4.101  1.00  0.00      A   
ATOM   3714  O   ARG   249      10.731 -48.186   5.193  1.00  0.00      A   
ATOM   3715  N   VAL   250       9.169 -48.681   3.685  1.00  0.00      A   
ATOM   3716  HN  VAL   250       8.726 -48.501   2.810  1.00  0.00      A   
ATOM   3717  CA  VAL   250       8.717 -49.898   4.374  1.00  0.00      A   
ATOM   3718  HA  VAL   250       9.192 -49.920   5.343  1.00  0.00      A   
ATOM   3719  CB  VAL   250       7.221 -50.100   4.267  1.00  0.00      A   
ATOM   3720  HB  VAL   250       6.918 -50.308   3.218  1.00  0.00      A   
ATOM   3721  CG1 VAL   250       6.730 -51.340   5.114  1.00  0.00      A   
ATOM   3722 HG11 VAL   250       7.366 -51.420   6.021  1.00  0.00      A   
ATOM   3723 HG12 VAL   250       6.912 -52.265   4.527  1.00  0.00      A   
ATOM   3724 HG13 VAL   250       5.635 -51.157   5.165  1.00  0.00      A   
ATOM   3725  CG2 VAL   250       6.506 -48.858   4.830  1.00  0.00      A   
ATOM   3726 HG21 VAL   250       7.150 -48.038   5.215  1.00  0.00      A   
ATOM   3727 HG22 VAL   250       5.761 -49.045   5.632  1.00  0.00      A   
ATOM   3728 HG23 VAL   250       5.981 -48.455   3.937  1.00  0.00      A   
ATOM   3729  C   VAL   250       9.225 -51.170   3.661  1.00  0.00      A   
ATOM   3730  O   VAL   250       9.039 -51.326   2.458  1.00  0.00      A   
ATOM   3731  N   LYS   251       9.850 -52.116   4.441  1.00  0.00      A   
ATOM   3732  HN  LYS   251       9.975 -52.005   5.424  1.00  0.00      A   
ATOM   3733  CA  LYS   251      10.638 -53.210   3.983  1.00  0.00      A   
ATOM   3734  HA  LYS   251      11.378 -53.509   4.711  1.00  0.00      A   
ATOM   3735  CB  LYS   251       9.956 -54.615   4.067  1.00  0.00      A   
ATOM   3736  HB1 LYS   251      10.586 -55.388   3.576  1.00  0.00      A   
ATOM   3737  HB2 LYS   251       8.916 -54.525   3.689  1.00  0.00      A   
ATOM   3738  CG  LYS   251       9.728 -55.159   5.506  1.00  0.00      A   
ATOM   3739  HG1 LYS   251       9.135 -54.441   6.111  1.00  0.00      A   
ATOM   3740  HG2 LYS   251      10.722 -55.240   5.995  1.00  0.00      A   
ATOM   3741  CD  LYS   251       8.965 -56.511   5.595  1.00  0.00      A   
ATOM   3742  HD1 LYS   251       9.378 -57.285   4.914  1.00  0.00      A   
ATOM   3743  HD2 LYS   251       7.917 -56.322   5.281  1.00  0.00      A   
ATOM   3744  CE  LYS   251       8.846 -57.179   6.975  1.00  0.00      A   
ATOM   3745  HE1 LYS   251       9.824 -57.436   7.436  1.00  0.00      A   
ATOM   3746  HE2 LYS   251       8.262 -58.119   6.884  1.00  0.00      A   
ATOM   3747  NZ  LYS   251       8.312 -56.326   7.955  1.00  0.00      A   
ATOM   3748  HZ1 LYS   251       7.493 -56.684   8.488  1.00  0.00      A   
ATOM   3749  HZ2 LYS   251       7.992 -55.401   7.604  1.00  0.00      A   
ATOM   3750  HZ3 LYS   251       8.983 -56.121   8.722  1.00  0.00      A   
ATOM   3751  C   LYS   251      11.518 -53.039   2.755  1.00  0.00      A   
ATOM   3752  O   LYS   251      11.527 -53.752   1.726  1.00  0.00      A   
ATOM   3753  N   GLY   252      12.452 -52.138   2.809  1.00  0.00      A   
ATOM   3754  HN  GLY   252      12.588 -51.631   3.657  1.00  0.00      A   
ATOM   3755  CA  GLY   252      13.437 -52.073   1.753  1.00  0.00      A   
ATOM   3756  HA1 GLY   252      13.777 -53.066   1.496  1.00  0.00      A   
ATOM   3757  HA2 GLY   252      14.276 -51.545   2.180  1.00  0.00      A   
ATOM   3758  C   GLY   252      12.934 -51.278   0.514  1.00  0.00      A   
ATOM   3759  O   GLY   252      13.658 -51.158  -0.446  1.00  0.00      A   
ATOM   3760  N   GLU   253      11.706 -50.724   0.586  1.00  0.00      A   
ATOM   3761  HN  GLU   253      11.084 -50.800   1.362  1.00  0.00      A   
ATOM   3762  CA  GLU   253      11.055 -50.259  -0.581  1.00  0.00      A   
ATOM   3763  HA  GLU   253      11.774 -50.211  -1.386  1.00  0.00      A   
ATOM   3764  CB  GLU   253       9.891 -51.181  -0.973  1.00  0.00      A   
ATOM   3765  HB1 GLU   253       9.273 -51.381  -0.071  1.00  0.00      A   
ATOM   3766  HB2 GLU   253      10.333 -52.130  -1.345  1.00  0.00      A   
ATOM   3767  CG  GLU   253       8.881 -50.662  -2.009  1.00  0.00      A   
ATOM   3768  HG1 GLU   253       9.526 -50.351  -2.858  1.00  0.00      A   
ATOM   3769  HG2 GLU   253       8.349 -49.710  -1.795  1.00  0.00      A   
ATOM   3770  CD  GLU   253       7.849 -51.677  -2.462  1.00  0.00      A   
ATOM   3771  OE1 GLU   253       7.412 -51.637  -3.686  1.00  0.00      A   
ATOM   3772  OE2 GLU   253       7.416 -52.445  -1.623  1.00  0.00      A   
ATOM   3773  C   GLU   253      10.596 -48.791  -0.395  1.00  0.00      A   
ATOM   3774  O   GLU   253      10.047 -48.447   0.675  1.00  0.00      A   
ATOM   3775  N   LYS   254      10.876 -47.907  -1.292  1.00  0.00      A   
ATOM   3776  HN  LYS   254      11.333 -48.208  -2.125  1.00  0.00      A   
ATOM   3777  CA  LYS   254      10.601 -46.441  -1.281  1.00  0.00      A   
ATOM   3778  HA  LYS   254      10.838 -46.064  -0.296  1.00  0.00      A   
ATOM   3779  CB  LYS   254      11.494 -45.593  -2.173  1.00  0.00      A   
ATOM   3780  HB1 LYS   254      11.206 -44.525  -2.274  1.00  0.00      A   
ATOM   3781  HB2 LYS   254      11.448 -46.059  -3.180  1.00  0.00      A   
ATOM   3782  CG  LYS   254      13.011 -45.485  -1.865  1.00  0.00      A   
ATOM   3783  HG1 LYS   254      13.352 -46.481  -1.510  1.00  0.00      A   
ATOM   3784  HG2 LYS   254      13.281 -44.765  -1.062  1.00  0.00      A   
ATOM   3785  CD  LYS   254      13.953 -45.077  -3.054  1.00  0.00      A   
ATOM   3786  HD1 LYS   254      14.997 -45.249  -2.716  1.00  0.00      A   
ATOM   3787  HD2 LYS   254      13.647 -44.058  -3.374  1.00  0.00      A   
ATOM   3788  CE  LYS   254      13.830 -45.933  -4.344  1.00  0.00      A   
ATOM   3789  HE1 LYS   254      12.821 -45.927  -4.808  1.00  0.00      A   
ATOM   3790  HE2 LYS   254      13.980 -46.982  -4.010  1.00  0.00      A   
ATOM   3791  NZ  LYS   254      14.811 -45.526  -5.404  1.00  0.00      A   
ATOM   3792  HZ1 LYS   254      14.650 -44.603  -5.856  1.00  0.00      A   
ATOM   3793  HZ2 LYS   254      14.881 -46.247  -6.151  1.00  0.00      A   
ATOM   3794  HZ3 LYS   254      15.791 -45.523  -5.057  1.00  0.00      A   
ATOM   3795  C   LYS   254       9.200 -45.995  -1.412  1.00  0.00      A   
ATOM   3796  O   LYS   254       8.476 -46.253  -2.349  1.00  0.00      A   
ATOM   3797  N   VAL   255       8.644 -45.282  -0.324  1.00  0.00      A   
ATOM   3798  HN  VAL   255       9.170 -45.224   0.521  1.00  0.00      A   
ATOM   3799  CA  VAL   255       7.273 -44.979  -0.224  1.00  0.00      A   
ATOM   3800  HA  VAL   255       6.718 -45.431  -1.032  1.00  0.00      A   
ATOM   3801  CB  VAL   255       6.487 -45.532   0.955  1.00  0.00      A   
ATOM   3802  HB  VAL   255       5.403 -45.294   0.902  1.00  0.00      A   
ATOM   3803  CG1 VAL   255       6.474 -47.108   0.910  1.00  0.00      A   
ATOM   3804 HG11 VAL   255       7.501 -47.498   1.077  1.00  0.00      A   
ATOM   3805 HG12 VAL   255       6.129 -47.580  -0.035  1.00  0.00      A   
ATOM   3806 HG13 VAL   255       5.838 -47.584   1.686  1.00  0.00      A   
ATOM   3807  CG2 VAL   255       6.970 -45.028   2.305  1.00  0.00      A   
ATOM   3808 HG21 VAL   255       8.077 -45.118   2.287  1.00  0.00      A   
ATOM   3809 HG22 VAL   255       6.684 -45.646   3.183  1.00  0.00      A   
ATOM   3810 HG23 VAL   255       6.742 -43.948   2.434  1.00  0.00      A   
ATOM   3811  C   VAL   255       7.019 -43.537  -0.347  1.00  0.00      A   
ATOM   3812  O   VAL   255       6.067 -43.125  -0.951  1.00  0.00      A   
ATOM   3813  N   LEU   256       7.807 -42.598   0.291  1.00  0.00      A   
ATOM   3814  HN  LEU   256       8.626 -42.945   0.742  1.00  0.00      A   
ATOM   3815  CA  LEU   256       7.446 -41.176   0.447  1.00  0.00      A   
ATOM   3816  HA  LEU   256       6.902 -40.816  -0.413  1.00  0.00      A   
ATOM   3817  CB  LEU   256       6.689 -40.925   1.800  1.00  0.00      A   
ATOM   3818  HB1 LEU   256       7.301 -41.093   2.712  1.00  0.00      A   
ATOM   3819  HB2 LEU   256       5.778 -41.559   1.836  1.00  0.00      A   
ATOM   3820  CG  LEU   256       6.137 -39.527   1.969  1.00  0.00      A   
ATOM   3821  HG  LEU   256       6.918 -38.766   2.179  1.00  0.00      A   
ATOM   3822  CD1 LEU   256       5.401 -39.071   0.682  1.00  0.00      A   
ATOM   3823 HD11 LEU   256       5.183 -37.998   0.870  1.00  0.00      A   
ATOM   3824 HD12 LEU   256       4.518 -39.697   0.431  1.00  0.00      A   
ATOM   3825 HD13 LEU   256       6.106 -39.138  -0.174  1.00  0.00      A   
ATOM   3826  CD2 LEU   256       5.173 -39.457   3.105  1.00  0.00      A   
ATOM   3827 HD21 LEU   256       5.745 -39.675   4.032  1.00  0.00      A   
ATOM   3828 HD22 LEU   256       4.316 -40.152   2.979  1.00  0.00      A   
ATOM   3829 HD23 LEU   256       4.646 -38.479   3.076  1.00  0.00      A   
ATOM   3830  C   LEU   256       8.775 -40.354   0.479  1.00  0.00      A   
ATOM   3831  O   LEU   256       9.852 -40.684   1.035  1.00  0.00      A   
ATOM   3832  N   ASN   257       8.733 -39.200  -0.260  1.00  0.00      A   
ATOM   3833  HN  ASN   257       7.854 -38.789  -0.489  1.00  0.00      A   
ATOM   3834  CA  ASN   257       9.824 -38.260  -0.320  1.00  0.00      A   
ATOM   3835  HA  ASN   257      10.765 -38.701  -0.027  1.00  0.00      A   
ATOM   3836  CB  ASN   257       9.950 -37.703  -1.753  1.00  0.00      A   
ATOM   3837  HB1 ASN   257       9.096 -37.047  -2.024  1.00  0.00      A   
ATOM   3838  HB2 ASN   257       9.811 -38.532  -2.479  1.00  0.00      A   
ATOM   3839  CG  ASN   257      11.280 -37.058  -2.050  1.00  0.00      A   
ATOM   3840  OD1 ASN   257      11.883 -36.311  -1.245  1.00  0.00      A   
ATOM   3841  ND2 ASN   257      11.808 -37.305  -3.263  1.00  0.00      A   
ATOM   3842 HD21 ASN   257      12.740 -37.000  -3.462  1.00  0.00      A   
ATOM   3843 HD22 ASN   257      11.301 -37.902  -3.885  1.00  0.00      A   
ATOM   3844  C   ASN   257       9.474 -37.193   0.741  1.00  0.00      A   
ATOM   3845  O   ASN   257       8.393 -36.621   0.775  1.00  0.00      A   
ATOM   3846  N   VAL   258      10.439 -36.988   1.635  1.00  0.00      A   
ATOM   3847  HN  VAL   258      11.336 -37.411   1.537  1.00  0.00      A   
ATOM   3848  CA  VAL   258      10.253 -36.223   2.876  1.00  0.00      A   
ATOM   3849  HA  VAL   258       9.247 -36.523   3.127  1.00  0.00      A   
ATOM   3850  CB  VAL   258      11.322 -36.445   3.929  1.00  0.00      A   
ATOM   3851  HB  VAL   258      11.026 -35.818   4.798  1.00  0.00      A   
ATOM   3852  CG1 VAL   258      11.386 -37.916   4.415  1.00  0.00      A   
ATOM   3853 HG11 VAL   258      10.398 -38.313   4.731  1.00  0.00      A   
ATOM   3854 HG12 VAL   258      12.050 -38.205   5.258  1.00  0.00      A   
ATOM   3855 HG13 VAL   258      11.683 -38.587   3.581  1.00  0.00      A   
ATOM   3856  CG2 VAL   258      12.679 -36.003   3.348  1.00  0.00      A   
ATOM   3857 HG21 VAL   258      12.606 -34.959   2.975  1.00  0.00      A   
ATOM   3858 HG22 VAL   258      12.888 -36.665   2.481  1.00  0.00      A   
ATOM   3859 HG23 VAL   258      13.490 -36.060   4.107  1.00  0.00      A   
ATOM   3860  C   VAL   258      10.155 -34.703   2.591  1.00  0.00      A   
ATOM   3861  O   VAL   258       9.768 -33.938   3.430  1.00  0.00      A   
ATOM   3862  N   LYS   259      10.464 -34.254   1.396  1.00  0.00      A   
ATOM   3863  HN  LYS   259      10.892 -34.857   0.727  1.00  0.00      A   
ATOM   3864  CA  LYS   259      10.335 -32.930   1.004  1.00  0.00      A   
ATOM   3865  HA  LYS   259      10.757 -32.310   1.781  1.00  0.00      A   
ATOM   3866  CB  LYS   259      11.082 -32.599  -0.360  1.00  0.00      A   
ATOM   3867  HB1 LYS   259      12.147 -32.915  -0.366  1.00  0.00      A   
ATOM   3868  HB2 LYS   259      11.055 -31.489  -0.373  1.00  0.00      A   
ATOM   3869  CG  LYS   259      10.489 -33.276  -1.625  1.00  0.00      A   
ATOM   3870  HG1 LYS   259       9.632 -32.707  -2.044  1.00  0.00      A   
ATOM   3871  HG2 LYS   259      10.236 -34.320  -1.340  1.00  0.00      A   
ATOM   3872  CD  LYS   259      11.587 -33.295  -2.684  1.00  0.00      A   
ATOM   3873  HD1 LYS   259      12.482 -33.855  -2.338  1.00  0.00      A   
ATOM   3874  HD2 LYS   259      12.093 -32.325  -2.878  1.00  0.00      A   
ATOM   3875  CE  LYS   259      11.141 -33.867  -4.115  1.00  0.00      A   
ATOM   3876  HE1 LYS   259      10.342 -33.116  -4.290  1.00  0.00      A   
ATOM   3877  HE2 LYS   259      10.625 -34.844  -3.995  1.00  0.00      A   
ATOM   3878  NZ  LYS   259      12.099 -33.917  -5.219  1.00  0.00      A   
ATOM   3879  HZ1 LYS   259      12.921 -34.522  -5.017  1.00  0.00      A   
ATOM   3880  HZ2 LYS   259      12.498 -32.989  -5.466  1.00  0.00      A   
ATOM   3881  HZ3 LYS   259      11.598 -34.310  -6.041  1.00  0.00      A   
ATOM   3882  C   LYS   259       8.887 -32.276   0.837  1.00  0.00      A   
ATOM   3883  O   LYS   259       8.747 -31.126   0.520  1.00  0.00      A   
ATOM   3884  N   GLU   260       7.863 -33.141   1.072  1.00  0.00      A   
ATOM   3885  HN  GLU   260       8.032 -34.098   1.295  1.00  0.00      A   
ATOM   3886  CA  GLU   260       6.469 -32.745   1.098  1.00  0.00      A   
ATOM   3887  HA  GLU   260       6.382 -31.737   0.720  1.00  0.00      A   
ATOM   3888  CB  GLU   260       5.591 -33.709   0.312  1.00  0.00      A   
ATOM   3889  HB1 GLU   260       4.503 -33.493   0.380  1.00  0.00      A   
ATOM   3890  HB2 GLU   260       5.763 -34.768   0.598  1.00  0.00      A   
ATOM   3891  CG  GLU   260       6.034 -33.512  -1.155  1.00  0.00      A   
ATOM   3892  HG1 GLU   260       7.103 -33.758  -1.327  1.00  0.00      A   
ATOM   3893  HG2 GLU   260       5.877 -32.443  -1.413  1.00  0.00      A   
ATOM   3894  CD  GLU   260       5.132 -34.281  -2.145  1.00  0.00      A   
ATOM   3895  OE1 GLU   260       3.912 -34.060  -2.154  1.00  0.00      A   
ATOM   3896  OE2 GLU   260       5.731 -35.017  -2.968  1.00  0.00      A   
ATOM   3897  C   GLU   260       5.950 -32.827   2.526  1.00  0.00      A   
ATOM   3898  O   GLU   260       4.820 -32.491   2.833  1.00  0.00      A   
ATOM   3899  N   MET   261       6.734 -33.272   3.530  1.00  0.00      A   
ATOM   3900  HN  MET   261       7.705 -33.319   3.311  1.00  0.00      A   
ATOM   3901  CA  MET   261       6.243 -33.442   4.879  1.00  0.00      A   
ATOM   3902  HA  MET   261       5.205 -33.737   4.919  1.00  0.00      A   
ATOM   3903  CB  MET   261       6.874 -34.635   5.680  1.00  0.00      A   
ATOM   3904  HB1 MET   261       6.577 -34.633   6.750  1.00  0.00      A   
ATOM   3905  HB2 MET   261       7.972 -34.476   5.633  1.00  0.00      A   
ATOM   3906  CG  MET   261       6.516 -36.053   5.129  1.00  0.00      A   
ATOM   3907  HG1 MET   261       6.419 -35.967   4.026  1.00  0.00      A   
ATOM   3908  HG2 MET   261       5.473 -36.320   5.405  1.00  0.00      A   
ATOM   3909  SD  MET   261       7.428 -37.470   5.569  1.00  0.00      A   
ATOM   3910  CE  MET   261       7.580 -37.233   7.298  1.00  0.00      A   
ATOM   3911  HE1 MET   261       8.069 -36.246   7.445  1.00  0.00      A   
ATOM   3912  HE2 MET   261       8.283 -37.982   7.722  1.00  0.00      A   
ATOM   3913  HE3 MET   261       6.642 -37.353   7.881  1.00  0.00      A   
ATOM   3914  C   MET   261       6.474 -32.242   5.757  1.00  0.00      A   
ATOM   3915  O   MET   261       7.328 -31.465   5.444  1.00  0.00      A   
ATOM   3916  N   LYS   262       5.721 -32.120   6.809  1.00  0.00      A   
ATOM   3917  HN  LYS   262       4.958 -32.744   6.965  1.00  0.00      A   
ATOM   3918  CA  LYS   262       5.746 -30.932   7.683  1.00  0.00      A   
ATOM   3919  HA  LYS   262       6.314 -30.127   7.242  1.00  0.00      A   
ATOM   3920  CB  LYS   262       4.278 -30.537   8.116  1.00  0.00      A   
ATOM   3921  HB1 LYS   262       4.228 -29.770   8.918  1.00  0.00      A   
ATOM   3922  HB2 LYS   262       3.879 -31.471   8.567  1.00  0.00      A   
ATOM   3923  CG  LYS   262       3.289 -30.191   7.041  1.00  0.00      A   
ATOM   3924  HG1 LYS   262       2.444 -29.684   7.554  1.00  0.00      A   
ATOM   3925  HG2 LYS   262       3.054 -31.132   6.500  1.00  0.00      A   
ATOM   3926  CD  LYS   262       3.812 -29.158   6.042  1.00  0.00      A   
ATOM   3927  HD1 LYS   262       4.737 -29.500   5.532  1.00  0.00      A   
ATOM   3928  HD2 LYS   262       4.075 -28.235   6.602  1.00  0.00      A   
ATOM   3929  CE  LYS   262       2.880 -28.611   4.899  1.00  0.00      A   
ATOM   3930  HE1 LYS   262       2.407 -29.534   4.503  1.00  0.00      A   
ATOM   3931  HE2 LYS   262       3.393 -28.062   4.081  1.00  0.00      A   
ATOM   3932  NZ  LYS   262       1.837 -27.740   5.501  1.00  0.00      A   
ATOM   3933  HZ1 LYS   262       1.060 -27.525   4.845  1.00  0.00      A   
ATOM   3934  HZ2 LYS   262       2.279 -26.848   5.802  1.00  0.00      A   
ATOM   3935  HZ3 LYS   262       1.401 -28.229   6.309  1.00  0.00      A   
ATOM   3936  C   LYS   262       6.523 -31.356   8.833  1.00  0.00      A   
ATOM   3937  O   LYS   262       6.303 -30.802   9.887  1.00  0.00      A   
ATOM   3938  N   LEU   263       7.434 -32.277   8.704  1.00  0.00      A   
ATOM   3939  HN  LEU   263       7.609 -32.765   7.853  1.00  0.00      A   
ATOM   3940  CA  LEU   263       8.394 -32.708   9.694  1.00  0.00      A   
ATOM   3941  HA  LEU   263       8.351 -32.047  10.546  1.00  0.00      A   
ATOM   3942  CB  LEU   263       8.298 -34.189  10.230  1.00  0.00      A   
ATOM   3943  HB1 LEU   263       9.096 -34.279  10.998  1.00  0.00      A   
ATOM   3944  HB2 LEU   263       8.374 -34.914   9.392  1.00  0.00      A   
ATOM   3945  CG  LEU   263       6.982 -34.345  10.974  1.00  0.00      A   
ATOM   3946  HG  LEU   263       6.722 -33.305  11.266  1.00  0.00      A   
ATOM   3947  CD1 LEU   263       5.917 -34.968  10.032  1.00  0.00      A   
ATOM   3948 HD11 LEU   263       4.958 -35.075  10.583  1.00  0.00      A   
ATOM   3949 HD12 LEU   263       6.117 -36.039   9.813  1.00  0.00      A   
ATOM   3950 HD13 LEU   263       5.622 -34.409   9.119  1.00  0.00      A   
ATOM   3951  CD2 LEU   263       7.159 -35.313  12.200  1.00  0.00      A   
ATOM   3952 HD21 LEU   263       7.356 -36.297  11.722  1.00  0.00      A   
ATOM   3953 HD22 LEU   263       6.259 -35.429  12.841  1.00  0.00      A   
ATOM   3954 HD23 LEU   263       8.028 -35.066  12.846  1.00  0.00      A   
ATOM   3955  C   LEU   263       9.832 -32.684   9.029  1.00  0.00      A   
ATOM   3956  O   LEU   263       9.981 -32.764   7.850  1.00  0.00      A   
ATOM   3957  N   SER   264      10.803 -32.340   9.877  1.00  0.00      A   
ATOM   3958  HN  SER   264      10.574 -32.112  10.820  1.00  0.00      A   
ATOM   3959  CA  SER   264      12.225 -32.373   9.440  1.00  0.00      A   
ATOM   3960  HA  SER   264      12.277 -33.309   8.905  1.00  0.00      A   
ATOM   3961  CB  SER   264      12.676 -31.314   8.493  1.00  0.00      A   
ATOM   3962  HB1 SER   264      12.001 -31.255   7.613  1.00  0.00      A   
ATOM   3963  HB2 SER   264      13.709 -31.389   8.090  1.00  0.00      A   
ATOM   3964  OG  SER   264      12.588 -30.028   9.112  1.00  0.00      A   
ATOM   3965  HG1 SER   264      11.734 -29.856   9.517  1.00  0.00      A   
ATOM   3966  C   SER   264      13.149 -32.536  10.661  1.00  0.00      A   
ATOM   3967  O   SER   264      12.821 -32.249  11.770  1.00  0.00      A   
ATOM   3968  N   GLY   265      14.314 -33.129  10.392  1.00  0.00      A   
ATOM   3969  HN  GLY   265      14.577 -33.184   9.432  1.00  0.00      A   
ATOM   3970  CA  GLY   265      15.236 -33.743  11.449  1.00  0.00      A   
ATOM   3971  HA1 GLY   265      14.867 -33.384  12.399  1.00  0.00      A   
ATOM   3972  HA2 GLY   265      16.229 -33.364  11.260  1.00  0.00      A   
ATOM   3973  C   GLY   265      15.110 -35.218  11.361  1.00  0.00      A   
ATOM   3974  O   GLY   265      14.088 -35.785  11.068  1.00  0.00      A   
ATOM   3975  N   GLN   266      16.162 -35.998  11.612  1.00  0.00      A   
ATOM   3976  HN  GLN   266      16.995 -35.564  11.947  1.00  0.00      A   
ATOM   3977  CA  GLN   266      16.217 -37.437  11.364  1.00  0.00      A   
ATOM   3978  HA  GLN   266      15.827 -37.574  10.366  1.00  0.00      A   
ATOM   3979  CB  GLN   266      17.705 -37.879  11.277  1.00  0.00      A   
ATOM   3980  HB1 GLN   266      17.724 -38.959  11.015  1.00  0.00      A   
ATOM   3981  HB2 GLN   266      18.238 -37.746  12.242  1.00  0.00      A   
ATOM   3982  CG  GLN   266      18.501 -37.089  10.174  1.00  0.00      A   
ATOM   3983  HG1 GLN   266      19.454 -37.656  10.109  1.00  0.00      A   
ATOM   3984  HG2 GLN   266      18.860 -36.081  10.475  1.00  0.00      A   
ATOM   3985  CD  GLN   266      17.937 -37.027   8.706  1.00  0.00      A   
ATOM   3986  OE1 GLN   266      17.987 -38.020   7.984  1.00  0.00      A   
ATOM   3987  NE2 GLN   266      17.573 -35.787   8.171  1.00  0.00      A   
ATOM   3988 HE21 GLN   266      17.715 -34.926   8.661  1.00  0.00      A   
ATOM   3989 HE22 GLN   266      17.267 -35.956   7.234  1.00  0.00      A   
ATOM   3990  C   GLN   266      15.479 -38.317  12.307  1.00  0.00      A   
ATOM   3991  O   GLN   266      14.785 -39.291  11.964  1.00  0.00      A   
ATOM   3992  N   HSE   267      15.543 -37.942  13.605  1.00  0.00      A   
ATOM   3993  HN  HSE   267      16.056 -37.130  13.872  1.00  0.00      A   
ATOM   3994  CA  HSE   267      14.727 -38.480  14.686  1.00  0.00      A   
ATOM   3995  HA  HSE   267      14.971 -39.512  14.894  1.00  0.00      A   
ATOM   3996  CB  HSE   267      14.865 -37.633  15.919  1.00  0.00      A   
ATOM   3997  HB1 HSE   267      15.886 -37.977  16.191  1.00  0.00      A   
ATOM   3998  HB2 HSE   267      14.170 -37.974  16.715  1.00  0.00      A   
ATOM   3999  ND1 HSE   267      15.517 -35.366  15.029  1.00  0.00      A   
ATOM   4000  CG  HSE   267      14.726 -36.135  15.892  1.00  0.00      A   
ATOM   4001  CE1 HSE   267      15.235 -34.110  15.231  1.00  0.00      A   
ATOM   4002  HE1 HSE   267      15.678 -33.239  14.747  1.00  0.00      A   
ATOM   4003  NE2 HSE   267      14.373 -34.016  16.271  1.00  0.00      A   
ATOM   4004  HE2 HSE   267      14.006 -33.125  16.539  1.00  0.00      A   
ATOM   4005  CD2 HSE   267      14.061 -35.312  16.680  1.00  0.00      A   
ATOM   4006  HD2 HSE   267      13.460 -35.541  17.551  1.00  0.00      A   
ATOM   4007  C   HSE   267      13.284 -38.386  14.352  1.00  0.00      A   
ATOM   4008  O   HSE   267      12.523 -39.307  14.671  1.00  0.00      A   
ATOM   4009  N   ASN   268      12.830 -37.287  13.750  1.00  0.00      A   
ATOM   4010  HN  ASN   268      13.483 -36.544  13.623  1.00  0.00      A   
ATOM   4011  CA  ASN   268      11.424 -37.091  13.414  1.00  0.00      A   
ATOM   4012  HA  ASN   268      10.773 -37.213  14.266  1.00  0.00      A   
ATOM   4013  CB  ASN   268      11.170 -35.665  12.972  1.00  0.00      A   
ATOM   4014  HB1 ASN   268      10.144 -35.407  12.635  1.00  0.00      A   
ATOM   4015  HB2 ASN   268      11.957 -35.390  12.238  1.00  0.00      A   
ATOM   4016  CG  ASN   268      11.358 -34.713  14.194  1.00  0.00      A   
ATOM   4017  OD1 ASN   268      10.881 -35.073  15.290  1.00  0.00      A   
ATOM   4018  ND2 ASN   268      11.934 -33.476  14.023  1.00  0.00      A   
ATOM   4019 HD21 ASN   268      11.988 -32.878  14.823  1.00  0.00      A   
ATOM   4020 HD22 ASN   268      12.068 -33.108  13.103  1.00  0.00      A   
ATOM   4021  C   ASN   268      10.939 -38.013  12.262  1.00  0.00      A   
ATOM   4022  O   ASN   268       9.852 -38.665  12.326  1.00  0.00      A   
ATOM   4023  N   TYR   269      11.873 -38.246  11.282  1.00  0.00      A   
ATOM   4024  HN  TYR   269      12.766 -37.823  11.149  1.00  0.00      A   
ATOM   4025  CA  TYR   269      11.585 -39.222  10.281  1.00  0.00      A   
ATOM   4026  HA  TYR   269      10.622 -38.924   9.893  1.00  0.00      A   
ATOM   4027  CB  TYR   269      12.553 -39.199   9.120  1.00  0.00      A   
ATOM   4028  HB1 TYR   269      12.384 -39.985   8.354  1.00  0.00      A   
ATOM   4029  HB2 TYR   269      13.605 -39.337   9.449  1.00  0.00      A   
ATOM   4030  CG  TYR   269      12.523 -37.864   8.341  1.00  0.00      A   
ATOM   4031  CD1 TYR   269      11.461 -36.889   8.339  1.00  0.00      A   
ATOM   4032  HD1 TYR   269      10.465 -37.085   8.709  1.00  0.00      A   
ATOM   4033  CE1 TYR   269      11.568 -35.705   7.562  1.00  0.00      A   
ATOM   4034  HE1 TYR   269      10.721 -35.048   7.426  1.00  0.00      A   
ATOM   4035  CZ  TYR   269      12.789 -35.261   7.098  1.00  0.00      A   
ATOM   4036  OH  TYR   269      12.925 -33.974   6.706  1.00  0.00      A   
ATOM   4037  HH  TYR   269      13.779 -33.828   6.292  1.00  0.00      A   
ATOM   4038  CD2 TYR   269      13.781 -37.342   7.878  1.00  0.00      A   
ATOM   4039  HD2 TYR   269      14.616 -38.015   8.004  1.00  0.00      A   
ATOM   4040  CE2 TYR   269      13.944 -36.056   7.385  1.00  0.00      A   
ATOM   4041  HE2 TYR   269      14.883 -35.671   7.014  1.00  0.00      A   
ATOM   4042  C   TYR   269      11.387 -40.638  10.817  1.00  0.00      A   
ATOM   4043  O   TYR   269      10.490 -41.441  10.438  1.00  0.00      A   
ATOM   4044  N   THR   270      12.285 -41.001  11.791  1.00  0.00      A   
ATOM   4045  HN  THR   270      12.829 -40.279  12.210  1.00  0.00      A   
ATOM   4046  CA  THR   270      12.158 -42.296  12.426  1.00  0.00      A   
ATOM   4047  HA  THR   270      12.025 -43.063  11.677  1.00  0.00      A   
ATOM   4048  CB  THR   270      13.361 -42.740  13.288  1.00  0.00      A   
ATOM   4049  HB  THR   270      13.042 -43.648  13.843  1.00  0.00      A   
ATOM   4050  OG1 THR   270      13.809 -41.760  14.220  1.00  0.00      A   
ATOM   4051  HG1 THR   270      13.106 -41.210  14.574  1.00  0.00      A   
ATOM   4052  CG2 THR   270      14.495 -42.894  12.260  1.00  0.00      A   
ATOM   4053 HG21 THR   270      14.769 -41.938  11.766  1.00  0.00      A   
ATOM   4054 HG22 THR   270      14.121 -43.536  11.434  1.00  0.00      A   
ATOM   4055 HG23 THR   270      15.473 -43.189  12.697  1.00  0.00      A   
ATOM   4056  C   THR   270      10.947 -42.479  13.287  1.00  0.00      A   
ATOM   4057  O   THR   270      10.363 -43.546  13.366  1.00  0.00      A   
ATOM   4058  N   ASN   271      10.528 -41.386  13.991  1.00  0.00      A   
ATOM   4059  HN  ASN   271      11.006 -40.517  13.889  1.00  0.00      A   
ATOM   4060  CA  ASN   271       9.257 -41.300  14.675  1.00  0.00      A   
ATOM   4061  HA  ASN   271       9.199 -42.142  15.349  1.00  0.00      A   
ATOM   4062  CB  ASN   271       9.211 -40.002  15.498  1.00  0.00      A   
ATOM   4063  HB1 ASN   271       8.179 -39.950  15.906  1.00  0.00      A   
ATOM   4064  HB2 ASN   271       9.411 -39.150  14.812  1.00  0.00      A   
ATOM   4065  CG  ASN   271      10.157 -39.856  16.648  1.00  0.00      A   
ATOM   4066  OD1 ASN   271      10.982 -40.702  16.910  1.00  0.00      A   
ATOM   4067  ND2 ASN   271      10.116 -38.726  17.354  1.00  0.00      A   
ATOM   4068 HD21 ASN   271      10.789 -38.562  18.075  1.00  0.00      A   
ATOM   4069 HD22 ASN   271       9.361 -38.117  17.108  1.00  0.00      A   
ATOM   4070  C   ASN   271       8.001 -41.458  13.788  1.00  0.00      A   
ATOM   4071  O   ASN   271       6.960 -41.941  14.176  1.00  0.00      A   
ATOM   4072  N   ALA   272       8.010 -40.815  12.611  1.00  0.00      A   
ATOM   4073  HN  ALA   272       8.735 -40.147  12.463  1.00  0.00      A   
ATOM   4074  CA  ALA   272       7.048 -40.954  11.570  1.00  0.00      A   
ATOM   4075  HA  ALA   272       6.072 -40.724  11.973  1.00  0.00      A   
ATOM   4076  CB  ALA   272       7.207 -39.959  10.415  1.00  0.00      A   
ATOM   4077  HB1 ALA   272       6.450 -39.975   9.602  1.00  0.00      A   
ATOM   4078  HB2 ALA   272       8.168 -40.213   9.916  1.00  0.00      A   
ATOM   4079  HB3 ALA   272       7.334 -38.923  10.795  1.00  0.00      A   
ATOM   4080  C   ALA   272       6.922 -42.423  10.917  1.00  0.00      A   
ATOM   4081  O   ALA   272       5.821 -43.008  10.757  1.00  0.00      A   
ATOM   4082  N   LEU   273       8.108 -43.088  10.708  1.00  0.00      A   
ATOM   4083  HN  LEU   273       9.012 -42.673  10.644  1.00  0.00      A   
ATOM   4084  CA  LEU   273       8.192 -44.512  10.431  1.00  0.00      A   
ATOM   4085  HA  LEU   273       7.597 -44.690   9.548  1.00  0.00      A   
ATOM   4086  CB  LEU   273       9.681 -44.928  10.199  1.00  0.00      A   
ATOM   4087  HB1 LEU   273       9.647 -46.038  10.208  1.00  0.00      A   
ATOM   4088  HB2 LEU   273      10.330 -44.516  11.001  1.00  0.00      A   
ATOM   4089  CG  LEU   273      10.215 -44.468   8.879  1.00  0.00      A   
ATOM   4090  HG  LEU   273      10.319 -43.364   8.946  1.00  0.00      A   
ATOM   4091  CD1 LEU   273      11.582 -45.116   8.693  1.00  0.00      A   
ATOM   4092 HD11 LEU   273      11.903 -44.755   7.692  1.00  0.00      A   
ATOM   4093 HD12 LEU   273      11.500 -46.221   8.762  1.00  0.00      A   
ATOM   4094 HD13 LEU   273      12.301 -44.748   9.456  1.00  0.00      A   
ATOM   4095  CD2 LEU   273       9.328 -44.901   7.705  1.00  0.00      A   
ATOM   4096 HD21 LEU   273       8.613 -44.089   7.450  1.00  0.00      A   
ATOM   4097 HD22 LEU   273       8.842 -45.899   7.736  1.00  0.00      A   
ATOM   4098 HD23 LEU   273       9.935 -45.025   6.783  1.00  0.00      A   
ATOM   4099  C   LEU   273       7.607 -45.373  11.535  1.00  0.00      A   
ATOM   4100  O   LEU   273       7.004 -46.353  11.162  1.00  0.00      A   
ATOM   4101  N   ALA   274       7.941 -45.040  12.754  1.00  0.00      A   
ATOM   4102  HN  ALA   274       8.671 -44.380  12.914  1.00  0.00      A   
ATOM   4103  CA  ALA   274       7.464 -45.724  14.008  1.00  0.00      A   
ATOM   4104  HA  ALA   274       7.653 -46.780  13.884  1.00  0.00      A   
ATOM   4105  CB  ALA   274       8.109 -45.283  15.270  1.00  0.00      A   
ATOM   4106  HB1 ALA   274       8.057 -44.176  15.352  1.00  0.00      A   
ATOM   4107  HB2 ALA   274       9.194 -45.490  15.147  1.00  0.00      A   
ATOM   4108  HB3 ALA   274       7.817 -45.841  16.186  1.00  0.00      A   
ATOM   4109  C   ALA   274       5.974 -45.588  14.108  1.00  0.00      A   
ATOM   4110  O   ALA   274       5.275 -46.614  14.333  1.00  0.00      A   
ATOM   4111  N   ALA   275       5.388 -44.428  13.801  1.00  0.00      A   
ATOM   4112  HN  ALA   275       5.991 -43.696  13.492  1.00  0.00      A   
ATOM   4113  CA  ALA   275       3.935 -44.184  13.683  1.00  0.00      A   
ATOM   4114  HA  ALA   275       3.479 -44.592  14.572  1.00  0.00      A   
ATOM   4115  CB  ALA   275       3.691 -42.620  13.426  1.00  0.00      A   
ATOM   4116  HB1 ALA   275       4.109 -42.274  12.457  1.00  0.00      A   
ATOM   4117  HB2 ALA   275       4.074 -42.036  14.290  1.00  0.00      A   
ATOM   4118  HB3 ALA   275       2.584 -42.518  13.418  1.00  0.00      A   
ATOM   4119  C   ALA   275       3.334 -44.988  12.601  1.00  0.00      A   
ATOM   4120  O   ALA   275       2.243 -45.598  12.758  1.00  0.00      A   
ATOM   4121  N   LEU   276       3.894 -45.093  11.403  1.00  0.00      A   
ATOM   4122  HN  LEU   276       4.613 -44.446  11.160  1.00  0.00      A   
ATOM   4123  CA  LEU   276       3.428 -45.901  10.296  1.00  0.00      A   
ATOM   4124  HA  LEU   276       2.434 -45.603   9.997  1.00  0.00      A   
ATOM   4125  CB  LEU   276       4.252 -45.496   9.039  1.00  0.00      A   
ATOM   4126  HB1 LEU   276       5.333 -45.420   9.286  1.00  0.00      A   
ATOM   4127  HB2 LEU   276       3.912 -44.501   8.681  1.00  0.00      A   
ATOM   4128  CG  LEU   276       4.158 -46.466   7.852  1.00  0.00      A   
ATOM   4129  HG  LEU   276       4.438 -47.522   8.053  1.00  0.00      A   
ATOM   4130  CD1 LEU   276       2.758 -46.414   7.297  1.00  0.00      A   
ATOM   4131 HD11 LEU   276       2.539 -47.078   6.434  1.00  0.00      A   
ATOM   4132 HD12 LEU   276       2.493 -45.379   6.991  1.00  0.00      A   
ATOM   4133 HD13 LEU   276       2.068 -46.806   8.075  1.00  0.00      A   
ATOM   4134  CD2 LEU   276       5.264 -45.993   6.837  1.00  0.00      A   
ATOM   4135 HD21 LEU   276       6.313 -46.191   7.144  1.00  0.00      A   
ATOM   4136 HD22 LEU   276       5.257 -44.900   6.640  1.00  0.00      A   
ATOM   4137 HD23 LEU   276       5.095 -46.616   5.933  1.00  0.00      A   
ATOM   4138  C   LEU   276       3.424 -47.390  10.627  1.00  0.00      A   
ATOM   4139  O   LEU   276       2.520 -48.039  10.196  1.00  0.00      A   
ATOM   4140  N   ALA   277       4.446 -47.929  11.292  1.00  0.00      A   
ATOM   4141  HN  ALA   277       5.286 -47.454  11.542  1.00  0.00      A   
ATOM   4142  CA  ALA   277       4.376 -49.219  11.901  1.00  0.00      A   
ATOM   4143  HA  ALA   277       4.279 -50.007  11.169  1.00  0.00      A   
ATOM   4144  CB  ALA   277       5.668 -49.554  12.714  1.00  0.00      A   
ATOM   4145  HB1 ALA   277       5.694 -49.039  13.698  1.00  0.00      A   
ATOM   4146  HB2 ALA   277       6.557 -49.325  12.088  1.00  0.00      A   
ATOM   4147  HB3 ALA   277       5.615 -50.635  12.965  1.00  0.00      A   
ATOM   4148  C   ALA   277       3.210 -49.444  12.881  1.00  0.00      A   
ATOM   4149  O   ALA   277       2.568 -50.409  12.670  1.00  0.00      A   
ATOM   4150  N   LEU   278       2.968 -48.526  13.851  1.00  0.00      A   
ATOM   4151  HN  LEU   278       3.510 -47.691  13.906  1.00  0.00      A   
ATOM   4152  CA  LEU   278       1.761 -48.626  14.684  1.00  0.00      A   
ATOM   4153  HA  LEU   278       1.920 -49.555  15.213  1.00  0.00      A   
ATOM   4154  CB  LEU   278       1.697 -47.433  15.707  1.00  0.00      A   
ATOM   4155  HB1 LEU   278       0.713 -47.362  16.219  1.00  0.00      A   
ATOM   4156  HB2 LEU   278       1.831 -46.489  15.136  1.00  0.00      A   
ATOM   4157  CG  LEU   278       2.805 -47.465  16.811  1.00  0.00      A   
ATOM   4158  HG  LEU   278       3.736 -47.680  16.244  1.00  0.00      A   
ATOM   4159  CD1 LEU   278       3.128 -46.115  17.505  1.00  0.00      A   
ATOM   4160 HD11 LEU   278       3.928 -46.419  18.213  1.00  0.00      A   
ATOM   4161 HD12 LEU   278       2.173 -45.849  18.006  1.00  0.00      A   
ATOM   4162 HD13 LEU   278       3.375 -45.320  16.770  1.00  0.00      A   
ATOM   4163  CD2 LEU   278       2.420 -48.539  17.882  1.00  0.00      A   
ATOM   4164 HD21 LEU   278       3.306 -48.709  18.531  1.00  0.00      A   
ATOM   4165 HD22 LEU   278       2.064 -49.513  17.484  1.00  0.00      A   
ATOM   4166 HD23 LEU   278       1.653 -48.125  18.570  1.00  0.00      A   
ATOM   4167  C   LEU   278       0.442 -48.602  13.782  1.00  0.00      A   
ATOM   4168  O   LEU   278      -0.506 -49.339  13.973  1.00  0.00      A   
ATOM   4169  N   ALA   279       0.349 -47.753  12.732  1.00  0.00      A   
ATOM   4170  HN  ALA   279       1.157 -47.303  12.360  1.00  0.00      A   
ATOM   4171  CA  ALA   279      -0.758 -47.717  11.780  1.00  0.00      A   
ATOM   4172  HA  ALA   279      -1.655 -47.810  12.374  1.00  0.00      A   
ATOM   4173  CB  ALA   279      -0.703 -46.370  10.984  1.00  0.00      A   
ATOM   4174  HB1 ALA   279       0.258 -46.407  10.428  1.00  0.00      A   
ATOM   4175  HB2 ALA   279      -0.759 -45.499  11.671  1.00  0.00      A   
ATOM   4176  HB3 ALA   279      -1.556 -46.250  10.281  1.00  0.00      A   
ATOM   4177  C   ALA   279      -0.964 -48.934  10.912  1.00  0.00      A   
ATOM   4178  O   ALA   279      -2.061 -49.501  10.741  1.00  0.00      A   
ATOM   4179  N   ASP   280       0.124 -49.431  10.168  1.00  0.00      A   
ATOM   4180  HN  ASP   280       1.005 -48.965  10.126  1.00  0.00      A   
ATOM   4181  CA  ASP   280       0.126 -50.725   9.554  1.00  0.00      A   
ATOM   4182  HA  ASP   280      -0.628 -50.606   8.791  1.00  0.00      A   
ATOM   4183  CB  ASP   280       1.554 -51.068   8.992  1.00  0.00      A   
ATOM   4184  HB1 ASP   280       2.253 -51.383   9.796  1.00  0.00      A   
ATOM   4185  HB2 ASP   280       2.002 -50.180   8.497  1.00  0.00      A   
ATOM   4186  CG  ASP   280       1.678 -52.196   7.995  1.00  0.00      A   
ATOM   4187  OD1 ASP   280       0.806 -53.069   7.717  1.00  0.00      A   
ATOM   4188  OD2 ASP   280       2.840 -52.337   7.485  1.00  0.00      A   
ATOM   4189  C   ASP   280      -0.297 -51.855  10.469  1.00  0.00      A   
ATOM   4190  O   ASP   280      -1.068 -52.727  10.069  1.00  0.00      A   
ATOM   4191  N   ALA   281       0.179 -51.936  11.775  1.00  0.00      A   
ATOM   4192  HN  ALA   281       0.727 -51.164  12.087  1.00  0.00      A   
ATOM   4193  CA  ALA   281      -0.105 -52.938  12.788  1.00  0.00      A   
ATOM   4194  HA  ALA   281       0.135 -53.887  12.332  1.00  0.00      A   
ATOM   4195  CB  ALA   281       0.698 -52.626  14.000  1.00  0.00      A   
ATOM   4196  HB1 ALA   281       0.307 -51.660  14.385  1.00  0.00      A   
ATOM   4197  HB2 ALA   281       1.766 -52.582  13.697  1.00  0.00      A   
ATOM   4198  HB3 ALA   281       0.543 -53.437  14.743  1.00  0.00      A   
ATOM   4199  C   ALA   281      -1.584 -53.065  13.164  1.00  0.00      A   
ATOM   4200  O   ALA   281      -2.082 -54.176  13.346  1.00  0.00      A   
ATOM   4201  N   ALA   282      -2.262 -51.958  13.286  1.00  0.00      A   
ATOM   4202  HN  ALA   282      -1.846 -51.052  13.278  1.00  0.00      A   
ATOM   4203  CA  ALA   282      -3.678 -52.063  13.561  1.00  0.00      A   
ATOM   4204  HA  ALA   282      -3.875 -52.931  14.173  1.00  0.00      A   
ATOM   4205  CB  ALA   282      -4.108 -50.761  14.189  1.00  0.00      A   
ATOM   4206  HB1 ALA   282      -3.545 -50.012  13.592  1.00  0.00      A   
ATOM   4207  HB2 ALA   282      -3.724 -50.617  15.222  1.00  0.00      A   
ATOM   4208  HB3 ALA   282      -5.186 -50.493  14.182  1.00  0.00      A   
ATOM   4209  C   ALA   282      -4.500 -52.173  12.297  1.00  0.00      A   
ATOM   4210  O   ALA   282      -5.690 -52.463  12.255  1.00  0.00      A   
ATOM   4211  N   GLY   283      -3.762 -51.998  11.116  1.00  0.00      A   
ATOM   4212  HN  GLY   283      -2.791 -51.773  11.118  1.00  0.00      A   
ATOM   4213  CA  GLY   283      -4.324 -52.180   9.771  1.00  0.00      A   
ATOM   4214  HA1 GLY   283      -4.970 -53.042   9.697  1.00  0.00      A   
ATOM   4215  HA2 GLY   283      -3.545 -52.188   9.023  1.00  0.00      A   
ATOM   4216  C   GLY   283      -5.097 -51.008   9.279  1.00  0.00      A   
ATOM   4217  O   GLY   283      -6.154 -51.108   8.751  1.00  0.00      A   
ATOM   4218  N   LEU   284      -4.656 -49.791   9.565  1.00  0.00      A   
ATOM   4219  HN  LEU   284      -3.778 -49.634  10.011  1.00  0.00      A   
ATOM   4220  CA  LEU   284      -5.194 -48.636   8.879  1.00  0.00      A   
ATOM   4221  HA  LEU   284      -6.268 -48.561   8.973  1.00  0.00      A   
ATOM   4222  CB  LEU   284      -4.651 -47.349   9.617  1.00  0.00      A   
ATOM   4223  HB1 LEU   284      -5.120 -46.489   9.094  1.00  0.00      A   
ATOM   4224  HB2 LEU   284      -3.574 -47.302   9.349  1.00  0.00      A   
ATOM   4225  CG  LEU   284      -4.839 -47.124  11.125  1.00  0.00      A   
ATOM   4226  HG  LEU   284      -4.296 -47.937  11.654  1.00  0.00      A   
ATOM   4227  CD1 LEU   284      -4.339 -45.811  11.577  1.00  0.00      A   
ATOM   4228 HD11 LEU   284      -5.038 -45.013  11.247  1.00  0.00      A   
ATOM   4229 HD12 LEU   284      -3.320 -45.679  11.153  1.00  0.00      A   
ATOM   4230 HD13 LEU   284      -4.140 -45.802  12.670  1.00  0.00      A   
ATOM   4231  CD2 LEU   284      -6.406 -47.330  11.546  1.00  0.00      A   
ATOM   4232 HD21 LEU   284      -6.696 -48.397  11.439  1.00  0.00      A   
ATOM   4233 HD22 LEU   284      -7.034 -46.762  10.826  1.00  0.00      A   
ATOM   4234 HD23 LEU   284      -6.675 -46.973  12.563  1.00  0.00      A   
ATOM   4235  C   LEU   284      -4.758 -48.593   7.431  1.00  0.00      A   
ATOM   4236  O   LEU   284      -3.651 -48.999   7.149  1.00  0.00      A   
ATOM   4237  N   PRO   285      -5.485 -48.071   6.486  1.00  0.00      A   
ATOM   4238  CD  PRO   285      -6.929 -47.724   6.661  1.00  0.00      A   
ATOM   4239  HD1 PRO   285      -7.030 -46.986   7.485  1.00  0.00      A   
ATOM   4240  HD2 PRO   285      -7.498 -48.672   6.773  1.00  0.00      A   
ATOM   4241  CA  PRO   285      -5.044 -47.867   5.130  1.00  0.00      A   
ATOM   4242  HA  PRO   285      -4.990 -48.804   4.596  1.00  0.00      A   
ATOM   4243  CB  PRO   285      -6.041 -46.805   4.511  1.00  0.00      A   
ATOM   4244  HB1 PRO   285      -6.243 -46.788   3.419  1.00  0.00      A   
ATOM   4245  HB2 PRO   285      -5.641 -45.824   4.846  1.00  0.00      A   
ATOM   4246  CG  PRO   285      -7.329 -47.072   5.358  1.00  0.00      A   
ATOM   4247  HG1 PRO   285      -7.870 -46.123   5.559  1.00  0.00      A   
ATOM   4248  HG2 PRO   285      -7.984 -47.787   4.817  1.00  0.00      A   
ATOM   4249  C   PRO   285      -3.601 -47.351   4.904  1.00  0.00      A   
ATOM   4250  O   PRO   285      -3.149 -46.444   5.581  1.00  0.00      A   
ATOM   4251  N   ARG   286      -2.859 -47.876   3.872  1.00  0.00      A   
ATOM   4252  HN  ARG   286      -3.258 -48.689   3.455  1.00  0.00      A   
ATOM   4253  CA  ARG   286      -1.548 -47.381   3.461  1.00  0.00      A   
ATOM   4254  HA  ARG   286      -0.881 -47.297   4.305  1.00  0.00      A   
ATOM   4255  CB  ARG   286      -0.788 -48.345   2.501  1.00  0.00      A   
ATOM   4256  HB1 ARG   286      -1.490 -48.694   1.714  1.00  0.00      A   
ATOM   4257  HB2 ARG   286      -0.450 -49.207   3.116  1.00  0.00      A   
ATOM   4258  CG  ARG   286       0.403 -47.718   1.732  1.00  0.00      A   
ATOM   4259  HG1 ARG   286       0.211 -46.805   1.129  1.00  0.00      A   
ATOM   4260  HG2 ARG   286       0.668 -48.511   1.000  1.00  0.00      A   
ATOM   4261  CD  ARG   286       1.669 -47.476   2.611  1.00  0.00      A   
ATOM   4262  HD1 ARG   286       1.429 -46.766   3.431  1.00  0.00      A   
ATOM   4263  HD2 ARG   286       2.410 -46.905   2.012  1.00  0.00      A   
ATOM   4264  NE  ARG   286       2.156 -48.857   3.112  1.00  0.00      A   
ATOM   4265  HE  ARG   286       1.830 -49.176   4.002  1.00  0.00      A   
ATOM   4266  CZ  ARG   286       3.051 -49.645   2.456  1.00  0.00      A   
ATOM   4267  NH1 ARG   286       3.513 -49.278   1.263  1.00  0.00      A   
ATOM   4268 HH11 ARG   286       3.466 -48.408   0.772  1.00  0.00      A   
ATOM   4269 HH12 ARG   286       4.181 -49.880   0.826  1.00  0.00      A   
ATOM   4270  NH2 ARG   286       3.304 -50.857   2.865  1.00  0.00      A   
ATOM   4271 HH21 ARG   286       3.810 -51.438   2.227  1.00  0.00      A   
ATOM   4272 HH22 ARG   286       3.239 -51.088   3.835  1.00  0.00      A   
ATOM   4273  C   ARG   286      -1.605 -45.919   2.944  1.00  0.00      A   
ATOM   4274  O   ARG   286      -0.903 -45.043   3.438  1.00  0.00      A   
ATOM   4275  N   ALA   287      -2.498 -45.663   2.012  1.00  0.00      A   
ATOM   4276  HN  ALA   287      -3.214 -46.277   1.688  1.00  0.00      A   
ATOM   4277  CA  ALA   287      -2.583 -44.294   1.375  1.00  0.00      A   
ATOM   4278  HA  ALA   287      -1.654 -44.089   0.864  1.00  0.00      A   
ATOM   4279  CB  ALA   287      -3.713 -44.207   0.294  1.00  0.00      A   
ATOM   4280  HB1 ALA   287      -4.756 -44.123   0.668  1.00  0.00      A   
ATOM   4281  HB2 ALA   287      -3.678 -45.088  -0.383  1.00  0.00      A   
ATOM   4282  HB3 ALA   287      -3.547 -43.350  -0.393  1.00  0.00      A   
ATOM   4283  C   ALA   287      -2.808 -43.148   2.361  1.00  0.00      A   
ATOM   4284  O   ALA   287      -2.078 -42.167   2.432  1.00  0.00      A   
ATOM   4285  N   SER   288      -3.750 -43.360   3.308  1.00  0.00      A   
ATOM   4286  HN  SER   288      -4.364 -44.146   3.323  1.00  0.00      A   
ATOM   4287  CA  SER   288      -4.028 -42.479   4.440  1.00  0.00      A   
ATOM   4288  HA  SER   288      -4.154 -41.485   4.038  1.00  0.00      A   
ATOM   4289  CB  SER   288      -5.268 -43.027   5.191  1.00  0.00      A   
ATOM   4290  HB1 SER   288      -5.673 -42.329   5.955  1.00  0.00      A   
ATOM   4291  HB2 SER   288      -5.063 -43.968   5.744  1.00  0.00      A   
ATOM   4292  OG  SER   288      -6.309 -43.435   4.296  1.00  0.00      A   
ATOM   4293  HG1 SER   288      -6.668 -42.706   3.785  1.00  0.00      A   
ATOM   4294  C   SER   288      -2.893 -42.377   5.434  1.00  0.00      A   
ATOM   4295  O   SER   288      -2.569 -41.265   5.921  1.00  0.00      A   
ATOM   4296  N   SER   289      -2.092 -43.471   5.752  1.00  0.00      A   
ATOM   4297  HN  SER   289      -2.316 -44.303   5.251  1.00  0.00      A   
ATOM   4298  CA  SER   289      -0.904 -43.574   6.537  1.00  0.00      A   
ATOM   4299  HA  SER   289      -1.154 -43.181   7.511  1.00  0.00      A   
ATOM   4300  CB  SER   289      -0.490 -45.063   6.895  1.00  0.00      A   
ATOM   4301  HB1 SER   289       0.474 -45.129   7.444  1.00  0.00      A   
ATOM   4302  HB2 SER   289      -0.378 -45.631   5.947  1.00  0.00      A   
ATOM   4303  OG  SER   289      -1.368 -45.638   7.847  1.00  0.00      A   
ATOM   4304  HG1 SER   289      -2.154 -45.795   7.319  1.00  0.00      A   
ATOM   4305  C   SER   289       0.212 -42.778   5.895  1.00  0.00      A   
ATOM   4306  O   SER   289       1.039 -42.137   6.536  1.00  0.00      A   
ATOM   4307  N   LEU   290       0.403 -42.790   4.592  1.00  0.00      A   
ATOM   4308  HN  LEU   290      -0.103 -43.371   3.960  1.00  0.00      A   
ATOM   4309  CA  LEU   290       1.368 -41.817   3.886  1.00  0.00      A   
ATOM   4310  HA  LEU   290       2.266 -41.842   4.485  1.00  0.00      A   
ATOM   4311  CB  LEU   290       1.779 -42.225   2.486  1.00  0.00      A   
ATOM   4312  HB1 LEU   290       2.504 -41.499   2.060  1.00  0.00      A   
ATOM   4313  HB2 LEU   290       0.793 -42.181   1.975  1.00  0.00      A   
ATOM   4314  CG  LEU   290       2.440 -43.581   2.321  1.00  0.00      A   
ATOM   4315  HG  LEU   290       1.698 -44.383   2.522  1.00  0.00      A   
ATOM   4316  CD1 LEU   290       2.802 -43.858   0.850  1.00  0.00      A   
ATOM   4317 HD11 LEU   290       3.279 -44.857   0.749  1.00  0.00      A   
ATOM   4318 HD12 LEU   290       3.612 -43.145   0.586  1.00  0.00      A   
ATOM   4319 HD13 LEU   290       1.949 -43.710   0.154  1.00  0.00      A   
ATOM   4320  CD2 LEU   290       3.709 -43.684   3.158  1.00  0.00      A   
ATOM   4321 HD21 LEU   290       3.285 -43.638   4.184  1.00  0.00      A   
ATOM   4322 HD22 LEU   290       4.404 -42.835   2.984  1.00  0.00      A   
ATOM   4323 HD23 LEU   290       4.238 -44.656   3.063  1.00  0.00      A   
ATOM   4324  C   LEU   290       0.766 -40.337   3.763  1.00  0.00      A   
ATOM   4325  O   LEU   290       1.543 -39.382   3.625  1.00  0.00      A   
ATOM   4326  N   LYS   291      -0.573 -40.137   3.712  1.00  0.00      A   
ATOM   4327  HN  LYS   291      -1.193 -40.915   3.776  1.00  0.00      A   
ATOM   4328  CA  LYS   291      -1.201 -38.878   3.574  1.00  0.00      A   
ATOM   4329  HA  LYS   291      -0.812 -38.435   2.669  1.00  0.00      A   
ATOM   4330  CB  LYS   291      -2.738 -39.023   3.322  1.00  0.00      A   
ATOM   4331  HB1 LYS   291      -3.202 -39.720   4.052  1.00  0.00      A   
ATOM   4332  HB2 LYS   291      -2.772 -39.527   2.333  1.00  0.00      A   
ATOM   4333  CG  LYS   291      -3.564 -37.740   3.283  1.00  0.00      A   
ATOM   4334  HG1 LYS   291      -3.054 -36.956   2.684  1.00  0.00      A   
ATOM   4335  HG2 LYS   291      -3.710 -37.356   4.316  1.00  0.00      A   
ATOM   4336  CD  LYS   291      -4.986 -37.839   2.717  1.00  0.00      A   
ATOM   4337  HD1 LYS   291      -5.576 -38.538   3.348  1.00  0.00      A   
ATOM   4338  HD2 LYS   291      -4.979 -38.235   1.679  1.00  0.00      A   
ATOM   4339  CE  LYS   291      -5.688 -36.443   2.826  1.00  0.00      A   
ATOM   4340  HE1 LYS   291      -5.031 -35.725   2.290  1.00  0.00      A   
ATOM   4341  HE2 LYS   291      -5.848 -35.981   3.823  1.00  0.00      A   
ATOM   4342  NZ  LYS   291      -6.923 -36.494   2.079  1.00  0.00      A   
ATOM   4343  HZ1 LYS   291      -6.801 -36.626   1.055  1.00  0.00      A   
ATOM   4344  HZ2 LYS   291      -7.522 -35.651   2.189  1.00  0.00      A   
ATOM   4345  HZ3 LYS   291      -7.524 -37.203   2.546  1.00  0.00      A   
ATOM   4346  C   LYS   291      -1.071 -37.855   4.679  1.00  0.00      A   
ATOM   4347  O   LYS   291      -0.705 -36.686   4.526  1.00  0.00      A   
ATOM   4348  N   ALA   292      -1.209 -38.352   5.939  1.00  0.00      A   
ATOM   4349  HN  ALA   292      -1.440 -39.293   6.171  1.00  0.00      A   
ATOM   4350  CA  ALA   292      -1.481 -37.446   7.068  1.00  0.00      A   
ATOM   4351  HA  ALA   292      -2.301 -36.803   6.782  1.00  0.00      A   
ATOM   4352  CB  ALA   292      -1.962 -38.394   8.214  1.00  0.00      A   
ATOM   4353  HB1 ALA   292      -1.107 -39.063   8.450  1.00  0.00      A   
ATOM   4354  HB2 ALA   292      -2.823 -39.058   7.982  1.00  0.00      A   
ATOM   4355  HB3 ALA   292      -2.243 -37.849   9.140  1.00  0.00      A   
ATOM   4356  C   ALA   292      -0.285 -36.643   7.511  1.00  0.00      A   
ATOM   4357  O   ALA   292      -0.439 -35.595   8.100  1.00  0.00      A   
ATOM   4358  N   LEU   293       0.991 -37.126   7.171  1.00  0.00      A   
ATOM   4359  HN  LEU   293       0.949 -37.932   6.586  1.00  0.00      A   
ATOM   4360  CA  LEU   293       2.315 -36.563   7.305  1.00  0.00      A   
ATOM   4361  HA  LEU   293       2.526 -36.333   8.339  1.00  0.00      A   
ATOM   4362  CB  LEU   293       3.435 -37.592   6.878  1.00  0.00      A   
ATOM   4363  HB1 LEU   293       4.320 -37.178   7.406  1.00  0.00      A   
ATOM   4364  HB2 LEU   293       3.552 -37.749   5.784  1.00  0.00      A   
ATOM   4365  CG  LEU   293       3.272 -39.028   7.430  1.00  0.00      A   
ATOM   4366  HG  LEU   293       2.269 -39.465   7.234  1.00  0.00      A   
ATOM   4367  CD1 LEU   293       4.300 -39.944   6.689  1.00  0.00      A   
ATOM   4368 HD11 LEU   293       5.348 -39.627   6.874  1.00  0.00      A   
ATOM   4369 HD12 LEU   293       4.229 -39.916   5.581  1.00  0.00      A   
ATOM   4370 HD13 LEU   293       4.288 -41.005   7.019  1.00  0.00      A   
ATOM   4371  CD2 LEU   293       3.474 -38.936   8.950  1.00  0.00      A   
ATOM   4372 HD21 LEU   293       3.292 -37.902   9.312  1.00  0.00      A   
ATOM   4373 HD22 LEU   293       4.532 -39.223   9.131  1.00  0.00      A   
ATOM   4374 HD23 LEU   293       2.740 -39.580   9.480  1.00  0.00      A   
ATOM   4375  C   LEU   293       2.381 -35.220   6.651  1.00  0.00      A   
ATOM   4376  O   LEU   293       3.190 -34.323   6.968  1.00  0.00      A   
ATOM   4377  N   THR   294       1.567 -34.988   5.600  1.00  0.00      A   
ATOM   4378  HN  THR   294       0.989 -35.737   5.284  1.00  0.00      A   
ATOM   4379  CA  THR   294       1.615 -33.827   4.720  1.00  0.00      A   
ATOM   4380  HA  THR   294       2.603 -33.411   4.850  1.00  0.00      A   
ATOM   4381  CB  THR   294       1.414 -34.227   3.192  1.00  0.00      A   
ATOM   4382  HB  THR   294       1.705 -33.343   2.586  1.00  0.00      A   
ATOM   4383  OG1 THR   294       0.117 -34.696   2.833  1.00  0.00      A   
ATOM   4384  HG1 THR   294       0.092 -35.570   3.229  1.00  0.00      A   
ATOM   4385  CG2 THR   294       2.406 -35.389   2.830  1.00  0.00      A   
ATOM   4386 HG21 THR   294       3.401 -34.895   2.840  1.00  0.00      A   
ATOM   4387 HG22 THR   294       2.159 -35.734   1.803  1.00  0.00      A   
ATOM   4388 HG23 THR   294       2.396 -36.224   3.562  1.00  0.00      A   
ATOM   4389  C   THR   294       0.665 -32.750   5.146  1.00  0.00      A   
ATOM   4390  O   THR   294       0.866 -31.620   4.883  1.00  0.00      A   
ATOM   4391  N   THR   295      -0.272 -33.186   6.054  1.00  0.00      A   
ATOM   4392  HN  THR   295      -0.469 -34.161   6.118  1.00  0.00      A   
ATOM   4393  CA  THR   295      -1.423 -32.375   6.482  1.00  0.00      A   
ATOM   4394  HA  THR   295      -1.338 -31.416   5.993  1.00  0.00      A   
ATOM   4395  CB  THR   295      -2.748 -33.042   6.268  1.00  0.00      A   
ATOM   4396  HB  THR   295      -3.498 -32.474   6.859  1.00  0.00      A   
ATOM   4397  OG1 THR   295      -2.656 -34.396   6.598  1.00  0.00      A   
ATOM   4398  HG1 THR   295      -2.741 -34.437   7.553  1.00  0.00      A   
ATOM   4399  CG2 THR   295      -3.223 -33.025   4.798  1.00  0.00      A   
ATOM   4400 HG21 THR   295      -2.748 -33.701   4.056  1.00  0.00      A   
ATOM   4401 HG22 THR   295      -3.269 -31.972   4.445  1.00  0.00      A   
ATOM   4402 HG23 THR   295      -4.273 -33.370   4.685  1.00  0.00      A   
ATOM   4403  C   THR   295      -1.202 -32.094   7.943  1.00  0.00      A   
ATOM   4404  O   THR   295      -2.085 -31.561   8.620  1.00  0.00      A   
ATOM   4405  N   PHE   296      -0.012 -32.417   8.452  1.00  0.00      A   
ATOM   4406  HN  PHE   296       0.602 -32.878   7.816  1.00  0.00      A   
ATOM   4407  CA  PHE   296       0.428 -32.385   9.799  1.00  0.00      A   
ATOM   4408  HA  PHE   296      -0.426 -32.585  10.429  1.00  0.00      A   
ATOM   4409  CB  PHE   296       1.685 -33.345  10.032  1.00  0.00      A   
ATOM   4410  HB1 PHE   296       2.484 -33.135   9.289  1.00  0.00      A   
ATOM   4411  HB2 PHE   296       1.355 -34.398   9.907  1.00  0.00      A   
ATOM   4412  CG  PHE   296       2.159 -33.361  11.468  1.00  0.00      A   
ATOM   4413  CD1 PHE   296       1.387 -33.722  12.533  1.00  0.00      A   
ATOM   4414  HD1 PHE   296       0.366 -34.027  12.358  1.00  0.00      A   
ATOM   4415  CE1 PHE   296       1.852 -33.864  13.878  1.00  0.00      A   
ATOM   4416  HE1 PHE   296       1.154 -34.225  14.618  1.00  0.00      A   
ATOM   4417  CZ  PHE   296       3.214 -33.653  14.110  1.00  0.00      A   
ATOM   4418  HZ  PHE   296       3.627 -33.771  15.101  1.00  0.00      A   
ATOM   4419  CD2 PHE   296       3.522 -33.125  11.762  1.00  0.00      A   
ATOM   4420  HD2 PHE   296       4.110 -32.684  10.971  1.00  0.00      A   
ATOM   4421  CE2 PHE   296       4.063 -33.376  13.058  1.00  0.00      A   
ATOM   4422  HE2 PHE   296       5.100 -33.177  13.283  1.00  0.00      A   
ATOM   4423  C   PHE   296       0.707 -30.986  10.268  1.00  0.00      A   
ATOM   4424  O   PHE   296       1.523 -30.306   9.658  1.00  0.00      A   
ATOM   4425  N   THR   297       0.129 -30.539  11.381  1.00  0.00      A   
ATOM   4426  HN  THR   297      -0.488 -31.115  11.911  1.00  0.00      A   
ATOM   4427  CA  THR   297       0.391 -29.172  11.911  1.00  0.00      A   
ATOM   4428  HA  THR   297       0.807 -28.553  11.130  1.00  0.00      A   
ATOM   4429  CB  THR   297      -0.878 -28.570  12.546  1.00  0.00      A   
ATOM   4430  HB  THR   297      -0.570 -27.609  13.011  1.00  0.00      A   
ATOM   4431  OG1 THR   297      -1.396 -29.355  13.648  1.00  0.00      A   
ATOM   4432  HG1 THR   297      -0.683 -29.394  14.289  1.00  0.00      A   
ATOM   4433  CG2 THR   297      -2.027 -28.429  11.557  1.00  0.00      A   
ATOM   4434 HG21 THR   297      -2.339 -29.431  11.191  1.00  0.00      A   
ATOM   4435 HG22 THR   297      -1.751 -27.711  10.756  1.00  0.00      A   
ATOM   4436 HG23 THR   297      -2.908 -27.986  12.069  1.00  0.00      A   
ATOM   4437  C   THR   297       1.554 -29.048  12.861  1.00  0.00      A   
ATOM   4438  O   THR   297       1.966 -27.870  12.981  1.00  0.00      A   
ATOM   4439  N   GLY   298       2.088 -30.164  13.362  1.00  0.00      A   
ATOM   4440  HN  GLY   298       1.865 -31.077  13.030  1.00  0.00      A   
ATOM   4441  CA  GLY   298       3.111 -30.051  14.426  1.00  0.00      A   
ATOM   4442  HA1 GLY   298       3.895 -29.382  14.105  1.00  0.00      A   
ATOM   4443  HA2 GLY   298       3.556 -31.033  14.490  1.00  0.00      A   
ATOM   4444  C   GLY   298       2.591 -29.671  15.738  1.00  0.00      A   
ATOM   4445  O   GLY   298       1.512 -29.072  15.807  1.00  0.00      A   
ATOM   4446  N   LEU   299       3.400 -29.890  16.725  1.00  0.00      A   
ATOM   4447  HN  LEU   299       4.309 -30.287  16.625  1.00  0.00      A   
ATOM   4448  CA  LEU   299       3.083 -29.657  18.115  1.00  0.00      A   
ATOM   4449  HA  LEU   299       2.009 -29.553  18.146  1.00  0.00      A   
ATOM   4450  CB  LEU   299       3.624 -30.787  18.991  1.00  0.00      A   
ATOM   4451  HB1 LEU   299       3.640 -30.661  20.094  1.00  0.00      A   
ATOM   4452  HB2 LEU   299       4.676 -31.090  18.798  1.00  0.00      A   
ATOM   4453  CG  LEU   299       3.108 -32.176  18.735  1.00  0.00      A   
ATOM   4454  HG  LEU   299       3.535 -32.603  17.802  1.00  0.00      A   
ATOM   4455  CD1 LEU   299       3.493 -33.047  19.907  1.00  0.00      A   
ATOM   4456 HD11 LEU   299       2.967 -32.803  20.855  1.00  0.00      A   
ATOM   4457 HD12 LEU   299       4.569 -32.979  20.179  1.00  0.00      A   
ATOM   4458 HD13 LEU   299       3.200 -34.087  19.648  1.00  0.00      A   
ATOM   4459  CD2 LEU   299       1.553 -32.210  18.544  1.00  0.00      A   
ATOM   4460 HD21 LEU   299       1.102 -31.898  19.510  1.00  0.00      A   
ATOM   4461 HD22 LEU   299       1.282 -33.272  18.361  1.00  0.00      A   
ATOM   4462 HD23 LEU   299       1.240 -31.547  17.710  1.00  0.00      A   
ATOM   4463  C   LEU   299       3.812 -28.409  18.629  1.00  0.00      A   
ATOM   4464  O   LEU   299       5.067 -28.424  18.588  1.00  0.00      A   
ATOM   4465  N   PRO   300       3.198 -27.309  19.183  1.00  0.00      A   
ATOM   4466  CD  PRO   300       1.792 -27.355  19.471  1.00  0.00      A   
ATOM   4467  HD1 PRO   300       1.495 -28.372  19.807  1.00  0.00      A   
ATOM   4468  HD2 PRO   300       1.121 -27.154  18.608  1.00  0.00      A   
ATOM   4469  CA  PRO   300       3.829 -26.299  19.982  1.00  0.00      A   
ATOM   4470  HA  PRO   300       4.443 -25.787  19.255  1.00  0.00      A   
ATOM   4471  CB  PRO   300       2.688 -25.383  20.428  1.00  0.00      A   
ATOM   4472  HB1 PRO   300       2.542 -24.572  19.683  1.00  0.00      A   
ATOM   4473  HB2 PRO   300       2.848 -24.908  21.419  1.00  0.00      A   
ATOM   4474  CG  PRO   300       1.585 -26.379  20.565  1.00  0.00      A   
ATOM   4475  HG1 PRO   300       1.887 -26.910  21.492  1.00  0.00      A   
ATOM   4476  HG2 PRO   300       0.564 -25.943  20.606  1.00  0.00      A   
ATOM   4477  C   PRO   300       4.806 -26.802  21.005  1.00  0.00      A   
ATOM   4478  O   PRO   300       4.583 -27.920  21.411  1.00  0.00      A   
ATOM   4479  N   HSE   301       5.954 -26.084  21.352  1.00  0.00      A   
ATOM   4480  HN  HSE   301       6.096 -25.199  20.916  1.00  0.00      A   
ATOM   4481  CA  HSE   301       6.694 -26.316  22.580  1.00  0.00      A   
ATOM   4482  HA  HSE   301       7.312 -25.445  22.740  1.00  0.00      A   
ATOM   4483  CB  HSE   301       5.825 -26.494  23.883  1.00  0.00      A   
ATOM   4484  HB1 HSE   301       6.504 -26.805  24.705  1.00  0.00      A   
ATOM   4485  HB2 HSE   301       5.075 -27.298  23.731  1.00  0.00      A   
ATOM   4486  ND1 HSE   301       5.635 -24.103  24.714  1.00  0.00      A   
ATOM   4487  CG  HSE   301       5.044 -25.290  24.274  1.00  0.00      A   
ATOM   4488  CE1 HSE   301       4.675 -23.338  25.000  1.00  0.00      A   
ATOM   4489  HE1 HSE   301       4.776 -22.264  25.157  1.00  0.00      A   
ATOM   4490  NE2 HSE   301       3.474 -23.923  24.808  1.00  0.00      A   
ATOM   4491  HE2 HSE   301       2.552 -23.537  24.785  1.00  0.00      A   
ATOM   4492  CD2 HSE   301       3.702 -25.180  24.255  1.00  0.00      A   
ATOM   4493  HD2 HSE   301       2.880 -25.851  24.035  1.00  0.00      A   
ATOM   4494  C   HSE   301       7.705 -27.487  22.463  1.00  0.00      A   
ATOM   4495  O   HSE   301       8.268 -28.045  23.449  1.00  0.00      A   
ATOM   4496  N   ARG   302       7.865 -27.904  21.220  1.00  0.00      A   
ATOM   4497  HN  ARG   302       7.334 -27.443  20.514  1.00  0.00      A   
ATOM   4498  CA  ARG   302       8.728 -28.946  20.741  1.00  0.00      A   
ATOM   4499  HA  ARG   302       9.508 -29.171  21.453  1.00  0.00      A   
ATOM   4500  CB  ARG   302       8.003 -30.282  20.460  1.00  0.00      A   
ATOM   4501  HB1 ARG   302       8.701 -30.978  19.947  1.00  0.00      A   
ATOM   4502  HB2 ARG   302       7.092 -30.000  19.890  1.00  0.00      A   
ATOM   4503  CG  ARG   302       7.533 -31.158  21.677  1.00  0.00      A   
ATOM   4504  HG1 ARG   302       8.267 -31.039  22.503  1.00  0.00      A   
ATOM   4505  HG2 ARG   302       7.581 -32.176  21.236  1.00  0.00      A   
ATOM   4506  CD  ARG   302       6.083 -30.620  22.067  1.00  0.00      A   
ATOM   4507  HD1 ARG   302       5.541 -30.564  21.099  1.00  0.00      A   
ATOM   4508  HD2 ARG   302       6.291 -29.644  22.555  1.00  0.00      A   
ATOM   4509  NE  ARG   302       5.421 -31.529  22.995  1.00  0.00      A   
ATOM   4510  HE  ARG   302       5.922 -32.359  23.242  1.00  0.00      A   
ATOM   4511  CZ  ARG   302       4.266 -31.240  23.525  1.00  0.00      A   
ATOM   4512  NH1 ARG   302       3.598 -30.169  23.253  1.00  0.00      A   
ATOM   4513 HH11 ARG   302       3.888 -29.588  22.492  1.00  0.00      A   
ATOM   4514 HH12 ARG   302       2.634 -30.089  23.506  1.00  0.00      A   
ATOM   4515  NH2 ARG   302       3.688 -32.009  24.385  1.00  0.00      A   
ATOM   4516 HH21 ARG   302       2.802 -31.682  24.712  1.00  0.00      A   
ATOM   4517 HH22 ARG   302       3.920 -32.980  24.341  1.00  0.00      A   
ATOM   4518  C   ARG   302       9.415 -28.464  19.460  1.00  0.00      A   
ATOM   4519  O   ARG   302       8.678 -28.394  18.461  1.00  0.00      A   
ATOM   4520  N   PHE   303      10.708 -28.117  19.433  1.00  0.00      A   
ATOM   4521  HN  PHE   303      11.120 -28.187  20.339  1.00  0.00      A   
ATOM   4522  CA  PHE   303      11.460 -27.555  18.313  1.00  0.00      A   
ATOM   4523  HA  PHE   303      12.086 -26.832  18.814  1.00  0.00      A   
ATOM   4524  CB  PHE   303      12.371 -28.646  17.777  1.00  0.00      A   
ATOM   4525  HB1 PHE   303      11.719 -29.300  17.160  1.00  0.00      A   
ATOM   4526  HB2 PHE   303      12.745 -29.312  18.583  1.00  0.00      A   
ATOM   4527  CG  PHE   303      13.529 -28.046  16.957  1.00  0.00      A   
ATOM   4528  CD1 PHE   303      14.627 -27.281  17.500  1.00  0.00      A   
ATOM   4529  HD1 PHE   303      14.703 -27.033  18.549  1.00  0.00      A   
ATOM   4530  CE1 PHE   303      15.766 -26.867  16.755  1.00  0.00      A   
ATOM   4531  HE1 PHE   303      16.627 -26.407  17.216  1.00  0.00      A   
ATOM   4532  CZ  PHE   303      15.729 -27.063  15.365  1.00  0.00      A   
ATOM   4533  HZ  PHE   303      16.503 -26.631  14.748  1.00  0.00      A   
ATOM   4534  CD2 PHE   303      13.661 -28.247  15.542  1.00  0.00      A   
ATOM   4535  HD2 PHE   303      13.034 -28.883  14.934  1.00  0.00      A   
ATOM   4536  CE2 PHE   303      14.665 -27.707  14.766  1.00  0.00      A   
ATOM   4537  HE2 PHE   303      14.561 -27.745  13.691  1.00  0.00      A   
ATOM   4538  C   PHE   303      10.729 -26.732  17.275  1.00  0.00      A   
ATOM   4539  O   PHE   303      10.544 -27.190  16.150  1.00  0.00      A   
ATOM   4540  N   GLU   304      10.254 -25.545  17.691  1.00  0.00      A   
ATOM   4541  HN  GLU   304      10.305 -25.342  18.665  1.00  0.00      A   
ATOM   4542  CA  GLU   304       9.392 -24.736  16.797  1.00  0.00      A   
ATOM   4543  HA  GLU   304       9.612 -25.056  15.790  1.00  0.00      A   
ATOM   4544  CB  GLU   304       7.903 -24.855  17.235  1.00  0.00      A   
ATOM   4545  HB1 GLU   304       8.000 -24.762  18.337  1.00  0.00      A   
ATOM   4546  HB2 GLU   304       7.683 -25.922  17.013  1.00  0.00      A   
ATOM   4547  CG  GLU   304       6.912 -23.843  16.570  1.00  0.00      A   
ATOM   4548  HG1 GLU   304       7.273 -23.891  15.520  1.00  0.00      A   
ATOM   4549  HG2 GLU   304       7.109 -22.800  16.899  1.00  0.00      A   
ATOM   4550  CD  GLU   304       5.408 -24.088  16.816  1.00  0.00      A   
ATOM   4551  OE1 GLU   304       4.726 -23.171  17.312  1.00  0.00      A   
ATOM   4552  OE2 GLU   304       4.890 -25.212  16.525  1.00  0.00      A   
ATOM   4553  C   GLU   304       9.761 -23.292  16.819  1.00  0.00      A   
ATOM   4554  O   GLU   304      10.119 -22.719  17.884  1.00  0.00      A   
ATOM   4555  N   VAL   305       9.845 -22.620  15.610  1.00  0.00      A   
ATOM   4556  HN  VAL   305       9.718 -23.185  14.798  1.00  0.00      A   
ATOM   4557  CA  VAL   305      10.345 -21.290  15.416  1.00  0.00      A   
ATOM   4558  HA  VAL   305      11.205 -21.124  16.048  1.00  0.00      A   
ATOM   4559  CB  VAL   305      10.960 -20.942  14.032  1.00  0.00      A   
ATOM   4560  HB  VAL   305      10.179 -21.039  13.247  1.00  0.00      A   
ATOM   4561  CG1 VAL   305      11.401 -19.450  13.987  1.00  0.00      A   
ATOM   4562 HG11 VAL   305      11.828 -19.087  14.946  1.00  0.00      A   
ATOM   4563 HG12 VAL   305      10.492 -18.891  13.677  1.00  0.00      A   
ATOM   4564 HG13 VAL   305      12.175 -19.174  13.240  1.00  0.00      A   
ATOM   4565  CG2 VAL   305      12.213 -21.815  13.721  1.00  0.00      A   
ATOM   4566 HG21 VAL   305      12.633 -21.484  12.747  1.00  0.00      A   
ATOM   4567 HG22 VAL   305      11.884 -22.875  13.672  1.00  0.00      A   
ATOM   4568 HG23 VAL   305      12.982 -21.668  14.509  1.00  0.00      A   
ATOM   4569  C   VAL   305       9.193 -20.424  15.691  1.00  0.00      A   
ATOM   4570  O   VAL   305       8.192 -20.573  14.989  1.00  0.00      A   
ATOM   4571  N   VAL   306       9.234 -19.528  16.731  1.00  0.00      A   
ATOM   4572  HN  VAL   306      10.075 -19.408  17.253  1.00  0.00      A   
ATOM   4573  CA  VAL   306       8.022 -18.922  17.172  1.00  0.00      A   
ATOM   4574  HA  VAL   306       7.135 -19.396  16.780  1.00  0.00      A   
ATOM   4575  CB  VAL   306       7.907 -19.016  18.729  1.00  0.00      A   
ATOM   4576  HB  VAL   306       6.934 -18.568  19.025  1.00  0.00      A   
ATOM   4577  CG1 VAL   306       7.879 -20.520  19.163  1.00  0.00      A   
ATOM   4578 HG11 VAL   306       7.271 -21.085  18.424  1.00  0.00      A   
ATOM   4579 HG12 VAL   306       7.445 -20.646  20.178  1.00  0.00      A   
ATOM   4580 HG13 VAL   306       8.899 -20.957  19.101  1.00  0.00      A   
ATOM   4581  CG2 VAL   306       9.007 -18.352  19.524  1.00  0.00      A   
ATOM   4582 HG21 VAL   306      10.032 -18.513  19.128  1.00  0.00      A   
ATOM   4583 HG22 VAL   306       9.035 -18.647  20.595  1.00  0.00      A   
ATOM   4584 HG23 VAL   306       8.864 -17.250  19.537  1.00  0.00      A   
ATOM   4585  C   VAL   306       8.119 -17.416  16.803  1.00  0.00      A   
ATOM   4586  O   VAL   306       7.159 -16.662  16.909  1.00  0.00      A   
ATOM   4587  N   LEU   307       9.316 -16.949  16.341  1.00  0.00      A   
ATOM   4588  HN  LEU   307      10.132 -17.521  16.366  1.00  0.00      A   
ATOM   4589  CA  LEU   307       9.673 -15.599  15.835  1.00  0.00      A   
ATOM   4590  HA  LEU   307       8.869 -15.203  15.232  1.00  0.00      A   
ATOM   4591  CB  LEU   307       9.864 -14.609  17.010  1.00  0.00      A   
ATOM   4592  HB1 LEU   307      10.497 -15.178  17.723  1.00  0.00      A   
ATOM   4593  HB2 LEU   307       8.829 -14.480  17.392  1.00  0.00      A   
ATOM   4594  CG  LEU   307      10.483 -13.202  16.774  1.00  0.00      A   
ATOM   4595  HG  LEU   307      11.467 -13.310  16.269  1.00  0.00      A   
ATOM   4596  CD1 LEU   307       9.503 -12.375  15.899  1.00  0.00      A   
ATOM   4597 HD11 LEU   307       8.590 -12.269  16.525  1.00  0.00      A   
ATOM   4598 HD12 LEU   307       9.261 -12.774  14.891  1.00  0.00      A   
ATOM   4599 HD13 LEU   307       9.952 -11.376  15.711  1.00  0.00      A   
ATOM   4600  CD2 LEU   307      10.800 -12.603  18.217  1.00  0.00      A   
ATOM   4601 HD21 LEU   307      11.529 -13.181  18.824  1.00  0.00      A   
ATOM   4602 HD22 LEU   307       9.933 -12.541  18.909  1.00  0.00      A   
ATOM   4603 HD23 LEU   307      11.300 -11.613  18.149  1.00  0.00      A   
ATOM   4604  C   LEU   307      10.915 -15.616  15.032  1.00  0.00      A   
ATOM   4605  O   LEU   307      11.984 -16.025  15.582  1.00  0.00      A   
ATOM   4606  N   GLU   308      10.760 -15.350  13.701  1.00  0.00      A   
ATOM   4607  HN  GLU   308       9.888 -15.152  13.260  1.00  0.00      A   
ATOM   4608  CA  GLU   308      11.885 -15.155  12.891  1.00  0.00      A   
ATOM   4609  HA  GLU   308      12.757 -15.259  13.520  1.00  0.00      A   
ATOM   4610  CB  GLU   308      12.052 -16.063  11.674  1.00  0.00      A   
ATOM   4611  HB1 GLU   308      11.252 -15.986  10.907  1.00  0.00      A   
ATOM   4612  HB2 GLU   308      12.035 -17.088  12.104  1.00  0.00      A   
ATOM   4613  CG  GLU   308      13.452 -15.892  11.028  1.00  0.00      A   
ATOM   4614  HG1 GLU   308      14.193 -16.045  11.842  1.00  0.00      A   
ATOM   4615  HG2 GLU   308      13.628 -14.842  10.710  1.00  0.00      A   
ATOM   4616  CD  GLU   308      13.659 -16.880   9.923  1.00  0.00      A   
ATOM   4617  OE1 GLU   308      13.572 -18.077  10.220  1.00  0.00      A   
ATOM   4618  OE2 GLU   308      13.917 -16.566   8.726  1.00  0.00      A   
ATOM   4619  C   GLU   308      11.870 -13.727  12.404  1.00  0.00      A   
ATOM   4620  O   GLU   308      11.169 -13.350  11.484  1.00  0.00      A   
ATOM   4621  N   HSE   309      12.653 -12.893  13.025  1.00  0.00      A   
ATOM   4622  HN  HSE   309      13.359 -13.135  13.686  1.00  0.00      A   
ATOM   4623  CA  HSE   309      12.675 -11.478  12.593  1.00  0.00      A   
ATOM   4624  HA  HSE   309      12.407 -11.389  11.550  1.00  0.00      A   
ATOM   4625  CB  HSE   309      11.726 -10.760  13.509  1.00  0.00      A   
ATOM   4626  HB1 HSE   309      12.089 -10.919  14.547  1.00  0.00      A   
ATOM   4627  HB2 HSE   309      10.717 -11.217  13.421  1.00  0.00      A   
ATOM   4628  ND1 HSE   309      10.740  -8.934  12.139  1.00  0.00      A   
ATOM   4629  CG  HSE   309      11.573  -9.300  13.157  1.00  0.00      A   
ATOM   4630  CE1 HSE   309      10.545  -7.674  12.202  1.00  0.00      A   
ATOM   4631  HE1 HSE   309      10.101  -6.987  11.482  1.00  0.00      A   
ATOM   4632  NE2 HSE   309      11.226  -7.094  13.272  1.00  0.00      A   
ATOM   4633  HE2 HSE   309      11.331  -6.122  13.484  1.00  0.00      A   
ATOM   4634  CD2 HSE   309      11.832  -8.151  13.934  1.00  0.00      A   
ATOM   4635  HD2 HSE   309      12.453  -8.003  14.809  1.00  0.00      A   
ATOM   4636  C   HSE   309      14.067 -10.860  12.679  1.00  0.00      A   
ATOM   4637  O   HSE   309      14.690 -11.089  13.695  1.00  0.00      A   
ATOM   4638  N   ASN   310      14.469 -10.085  11.690  1.00  0.00      A   
ATOM   4639  HN  ASN   310      13.934  -9.899  10.869  1.00  0.00      A   
ATOM   4640  CA  ASN   310      15.764  -9.340  11.618  1.00  0.00      A   
ATOM   4641  HA  ASN   310      15.792  -8.849  10.656  1.00  0.00      A   
ATOM   4642  CB  ASN   310      15.862  -8.097  12.599  1.00  0.00      A   
ATOM   4643  HB1 ASN   310      16.885  -7.663  12.619  1.00  0.00      A   
ATOM   4644  HB2 ASN   310      15.699  -8.425  13.647  1.00  0.00      A   
ATOM   4645  CG  ASN   310      14.836  -7.020  12.277  1.00  0.00      A   
ATOM   4646  OD1 ASN   310      14.544  -6.867  11.098  1.00  0.00      A   
ATOM   4647  ND2 ASN   310      14.403  -6.186  13.293  1.00  0.00      A   
ATOM   4648 HD21 ASN   310      14.794  -6.318  14.204  1.00  0.00      A   
ATOM   4649 HD22 ASN   310      13.855  -5.379  13.071  1.00  0.00      A   
ATOM   4650  C   ASN   310      16.942 -10.254  11.733  1.00  0.00      A   
ATOM   4651  O   ASN   310      17.900  -9.941  12.432  1.00  0.00      A   
ATOM   4652  N   GLY   311      16.799 -11.489  11.113  1.00  0.00      A   
ATOM   4653  HN  GLY   311      15.890 -11.538  10.708  1.00  0.00      A   
ATOM   4654  CA  GLY   311      17.788 -12.512  10.913  1.00  0.00      A   
ATOM   4655  HA1 GLY   311      18.706 -12.066  10.559  1.00  0.00      A   
ATOM   4656  HA2 GLY   311      17.384 -13.153  10.143  1.00  0.00      A   
ATOM   4657  C   GLY   311      18.064 -13.369  12.110  1.00  0.00      A   
ATOM   4658  O   GLY   311      19.035 -14.120  12.103  1.00  0.00      A   
ATOM   4659  N   VAL   312      17.107 -13.461  13.082  1.00  0.00      A   
ATOM   4660  HN  VAL   312      16.369 -12.792  13.121  1.00  0.00      A   
ATOM   4661  CA  VAL   312      17.215 -14.321  14.280  1.00  0.00      A   
ATOM   4662  HA  VAL   312      18.025 -15.022  14.142  1.00  0.00      A   
ATOM   4663  CB  VAL   312      17.482 -13.519  15.560  1.00  0.00      A   
ATOM   4664  HB  VAL   312      16.639 -12.797  15.623  1.00  0.00      A   
ATOM   4665  CG1 VAL   312      17.450 -14.526  16.730  1.00  0.00      A   
ATOM   4666 HG11 VAL   312      18.226 -15.321  16.713  1.00  0.00      A   
ATOM   4667 HG12 VAL   312      16.477 -15.048  16.847  1.00  0.00      A   
ATOM   4668 HG13 VAL   312      17.542 -13.844  17.603  1.00  0.00      A   
ATOM   4669  CG2 VAL   312      18.747 -12.559  15.461  1.00  0.00      A   
ATOM   4670 HG21 VAL   312      18.542 -11.862  14.621  1.00  0.00      A   
ATOM   4671 HG22 VAL   312      19.671 -13.138  15.248  1.00  0.00      A   
ATOM   4672 HG23 VAL   312      18.881 -12.053  16.441  1.00  0.00      A   
ATOM   4673  C   VAL   312      16.033 -15.205  14.324  1.00  0.00      A   
ATOM   4674  O   VAL   312      14.921 -14.700  14.410  1.00  0.00      A   
ATOM   4675  N   ARG   313      16.266 -16.525  14.400  1.00  0.00      A   
ATOM   4676  HN  ARG   313      17.169 -16.846  14.125  1.00  0.00      A   
ATOM   4677  CA  ARG   313      15.325 -17.508  14.882  1.00  0.00      A   
ATOM   4678  HA  ARG   313      14.317 -17.249  14.593  1.00  0.00      A   
ATOM   4679  CB  ARG   313      15.631 -18.883  14.279  1.00  0.00      A   
ATOM   4680  HB1 ARG   313      14.894 -19.597  14.704  1.00  0.00      A   
ATOM   4681  HB2 ARG   313      16.682 -19.144  14.526  1.00  0.00      A   
ATOM   4682  CG  ARG   313      15.453 -18.969  12.761  1.00  0.00      A   
ATOM   4683  HG1 ARG   313      15.736 -18.073  12.168  1.00  0.00      A   
ATOM   4684  HG2 ARG   313      14.374 -19.096  12.531  1.00  0.00      A   
ATOM   4685  CD  ARG   313      16.332 -19.991  12.037  1.00  0.00      A   
ATOM   4686  HD1 ARG   313      16.049 -20.196  10.983  1.00  0.00      A   
ATOM   4687  HD2 ARG   313      16.238 -20.930  12.623  1.00  0.00      A   
ATOM   4688  NE  ARG   313      17.713 -19.569  12.155  1.00  0.00      A   
ATOM   4689  HE  ARG   313      17.824 -18.599  12.371  1.00  0.00      A   
ATOM   4690  CZ  ARG   313      18.690 -20.116  11.485  1.00  0.00      A   
ATOM   4691  NH1 ARG   313      18.544 -21.362  11.101  1.00  0.00      A   
ATOM   4692 HH11 ARG   313      19.356 -21.908  10.893  1.00  0.00      A   
ATOM   4693 HH12 ARG   313      17.808 -21.844  11.576  1.00  0.00      A   
ATOM   4694  NH2 ARG   313      19.776 -19.470  11.157  1.00  0.00      A   
ATOM   4695 HH21 ARG   313      19.656 -18.478  11.181  1.00  0.00      A   
ATOM   4696 HH22 ARG   313      20.346 -19.935  10.480  1.00  0.00      A   
ATOM   4697  C   ARG   313      15.322 -17.606  16.380  1.00  0.00      A   
ATOM   4698  O   ARG   313      16.323 -17.878  17.109  1.00  0.00      A   
ATOM   4699  N   TRP   314      14.151 -17.441  16.920  1.00  0.00      A   
ATOM   4700  HN  TRP   314      13.395 -17.003  16.440  1.00  0.00      A   
ATOM   4701  CA  TRP   314      13.885 -17.650  18.355  1.00  0.00      A   
ATOM   4702  HA  TRP   314      14.830 -17.782  18.862  1.00  0.00      A   
ATOM   4703  CB  TRP   314      13.132 -16.490  19.057  1.00  0.00      A   
ATOM   4704  HB1 TRP   314      12.925 -16.724  20.123  1.00  0.00      A   
ATOM   4705  HB2 TRP   314      12.206 -16.352  18.458  1.00  0.00      A   
ATOM   4706  CG  TRP   314      13.811 -15.226  18.950  1.00  0.00      A   
ATOM   4707  CD1 TRP   314      13.970 -14.443  17.835  1.00  0.00      A   
ATOM   4708  HD1 TRP   314      13.763 -14.843  16.853  1.00  0.00      A   
ATOM   4709  NE1 TRP   314      14.729 -13.360  18.215  1.00  0.00      A   
ATOM   4710  HE1 TRP   314      14.992 -12.572  17.702  1.00  0.00      A   
ATOM   4711  CE2 TRP   314      15.111 -13.361  19.553  1.00  0.00      A   
ATOM   4712  CD2 TRP   314      14.582 -14.558  20.074  1.00  0.00      A   
ATOM   4713  CE3 TRP   314      14.846 -14.951  21.362  1.00  0.00      A   
ATOM   4714  HE3 TRP   314      14.453 -15.913  21.655  1.00  0.00      A   
ATOM   4715  CZ3 TRP   314      15.679 -14.192  22.122  1.00  0.00      A   
ATOM   4716  HZ3 TRP   314      15.865 -14.467  23.149  1.00  0.00      A   
ATOM   4717  CZ2 TRP   314      15.859 -12.551  20.331  1.00  0.00      A   
ATOM   4718  HZ2 TRP   314      16.094 -11.562  19.965  1.00  0.00      A   
ATOM   4719  CH2 TRP   314      16.150 -12.960  21.613  1.00  0.00      A   
ATOM   4720  HH2 TRP   314      16.662 -12.369  22.358  1.00  0.00      A   
ATOM   4721  C   TRP   314      13.089 -18.924  18.468  1.00  0.00      A   
ATOM   4722  O   TRP   314      11.996 -19.095  17.860  1.00  0.00      A   
ATOM   4723  N   ILE   315      13.664 -19.981  19.160  1.00  0.00      A   
ATOM   4724  HN  ILE   315      14.464 -19.814  19.731  1.00  0.00      A   
ATOM   4725  CA  ILE   315      13.215 -21.381  19.106  1.00  0.00      A   
ATOM   4726  HA  ILE   315      12.294 -21.339  18.544  1.00  0.00      A   
ATOM   4727  CB  ILE   315      14.101 -22.300  18.337  1.00  0.00      A   
ATOM   4728  HB  ILE   315      15.017 -22.327  18.966  1.00  0.00      A   
ATOM   4729  CG2 ILE   315      13.469 -23.760  18.324  1.00  0.00      A   
ATOM   4730 HG21 ILE   315      12.603 -23.821  17.630  1.00  0.00      A   
ATOM   4731 HG22 ILE   315      13.039 -24.141  19.275  1.00  0.00      A   
ATOM   4732 HG23 ILE   315      14.278 -24.434  17.971  1.00  0.00      A   
ATOM   4733  CG1 ILE   315      14.324 -21.895  16.844  1.00  0.00      A   
ATOM   4734 HG11 ILE   315      14.699 -20.849  16.826  1.00  0.00      A   
ATOM   4735 HG12 ILE   315      13.335 -21.931  16.339  1.00  0.00      A   
ATOM   4736  CD  ILE   315      15.312 -22.806  16.105  1.00  0.00      A   
ATOM   4737  HD1 ILE   315      15.634 -22.439  15.107  1.00  0.00      A   
ATOM   4738  HD2 ILE   315      14.801 -23.785  15.985  1.00  0.00      A   
ATOM   4739  HD3 ILE   315      16.258 -23.063  16.628  1.00  0.00      A   
ATOM   4740  C   ILE   315      12.878 -21.935  20.460  1.00  0.00      A   
ATOM   4741  O   ILE   315      13.678 -22.011  21.379  1.00  0.00      A   
ATOM   4742  N   ASN   316      11.635 -22.437  20.541  1.00  0.00      A   
ATOM   4743  HN  ASN   316      11.089 -22.527  19.712  1.00  0.00      A   
ATOM   4744  CA  ASN   316      11.005 -23.047  21.729  1.00  0.00      A   
ATOM   4745  HA  ASN   316      11.526 -22.831  22.650  1.00  0.00      A   
ATOM   4746  CB  ASN   316       9.547 -22.424  21.869  1.00  0.00      A   
ATOM   4747  HB1 ASN   316       8.972 -22.548  20.926  1.00  0.00      A   
ATOM   4748  HB2 ASN   316       9.678 -21.337  22.059  1.00  0.00      A   
ATOM   4749  CG  ASN   316       8.688 -23.028  23.026  1.00  0.00      A   
ATOM   4750  OD1 ASN   316       9.221 -23.863  23.784  1.00  0.00      A   
ATOM   4751  ND2 ASN   316       7.437 -22.736  23.104  1.00  0.00      A   
ATOM   4752 HD21 ASN   316       6.976 -23.109  23.909  1.00  0.00      A   
ATOM   4753 HD22 ASN   316       7.016 -22.000  22.574  1.00  0.00      A   
ATOM   4754  C   ASN   316      10.983 -24.621  21.593  1.00  0.00      A   
ATOM   4755  O   ASN   316      10.350 -25.309  20.820  1.00  0.00      A   
ATOM   4756  N   ASP   317      11.724 -25.282  22.544  1.00  0.00      A   
ATOM   4757  HN  ASP   317      12.240 -24.698  23.165  1.00  0.00      A   
ATOM   4758  CA  ASP   317      11.785 -26.688  22.668  1.00  0.00      A   
ATOM   4759  HA  ASP   317      10.928 -27.116  22.170  1.00  0.00      A   
ATOM   4760  CB  ASP   317      13.089 -27.207  21.909  1.00  0.00      A   
ATOM   4761  HB1 ASP   317      14.040 -26.781  22.294  1.00  0.00      A   
ATOM   4762  HB2 ASP   317      13.023 -26.834  20.864  1.00  0.00      A   
ATOM   4763  CG  ASP   317      13.127 -28.734  21.837  1.00  0.00      A   
ATOM   4764  OD1 ASP   317      12.077 -29.352  21.532  1.00  0.00      A   
ATOM   4765  OD2 ASP   317      14.297 -29.208  22.121  1.00  0.00      A   
ATOM   4766  C   ASP   317      11.630 -27.095  24.106  1.00  0.00      A   
ATOM   4767  O   ASP   317      12.458 -27.709  24.771  1.00  0.00      A   
ATOM   4768  N   SER   318      10.486 -26.620  24.737  1.00  0.00      A   
ATOM   4769  HN  SER   318       9.775 -26.196  24.181  1.00  0.00      A   
ATOM   4770  CA  SER   318      10.358 -26.708  26.160  1.00  0.00      A   
ATOM   4771  HA  SER   318      11.345 -26.469  26.526  1.00  0.00      A   
ATOM   4772  CB  SER   318       9.458 -25.570  26.808  1.00  0.00      A   
ATOM   4773  HB1 SER   318       8.388 -25.801  26.620  1.00  0.00      A   
ATOM   4774  HB2 SER   318       9.600 -24.593  26.299  1.00  0.00      A   
ATOM   4775  OG  SER   318       9.572 -25.418  28.181  1.00  0.00      A   
ATOM   4776  HG1 SER   318       8.703 -25.707  28.468  1.00  0.00      A   
ATOM   4777  C   SER   318       9.979 -28.119  26.674  1.00  0.00      A   
ATOM   4778  O   SER   318      10.160 -28.309  27.873  1.00  0.00      A   
ATOM   4779  N   LYS   319       9.731 -29.138  25.838  1.00  0.00      A   
ATOM   4780  HN  LYS   319       9.817 -29.051  24.849  1.00  0.00      A   
ATOM   4781  CA  LYS   319       9.377 -30.545  26.349  1.00  0.00      A   
ATOM   4782  HA  LYS   319       9.035 -30.514  27.373  1.00  0.00      A   
ATOM   4783  CB  LYS   319       8.383 -31.220  25.409  1.00  0.00      A   
ATOM   4784  HB1 LYS   319       9.005 -31.787  24.684  1.00  0.00      A   
ATOM   4785  HB2 LYS   319       7.859 -30.425  24.836  1.00  0.00      A   
ATOM   4786  CG  LYS   319       7.245 -32.104  26.023  1.00  0.00      A   
ATOM   4787  HG1 LYS   319       6.736 -32.425  25.089  1.00  0.00      A   
ATOM   4788  HG2 LYS   319       6.512 -31.469  26.565  1.00  0.00      A   
ATOM   4789  CD  LYS   319       7.680 -33.373  26.835  1.00  0.00      A   
ATOM   4790  HD1 LYS   319       8.565 -33.778  26.299  1.00  0.00      A   
ATOM   4791  HD2 LYS   319       6.935 -34.196  26.800  1.00  0.00      A   
ATOM   4792  CE  LYS   319       8.098 -33.287  28.325  1.00  0.00      A   
ATOM   4793  HE1 LYS   319       7.190 -33.090  28.934  1.00  0.00      A   
ATOM   4794  HE2 LYS   319       8.900 -32.576  28.617  1.00  0.00      A   
ATOM   4795  NZ  LYS   319       8.565 -34.628  28.890  1.00  0.00      A   
ATOM   4796  HZ1 LYS   319       8.207 -34.756  29.857  1.00  0.00      A   
ATOM   4797  HZ2 LYS   319       9.604 -34.588  28.869  1.00  0.00      A   
ATOM   4798  HZ3 LYS   319       8.230 -35.482  28.401  1.00  0.00      A   
ATOM   4799  C   LYS   319      10.693 -31.294  26.182  1.00  0.00      A   
ATOM   4800  O   LYS   319      10.722 -32.470  26.496  1.00  0.00      A   
ATOM   4801  N   ALA   320      11.850 -30.696  25.650  1.00  0.00      A   
ATOM   4802  HN  ALA   320      11.797 -29.750  25.339  1.00  0.00      A   
ATOM   4803  CA  ALA   320      13.148 -31.096  26.071  1.00  0.00      A   
ATOM   4804  HA  ALA   320      13.178 -32.132  25.766  1.00  0.00      A   
ATOM   4805  CB  ALA   320      14.332 -30.334  25.492  1.00  0.00      A   
ATOM   4806  HB1 ALA   320      14.249 -30.218  24.391  1.00  0.00      A   
ATOM   4807  HB2 ALA   320      15.311 -30.808  25.720  1.00  0.00      A   
ATOM   4808  HB3 ALA   320      14.276 -29.280  25.839  1.00  0.00      A   
ATOM   4809  C   ALA   320      13.290 -31.135  27.636  1.00  0.00      A   
ATOM   4810  O   ALA   320      13.986 -30.308  28.163  1.00  0.00      A   
ATOM   4811  N   THR   321      12.733 -32.109  28.372  1.00  0.00      A   
ATOM   4812  HN  THR   321      12.136 -32.780  27.941  1.00  0.00      A   
ATOM   4813  CA  THR   321      12.940 -32.226  29.807  1.00  0.00      A   
ATOM   4814  HA  THR   321      13.318 -31.312  30.240  1.00  0.00      A   
ATOM   4815  CB  THR   321      11.606 -32.559  30.527  1.00  0.00      A   
ATOM   4816  HB  THR   321      11.837 -32.724  31.601  1.00  0.00      A   
ATOM   4817  OG1 THR   321      11.040 -33.776  29.905  1.00  0.00      A   
ATOM   4818  HG1 THR   321      11.520 -34.564  30.170  1.00  0.00      A   
ATOM   4819  CG2 THR   321      10.714 -31.339  30.359  1.00  0.00      A   
ATOM   4820 HG21 THR   321      10.446 -31.269  29.283  1.00  0.00      A   
ATOM   4821 HG22 THR   321      11.304 -30.483  30.750  1.00  0.00      A   
ATOM   4822 HG23 THR   321       9.740 -31.424  30.888  1.00  0.00      A   
ATOM   4823  C   THR   321      13.928 -33.338  30.076  1.00  0.00      A   
ATOM   4824  O   THR   321      14.035 -33.748  31.208  1.00  0.00      A   
ATOM   4825  N   ASN   322      14.693 -33.771  29.044  1.00  0.00      A   
ATOM   4826  HN  ASN   322      14.674 -33.249  28.194  1.00  0.00      A   
ATOM   4827  CA  ASN   322      15.473 -34.955  28.945  1.00  0.00      A   
ATOM   4828  HA  ASN   322      15.885 -35.231  29.905  1.00  0.00      A   
ATOM   4829  CB  ASN   322      14.550 -35.991  28.303  1.00  0.00      A   
ATOM   4830  HB1 ASN   322      14.274 -35.679  27.272  1.00  0.00      A   
ATOM   4831  HB2 ASN   322      13.620 -35.873  28.898  1.00  0.00      A   
ATOM   4832  CG  ASN   322      15.116 -37.436  28.253  1.00  0.00      A   
ATOM   4833  OD1 ASN   322      15.363 -37.961  27.155  1.00  0.00      A   
ATOM   4834  ND2 ASN   322      15.426 -38.066  29.385  1.00  0.00      A   
ATOM   4835 HD21 ASN   322      15.520 -37.561  30.243  1.00  0.00      A   
ATOM   4836 HD22 ASN   322      15.486 -39.064  29.418  1.00  0.00      A   
ATOM   4837  C   ASN   322      16.590 -34.714  27.948  1.00  0.00      A   
ATOM   4838  O   ASN   322      16.449 -33.961  27.028  1.00  0.00      A   
ATOM   4839  N   VAL   323      17.769 -35.379  28.234  1.00  0.00      A   
ATOM   4840  HN  VAL   323      17.709 -36.003  29.010  1.00  0.00      A   
ATOM   4841  CA  VAL   323      18.987 -35.316  27.521  1.00  0.00      A   
ATOM   4842  HA  VAL   323      19.349 -34.313  27.690  1.00  0.00      A   
ATOM   4843  CB  VAL   323      20.091 -36.159  28.107  1.00  0.00      A   
ATOM   4844  HB  VAL   323      19.886 -37.244  27.984  1.00  0.00      A   
ATOM   4845  CG1 VAL   323      21.394 -35.935  27.449  1.00  0.00      A   
ATOM   4846 HG11 VAL   323      21.650 -34.856  27.509  1.00  0.00      A   
ATOM   4847 HG12 VAL   323      21.371 -36.225  26.376  1.00  0.00      A   
ATOM   4848 HG13 VAL   323      22.142 -36.626  27.894  1.00  0.00      A   
ATOM   4849  CG2 VAL   323      20.241 -35.946  29.706  1.00  0.00      A   
ATOM   4850 HG21 VAL   323      20.821 -36.799  30.119  1.00  0.00      A   
ATOM   4851 HG22 VAL   323      19.272 -35.961  30.249  1.00  0.00      A   
ATOM   4852 HG23 VAL   323      20.799 -35.017  29.948  1.00  0.00      A   
ATOM   4853  C   VAL   323      18.882 -35.675  26.021  1.00  0.00      A   
ATOM   4854  O   VAL   323      19.464 -35.061  25.134  1.00  0.00      A   
ATOM   4855  N   GLY   324      18.112 -36.731  25.694  1.00  0.00      A   
ATOM   4856  HN  GLY   324      17.655 -37.132  26.484  1.00  0.00      A   
ATOM   4857  CA  GLY   324      17.935 -37.245  24.338  1.00  0.00      A   
ATOM   4858  HA1 GLY   324      17.417 -38.192  24.353  1.00  0.00      A   
ATOM   4859  HA2 GLY   324      18.901 -37.347  23.866  1.00  0.00      A   
ATOM   4860  C   GLY   324      17.242 -36.323  23.414  1.00  0.00      A   
ATOM   4861  O   GLY   324      17.456 -36.455  22.183  1.00  0.00      A   
ATOM   4862  N   SER   325      16.299 -35.486  23.900  1.00  0.00      A   
ATOM   4863  HN  SER   325      16.147 -35.538  24.884  1.00  0.00      A   
ATOM   4864  CA  SER   325      15.549 -34.479  23.221  1.00  0.00      A   
ATOM   4865  HA  SER   325      15.185 -34.966  22.329  1.00  0.00      A   
ATOM   4866  CB  SER   325      14.435 -33.791  24.060  1.00  0.00      A   
ATOM   4867  HB1 SER   325      13.866 -33.156  23.348  1.00  0.00      A   
ATOM   4868  HB2 SER   325      14.936 -33.254  24.894  1.00  0.00      A   
ATOM   4869  OG  SER   325      13.581 -34.710  24.707  1.00  0.00      A   
ATOM   4870  HG1 SER   325      12.789 -34.797  24.171  1.00  0.00      A   
ATOM   4871  C   SER   325      16.566 -33.441  22.684  1.00  0.00      A   
ATOM   4872  O   SER   325      16.635 -33.163  21.493  1.00  0.00      A   
ATOM   4873  N   THR   326      17.430 -32.870  23.592  1.00  0.00      A   
ATOM   4874  HN  THR   326      17.256 -33.264  24.491  1.00  0.00      A   
ATOM   4875  CA  THR   326      18.397 -31.830  23.331  1.00  0.00      A   
ATOM   4876  HA  THR   326      17.953 -31.032  22.755  1.00  0.00      A   
ATOM   4877  CB  THR   326      18.986 -31.308  24.652  1.00  0.00      A   
ATOM   4878  HB  THR   326      19.515 -32.080  25.250  1.00  0.00      A   
ATOM   4879  OG1 THR   326      17.885 -30.843  25.460  1.00  0.00      A   
ATOM   4880  HG1 THR   326      17.656 -30.028  25.007  1.00  0.00      A   
ATOM   4881  CG2 THR   326      20.015 -30.134  24.462  1.00  0.00      A   
ATOM   4882 HG21 THR   326      19.677 -29.437  23.665  1.00  0.00      A   
ATOM   4883 HG22 THR   326      20.993 -30.579  24.182  1.00  0.00      A   
ATOM   4884 HG23 THR   326      20.251 -29.606  25.411  1.00  0.00      A   
ATOM   4885  C   THR   326      19.526 -32.250  22.429  1.00  0.00      A   
ATOM   4886  O   THR   326      20.033 -31.538  21.586  1.00  0.00      A   
ATOM   4887  N   GLU   327      19.971 -33.541  22.466  1.00  0.00      A   
ATOM   4888  HN  GLU   327      19.688 -34.035  23.285  1.00  0.00      A   
ATOM   4889  CA  GLU   327      20.873 -34.139  21.492  1.00  0.00      A   
ATOM   4890  HA  GLU   327      21.753 -33.516  21.419  1.00  0.00      A   
ATOM   4891  CB  GLU   327      21.227 -35.635  21.753  1.00  0.00      A   
ATOM   4892  HB1 GLU   327      21.905 -35.883  20.908  1.00  0.00      A   
ATOM   4893  HB2 GLU   327      20.290 -36.230  21.809  1.00  0.00      A   
ATOM   4894  CG  GLU   327      22.020 -35.948  23.053  1.00  0.00      A   
ATOM   4895  HG1 GLU   327      21.363 -35.770  23.931  1.00  0.00      A   
ATOM   4896  HG2 GLU   327      22.897 -35.298  23.261  1.00  0.00      A   
ATOM   4897  CD  GLU   327      22.376 -37.394  23.048  1.00  0.00      A   
ATOM   4898  OE1 GLU   327      23.372 -37.830  22.392  1.00  0.00      A   
ATOM   4899  OE2 GLU   327      21.623 -38.158  23.604  1.00  0.00      A   
ATOM   4900  C   GLU   327      20.267 -34.194  20.077  1.00  0.00      A   
ATOM   4901  O   GLU   327      21.038 -33.974  19.124  1.00  0.00      A   
ATOM   4902  N   ALA   328      19.001 -34.483  19.916  1.00  0.00      A   
ATOM   4903  HN  ALA   328      18.358 -34.740  20.633  1.00  0.00      A   
ATOM   4904  CA  ALA   328      18.444 -34.431  18.571  1.00  0.00      A   
ATOM   4905  HA  ALA   328      19.069 -34.930  17.845  1.00  0.00      A   
ATOM   4906  CB  ALA   328      17.078 -35.132  18.650  1.00  0.00      A   
ATOM   4907  HB1 ALA   328      16.410 -34.521  19.295  1.00  0.00      A   
ATOM   4908  HB2 ALA   328      17.200 -36.141  19.100  1.00  0.00      A   
ATOM   4909  HB3 ALA   328      16.666 -35.172  17.619  1.00  0.00      A   
ATOM   4910  C   ALA   328      18.190 -32.986  18.028  1.00  0.00      A   
ATOM   4911  O   ALA   328      18.451 -32.653  16.853  1.00  0.00      A   
ATOM   4912  N   ALA   329      17.786 -32.045  18.951  1.00  0.00      A   
ATOM   4913  HN  ALA   329      17.621 -32.253  19.912  1.00  0.00      A   
ATOM   4914  CA  ALA   329      17.551 -30.627  18.598  1.00  0.00      A   
ATOM   4915  HA  ALA   329      16.733 -30.564  17.896  1.00  0.00      A   
ATOM   4916  CB  ALA   329      17.169 -29.781  19.819  1.00  0.00      A   
ATOM   4917  HB1 ALA   329      18.067 -29.611  20.451  1.00  0.00      A   
ATOM   4918  HB2 ALA   329      16.367 -30.215  20.454  1.00  0.00      A   
ATOM   4919  HB3 ALA   329      16.891 -28.745  19.530  1.00  0.00      A   
ATOM   4920  C   ALA   329      18.792 -29.967  17.942  1.00  0.00      A   
ATOM   4921  O   ALA   329      18.647 -29.222  16.971  1.00  0.00      A   
ATOM   4922  N   LEU   330      20.007 -30.293  18.398  1.00  0.00      A   
ATOM   4923  HN  LEU   330      19.980 -30.962  19.137  1.00  0.00      A   
ATOM   4924  CA  LEU   330      21.312 -29.820  17.959  1.00  0.00      A   
ATOM   4925  HA  LEU   330      21.212 -28.841  17.513  1.00  0.00      A   
ATOM   4926  CB  LEU   330      22.297 -29.868  19.109  1.00  0.00      A   
ATOM   4927  HB1 LEU   330      23.318 -29.467  18.928  1.00  0.00      A   
ATOM   4928  HB2 LEU   330      22.499 -30.892  19.487  1.00  0.00      A   
ATOM   4929  CG  LEU   330      21.814 -29.016  20.334  1.00  0.00      A   
ATOM   4930  HG  LEU   330      20.822 -29.420  20.629  1.00  0.00      A   
ATOM   4931  CD1 LEU   330      22.851 -29.181  21.497  1.00  0.00      A   
ATOM   4932 HD11 LEU   330      23.875 -28.757  21.419  1.00  0.00      A   
ATOM   4933 HD12 LEU   330      22.933 -30.273  21.689  1.00  0.00      A   
ATOM   4934 HD13 LEU   330      22.435 -28.808  22.457  1.00  0.00      A   
ATOM   4935  CD2 LEU   330      21.527 -27.599  20.077  1.00  0.00      A   
ATOM   4936 HD21 LEU   330      20.712 -27.405  19.346  1.00  0.00      A   
ATOM   4937 HD22 LEU   330      22.469 -27.227  19.621  1.00  0.00      A   
ATOM   4938 HD23 LEU   330      21.239 -27.028  20.985  1.00  0.00      A   
ATOM   4939  C   LEU   330      21.976 -30.702  16.858  1.00  0.00      A   
ATOM   4940  O   LEU   330      22.943 -30.326  16.264  1.00  0.00      A   
ATOM   4941  N   ASN   331      21.486 -31.880  16.566  1.00  0.00      A   
ATOM   4942  HN  ASN   331      20.693 -32.275  17.021  1.00  0.00      A   
ATOM   4943  CA  ASN   331      22.221 -32.723  15.654  1.00  0.00      A   
ATOM   4944  HA  ASN   331      23.249 -32.415  15.528  1.00  0.00      A   
ATOM   4945  CB  ASN   331      22.359 -34.141  16.072  1.00  0.00      A   
ATOM   4946  HB1 ASN   331      21.426 -34.662  16.375  1.00  0.00      A   
ATOM   4947  HB2 ASN   331      23.006 -34.044  16.969  1.00  0.00      A   
ATOM   4948  CG  ASN   331      23.138 -35.020  15.140  1.00  0.00      A   
ATOM   4949  OD1 ASN   331      23.952 -34.614  14.369  1.00  0.00      A   
ATOM   4950  ND2 ASN   331      22.934 -36.382  15.099  1.00  0.00      A   
ATOM   4951 HD21 ASN   331      23.261 -36.895  14.305  1.00  0.00      A   
ATOM   4952 HD22 ASN   331      22.445 -36.784  15.873  1.00  0.00      A   
ATOM   4953  C   ASN   331      21.451 -32.623  14.342  1.00  0.00      A   
ATOM   4954  O   ASN   331      20.261 -33.034  14.373  1.00  0.00      A   
ATOM   4955  N   GLY   332      22.080 -32.130  13.286  1.00  0.00      A   
ATOM   4956  HN  GLY   332      23.045 -31.894  13.366  1.00  0.00      A   
ATOM   4957  CA  GLY   332      21.357 -31.691  12.095  1.00  0.00      A   
ATOM   4958  HA1 GLY   332      20.710 -32.510  11.815  1.00  0.00      A   
ATOM   4959  HA2 GLY   332      22.094 -31.349  11.384  1.00  0.00      A   
ATOM   4960  C   GLY   332      20.606 -30.478  12.273  1.00  0.00      A   
ATOM   4961  O   GLY   332      19.471 -30.266  11.927  1.00  0.00      A   
ATOM   4962  N   LEU   333      21.377 -29.383  12.792  1.00  0.00      A   
ATOM   4963  HN  LEU   333      22.285 -29.573  13.158  1.00  0.00      A   
ATOM   4964  CA  LEU   333      20.838 -28.076  13.115  1.00  0.00      A   
ATOM   4965  HA  LEU   333      19.810 -27.951  12.807  1.00  0.00      A   
ATOM   4966  CB  LEU   333      21.021 -27.803  14.647  1.00  0.00      A   
ATOM   4967  HB1 LEU   333      22.054 -27.978  15.017  1.00  0.00      A   
ATOM   4968  HB2 LEU   333      20.297 -28.571  14.992  1.00  0.00      A   
ATOM   4969  CG  LEU   333      20.517 -26.452  15.249  1.00  0.00      A   
ATOM   4970  HG  LEU   333      21.040 -25.664  14.665  1.00  0.00      A   
ATOM   4971  CD1 LEU   333      18.955 -26.306  15.037  1.00  0.00      A   
ATOM   4972 HD11 LEU   333      18.370 -27.031  15.642  1.00  0.00      A   
ATOM   4973 HD12 LEU   333      18.656 -26.335  13.967  1.00  0.00      A   
ATOM   4974 HD13 LEU   333      18.634 -25.300  15.382  1.00  0.00      A   
ATOM   4975  CD2 LEU   333      20.934 -26.271  16.704  1.00  0.00      A   
ATOM   4976 HD21 LEU   333      20.959 -25.195  16.980  1.00  0.00      A   
ATOM   4977 HD22 LEU   333      21.945 -26.713  16.830  1.00  0.00      A   
ATOM   4978 HD23 LEU   333      20.231 -26.828  17.360  1.00  0.00      A   
ATOM   4979  C   LEU   333      21.672 -27.029  12.348  1.00  0.00      A   
ATOM   4980  O   LEU   333      22.878 -26.945  12.445  1.00  0.00      A   
ATOM   4981  N   HSE   334      20.995 -26.193  11.544  1.00  0.00      A   
ATOM   4982  HN  HSE   334      20.018 -26.288  11.372  1.00  0.00      A   
ATOM   4983  CA  HSE   334      21.642 -25.179  10.684  1.00  0.00      A   
ATOM   4984  HA  HSE   334      22.678 -25.449  10.545  1.00  0.00      A   
ATOM   4985  CB  HSE   334      21.050 -25.155   9.331  1.00  0.00      A   
ATOM   4986  HB1 HSE   334      19.977 -24.880   9.409  1.00  0.00      A   
ATOM   4987  HB2 HSE   334      21.185 -26.171   8.900  1.00  0.00      A   
ATOM   4988  ND1 HSE   334      23.003 -24.023   8.209  1.00  0.00      A   
ATOM   4989  CG  HSE   334      21.646 -24.136   8.412  1.00  0.00      A   
ATOM   4990  CE1 HSE   334      23.089 -23.246   7.157  1.00  0.00      A   
ATOM   4991  HE1 HSE   334      24.060 -23.002   6.726  1.00  0.00      A   
ATOM   4992  NE2 HSE   334      21.907 -22.867   6.618  1.00  0.00      A   
ATOM   4993  HE2 HSE   334      21.755 -22.371   5.764  1.00  0.00      A   
ATOM   4994  CD2 HSE   334      20.979 -23.390   7.477  1.00  0.00      A   
ATOM   4995  HD2 HSE   334      19.912 -23.274   7.337  1.00  0.00      A   
ATOM   4996  C   HSE   334      21.710 -23.750  11.295  1.00  0.00      A   
ATOM   4997  O   HSE   334      20.746 -23.030  11.178  1.00  0.00      A   
ATOM   4998  N   VAL   335      22.891 -23.301  11.705  1.00  0.00      A   
ATOM   4999  HN  VAL   335      23.704 -23.877  11.671  1.00  0.00      A   
ATOM   5000  CA  VAL   335      23.104 -21.976  12.342  1.00  0.00      A   
ATOM   5001  HA  VAL   335      22.190 -21.400  12.334  1.00  0.00      A   
ATOM   5002  CB  VAL   335      23.486 -22.139  13.778  1.00  0.00      A   
ATOM   5003  HB  VAL   335      24.478 -22.630  13.873  1.00  0.00      A   
ATOM   5004  CG1 VAL   335      23.420 -20.806  14.519  1.00  0.00      A   
ATOM   5005 HG11 VAL   335      23.459 -21.030  15.606  1.00  0.00      A   
ATOM   5006 HG12 VAL   335      22.426 -20.332  14.370  1.00  0.00      A   
ATOM   5007 HG13 VAL   335      24.166 -20.021  14.272  1.00  0.00      A   
ATOM   5008  CG2 VAL   335      22.504 -23.095  14.373  1.00  0.00      A   
ATOM   5009 HG21 VAL   335      22.669 -24.138  14.028  1.00  0.00      A   
ATOM   5010 HG22 VAL   335      21.473 -22.842  14.044  1.00  0.00      A   
ATOM   5011 HG23 VAL   335      22.490 -23.182  15.481  1.00  0.00      A   
ATOM   5012  C   VAL   335      24.133 -21.197  11.605  1.00  0.00      A   
ATOM   5013  O   VAL   335      25.322 -21.537  11.642  1.00  0.00      A   
ATOM   5014  N   ASP   336      23.739 -20.129  10.904  1.00  0.00      A   
ATOM   5015  HN  ASP   336      22.761 -19.941  10.934  1.00  0.00      A   
ATOM   5016  CA  ASP   336      24.539 -19.109  10.245  1.00  0.00      A   
ATOM   5017  HA  ASP   336      25.218 -19.557   9.535  1.00  0.00      A   
ATOM   5018  CB  ASP   336      23.735 -17.985   9.443  1.00  0.00      A   
ATOM   5019  HB1 ASP   336      24.393 -17.139   9.150  1.00  0.00      A   
ATOM   5020  HB2 ASP   336      22.934 -17.635  10.130  1.00  0.00      A   
ATOM   5021  CG  ASP   336      23.118 -18.562   8.196  1.00  0.00      A   
ATOM   5022  OD1 ASP   336      23.399 -19.727   7.800  1.00  0.00      A   
ATOM   5023  OD2 ASP   336      22.304 -17.838   7.541  1.00  0.00      A   
ATOM   5024  C   ASP   336      25.459 -18.333  11.232  1.00  0.00      A   
ATOM   5025  O   ASP   336      26.601 -18.039  10.926  1.00  0.00      A   
ATOM   5026  N   GLY   337      25.029 -17.916  12.485  1.00  0.00      A   
ATOM   5027  HN  GLY   337      24.080 -17.964  12.787  1.00  0.00      A   
ATOM   5028  CA  GLY   337      25.981 -17.202  13.335  1.00  0.00      A   
ATOM   5029  HA1 GLY   337      25.396 -16.330  13.590  1.00  0.00      A   
ATOM   5030  HA2 GLY   337      26.936 -16.916  12.919  1.00  0.00      A   
ATOM   5031  C   GLY   337      26.278 -17.925  14.601  1.00  0.00      A   
ATOM   5032  O   GLY   337      26.728 -19.063  14.683  1.00  0.00      A   
ATOM   5033  N   THR   338      25.904 -17.238  15.658  1.00  0.00      A   
ATOM   5034  HN  THR   338      25.371 -16.400  15.568  1.00  0.00      A   
ATOM   5035  CA  THR   338      26.132 -17.745  17.072  1.00  0.00      A   
ATOM   5036  HA  THR   338      26.990 -18.395  17.164  1.00  0.00      A   
ATOM   5037  CB  THR   338      26.325 -16.617  18.092  1.00  0.00      A   
ATOM   5038  HB  THR   338      25.521 -15.855  18.171  1.00  0.00      A   
ATOM   5039  OG1 THR   338      27.578 -16.034  17.908  1.00  0.00      A   
ATOM   5040  HG1 THR   338      27.515 -15.527  17.095  1.00  0.00      A   
ATOM   5041  CG2 THR   338      26.353 -17.136  19.537  1.00  0.00      A   
ATOM   5042 HG21 THR   338      27.226 -17.823  19.572  1.00  0.00      A   
ATOM   5043 HG22 THR   338      25.411 -17.688  19.741  1.00  0.00      A   
ATOM   5044 HG23 THR   338      26.514 -16.331  20.285  1.00  0.00      A   
ATOM   5045  C   THR   338      24.914 -18.513  17.521  1.00  0.00      A   
ATOM   5046  O   THR   338      23.783 -18.021  17.444  1.00  0.00      A   
ATOM   5047  N   LEU   339      25.045 -19.705  18.220  1.00  0.00      A   
ATOM   5048  HN  LEU   339      25.984 -19.992  18.393  1.00  0.00      A   
ATOM   5049  CA  LEU   339      23.903 -20.321  18.856  1.00  0.00      A   
ATOM   5050  HA  LEU   339      22.993 -19.875  18.482  1.00  0.00      A   
ATOM   5051  CB  LEU   339      23.871 -21.843  18.587  1.00  0.00      A   
ATOM   5052  HB1 LEU   339      24.882 -22.199  18.878  1.00  0.00      A   
ATOM   5053  HB2 LEU   339      23.779 -22.093  17.509  1.00  0.00      A   
ATOM   5054  CG  LEU   339      22.816 -22.578  19.345  1.00  0.00      A   
ATOM   5055  HG  LEU   339      22.936 -22.342  20.424  1.00  0.00      A   
ATOM   5056  CD1 LEU   339      21.452 -22.065  18.805  1.00  0.00      A   
ATOM   5057 HD11 LEU   339      21.239 -20.978  18.891  1.00  0.00      A   
ATOM   5058 HD12 LEU   339      20.614 -22.561  19.340  1.00  0.00      A   
ATOM   5059 HD13 LEU   339      21.451 -22.274  17.714  1.00  0.00      A   
ATOM   5060  CD2 LEU   339      22.984 -24.093  19.103  1.00  0.00      A   
ATOM   5061 HD21 LEU   339      23.671 -24.420  19.913  1.00  0.00      A   
ATOM   5062 HD22 LEU   339      23.455 -24.437  18.157  1.00  0.00      A   
ATOM   5063 HD23 LEU   339      22.002 -24.574  19.294  1.00  0.00      A   
ATOM   5064  C   LEU   339      23.885 -19.991  20.363  1.00  0.00      A   
ATOM   5065  O   LEU   339      24.705 -20.541  21.129  1.00  0.00      A   
ATOM   5066  N   HSE   340      22.874 -19.147  20.774  1.00  0.00      A   
ATOM   5067  HN  HSE   340      22.182 -18.815  20.137  1.00  0.00      A   
ATOM   5068  CA  HSE   340      22.571 -18.732  22.126  1.00  0.00      A   
ATOM   5069  HA  HSE   340      23.527 -18.619  22.617  1.00  0.00      A   
ATOM   5070  CB  HSE   340      21.848 -17.356  22.163  1.00  0.00      A   
ATOM   5071  HB1 HSE   340      21.675 -16.983  23.195  1.00  0.00      A   
ATOM   5072  HB2 HSE   340      20.850 -17.426  21.680  1.00  0.00      A   
ATOM   5073  ND1 HSE   340      23.493 -15.546  22.164  1.00  0.00      A   
ATOM   5074  CG  HSE   340      22.571 -16.245  21.465  1.00  0.00      A   
ATOM   5075  CE1 HSE   340      24.063 -14.715  21.330  1.00  0.00      A   
ATOM   5076  HE1 HSE   340      24.897 -14.030  21.482  1.00  0.00      A   
ATOM   5077  NE2 HSE   340      23.505 -14.815  20.070  1.00  0.00      A   
ATOM   5078  HE2 HSE   340      23.808 -14.321  19.255  1.00  0.00      A   
ATOM   5079  CD2 HSE   340      22.527 -15.794  20.173  1.00  0.00      A   
ATOM   5080  HD2 HSE   340      21.813 -16.037  19.397  1.00  0.00      A   
ATOM   5081  C   HSE   340      21.704 -19.813  22.713  1.00  0.00      A   
ATOM   5082  O   HSE   340      20.509 -19.875  22.392  1.00  0.00      A   
ATOM   5083  N   LEU   341      22.270 -20.721  23.596  1.00  0.00      A   
ATOM   5084  HN  LEU   341      23.198 -20.575  23.930  1.00  0.00      A   
ATOM   5085  CA  LEU   341      21.605 -21.952  23.980  1.00  0.00      A   
ATOM   5086  HA  LEU   341      20.726 -22.091  23.368  1.00  0.00      A   
ATOM   5087  CB  LEU   341      22.435 -23.242  23.589  1.00  0.00      A   
ATOM   5088  HB1 LEU   341      23.509 -23.058  23.805  1.00  0.00      A   
ATOM   5089  HB2 LEU   341      22.386 -23.316  22.482  1.00  0.00      A   
ATOM   5090  CG  LEU   341      21.941 -24.553  24.154  1.00  0.00      A   
ATOM   5091  HG  LEU   341      22.105 -24.468  25.250  1.00  0.00      A   
ATOM   5092  CD1 LEU   341      20.485 -24.827  23.676  1.00  0.00      A   
ATOM   5093 HD11 LEU   341      20.354 -24.641  22.589  1.00  0.00      A   
ATOM   5094 HD12 LEU   341      19.710 -24.472  24.389  1.00  0.00      A   
ATOM   5095 HD13 LEU   341      20.315 -25.924  23.719  1.00  0.00      A   
ATOM   5096  CD2 LEU   341      22.806 -25.663  23.556  1.00  0.00      A   
ATOM   5097 HD21 LEU   341      23.868 -25.355  23.453  1.00  0.00      A   
ATOM   5098 HD22 LEU   341      22.283 -26.001  22.636  1.00  0.00      A   
ATOM   5099 HD23 LEU   341      22.766 -26.548  24.227  1.00  0.00      A   
ATOM   5100  C   LEU   341      21.176 -21.897  25.469  1.00  0.00      A   
ATOM   5101  O   LEU   341      21.917 -21.633  26.360  1.00  0.00      A   
ATOM   5102  N   LEU   342      19.833 -22.025  25.735  1.00  0.00      A   
ATOM   5103  HN  LEU   342      19.206 -22.294  25.008  1.00  0.00      A   
ATOM   5104  CA  LEU   342      19.280 -21.786  27.084  1.00  0.00      A   
ATOM   5105  HA  LEU   342      19.975 -21.284  27.741  1.00  0.00      A   
ATOM   5106  CB  LEU   342      17.932 -20.978  27.173  1.00  0.00      A   
ATOM   5107  HB1 LEU   342      17.686 -20.934  28.255  1.00  0.00      A   
ATOM   5108  HB2 LEU   342      17.266 -21.623  26.560  1.00  0.00      A   
ATOM   5109  CG  LEU   342      17.943 -19.632  26.564  1.00  0.00      A   
ATOM   5110  HG  LEU   342      18.904 -19.543  26.013  1.00  0.00      A   
ATOM   5111  CD1 LEU   342      16.741 -19.392  25.627  1.00  0.00      A   
ATOM   5112 HD11 LEU   342      15.850 -19.879  26.079  1.00  0.00      A   
ATOM   5113 HD12 LEU   342      16.941 -19.933  24.677  1.00  0.00      A   
ATOM   5114 HD13 LEU   342      16.529 -18.324  25.405  1.00  0.00      A   
ATOM   5115  CD2 LEU   342      17.922 -18.677  27.705  1.00  0.00      A   
ATOM   5116 HD21 LEU   342      17.347 -17.796  27.347  1.00  0.00      A   
ATOM   5117 HD22 LEU   342      18.989 -18.435  27.899  1.00  0.00      A   
ATOM   5118 HD23 LEU   342      17.468 -18.968  28.676  1.00  0.00      A   
ATOM   5119  C   LEU   342      19.132 -23.186  27.572  1.00  0.00      A   
ATOM   5120  O   LEU   342      18.569 -24.058  26.924  1.00  0.00      A   
ATOM   5121  N   LEU   343      19.665 -23.449  28.760  1.00  0.00      A   
ATOM   5122  HN  LEU   343      20.252 -22.762  29.182  1.00  0.00      A   
ATOM   5123  CA  LEU   343      19.526 -24.680  29.498  1.00  0.00      A   
ATOM   5124  HA  LEU   343      18.943 -25.359  28.893  1.00  0.00      A   
ATOM   5125  CB  LEU   343      20.980 -25.241  29.647  1.00  0.00      A   
ATOM   5126  HB1 LEU   343      20.911 -26.129  30.310  1.00  0.00      A   
ATOM   5127  HB2 LEU   343      21.695 -24.467  29.997  1.00  0.00      A   
ATOM   5128  CG  LEU   343      21.662 -25.842  28.366  1.00  0.00      A   
ATOM   5129  HG  LEU   343      21.667 -25.060  27.577  1.00  0.00      A   
ATOM   5130  CD1 LEU   343      23.154 -26.174  28.620  1.00  0.00      A   
ATOM   5131 HD11 LEU   343      23.283 -27.092  29.232  1.00  0.00      A   
ATOM   5132 HD12 LEU   343      23.616 -25.332  29.179  1.00  0.00      A   
ATOM   5133 HD13 LEU   343      23.727 -26.338  27.683  1.00  0.00      A   
ATOM   5134  CD2 LEU   343      20.965 -27.042  27.837  1.00  0.00      A   
ATOM   5135 HD21 LEU   343      20.672 -27.694  28.687  1.00  0.00      A   
ATOM   5136 HD22 LEU   343      21.526 -27.604  27.059  1.00  0.00      A   
ATOM   5137 HD23 LEU   343      20.063 -26.704  27.285  1.00  0.00      A   
ATOM   5138  C   LEU   343      19.069 -24.439  30.830  1.00  0.00      A   
ATOM   5139  O   LEU   343      19.631 -23.543  31.472  1.00  0.00      A   
ATOM   5140  N   GLY   344      18.012 -25.100  31.361  1.00  0.00      A   
ATOM   5141  HN  GLY   344      17.591 -25.933  31.009  1.00  0.00      A   
ATOM   5142  CA  GLY   344      17.862 -24.810  32.801  1.00  0.00      A   
ATOM   5143  HA1 GLY   344      17.619 -23.758  32.829  1.00  0.00      A   
ATOM   5144  HA2 GLY   344      18.714 -25.160  33.366  1.00  0.00      A   
ATOM   5145  C   GLY   344      16.681 -25.505  33.308  1.00  0.00      A   
ATOM   5146  O   GLY   344      15.727 -25.768  32.561  1.00  0.00      A   
ATOM   5147  N   GLY   345      16.751 -25.853  34.619  1.00  0.00      A   
ATOM   5148  HN  GLY   345      17.607 -25.802  35.129  1.00  0.00      A   
ATOM   5149  CA  GLY   345      15.575 -26.463  35.290  1.00  0.00      A   
ATOM   5150  HA1 GLY   345      15.009 -27.056  34.587  1.00  0.00      A   
ATOM   5151  HA2 GLY   345      15.017 -25.659  35.749  1.00  0.00      A   
ATOM   5152  C   GLY   345      15.993 -27.383  36.348  1.00  0.00      A   
ATOM   5153  O   GLY   345      17.163 -27.344  36.699  1.00  0.00      A   
ATOM   5154  N   ASP   346      15.144 -28.322  36.777  1.00  0.00      A   
ATOM   5155  HN  ASP   346      14.152 -28.338  36.677  1.00  0.00      A   
ATOM   5156  CA  ASP   346      15.422 -29.508  37.613  1.00  0.00      A   
ATOM   5157  HA  ASP   346      16.249 -29.194  38.232  1.00  0.00      A   
ATOM   5158  CB  ASP   346      14.056 -29.754  38.317  1.00  0.00      A   
ATOM   5159  HB1 ASP   346      13.354 -29.815  37.457  1.00  0.00      A   
ATOM   5160  HB2 ASP   346      13.653 -28.876  38.865  1.00  0.00      A   
ATOM   5161  CG  ASP   346      14.087 -30.905  39.322  1.00  0.00      A   
ATOM   5162  OD1 ASP   346      13.044 -31.259  39.927  1.00  0.00      A   
ATOM   5163  OD2 ASP   346      15.099 -31.696  39.553  1.00  0.00      A   
ATOM   5164  C   ASP   346      15.929 -30.554  36.626  1.00  0.00      A   
ATOM   5165  O   ASP   346      15.259 -31.145  35.790  1.00  0.00      A   
ATOM   5166  N   GLY   347      17.251 -30.955  36.766  1.00  0.00      A   
ATOM   5167  HN  GLY   347      17.852 -30.389  37.325  1.00  0.00      A   
ATOM   5168  CA  GLY   347      18.013 -31.969  36.017  1.00  0.00      A   
ATOM   5169  HA1 GLY   347      19.076 -31.801  36.115  1.00  0.00      A   
ATOM   5170  HA2 GLY   347      17.675 -32.000  34.992  1.00  0.00      A   
ATOM   5171  C   GLY   347      17.764 -33.359  36.491  1.00  0.00      A   
ATOM   5172  O   GLY   347      18.070 -34.299  35.812  1.00  0.00      A   
ATOM   5173  N   LYS   348      17.345 -33.511  37.731  1.00  0.00      A   
ATOM   5174  HN  LYS   348      17.307 -32.649  38.231  1.00  0.00      A   
ATOM   5175  CA  LYS   348      16.893 -34.749  38.324  1.00  0.00      A   
ATOM   5176  HA  LYS   348      16.445 -34.481  39.269  1.00  0.00      A   
ATOM   5177  CB  LYS   348      15.726 -35.436  37.548  1.00  0.00      A   
ATOM   5178  HB1 LYS   348      15.604 -36.495  37.860  1.00  0.00      A   
ATOM   5179  HB2 LYS   348      16.109 -35.413  36.505  1.00  0.00      A   
ATOM   5180  CG  LYS   348      14.470 -34.618  37.491  1.00  0.00      A   
ATOM   5181  HG1 LYS   348      14.632 -33.529  37.636  1.00  0.00      A   
ATOM   5182  HG2 LYS   348      13.784 -34.849  38.334  1.00  0.00      A   
ATOM   5183  CD  LYS   348      13.708 -34.925  36.197  1.00  0.00      A   
ATOM   5184  HD1 LYS   348      12.619 -34.738  36.309  1.00  0.00      A   
ATOM   5185  HD2 LYS   348      13.723 -36.025  36.048  1.00  0.00      A   
ATOM   5186  CE  LYS   348      14.229 -34.224  34.889  1.00  0.00      A   
ATOM   5187  HE1 LYS   348      15.310 -34.462  34.798  1.00  0.00      A   
ATOM   5188  HE2 LYS   348      13.959 -33.147  34.939  1.00  0.00      A   
ATOM   5189  NZ  LYS   348      13.601 -34.819  33.673  1.00  0.00      A   
ATOM   5190  HZ1 LYS   348      12.575 -34.875  33.836  1.00  0.00      A   
ATOM   5191  HZ2 LYS   348      14.003 -35.767  33.534  1.00  0.00      A   
ATOM   5192  HZ3 LYS   348      13.902 -34.431  32.756  1.00  0.00      A
[truncated: 105,754 more chars]
