# Supplementary material for: Mechanistic insight into the dynamics of Mur ligase through a comprehensive timescale-specific approach
Source: Commun Chem. 2025 Sep 29;8:285. doi: 10.1038/s42004-025-01675-z (PMC12480691; doi:10.1038/s42004-025-01675-z)
Supplement: Supplementary file 8 — Supplementary Data 6 [file 42004_2025_1675_MOESM8_ESM.txt]

REMARK  REORIENT PROTEIN IN TRAJECTORY                                                
REMARK   DATE:     8/18/25     22:26:10      CREATED BY USER: franc                   
ATOM      1  N   ALA     1     -16.525 -50.070  33.197  1.00  0.00      A   
ATOM      2  HT1 ALA     1     -15.936 -50.522  32.468  1.00  0.00      A   
ATOM      3  HT2 ALA     1     -16.082 -49.175  33.486  1.00  0.00      A   
ATOM      4  HT3 ALA     1     -17.514 -49.943  32.903  1.00  0.00      A   
ATOM      5  CA  ALA     1     -16.609 -50.998  34.383  1.00  0.00      A   
ATOM      6  HA  ALA     1     -16.708 -51.914  33.820  1.00  0.00      A   
ATOM      7  CB  ALA     1     -15.307 -51.046  35.197  1.00  0.00      A   
ATOM      8  HB1 ALA     1     -15.226 -51.827  35.983  1.00  0.00      A   
ATOM      9  HB2 ALA     1     -15.123 -50.044  35.640  1.00  0.00      A   
ATOM     10  HB3 ALA     1     -14.514 -51.346  34.479  1.00  0.00      A   
ATOM     11  C   ALA     1     -17.838 -50.816  35.290  1.00  0.00      A   
ATOM     12  O   ALA     1     -18.707 -49.989  34.996  1.00  0.00      A   
ATOM     13  N   ASP     2     -17.838 -51.530  36.461  1.00  0.00      A   
ATOM     14  HN  ASP     2     -17.141 -52.205  36.689  1.00  0.00      A   
ATOM     15  CA  ASP     2     -18.830 -51.461  37.529  1.00  0.00      A   
ATOM     16  HA  ASP     2     -19.420 -50.574  37.356  1.00  0.00      A   
ATOM     17  CB  ASP     2     -19.484 -52.840  37.762  1.00  0.00      A   
ATOM     18  HB1 ASP     2     -18.726 -53.633  37.938  1.00  0.00      A   
ATOM     19  HB2 ASP     2     -20.109 -53.049  36.868  1.00  0.00      A   
ATOM     20  CG  ASP     2     -20.568 -52.895  38.923  1.00  0.00      A   
ATOM     21  OD1 ASP     2     -21.198 -51.890  39.202  1.00  0.00      A   
ATOM     22  OD2 ASP     2     -20.833 -54.038  39.401  1.00  0.00      A   
ATOM     23  C   ASP     2     -18.165 -51.060  38.826  1.00  0.00      A   
ATOM     24  O   ASP     2     -17.142 -51.629  39.194  1.00  0.00      A   
ATOM     25  N   TYR     3     -18.770 -50.121  39.691  1.00  0.00      A   
ATOM     26  HN  TYR     3     -19.650 -49.730  39.432  1.00  0.00      A   
ATOM     27  CA  TYR     3     -18.072 -49.612  40.840  1.00  0.00      A   
ATOM     28  HA  TYR     3     -17.179 -50.179  41.056  1.00  0.00      A   
ATOM     29  CB  TYR     3     -17.690 -48.052  40.711  1.00  0.00      A   
ATOM     30  HB1 TYR     3     -17.253 -47.766  41.691  1.00  0.00      A   
ATOM     31  HB2 TYR     3     -18.630 -47.512  40.466  1.00  0.00      A   
ATOM     32  CG  TYR     3     -16.708 -47.958  39.651  1.00  0.00      A   
ATOM     33  CD1 TYR     3     -17.163 -47.715  38.341  1.00  0.00      A   
ATOM     34  HD1 TYR     3     -18.181 -47.581  38.006  1.00  0.00      A   
ATOM     35  CE1 TYR     3     -16.261 -47.686  37.301  1.00  0.00      A   
ATOM     36  HE1 TYR     3     -16.672 -47.669  36.303  1.00  0.00      A   
ATOM     37  CZ  TYR     3     -14.872 -47.711  37.624  1.00  0.00      A   
ATOM     38  OH  TYR     3     -13.950 -47.737  36.550  1.00  0.00      A   
ATOM     39  HH  TYR     3     -14.475 -47.737  35.746  1.00  0.00      A   
ATOM     40  CD2 TYR     3     -15.351 -48.197  39.905  1.00  0.00      A   
ATOM     41  HD2 TYR     3     -15.053 -48.341  40.933  1.00  0.00      A   
ATOM     42  CE2 TYR     3     -14.444 -48.092  38.884  1.00  0.00      A   
ATOM     43  HE2 TYR     3     -13.401 -48.209  39.141  1.00  0.00      A   
ATOM     44  C   TYR     3     -18.931 -49.834  42.070  1.00  0.00      A   
ATOM     45  O   TYR     3     -18.718 -49.293  43.095  1.00  0.00      A   
ATOM     46  N   GLN     4     -19.930 -50.694  41.914  1.00  0.00      A   
ATOM     47  HN  GLN     4     -20.185 -51.247  41.124  1.00  0.00      A   
ATOM     48  CA  GLN     4     -20.749 -51.134  42.968  1.00  0.00      A   
ATOM     49  HA  GLN     4     -20.813 -50.319  43.674  1.00  0.00      A   
ATOM     50  CB  GLN     4     -22.151 -51.462  42.378  1.00  0.00      A   
ATOM     51  HB1 GLN     4     -22.112 -52.374  41.744  1.00  0.00      A   
ATOM     52  HB2 GLN     4     -22.473 -50.699  41.638  1.00  0.00      A   
ATOM     53  CG  GLN     4     -23.153 -51.822  43.513  1.00  0.00      A   
ATOM     54  HG1 GLN     4     -22.773 -52.727  44.034  1.00  0.00      A   
ATOM     55  HG2 GLN     4     -24.123 -52.160  43.091  1.00  0.00      A   
ATOM     56  CD  GLN     4     -23.273 -50.753  44.588  1.00  0.00      A   
ATOM     57  OE1 GLN     4     -22.529 -50.861  45.559  1.00  0.00      A   
ATOM     58  NE2 GLN     4     -24.142 -49.685  44.512  1.00  0.00      A   
ATOM     59 HE21 GLN     4     -24.724 -49.558  43.709  1.00  0.00      A   
ATOM     60 HE22 GLN     4     -24.136 -49.106  45.327  1.00  0.00      A   
ATOM     61  C   GLN     4     -20.115 -52.315  43.777  1.00  0.00      A   
ATOM     62  O   GLN     4     -19.689 -53.334  43.238  1.00  0.00      A   
ATOM     63  N   GLY     5     -20.000 -52.087  45.063  1.00  0.00      A   
ATOM     64  HN  GLY     5     -20.230 -51.194  45.442  1.00  0.00      A   
ATOM     65  CA  GLY     5     -19.619 -53.161  45.995  1.00  0.00      A   
ATOM     66  HA1 GLY     5     -19.871 -54.138  45.609  1.00  0.00      A   
ATOM     67  HA2 GLY     5     -20.103 -52.904  46.926  1.00  0.00      A   
ATOM     68  C   GLY     5     -18.182 -53.154  46.173  1.00  0.00      A   
ATOM     69  O   GLY     5     -17.606 -54.197  46.375  1.00  0.00      A   
ATOM     70  N   LYS     6     -17.575 -51.955  46.112  1.00  0.00      A   
ATOM     71  HN  LYS     6     -18.173 -51.165  46.002  1.00  0.00      A   
ATOM     72  CA  LYS     6     -16.127 -51.840  46.197  1.00  0.00      A   
ATOM     73  HA  LYS     6     -15.820 -52.811  46.557  1.00  0.00      A   
ATOM     74  CB  LYS     6     -15.474 -51.340  44.922  1.00  0.00      A   
ATOM     75  HB1 LYS     6     -14.459 -50.970  45.179  1.00  0.00      A   
ATOM     76  HB2 LYS     6     -15.970 -50.411  44.567  1.00  0.00      A   
ATOM     77  CG  LYS     6     -15.340 -52.459  43.808  1.00  0.00      A   
ATOM     78  HG1 LYS     6     -14.789 -52.008  42.955  1.00  0.00      A   
ATOM     79  HG2 LYS     6     -16.367 -52.732  43.484  1.00  0.00      A   
ATOM     80  CD  LYS     6     -14.576 -53.619  44.275  1.00  0.00      A   
ATOM     81  HD1 LYS     6     -15.166 -54.146  45.055  1.00  0.00      A   
ATOM     82  HD2 LYS     6     -13.598 -53.227  44.628  1.00  0.00      A   
ATOM     83  CE  LYS     6     -14.274 -54.737  43.279  1.00  0.00      A   
ATOM     84  HE1 LYS     6     -15.260 -55.230  43.141  1.00  0.00      A   
ATOM     85  HE2 LYS     6     -13.479 -55.365  43.734  1.00  0.00      A   
ATOM     86  NZ  LYS     6     -13.814 -54.234  41.938  1.00  0.00      A   
ATOM     87  HZ1 LYS     6     -13.675 -55.037  41.291  1.00  0.00      A   
ATOM     88  HZ2 LYS     6     -13.032 -53.549  41.930  1.00  0.00      A   
ATOM     89  HZ3 LYS     6     -14.661 -53.882  41.447  1.00  0.00      A   
ATOM     90  C   LYS     6     -15.781 -50.887  47.373  1.00  0.00      A   
ATOM     91  O   LYS     6     -14.619 -50.657  47.655  1.00  0.00      A   
ATOM     92  N   ASN     7     -16.785 -50.325  48.052  1.00  0.00      A   
ATOM     93  HN  ASN     7     -17.729 -50.560  47.836  1.00  0.00      A   
ATOM     94  CA  ASN     7     -16.784 -49.530  49.261  1.00  0.00      A   
ATOM     95  HA  ASN     7     -17.778 -49.111  49.309  1.00  0.00      A   
ATOM     96  CB  ASN     7     -16.411 -50.386  50.474  1.00  0.00      A   
ATOM     97  HB1 ASN     7     -16.150 -49.758  51.352  1.00  0.00      A   
ATOM     98  HB2 ASN     7     -15.678 -51.153  50.146  1.00  0.00      A   
ATOM     99  CG  ASN     7     -17.685 -51.179  50.935  1.00  0.00      A   
ATOM    100  OD1 ASN     7     -18.787 -50.667  50.678  1.00  0.00      A   
ATOM    101  ND2 ASN     7     -17.566 -52.346  51.614  1.00  0.00      A   
ATOM    102 HD21 ASN     7     -16.687 -52.736  51.890  1.00  0.00      A   
ATOM    103 HD22 ASN     7     -18.470 -52.637  51.925  1.00  0.00      A   
ATOM    104  C   ASN     7     -15.968 -48.287  49.102  1.00  0.00      A   
ATOM    105  O   ASN     7     -15.044 -48.036  49.849  1.00  0.00      A   
ATOM    106  N   VAL     8     -16.179 -47.523  47.988  1.00  0.00      A   
ATOM    107  HN  VAL     8     -16.934 -47.691  47.359  1.00  0.00      A   
ATOM    108  CA  VAL     8     -15.069 -46.734  47.416  1.00  0.00      A   
ATOM    109  HA  VAL     8     -14.307 -47.443  47.124  1.00  0.00      A   
ATOM    110  CB  VAL     8     -15.492 -46.048  46.038  1.00  0.00      A   
ATOM    111  HB  VAL     8     -16.313 -45.300  46.067  1.00  0.00      A   
ATOM    112  CG1 VAL     8     -14.267 -45.373  45.323  1.00  0.00      A   
ATOM    113 HG11 VAL     8     -14.658 -45.134  44.311  1.00  0.00      A   
ATOM    114 HG12 VAL     8     -13.441 -46.091  45.130  1.00  0.00      A   
ATOM    115 HG13 VAL     8     -13.827 -44.428  45.708  1.00  0.00      A   
ATOM    116  CG2 VAL     8     -16.045 -47.219  45.096  1.00  0.00      A   
ATOM    117 HG21 VAL     8     -16.040 -46.764  44.083  1.00  0.00      A   
ATOM    118 HG22 VAL     8     -16.980 -47.647  45.517  1.00  0.00      A   
ATOM    119 HG23 VAL     8     -15.284 -48.029  45.096  1.00  0.00      A   
ATOM    120  C   VAL     8     -14.553 -45.524  48.259  1.00  0.00      A   
ATOM    121  O   VAL     8     -15.364 -44.669  48.760  1.00  0.00      A   
ATOM    122  N   VAL     9     -13.187 -45.441  48.460  1.00  0.00      A   
ATOM    123  HN  VAL     9     -12.565 -46.122  48.081  1.00  0.00      A   
ATOM    124  CA  VAL     9     -12.589 -44.374  49.287  1.00  0.00      A   
ATOM    125  HA  VAL     9     -13.395 -43.831  49.758  1.00  0.00      A   
ATOM    126  CB  VAL     9     -11.679 -44.895  50.274  1.00  0.00      A   
ATOM    127  HB  VAL     9     -10.952 -45.623  49.854  1.00  0.00      A   
ATOM    128  CG1 VAL     9     -10.953 -43.846  51.074  1.00  0.00      A   
ATOM    129 HG11 VAL     9     -10.365 -44.277  51.913  1.00  0.00      A   
ATOM    130 HG12 VAL     9     -11.679 -43.110  51.483  1.00  0.00      A   
ATOM    131 HG13 VAL     9     -10.202 -43.309  50.455  1.00  0.00      A   
ATOM    132  CG2 VAL     9     -12.631 -45.678  51.199  1.00  0.00      A   
ATOM    133 HG21 VAL     9     -13.410 -45.032  51.658  1.00  0.00      A   
ATOM    134 HG22 VAL     9     -12.105 -46.218  52.016  1.00  0.00      A   
ATOM    135 HG23 VAL     9     -13.187 -46.525  50.742  1.00  0.00      A   
ATOM    136  C   VAL     9     -11.807 -43.435  48.278  1.00  0.00      A   
ATOM    137  O   VAL     9     -11.086 -43.908  47.414  1.00  0.00      A   
ATOM    138  N   ILE    10     -12.070 -42.088  48.398  1.00  0.00      A   
ATOM    139  HN  ILE    10     -12.771 -41.865  49.071  1.00  0.00      A   
ATOM    140  CA  ILE    10     -11.373 -41.055  47.663  1.00  0.00      A   
ATOM    141  HA  ILE    10     -10.806 -41.621  46.937  1.00  0.00      A   
ATOM    142  CB  ILE    10     -12.215 -40.076  46.856  1.00  0.00      A   
ATOM    143  HB  ILE    10     -12.662 -39.260  47.463  1.00  0.00      A   
ATOM    144  CG2 ILE    10     -11.372 -39.548  45.751  1.00  0.00      A   
ATOM    145 HG21 ILE    10     -10.427 -39.096  46.120  1.00  0.00      A   
ATOM    146 HG22 ILE    10     -11.825 -38.730  45.150  1.00  0.00      A   
ATOM    147 HG23 ILE    10     -11.054 -40.307  45.005  1.00  0.00      A   
ATOM    148  CG1 ILE    10     -13.448 -40.795  46.263  1.00  0.00      A   
ATOM    149 HG11 ILE    10     -14.109 -41.111  47.099  1.00  0.00      A   
ATOM    150 HG12 ILE    10     -13.084 -41.743  45.814  1.00  0.00      A   
ATOM    151  CD  ILE    10     -14.245 -40.080  45.189  1.00  0.00      A   
ATOM    152  HD1 ILE    10     -13.582 -40.021  44.299  1.00  0.00      A   
ATOM    153  HD2 ILE    10     -14.542 -39.070  45.544  1.00  0.00      A   
ATOM    154  HD3 ILE    10     -15.145 -40.628  44.836  1.00  0.00      A   
ATOM    155  C   ILE    10     -10.311 -40.364  48.581  1.00  0.00      A   
ATOM    156  O   ILE    10     -10.645 -39.809  49.631  1.00  0.00      A   
ATOM    157  N   ILE    11      -8.985 -40.350  48.242  1.00  0.00      A   
ATOM    158  HN  ILE    11      -8.680 -40.755  47.383  1.00  0.00      A   
ATOM    159  CA  ILE    11      -8.007 -39.596  48.978  1.00  0.00      A   
ATOM    160  HA  ILE    11      -8.411 -39.429  49.965  1.00  0.00      A   
ATOM    161  CB  ILE    11      -6.716 -40.451  49.213  1.00  0.00      A   
ATOM    162  HB  ILE    11      -6.294 -40.613  48.198  1.00  0.00      A   
ATOM    163  CG2 ILE    11      -5.606 -39.684  49.968  1.00  0.00      A   
ATOM    164 HG21 ILE    11      -5.892 -39.132  50.888  1.00  0.00      A   
ATOM    165 HG22 ILE    11      -5.217 -38.882  49.306  1.00  0.00      A   
ATOM    166 HG23 ILE    11      -4.781 -40.394  50.190  1.00  0.00      A   
ATOM    167  CG1 ILE    11      -7.159 -41.772  49.879  1.00  0.00      A   
ATOM    168 HG11 ILE    11      -6.265 -42.420  49.999  1.00  0.00      A   
ATOM    169 HG12 ILE    11      -7.775 -42.364  49.169  1.00  0.00      A   
ATOM    170  CD  ILE    11      -7.859 -41.687  51.245  1.00  0.00      A   
ATOM    171  HD1 ILE    11      -8.258 -42.710  51.416  1.00  0.00      A   
ATOM    172  HD2 ILE    11      -8.655 -40.912  51.269  1.00  0.00      A   
ATOM    173  HD3 ILE    11      -7.081 -41.417  51.991  1.00  0.00      A   
ATOM    174  C   ILE    11      -7.648 -38.263  48.353  1.00  0.00      A   
ATOM    175  O   ILE    11      -7.192 -38.270  47.199  1.00  0.00      A   
ATOM    176  N   GLY    12      -7.835 -37.179  49.100  1.00  0.00      A   
ATOM    177  HN  GLY    12      -8.190 -37.285  50.025  1.00  0.00      A   
ATOM    178  CA  GLY    12      -7.597 -35.769  48.742  1.00  0.00      A   
ATOM    179  HA1 GLY    12      -6.771 -35.726  48.047  1.00  0.00      A   
ATOM    180  HA2 GLY    12      -7.527 -35.241  49.681  1.00  0.00      A   
ATOM    181  C   GLY    12      -8.838 -35.090  48.177  1.00  0.00      A   
ATOM    182  O   GLY    12      -9.369 -35.568  47.148  1.00  0.00      A   
ATOM    183  N   LEU    13      -9.226 -33.902  48.695  1.00  0.00      A   
ATOM    184  HN  LEU    13      -8.953 -33.513  49.572  1.00  0.00      A   
ATOM    185  CA  LEU    13     -10.325 -33.231  47.943  1.00  0.00      A   
ATOM    186  HA  LEU    13     -10.810 -33.942  47.291  1.00  0.00      A   
ATOM    187  CB  LEU    13     -11.471 -32.752  48.887  1.00  0.00      A   
ATOM    188  HB1 LEU    13     -11.015 -31.927  49.476  1.00  0.00      A   
ATOM    189  HB2 LEU    13     -11.756 -33.578  49.574  1.00  0.00      A   
ATOM    190  CG  LEU    13     -12.721 -32.172  48.246  1.00  0.00      A   
ATOM    191  HG  LEU    13     -12.636 -31.134  47.857  1.00  0.00      A   
ATOM    192  CD1 LEU    13     -13.291 -33.161  47.230  1.00  0.00      A   
ATOM    193 HD11 LEU    13     -13.455 -34.190  47.614  1.00  0.00      A   
ATOM    194 HD12 LEU    13     -12.628 -33.198  46.340  1.00  0.00      A   
ATOM    195 HD13 LEU    13     -14.242 -32.686  46.906  1.00  0.00      A   
ATOM    196  CD2 LEU    13     -13.935 -32.022  49.205  1.00  0.00      A   
ATOM    197 HD21 LEU    13     -13.551 -31.413  50.051  1.00  0.00      A   
ATOM    198 HD22 LEU    13     -14.331 -32.957  49.656  1.00  0.00      A   
ATOM    199 HD23 LEU    13     -14.727 -31.375  48.771  1.00  0.00      A   
ATOM    200  C   LEU    13      -9.677 -32.199  46.951  1.00  0.00      A   
ATOM    201  O   LEU    13      -8.490 -31.848  47.039  1.00  0.00      A   
ATOM    202  N   GLY    14     -10.562 -31.591  46.186  1.00  0.00      A   
ATOM    203  HN  GLY    14     -11.509 -31.889  46.278  1.00  0.00      A   
ATOM    204  CA  GLY    14     -10.256 -30.561  45.213  1.00  0.00      A   
ATOM    205  HA1 GLY    14      -9.200 -30.563  44.988  1.00  0.00      A   
ATOM    206  HA2 GLY    14     -10.614 -29.653  45.675  1.00  0.00      A   
ATOM    207  C   GLY    14     -11.136 -30.723  44.000  1.00  0.00      A   
ATOM    208  O   GLY    14     -12.134 -31.351  44.090  1.00  0.00      A   
ATOM    209  N   LEU    15     -10.735 -30.282  42.879  1.00  0.00      A   
ATOM    210  HN  LEU    15      -9.783 -29.992  42.815  1.00  0.00      A   
ATOM    211  CA  LEU    15     -11.488 -30.405  41.620  1.00  0.00      A   
ATOM    212  HA  LEU    15     -12.518 -30.152  41.826  1.00  0.00      A   
ATOM    213  CB  LEU    15     -10.898 -29.489  40.573  1.00  0.00      A   
ATOM    214  HB1 LEU    15      -9.792 -29.501  40.467  1.00  0.00      A   
ATOM    215  HB2 LEU    15     -11.118 -28.440  40.865  1.00  0.00      A   
ATOM    216  CG  LEU    15     -11.520 -29.722  39.171  1.00  0.00      A   
ATOM    217  HG  LEU    15     -11.395 -30.764  38.808  1.00  0.00      A   
ATOM    218  CD1 LEU    15     -12.944 -29.241  39.168  1.00  0.00      A   
ATOM    219 HD11 LEU    15     -13.664 -29.819  39.786  1.00  0.00      A   
ATOM    220 HD12 LEU    15     -13.454 -29.209  38.181  1.00  0.00      A   
ATOM    221 HD13 LEU    15     -12.858 -28.190  39.518  1.00  0.00      A   
ATOM    222  CD2 LEU    15     -10.711 -28.709  38.288  1.00  0.00      A   
ATOM    223 HD21 LEU    15     -11.064 -28.800  37.238  1.00  0.00      A   
ATOM    224 HD22 LEU    15      -9.610 -28.852  38.298  1.00  0.00      A   
ATOM    225 HD23 LEU    15     -10.998 -27.729  38.725  1.00  0.00      A   
ATOM    226  C   LEU    15     -11.531 -31.817  41.083  1.00  0.00      A   
ATOM    227  O   LEU    15     -12.601 -32.336  40.727  1.00  0.00      A   
ATOM    228  N   THR    16     -10.329 -32.519  41.111  1.00  0.00      A   
ATOM    229  HN  THR    16      -9.477 -32.086  41.395  1.00  0.00      A   
ATOM    230  CA  THR    16     -10.300 -33.888  40.685  1.00  0.00      A   
ATOM    231  HA  THR    16     -10.833 -33.910  39.746  1.00  0.00      A   
ATOM    232  CB  THR    16      -8.927 -34.505  40.435  1.00  0.00      A   
ATOM    233  HB  THR    16      -8.393 -34.774  41.372  1.00  0.00      A   
ATOM    234  OG1 THR    16      -8.022 -33.578  39.804  1.00  0.00      A   
ATOM    235  HG1 THR    16      -7.377 -33.310  40.463  1.00  0.00      A   
ATOM    236  CG2 THR    16      -9.035 -35.762  39.540  1.00  0.00      A   
ATOM    237 HG21 THR    16      -9.781 -35.565  38.740  1.00  0.00      A   
ATOM    238 HG22 THR    16      -9.483 -36.644  40.046  1.00  0.00      A   
ATOM    239 HG23 THR    16      -8.060 -36.022  39.077  1.00  0.00      A   
ATOM    240  C   THR    16     -11.214 -34.756  41.562  1.00  0.00      A   
ATOM    241  O   THR    16     -11.986 -35.525  41.069  1.00  0.00      A   
ATOM    242  N   GLY    17     -11.075 -34.472  42.896  1.00  0.00      A   
ATOM    243  HN  GLY    17     -10.352 -33.871  43.229  1.00  0.00      A   
ATOM    244  CA  GLY    17     -11.883 -35.110  43.913  1.00  0.00      A   
ATOM    245  HA1 GLY    17     -11.445 -34.796  44.849  1.00  0.00      A   
ATOM    246  HA2 GLY    17     -11.753 -36.177  43.804  1.00  0.00      A   
ATOM    247  C   GLY    17     -13.376 -34.754  43.819  1.00  0.00      A   
ATOM    248  O   GLY    17     -14.219 -35.615  43.886  1.00  0.00      A   
ATOM    249  N   LEU    18     -13.695 -33.490  43.544  1.00  0.00      A   
ATOM    250  HN  LEU    18     -12.954 -32.826  43.468  1.00  0.00      A   
ATOM    251  CA  LEU    18     -15.071 -33.062  43.294  1.00  0.00      A   
ATOM    252  HA  LEU    18     -15.744 -33.514  44.007  1.00  0.00      A   
ATOM    253  CB  LEU    18     -15.174 -31.544  43.308  1.00  0.00      A   
ATOM    254  HB1 LEU    18     -14.758 -31.119  42.370  1.00  0.00      A   
ATOM    255  HB2 LEU    18     -14.615 -31.104  44.162  1.00  0.00      A   
ATOM    256  CG  LEU    18     -16.567 -30.913  43.488  1.00  0.00      A   
ATOM    257  HG  LEU    18     -17.229 -31.171  42.634  1.00  0.00      A   
ATOM    258  CD1 LEU    18     -17.320 -31.495  44.725  1.00  0.00      A   
ATOM    259 HD11 LEU    18     -16.678 -31.380  45.624  1.00  0.00      A   
ATOM    260 HD12 LEU    18     -17.575 -32.550  44.488  1.00  0.00      A   
ATOM    261 HD13 LEU    18     -18.334 -31.063  44.862  1.00  0.00      A   
ATOM    262  CD2 LEU    18     -16.349 -29.430  43.598  1.00  0.00      A   
ATOM    263 HD21 LEU    18     -15.976 -28.950  42.669  1.00  0.00      A   
ATOM    264 HD22 LEU    18     -15.714 -29.275  44.496  1.00  0.00      A   
ATOM    265 HD23 LEU    18     -17.368 -28.990  43.646  1.00  0.00      A   
ATOM    266  C   LEU    18     -15.713 -33.721  42.165  1.00  0.00      A   
ATOM    267  O   LEU    18     -16.853 -34.234  42.310  1.00  0.00      A   
ATOM    268  N   SER    19     -14.974 -33.796  41.005  1.00  0.00      A   
ATOM    269  HN  SER    19     -14.070 -33.407  41.161  1.00  0.00      A   
ATOM    270  CA  SER    19     -15.215 -34.512  39.762  1.00  0.00      A   
ATOM    271  HA  SER    19     -16.150 -34.201  39.320  1.00  0.00      A   
ATOM    272  CB  SER    19     -14.078 -34.234  38.739  1.00  0.00      A   
ATOM    273  HB1 SER    19     -14.388 -34.820  37.847  1.00  0.00      A   
ATOM    274  HB2 SER    19     -13.082 -34.546  39.119  1.00  0.00      A   
ATOM    275  OG  SER    19     -13.881 -32.832  38.423  1.00  0.00      A   
ATOM    276  HG1 SER    19     -13.397 -32.503  39.184  1.00  0.00      A   
ATOM    277  C   SER    19     -15.402 -36.034  40.056  1.00  0.00      A   
ATOM    278  O   SER    19     -16.392 -36.663  39.565  1.00  0.00      A   
ATOM    279  N   CYS    20     -14.565 -36.608  40.908  1.00  0.00      A   
ATOM    280  HN  CYS    20     -13.928 -36.036  41.420  1.00  0.00      A   
ATOM    281  CA  CYS    20     -14.532 -38.048  41.225  1.00  0.00      A   
ATOM    282  HA  CYS    20     -14.583 -38.489  40.240  1.00  0.00      A   
ATOM    283  CB  CYS    20     -13.201 -38.484  41.985  1.00  0.00      A   
ATOM    284  HB1 CYS    20     -13.351 -39.517  42.364  1.00  0.00      A   
ATOM    285  HB2 CYS    20     -13.124 -37.720  42.788  1.00  0.00      A   
ATOM    286  SG  CYS    20     -11.877 -38.761  40.793  1.00  0.00      A   
ATOM    287  HG1 CYS    20     -11.682 -37.458  40.659  1.00  0.00      A   
ATOM    288  C   CYS    20     -15.746 -38.554  42.092  1.00  0.00      A   
ATOM    289  O   CYS    20     -16.279 -39.605  41.807  1.00  0.00      A   
ATOM    290  N   VAL    21     -16.200 -37.710  43.061  1.00  0.00      A   
ATOM    291  HN  VAL    21     -15.615 -36.922  43.239  1.00  0.00      A   
ATOM    292  CA  VAL    21     -17.479 -37.942  43.727  1.00  0.00      A   
ATOM    293  HA  VAL    21     -17.449 -38.983  44.013  1.00  0.00      A   
ATOM    294  CB  VAL    21     -17.613 -36.878  44.862  1.00  0.00      A   
ATOM    295  HB  VAL    21     -17.455 -35.857  44.453  1.00  0.00      A   
ATOM    296  CG1 VAL    21     -19.020 -36.859  45.519  1.00  0.00      A   
ATOM    297 HG11 VAL    21     -18.962 -36.290  46.472  1.00  0.00      A   
ATOM    298 HG12 VAL    21     -19.310 -37.888  45.821  1.00  0.00      A   
ATOM    299 HG13 VAL    21     -19.820 -36.388  44.908  1.00  0.00      A   
ATOM    300  CG2 VAL    21     -16.600 -37.237  45.931  1.00  0.00      A   
ATOM    301 HG21 VAL    21     -15.628 -36.780  45.647  1.00  0.00      A   
ATOM    302 HG22 VAL    21     -16.551 -38.328  46.134  1.00  0.00      A   
ATOM    303 HG23 VAL    21     -16.906 -36.593  46.783  1.00  0.00      A   
ATOM    304  C   VAL    21     -18.607 -37.857  42.684  1.00  0.00      A   
ATOM    305  O   VAL    21     -19.484 -38.718  42.637  1.00  0.00      A   
ATOM    306  N   ASP    22     -18.543 -36.877  41.742  1.00  0.00      A   
ATOM    307  HN  ASP    22     -17.889 -36.126  41.796  1.00  0.00      A   
ATOM    308  CA  ASP    22     -19.606 -36.732  40.775  1.00  0.00      A   
ATOM    309  HA  ASP    22     -20.521 -36.525  41.310  1.00  0.00      A   
ATOM    310  CB  ASP    22     -19.345 -35.454  39.875  1.00  0.00      A   
ATOM    311  HB1 ASP    22     -18.475 -35.599  39.200  1.00  0.00      A   
ATOM    312  HB2 ASP    22     -19.070 -34.673  40.617  1.00  0.00      A   
ATOM    313  CG  ASP    22     -20.442 -34.893  39.140  1.00  0.00      A   
ATOM    314  OD1 ASP    22     -21.514 -35.102  39.650  1.00  0.00      A   
ATOM    315  OD2 ASP    22     -20.251 -34.226  38.091  1.00  0.00      A   
ATOM    316  C   ASP    22     -19.881 -37.996  39.936  1.00  0.00      A   
ATOM    317  O   ASP    22     -20.938 -38.438  39.665  1.00  0.00      A   
ATOM    318  N   PHE    23     -18.689 -38.531  39.505  1.00  0.00      A   
ATOM    319  HN  PHE    23     -17.910 -37.962  39.757  1.00  0.00      A   
ATOM    320  CA  PHE    23     -18.478 -39.704  38.675  1.00  0.00      A   
ATOM    321  HA  PHE    23     -18.944 -39.495  37.723  1.00  0.00      A   
ATOM    322  CB  PHE    23     -16.906 -39.958  38.473  1.00  0.00      A   
ATOM    323  HB1 PHE    23     -16.406 -40.018  39.463  1.00  0.00      A   
ATOM    324  HB2 PHE    23     -16.416 -39.110  37.949  1.00  0.00      A   
ATOM    325  CG  PHE    23     -16.660 -41.240  37.786  1.00  0.00      A   
ATOM    326  CD1 PHE    23     -16.762 -41.319  36.371  1.00  0.00      A   
ATOM    327  HD1 PHE    23     -16.997 -40.404  35.848  1.00  0.00      A   
ATOM    328  CE1 PHE    23     -16.530 -42.493  35.753  1.00  0.00      A   
ATOM    329  HE1 PHE    23     -16.743 -42.688  34.713  1.00  0.00      A   
ATOM    330  CZ  PHE    23     -16.249 -43.628  36.517  1.00  0.00      A   
ATOM    331  HZ  PHE    23     -16.204 -44.594  36.035  1.00  0.00      A   
ATOM    332  CD2 PHE    23     -16.224 -42.424  38.482  1.00  0.00      A   
ATOM    333  HD2 PHE    23     -16.157 -42.379  39.559  1.00  0.00      A   
ATOM    334  CE2 PHE    23     -16.071 -43.637  37.854  1.00  0.00      A   
ATOM    335  HE2 PHE    23     -15.809 -44.435  38.533  1.00  0.00      A   
ATOM    336  C   PHE    23     -19.109 -40.906  39.333  1.00  0.00      A   
ATOM    337  O   PHE    23     -19.783 -41.674  38.668  1.00  0.00      A   
ATOM    338  N   PHE    24     -19.009 -41.027  40.699  1.00  0.00      A   
ATOM    339  HN  PHE    24     -18.675 -40.284  41.274  1.00  0.00      A   
ATOM    340  CA  PHE    24     -19.598 -42.211  41.359  1.00  0.00      A   
ATOM    341  HA  PHE    24     -19.512 -43.131  40.800  1.00  0.00      A   
ATOM    342  CB  PHE    24     -18.879 -42.556  42.777  1.00  0.00      A   
ATOM    343  HB1 PHE    24     -19.439 -43.429  43.176  1.00  0.00      A   
ATOM    344  HB2 PHE    24     -18.936 -41.699  43.481  1.00  0.00      A   
ATOM    345  CG  PHE    24     -17.552 -43.162  42.439  1.00  0.00      A   
ATOM    346  CD1 PHE    24     -17.427 -44.341  41.697  1.00  0.00      A   
ATOM    347  HD1 PHE    24     -18.264 -44.948  41.384  1.00  0.00      A   
ATOM    348  CE1 PHE    24     -16.183 -44.666  41.161  1.00  0.00      A   
ATOM    349  HE1 PHE    24     -16.145 -45.522  40.503  1.00  0.00      A   
ATOM    350  CZ  PHE    24     -14.989 -43.932  41.497  1.00  0.00      A   
ATOM    351  HZ  PHE    24     -14.049 -44.265  41.082  1.00  0.00      A   
ATOM    352  CD2 PHE    24     -16.392 -42.492  42.823  1.00  0.00      A   
ATOM    353  HD2 PHE    24     -16.489 -41.717  43.569  1.00  0.00      A   
ATOM    354  CE2 PHE    24     -15.145 -42.826  42.299  1.00  0.00      A   
ATOM    355  HE2 PHE    24     -14.296 -42.313  42.727  1.00  0.00      A   
ATOM    356  C   PHE    24     -21.052 -42.207  41.556  1.00  0.00      A   
ATOM    357  O   PHE    24     -21.714 -43.227  41.249  1.00  0.00      A   
ATOM    358  N   LEU    25     -21.625 -41.030  41.910  1.00  0.00      A   
ATOM    359  HN  LEU    25     -21.085 -40.227  42.148  1.00  0.00      A   
ATOM    360  CA  LEU    25     -23.034 -40.852  42.034  1.00  0.00      A   
ATOM    361  HA  LEU    25     -23.418 -41.573  42.741  1.00  0.00      A   
ATOM    362  CB  LEU    25     -23.289 -39.345  42.514  1.00  0.00      A   
ATOM    363  HB1 LEU    25     -24.381 -39.277  42.708  1.00  0.00      A   
ATOM    364  HB2 LEU    25     -22.885 -38.502  41.914  1.00  0.00      A   
ATOM    365  CG  LEU    25     -22.768 -39.170  43.916  1.00  0.00      A   
ATOM    366  HG  LEU    25     -21.675 -38.993  44.001  1.00  0.00      A   
ATOM    367  CD1 LEU    25     -23.289 -37.905  44.499  1.00  0.00      A   
ATOM    368 HD11 LEU    25     -22.984 -37.685  45.544  1.00  0.00      A   
ATOM    369 HD12 LEU    25     -24.396 -37.810  44.456  1.00  0.00      A   
ATOM    370 HD13 LEU    25     -22.937 -37.011  43.940  1.00  0.00      A   
ATOM    371  CD2 LEU    25     -23.388 -40.208  44.993  1.00  0.00      A   
ATOM    372 HD21 LEU    25     -24.493 -40.255  44.896  1.00  0.00      A   
ATOM    373 HD22 LEU    25     -23.178 -39.816  46.011  1.00  0.00      A   
ATOM    374 HD23 LEU    25     -22.993 -41.222  44.768  1.00  0.00      A   
ATOM    375  C   LEU    25     -23.829 -41.101  40.776  1.00  0.00      A   
ATOM    376  O   LEU    25     -24.919 -41.710  40.728  1.00  0.00      A   
ATOM    377  N   ALA    26     -23.207 -40.802  39.642  1.00  0.00      A   
ATOM    378  HN  ALA    26     -22.316 -40.363  39.555  1.00  0.00      A   
ATOM    379  CA  ALA    26     -23.677 -40.957  38.270  1.00  0.00      A   
ATOM    380  HA  ALA    26     -24.702 -40.654  38.112  1.00  0.00      A   
ATOM    381  CB  ALA    26     -22.852 -40.123  37.355  1.00  0.00      A   
ATOM    382  HB1 ALA    26     -23.267 -40.309  36.341  1.00  0.00      A   
ATOM    383  HB2 ALA    26     -21.773 -40.385  37.362  1.00  0.00      A   
ATOM    384  HB3 ALA    26     -23.108 -39.045  37.430  1.00  0.00      A   
ATOM    385  C   ALA    26     -23.646 -42.347  37.754  1.00  0.00      A   
ATOM    386  O   ALA    26     -24.331 -42.657  36.738  1.00  0.00      A   
ATOM    387  N   ARG    27     -22.949 -43.275  38.410  1.00  0.00      A   
ATOM    388  HN  ARG    27     -22.309 -43.005  39.125  1.00  0.00      A   
ATOM    389  CA  ARG    27     -22.962 -44.705  38.110  1.00  0.00      A   
ATOM    390  HA  ARG    27     -23.376 -44.980  37.151  1.00  0.00      A   
ATOM    391  CB  ARG    27     -21.538 -45.147  38.088  1.00  0.00      A   
ATOM    392  HB1 ARG    27     -21.539 -46.225  37.820  1.00  0.00      A   
ATOM    393  HB2 ARG    27     -21.009 -44.958  39.047  1.00  0.00      A   
ATOM    394  CG  ARG    27     -20.647 -44.536  37.085  1.00  0.00      A   
ATOM    395  HG1 ARG    27     -19.642 -44.940  37.331  1.00  0.00      A   
ATOM    396  HG2 ARG    27     -20.634 -43.428  37.164  1.00  0.00      A   
ATOM    397  CD  ARG    27     -21.073 -44.860  35.614  1.00  0.00      A   
ATOM    398  HD1 ARG    27     -22.007 -44.336  35.317  1.00  0.00      A   
ATOM    399  HD2 ARG    27     -21.224 -45.959  35.543  1.00  0.00      A   
ATOM    400  NE  ARG    27     -19.921 -44.487  34.756  1.00  0.00      A   
ATOM    401  HE  ARG    27     -19.877 -43.530  34.468  1.00  0.00      A   
ATOM    402  CZ  ARG    27     -19.154 -45.288  34.032  1.00  0.00      A   
ATOM    403  NH1 ARG    27     -19.219 -46.616  34.174  1.00  0.00      A   
ATOM    404 HH11 ARG    27     -19.654 -46.978  34.998  1.00  0.00      A   
ATOM    405 HH12 ARG    27     -18.503 -47.159  33.735  1.00  0.00      A   
ATOM    406  NH2 ARG    27     -18.406 -44.717  33.134  1.00  0.00      A   
ATOM    407 HH21 ARG    27     -17.930 -45.414  32.599  1.00  0.00      A   
ATOM    408 HH22 ARG    27     -18.450 -43.789  32.764  1.00  0.00      A   
ATOM    409  C   ARG    27     -23.753 -45.479  39.178  1.00  0.00      A   
ATOM    410  O   ARG    27     -23.961 -46.722  39.123  1.00  0.00      A   
ATOM    411  N   GLY    28     -24.249 -44.717  40.166  1.00  0.00      A   
ATOM    412  HN  GLY    28     -24.084 -43.736  40.104  1.00  0.00      A   
ATOM    413  CA  GLY    28     -25.186 -45.177  41.168  1.00  0.00      A   
ATOM    414  HA1 GLY    28     -25.740 -46.061  40.889  1.00  0.00      A   
ATOM    415  HA2 GLY    28     -25.855 -44.366  41.417  1.00  0.00      A   
ATOM    416  C   GLY    28     -24.586 -45.448  42.436  1.00  0.00      A   
ATOM    417  O   GLY    28     -25.132 -46.205  43.230  1.00  0.00      A   
ATOM    418  N   VAL    29     -23.457 -45.004  42.709  1.00  0.00      A   
ATOM    419  HN  VAL    29     -22.981 -44.471  42.014  1.00  0.00      A   
ATOM    420  CA  VAL    29     -22.638 -45.448  43.893  1.00  0.00      A   
ATOM    421  HA  VAL    29     -23.216 -46.107  44.524  1.00  0.00      A   
ATOM    422  CB  VAL    29     -21.316 -45.991  43.355  1.00  0.00      A   
ATOM    423  HB  VAL    29     -20.713 -45.269  42.764  1.00  0.00      A   
ATOM    424  CG1 VAL    29     -20.451 -46.545  44.420  1.00  0.00      A   
ATOM    425 HG11 VAL    29     -20.973 -47.107  45.223  1.00  0.00      A   
ATOM    426 HG12 VAL    29     -19.871 -45.739  44.918  1.00  0.00      A   
ATOM    427 HG13 VAL    29     -19.766 -47.312  43.999  1.00  0.00      A   
ATOM    428  CG2 VAL    29     -21.589 -47.187  42.372  1.00  0.00      A   
ATOM    429 HG21 VAL    29     -20.733 -47.795  42.008  1.00  0.00      A   
ATOM    430 HG22 VAL    29     -21.986 -46.823  41.400  1.00  0.00      A   
ATOM    431 HG23 VAL    29     -22.342 -47.907  42.758  1.00  0.00      A   
ATOM    432  C   VAL    29     -22.217 -44.186  44.736  1.00  0.00      A   
ATOM    433  O   VAL    29     -21.665 -43.201  44.255  1.00  0.00      A   
ATOM    434  N   THR    30     -22.496 -44.280  46.072  1.00  0.00      A   
ATOM    435  HN  THR    30     -22.875 -45.076  46.538  1.00  0.00      A   
ATOM    436  CA  THR    30     -22.046 -43.229  47.074  1.00  0.00      A   
ATOM    437  HA  THR    30     -22.168 -42.286  46.561  1.00  0.00      A   
ATOM    438  CB  THR    30     -22.968 -42.970  48.295  1.00  0.00      A   
ATOM    439  HB  THR    30     -23.996 -42.957  47.874  1.00  0.00      A   
ATOM    440  OG1 THR    30     -22.756 -41.743  49.008  1.00  0.00      A   
ATOM    441  HG1 THR    30     -23.594 -41.302  49.165  1.00  0.00      A   
ATOM    442  CG2 THR    30     -22.996 -44.100  49.300  1.00  0.00      A   
ATOM    443 HG21 THR    30     -21.949 -44.234  49.648  1.00  0.00      A   
ATOM    444 HG22 THR    30     -23.281 -45.009  48.728  1.00  0.00      A   
ATOM    445 HG23 THR    30     -23.638 -43.847  50.171  1.00  0.00      A   
ATOM    446  C   THR    30     -20.582 -43.426  47.495  1.00  0.00      A   
ATOM    447  O   THR    30     -20.259 -44.521  47.852  1.00  0.00      A   
ATOM    448  N   PRO    31     -19.626 -42.479  47.527  1.00  0.00      A   
ATOM    449  CD  PRO    31     -19.816 -41.264  46.742  1.00  0.00      A   
ATOM    450  HD1 PRO    31     -20.375 -40.536  47.369  1.00  0.00      A   
ATOM    451  HD2 PRO    31     -20.357 -41.462  45.792  1.00  0.00      A   
ATOM    452  CA  PRO    31     -18.171 -42.772  47.764  1.00  0.00      A   
ATOM    453  HA  PRO    31     -17.997 -43.836  47.722  1.00  0.00      A   
ATOM    454  CB  PRO    31     -17.522 -41.963  46.520  1.00  0.00      A   
ATOM    455  HB1 PRO    31     -17.748 -42.547  45.602  1.00  0.00      A   
ATOM    456  HB2 PRO    31     -16.417 -41.870  46.581  1.00  0.00      A   
ATOM    457  CG  PRO    31     -18.368 -40.739  46.372  1.00  0.00      A   
ATOM    458  HG1 PRO    31     -18.166 -39.900  47.072  1.00  0.00      A   
ATOM    459  HG2 PRO    31     -18.257 -40.416  45.315  1.00  0.00      A   
ATOM    460  C   PRO    31     -17.809 -42.029  49.038  1.00  0.00      A   
ATOM    461  O   PRO    31     -18.492 -41.210  49.555  1.00  0.00      A   
ATOM    462  N   ARG    32     -16.659 -42.307  49.616  1.00  0.00      A   
ATOM    463  HN  ARG    32     -16.050 -42.989  49.218  1.00  0.00      A   
ATOM    464  CA  ARG    32     -16.229 -41.616  50.834  1.00  0.00      A   
ATOM    465  HA  ARG    32     -16.954 -40.837  51.020  1.00  0.00      A   
ATOM    466  CB  ARG    32     -16.171 -42.553  52.067  1.00  0.00      A   
ATOM    467  HB1 ARG    32     -15.996 -41.852  52.912  1.00  0.00      A   
ATOM    468  HB2 ARG    32     -15.440 -43.387  52.009  1.00  0.00      A   
ATOM    469  CG  ARG    32     -17.604 -43.220  52.227  1.00  0.00      A   
ATOM    470  HG1 ARG    32     -17.879 -43.957  51.442  1.00  0.00      A   
ATOM    471  HG2 ARG    32     -18.261 -42.329  52.138  1.00  0.00      A   
ATOM    472  CD  ARG    32     -17.893 -43.816  53.686  1.00  0.00      A   
ATOM    473  HD1 ARG    32     -18.980 -43.990  53.836  1.00  0.00      A   
ATOM    474  HD2 ARG    32     -17.674 -43.053  54.464  1.00  0.00      A   
ATOM    475  NE  ARG    32     -16.885 -44.982  53.845  1.00  0.00      A   
ATOM    476  HE  ARG    32     -16.529 -45.413  53.016  1.00  0.00      A   
ATOM    477  CZ  ARG    32     -16.760 -45.643  54.980  1.00  0.00      A   
ATOM    478  NH1 ARG    32     -17.363 -45.424  56.131  1.00  0.00      A   
ATOM    479 HH11 ARG    32     -17.941 -44.625  56.296  1.00  0.00      A   
ATOM    480 HH12 ARG    32     -17.358 -46.168  56.799  1.00  0.00      A   
ATOM    481  NH2 ARG    32     -16.044 -46.778  54.997  1.00  0.00      A   
ATOM    482 HH21 ARG    32     -15.520 -46.969  54.167  1.00  0.00      A   
ATOM    483 HH22 ARG    32     -16.022 -47.363  55.807  1.00  0.00      A   
ATOM    484  C   ARG    32     -14.935 -40.919  50.717  1.00  0.00      A   
ATOM    485  O   ARG    32     -13.850 -41.564  50.672  1.00  0.00      A   
ATOM    486  N   VAL    33     -14.995 -39.590  50.838  1.00  0.00      A   
ATOM    487  HN  VAL    33     -15.851 -39.096  50.968  1.00  0.00      A   
ATOM    488  CA  VAL    33     -13.743 -38.777  50.781  1.00  0.00      A   
ATOM    489  HA  VAL    33     -13.095 -39.322  50.111  1.00  0.00      A   
ATOM    490  CB  VAL    33     -13.903 -37.370  50.103  1.00  0.00      A   
ATOM    491  HB  VAL    33     -14.459 -36.671  50.764  1.00  0.00      A   
ATOM    492  CG1 VAL    33     -12.559 -36.722  49.744  1.00  0.00      A   
ATOM    493 HG11 VAL    33     -11.964 -36.446  50.641  1.00  0.00      A   
ATOM    494 HG12 VAL    33     -12.760 -35.780  49.189  1.00  0.00      A   
ATOM    495 HG13 VAL    33     -11.884 -37.396  49.174  1.00  0.00      A   
ATOM    496  CG2 VAL    33     -14.730 -37.384  48.759  1.00  0.00      A   
ATOM    497 HG21 VAL    33     -14.098 -37.940  48.033  1.00  0.00      A   
ATOM    498 HG22 VAL    33     -14.863 -36.344  48.392  1.00  0.00      A   
ATOM    499 HG23 VAL    33     -15.647 -37.994  48.902  1.00  0.00      A   
ATOM    500  C   VAL    33     -12.972 -38.695  52.114  1.00  0.00      A   
ATOM    501  O   VAL    33     -13.557 -38.467  53.139  1.00  0.00      A   
ATOM    502  N   MET    34     -11.621 -38.636  52.091  1.00  0.00      A   
ATOM    503  HN  MET    34     -11.111 -38.842  51.260  1.00  0.00      A   
ATOM    504  CA  MET    34     -10.766 -38.519  53.268  1.00  0.00      A   
ATOM    505  HA  MET    34     -11.269 -38.033  54.091  1.00  0.00      A   
ATOM    506  CB  MET    34     -10.366 -39.837  53.944  1.00  0.00      A   
ATOM    507  HB1 MET    34      -9.710 -39.689  54.828  1.00  0.00      A   
ATOM    508  HB2 MET    34      -9.771 -40.398  53.192  1.00  0.00      A   
ATOM    509  CG  MET    34     -11.479 -40.734  54.349  1.00  0.00      A   
ATOM    510  HG1 MET    34     -11.892 -41.244  53.452  1.00  0.00      A   
ATOM    511  HG2 MET    34     -12.311 -40.117  54.751  1.00  0.00      A   
ATOM    512  SD  MET    34     -11.007 -41.994  55.704  1.00  0.00      A   
ATOM    513  CE  MET    34      -9.671 -42.765  54.810  1.00  0.00      A   
ATOM    514  HE1 MET    34      -9.995 -43.155  53.822  1.00  0.00      A   
ATOM    515  HE2 MET    34      -9.372 -43.703  55.326  1.00  0.00      A   
ATOM    516  HE3 MET    34      -8.814 -42.066  54.704  1.00  0.00      A   
ATOM    517  C   MET    34      -9.672 -37.622  52.894  1.00  0.00      A   
ATOM    518  O   MET    34      -9.175 -37.679  51.802  1.00  0.00      A   
ATOM    519  N   ASP    35      -9.242 -36.685  53.832  1.00  0.00      A   
ATOM    520  HN  ASP    35      -9.546 -36.511  54.766  1.00  0.00      A   
ATOM    521  CA  ASP    35      -8.190 -35.680  53.402  1.00  0.00      A   
ATOM    522  HA  ASP    35      -7.537 -36.137  52.674  1.00  0.00      A   
ATOM    523  CB  ASP    35      -8.889 -34.512  52.654  1.00  0.00      A   
ATOM    524  HB1 ASP    35      -9.400 -33.973  53.480  1.00  0.00      A   
ATOM    525  HB2 ASP    35      -9.558 -34.910  51.861  1.00  0.00      A   
ATOM    526  CG  ASP    35      -7.949 -33.537  51.995  1.00  0.00      A   
ATOM    527  OD1 ASP    35      -6.832 -33.201  52.476  1.00  0.00      A   
ATOM    528  OD2 ASP    35      -8.337 -32.884  51.037  1.00  0.00      A   
ATOM    529  C   ASP    35      -7.437 -35.438  54.685  1.00  0.00      A   
ATOM    530  O   ASP    35      -7.918 -35.509  55.819  1.00  0.00      A   
ATOM    531  N   THR    36      -6.183 -35.063  54.620  1.00  0.00      A   
ATOM    532  HN  THR    36      -5.797 -35.132  53.703  1.00  0.00      A   
ATOM    533  CA  THR    36      -5.188 -34.708  55.610  1.00  0.00      A   
ATOM    534  HA  THR    36      -5.452 -35.195  56.537  1.00  0.00      A   
ATOM    535  CB  THR    36      -3.836 -35.059  55.052  1.00  0.00      A   
ATOM    536  HB  THR    36      -3.036 -34.855  55.796  1.00  0.00      A   
ATOM    537  OG1 THR    36      -3.474 -34.205  53.984  1.00  0.00      A   
ATOM    538  HG1 THR    36      -3.105 -33.411  54.378  1.00  0.00      A   
ATOM    539  CG2 THR    36      -3.838 -36.495  54.523  1.00  0.00      A   
ATOM    540 HG21 THR    36      -4.262 -37.181  55.287  1.00  0.00      A   
ATOM    541 HG22 THR    36      -2.792 -36.858  54.432  1.00  0.00      A   
ATOM    542 HG23 THR    36      -4.347 -36.605  53.541  1.00  0.00      A   
ATOM    543  C   THR    36      -5.333 -33.242  56.032  1.00  0.00      A   
ATOM    544  O   THR    36      -4.892 -32.937  57.140  1.00  0.00      A   
ATOM    545  N   ARG    37      -6.069 -32.427  55.306  1.00  0.00      A   
ATOM    546  HN  ARG    37      -6.522 -32.790  54.496  1.00  0.00      A   
ATOM    547  CA  ARG    37      -6.298 -31.022  55.518  1.00  0.00      A   
ATOM    548  HA  ARG    37      -5.458 -30.587  56.041  1.00  0.00      A   
ATOM    549  CB  ARG    37      -6.472 -30.408  54.168  1.00  0.00      A   
ATOM    550  HB1 ARG    37      -6.730 -29.344  54.353  1.00  0.00      A   
ATOM    551  HB2 ARG    37      -7.373 -30.807  53.655  1.00  0.00      A   
ATOM    552  CG  ARG    37      -5.223 -30.612  53.317  1.00  0.00      A   
ATOM    553  HG1 ARG    37      -5.038 -31.670  53.032  1.00  0.00      A   
ATOM    554  HG2 ARG    37      -4.419 -30.337  54.033  1.00  0.00      A   
ATOM    555  CD  ARG    37      -5.309 -29.728  52.090  1.00  0.00      A   
ATOM    556  HD1 ARG    37      -4.381 -29.768  51.482  1.00  0.00      A   
ATOM    557  HD2 ARG    37      -5.462 -28.680  52.429  1.00  0.00      A   
ATOM    558  NE  ARG    37      -6.475 -30.389  51.319  1.00  0.00      A   
ATOM    559  HE  ARG    37      -6.698 -31.337  51.545  1.00  0.00      A   
ATOM    560  CZ  ARG    37      -6.486 -30.412  50.001  1.00  0.00      A   
ATOM    561  NH1 ARG    37      -6.123 -29.409  49.234  1.00  0.00      A   
ATOM    562 HH11 ARG    37      -5.616 -28.637  49.616  1.00  0.00      A   
ATOM    563 HH12 ARG    37      -6.107 -29.553  48.245  1.00  0.00      A   
ATOM    564  NH2 ARG    37      -6.978 -31.401  49.362  1.00  0.00      A   
ATOM    565 HH21 ARG    37      -7.654 -31.919  49.885  1.00  0.00      A   
ATOM    566 HH22 ARG    37      -7.201 -31.288  48.394  1.00  0.00      A   
ATOM    567  C   ARG    37      -7.530 -30.869  56.321  1.00  0.00      A   
ATOM    568  O   ARG    37      -8.427 -31.660  56.415  1.00  0.00      A   
ATOM    569  N   MET    38      -7.412 -29.916  57.271  1.00  0.00      A   
ATOM    570  HN  MET    38      -6.658 -29.266  57.215  1.00  0.00      A   
ATOM    571  CA  MET    38      -8.347 -29.759  58.316  1.00  0.00      A   
ATOM    572  HA  MET    38      -8.492 -30.719  58.790  1.00  0.00      A   
ATOM    573  CB  MET    38      -8.007 -28.735  59.366  1.00  0.00      A   
ATOM    574  HB1 MET    38      -8.840 -28.074  59.688  1.00  0.00      A   
ATOM    575  HB2 MET    38      -7.512 -27.911  58.808  1.00  0.00      A   
ATOM    576  CG  MET    38      -7.150 -29.334  60.499  1.00  0.00      A   
ATOM    577  HG1 MET    38      -6.627 -28.543  61.079  1.00  0.00      A   
ATOM    578  HG2 MET    38      -6.288 -29.863  60.038  1.00  0.00      A   
ATOM    579  SD  MET    38      -8.034 -30.577  61.536  1.00  0.00      A   
ATOM    580  CE  MET    38      -6.585 -31.386  62.231  1.00  0.00      A   
ATOM    581  HE1 MET    38      -5.984 -30.740  62.907  1.00  0.00      A   
ATOM    582  HE2 MET    38      -5.910 -31.747  61.426  1.00  0.00      A   
ATOM    583  HE3 MET    38      -6.710 -32.341  62.785  1.00  0.00      A   
ATOM    584  C   MET    38      -9.753 -29.424  57.787  1.00  0.00      A   
ATOM    585  O   MET    38     -10.703 -30.051  58.208  1.00  0.00      A   
ATOM    586  N   THR    39      -9.809 -28.541  56.746  1.00  0.00      A   
ATOM    587  HN  THR    39      -8.950 -28.087  56.523  1.00  0.00      A   
ATOM    588  CA  THR    39     -10.970 -28.201  55.922  1.00  0.00      A   
ATOM    589  HA  THR    39     -11.731 -28.956  56.060  1.00  0.00      A   
ATOM    590  CB  THR    39     -11.601 -26.766  56.160  1.00  0.00      A   
ATOM    591  HB  THR    39     -10.928 -25.919  55.905  1.00  0.00      A   
ATOM    592  OG1 THR    39     -11.835 -26.601  57.580  1.00  0.00      A   
ATOM    593  HG1 THR    39     -11.107 -26.125  57.985  1.00  0.00      A   
ATOM    594  CG2 THR    39     -12.966 -26.751  55.478  1.00  0.00      A   
ATOM    595 HG21 THR    39     -13.575 -27.521  55.999  1.00  0.00      A   
ATOM    596 HG22 THR    39     -12.891 -27.029  54.405  1.00  0.00      A   
ATOM    597 HG23 THR    39     -13.469 -25.765  55.575  1.00  0.00      A   
ATOM    598  C   THR    39     -10.473 -28.163  54.558  1.00  0.00      A   
ATOM    599  O   THR    39      -9.624 -27.346  54.334  1.00  0.00      A   
ATOM    600  N   PRO    40     -10.807 -28.976  53.523  1.00  0.00      A   
ATOM    601  CD  PRO    40     -11.115 -30.395  53.820  1.00  0.00      A   
ATOM    602  HD1 PRO    40     -12.063 -30.569  54.372  1.00  0.00      A   
ATOM    603  HD2 PRO    40     -10.245 -30.780  54.395  1.00  0.00      A   
ATOM    604  CA  PRO    40     -10.206 -28.840  52.215  1.00  0.00      A   
ATOM    605  HA  PRO    40      -9.186 -28.519  52.370  1.00  0.00      A   
ATOM    606  CB  PRO    40     -10.196 -30.264  51.579  1.00  0.00      A   
ATOM    607  HB1 PRO    40      -9.186 -30.725  51.623  1.00  0.00      A   
ATOM    608  HB2 PRO    40     -10.451 -30.293  50.498  1.00  0.00      A   
ATOM    609  CG  PRO    40     -11.128 -31.100  52.497  1.00  0.00      A   
ATOM    610  HG1 PRO    40     -12.141 -31.036  52.047  1.00  0.00      A   
ATOM    611  HG2 PRO    40     -10.843 -32.174  52.524  1.00  0.00      A   
ATOM    612  C   PRO    40     -10.970 -27.793  51.386  1.00  0.00      A   
ATOM    613  O   PRO    40     -12.138 -27.651  51.688  1.00  0.00      A   
ATOM    614  N   PRO    41     -10.396 -27.087  50.362  1.00  0.00      A   
ATOM    615  CD  PRO    41      -8.989 -27.074  50.132  1.00  0.00      A   
ATOM    616  HD1 PRO    41      -8.328 -27.890  50.495  1.00  0.00      A   
ATOM    617  HD2 PRO    41      -8.507 -26.232  50.672  1.00  0.00      A   
ATOM    618  CA  PRO    41     -11.176 -26.433  49.299  1.00  0.00      A   
ATOM    619  HA  PRO    41     -11.745 -25.602  49.689  1.00  0.00      A   
ATOM    620  CB  PRO    41     -10.066 -25.980  48.344  1.00  0.00      A   
ATOM    621  HB1 PRO    41      -9.902 -24.889  48.476  1.00  0.00      A   
ATOM    622  HB2 PRO    41     -10.370 -25.890  47.279  1.00  0.00      A   
ATOM    623  CG  PRO    41      -8.909 -26.962  48.645  1.00  0.00      A   
ATOM    624  HG1 PRO    41      -9.085 -27.920  48.110  1.00  0.00      A   
ATOM    625  HG2 PRO    41      -7.909 -26.627  48.296  1.00  0.00      A   
ATOM    626  C   PRO    41     -12.216 -27.327  48.551  1.00  0.00      A   
ATOM    627  O   PRO    41     -11.815 -28.342  47.988  1.00  0.00      A   
ATOM    628  N   GLY    42     -13.519 -27.018  48.669  1.00  0.00      A   
ATOM    629  HN  GLY    42     -13.813 -26.249  49.231  1.00  0.00      A   
ATOM    630  CA  GLY    42     -14.589 -27.763  48.058  1.00  0.00      A   
ATOM    631  HA1 GLY    42     -14.219 -28.431  47.294  1.00  0.00      A   
ATOM    632  HA2 GLY    42     -15.246 -27.014  47.641  1.00  0.00      A   
ATOM    633  C   GLY    42     -15.418 -28.628  48.986  1.00  0.00      A   
ATOM    634  O   GLY    42     -16.306 -29.367  48.534  1.00  0.00      A   
ATOM    635  N   LEU    43     -15.193 -28.567  50.324  1.00  0.00      A   
ATOM    636  HN  LEU    43     -14.394 -28.159  50.759  1.00  0.00      A   
ATOM    637  CA  LEU    43     -15.914 -29.426  51.273  1.00  0.00      A   
ATOM    638  HA  LEU    43     -15.909 -30.483  51.054  1.00  0.00      A   
ATOM    639  CB  LEU    43     -15.338 -29.239  52.685  1.00  0.00      A   
ATOM    640  HB1 LEU    43     -15.607 -28.232  53.068  1.00  0.00      A   
ATOM    641  HB2 LEU    43     -14.238 -29.291  52.539  1.00  0.00      A   
ATOM    642  CG  LEU    43     -15.840 -30.228  53.820  1.00  0.00      A   
ATOM    643  HG  LEU    43     -16.937 -30.070  53.899  1.00  0.00      A   
ATOM    644  CD1 LEU    43     -15.466 -31.683  53.488  1.00  0.00      A   
ATOM    645 HD11 LEU    43     -14.362 -31.808  53.470  1.00  0.00      A   
ATOM    646 HD12 LEU    43     -15.819 -32.054  52.502  1.00  0.00      A   
ATOM    647 HD13 LEU    43     -15.850 -32.446  54.199  1.00  0.00      A   
ATOM    648  CD2 LEU    43     -15.122 -29.907  55.129  1.00  0.00      A   
ATOM    649 HD21 LEU    43     -15.652 -29.044  55.583  1.00  0.00      A   
ATOM    650 HD22 LEU    43     -14.070 -29.564  55.033  1.00  0.00      A   
ATOM    651 HD23 LEU    43     -15.153 -30.801  55.788  1.00  0.00      A   
ATOM    652  C   LEU    43     -17.339 -29.159  51.269  1.00  0.00      A   
ATOM    653  O   LEU    43     -18.211 -30.015  51.458  1.00  0.00      A   
ATOM    654  N   ASP    44     -17.673 -27.891  50.926  1.00  0.00      A   
ATOM    655  HN  ASP    44     -16.958 -27.250  50.657  1.00  0.00      A   
ATOM    656  CA  ASP    44     -18.969 -27.296  50.926  1.00  0.00      A   
ATOM    657  HA  ASP    44     -19.627 -27.684  51.690  1.00  0.00      A   
ATOM    658  CB  ASP    44     -18.602 -25.708  51.124  1.00  0.00      A   
ATOM    659  HB1 ASP    44     -17.784 -25.659  51.873  1.00  0.00      A   
ATOM    660  HB2 ASP    44     -19.447 -25.144  51.576  1.00  0.00      A   
ATOM    661  CG  ASP    44     -17.977 -25.119  49.820  1.00  0.00      A   
ATOM    662  OD1 ASP    44     -18.411 -24.013  49.433  1.00  0.00      A   
ATOM    663  OD2 ASP    44     -17.079 -25.674  49.201  1.00  0.00      A   
ATOM    664  C   ASP    44     -19.627 -27.478  49.624  1.00  0.00      A   
ATOM    665  O   ASP    44     -20.772 -27.131  49.495  1.00  0.00      A   
ATOM    666  N   LYS    45     -19.001 -28.074  48.596  1.00  0.00      A   
ATOM    667  HN  LYS    45     -18.048 -28.358  48.526  1.00  0.00      A   
ATOM    668  CA  LYS    45     -19.507 -28.508  47.378  1.00  0.00      A   
ATOM    669  HA  LYS    45     -20.344 -27.964  46.965  1.00  0.00      A   
ATOM    670  CB  LYS    45     -18.407 -28.323  46.309  1.00  0.00      A   
ATOM    671  HB1 LYS    45     -18.850 -28.719  45.371  1.00  0.00      A   
ATOM    672  HB2 LYS    45     -17.579 -29.039  46.498  1.00  0.00      A   
ATOM    673  CG  LYS    45     -17.856 -26.912  45.943  1.00  0.00      A   
ATOM    674  HG1 LYS    45     -17.296 -26.945  44.984  1.00  0.00      A   
ATOM    675  HG2 LYS    45     -17.239 -26.691  46.840  1.00  0.00      A   
ATOM    676  CD  LYS    45     -18.935 -25.822  45.796  1.00  0.00      A   
ATOM    677  HD1 LYS    45     -19.560 -25.899  46.711  1.00  0.00      A   
ATOM    678  HD2 LYS    45     -19.463 -26.158  44.878  1.00  0.00      A   
ATOM    679  CE  LYS    45     -18.529 -24.340  45.682  1.00  0.00      A   
ATOM    680  HE1 LYS    45     -19.401 -23.669  45.531  1.00  0.00      A   
ATOM    681  HE2 LYS    45     -17.884 -24.203  44.788  1.00  0.00      A   
ATOM    682  NZ  LYS    45     -17.810 -23.933  46.909  1.00  0.00      A   
ATOM    683  HZ1 LYS    45     -18.269 -24.156  47.815  1.00  0.00      A   
ATOM    684  HZ2 LYS    45     -17.626 -22.912  46.841  1.00  0.00      A   
ATOM    685  HZ3 LYS    45     -16.913 -24.458  46.887  1.00  0.00      A   
ATOM    686  C   LYS    45     -19.841 -30.049  47.486  1.00  0.00      A   
ATOM    687  O   LYS    45     -20.401 -30.647  46.579  1.00  0.00      A   
ATOM    688  N   LEU    46     -19.607 -30.837  48.572  1.00  0.00      A   
ATOM    689  HN  LEU    46     -19.107 -30.497  49.365  1.00  0.00      A   
ATOM    690  CA  LEU    46     -19.957 -32.214  48.580  1.00  0.00      A   
ATOM    691  HA  LEU    46     -19.631 -32.618  47.632  1.00  0.00      A   
ATOM    692  CB  LEU    46     -19.138 -33.060  49.630  1.00  0.00      A   
ATOM    693  HB1 LEU    46     -19.509 -34.104  49.710  1.00  0.00      A   
ATOM    694  HB2 LEU    46     -19.243 -32.460  50.559  1.00  0.00      A   
ATOM    695  CG  LEU    46     -17.604 -33.111  49.402  1.00  0.00      A   
ATOM    696  HG  LEU    46     -17.109 -32.117  49.443  1.00  0.00      A   
ATOM    697  CD1 LEU    46     -16.949 -33.909  50.417  1.00  0.00      A   
ATOM    698 HD11 LEU    46     -16.847 -33.319  51.353  1.00  0.00      A   
ATOM    699 HD12 LEU    46     -15.936 -34.215  50.078  1.00  0.00      A   
ATOM    700 HD13 LEU    46     -17.523 -34.833  50.647  1.00  0.00      A   
ATOM    701  CD2 LEU    46     -17.261 -33.791  48.043  1.00  0.00      A   
ATOM    702 HD21 LEU    46     -17.758 -34.773  47.896  1.00  0.00      A   
ATOM    703 HD22 LEU    46     -16.166 -33.928  47.916  1.00  0.00      A   
ATOM    704 HD23 LEU    46     -17.536 -33.153  47.176  1.00  0.00      A   
ATOM    705  C   LEU    46     -21.478 -32.332  48.812  1.00  0.00      A   
ATOM    706  O   LEU    46     -22.078 -31.533  49.535  1.00  0.00      A   
ATOM    707  N   PRO    47     -22.177 -33.334  48.240  1.00  0.00      A   
ATOM    708  CD  PRO    47     -21.768 -34.035  47.067  1.00  0.00      A   
ATOM    709  HD1 PRO    47     -21.125 -34.862  47.437  1.00  0.00      A   
ATOM    710  HD2 PRO    47     -21.151 -33.419  46.378  1.00  0.00      A   
ATOM    711  CA  PRO    47     -23.546 -33.679  48.548  1.00  0.00      A   
ATOM    712  HA  PRO    47     -24.115 -32.775  48.389  1.00  0.00      A   
ATOM    713  CB  PRO    47     -23.907 -34.818  47.564  1.00  0.00      A   
ATOM    714  HB1 PRO    47     -24.997 -34.840  47.346  1.00  0.00      A   
ATOM    715  HB2 PRO    47     -23.475 -35.776  47.924  1.00  0.00      A   
ATOM    716  CG  PRO    47     -23.026 -34.507  46.362  1.00  0.00      A   
ATOM    717  HG1 PRO    47     -22.779 -35.476  45.875  1.00  0.00      A   
ATOM    718  HG2 PRO    47     -23.480 -33.740  45.699  1.00  0.00      A   
ATOM    719  C   PRO    47     -23.726 -34.083  49.942  1.00  0.00      A   
ATOM    720  O   PRO    47     -22.801 -34.541  50.606  1.00  0.00      A   
ATOM    721  N   GLU    48     -24.888 -33.919  50.507  1.00  0.00      A   
ATOM    722  HN  GLU    48     -25.578 -33.353  50.063  1.00  0.00      A   
ATOM    723  CA  GLU    48     -25.303 -34.181  51.851  1.00  0.00      A   
ATOM    724  HA  GLU    48     -24.677 -33.510  52.420  1.00  0.00      A   
ATOM    725  CB  GLU    48     -26.733 -33.779  52.162  1.00  0.00      A   
ATOM    726  HB1 GLU    48     -27.188 -34.095  53.125  1.00  0.00      A   
ATOM    727  HB2 GLU    48     -27.429 -34.305  51.474  1.00  0.00      A   
ATOM    728  CG  GLU    48     -26.910 -32.205  51.921  1.00  0.00      A   
ATOM    729  HG1 GLU    48     -26.320 -31.818  51.063  1.00  0.00      A   
ATOM    730  HG2 GLU    48     -26.491 -31.691  52.813  1.00  0.00      A   
ATOM    731  CD  GLU    48     -28.304 -31.670  51.594  1.00  0.00      A   
ATOM    732  OE1 GLU    48     -29.056 -32.360  50.855  1.00  0.00      A   
ATOM    733  OE2 GLU    48     -28.724 -30.571  52.110  1.00  0.00      A   
ATOM    734  C   GLU    48     -25.102 -35.559  52.353  1.00  0.00      A   
ATOM    735  O   GLU    48     -24.577 -35.815  53.438  1.00  0.00      A   
ATOM    736  N   ALA    49     -25.532 -36.541  51.598  1.00  0.00      A   
ATOM    737  HN  ALA    49     -25.878 -36.319  50.690  1.00  0.00      A   
ATOM    738  CA  ALA    49     -25.418 -37.991  51.835  1.00  0.00      A   
ATOM    739  HA  ALA    49     -25.421 -38.228  52.889  1.00  0.00      A   
ATOM    740  CB  ALA    49     -26.650 -38.633  51.080  1.00  0.00      A   
ATOM    741  HB1 ALA    49     -27.536 -38.022  51.356  1.00  0.00      A   
ATOM    742  HB2 ALA    49     -26.874 -39.592  51.594  1.00  0.00      A   
ATOM    743  HB3 ALA    49     -26.572 -38.837  49.991  1.00  0.00      A   
ATOM    744  C   ALA    49     -24.048 -38.507  51.481  1.00  0.00      A   
ATOM    745  O   ALA    49     -23.896 -39.713  51.504  1.00  0.00      A   
ATOM    746  N   VAL    50     -23.072 -37.656  51.071  1.00  0.00      A   
ATOM    747  HN  VAL    50     -23.122 -36.663  51.139  1.00  0.00      A   
ATOM    748  CA  VAL    50     -21.702 -38.087  50.943  1.00  0.00      A   
ATOM    749  HA  VAL    50     -21.663 -39.137  50.692  1.00  0.00      A   
ATOM    750  CB  VAL    50     -20.936 -37.280  49.883  1.00  0.00      A   
ATOM    751  HB  VAL    50     -21.353 -36.281  50.133  1.00  0.00      A   
ATOM    752  CG1 VAL    50     -19.449 -37.346  50.028  1.00  0.00      A   
ATOM    753 HG11 VAL    50     -19.054 -38.362  49.817  1.00  0.00      A   
ATOM    754 HG12 VAL    50     -19.052 -36.945  50.985  1.00  0.00      A   
ATOM    755 HG13 VAL    50     -18.982 -36.640  49.308  1.00  0.00      A   
ATOM    756  CG2 VAL    50     -21.448 -37.858  48.592  1.00  0.00      A   
ATOM    757 HG21 VAL    50     -21.217 -38.941  48.507  1.00  0.00      A   
ATOM    758 HG22 VAL    50     -20.917 -37.330  47.772  1.00  0.00      A   
ATOM    759 HG23 VAL    50     -22.533 -37.668  48.446  1.00  0.00      A   
ATOM    760  C   VAL    50     -21.030 -38.028  52.301  1.00  0.00      A   
ATOM    761  O   VAL    50     -21.080 -37.007  52.937  1.00  0.00      A   
ATOM    762  N   GLU    51     -20.453 -39.108  52.838  1.00  0.00      A   
ATOM    763  HN  GLU    51     -20.647 -39.931  52.309  1.00  0.00      A   
ATOM    764  CA  GLU    51     -19.651 -39.137  54.073  1.00  0.00      A   
ATOM    765  HA  GLU    51     -19.953 -38.301  54.686  1.00  0.00      A   
ATOM    766  CB  GLU    51     -19.892 -40.294  54.996  1.00  0.00      A   
ATOM    767  HB1 GLU    51     -19.252 -40.168  55.896  1.00  0.00      A   
ATOM    768  HB2 GLU    51     -19.628 -41.239  54.475  1.00  0.00      A   
ATOM    769  CG  GLU    51     -21.318 -40.261  55.503  1.00  0.00      A   
ATOM    770  HG1 GLU    51     -21.934 -40.504  54.611  1.00  0.00      A   
ATOM    771  HG2 GLU    51     -21.542 -39.236  55.869  1.00  0.00      A   
ATOM    772  CD  GLU    51     -21.651 -41.249  56.629  1.00  0.00      A   
ATOM    773  OE1 GLU    51     -22.153 -40.793  57.659  1.00  0.00      A   
ATOM    774  OE2 GLU    51     -21.447 -42.455  56.376  1.00  0.00      A   
ATOM    775  C   GLU    51     -18.218 -38.918  53.737  1.00  0.00      A   
ATOM    776  O   GLU    51     -17.684 -39.246  52.661  1.00  0.00      A   
ATOM    777  N   ARG    52     -17.514 -38.281  54.691  1.00  0.00      A   
ATOM    778  HN  ARG    52     -17.965 -37.974  55.526  1.00  0.00      A   
ATOM    779  CA  ARG    52     -16.130 -37.882  54.568  1.00  0.00      A   
ATOM    780  HA  ARG    52     -15.647 -38.638  53.967  1.00  0.00      A   
ATOM    781  CB  ARG    52     -15.982 -36.626  53.706  1.00  0.00      A   
ATOM    782  HB1 ARG    52     -16.417 -36.958  52.739  1.00  0.00      A   
ATOM    783  HB2 ARG    52     -14.928 -36.362  53.474  1.00  0.00      A   
ATOM    784  CG  ARG    52     -16.927 -35.430  54.133  1.00  0.00      A   
ATOM    785  HG1 ARG    52     -17.996 -35.730  54.087  1.00  0.00      A   
ATOM    786  HG2 ARG    52     -16.786 -34.565  53.449  1.00  0.00      A   
ATOM    787  CD  ARG    52     -16.767 -34.794  55.531  1.00  0.00      A   
ATOM    788  HD1 ARG    52     -15.697 -34.502  55.597  1.00  0.00      A   
ATOM    789  HD2 ARG    52     -17.067 -35.516  56.321  1.00  0.00      A   
ATOM    790  NE  ARG    52     -17.706 -33.632  55.584  1.00  0.00      A   
ATOM    791  HE  ARG    52     -18.109 -33.283  54.738  1.00  0.00      A   
ATOM    792  CZ  ARG    52     -17.685 -32.751  56.615  1.00  0.00      A   
ATOM    793  NH1 ARG    52     -16.988 -32.853  57.697  1.00  0.00      A   
ATOM    794 HH11 ARG    52     -16.562 -33.755  57.772  1.00  0.00      A   
ATOM    795 HH12 ARG    52     -17.117 -32.154  58.400  1.00  0.00      A   
ATOM    796  NH2 ARG    52     -18.324 -31.600  56.461  1.00  0.00      A   
ATOM    797 HH21 ARG    52     -18.882 -31.448  55.644  1.00  0.00      A   
ATOM    798 HH22 ARG    52     -18.287 -30.867  57.141  1.00  0.00      A   
ATOM    799  C   ARG    52     -15.383 -37.766  55.874  1.00  0.00      A   
ATOM    800  O   ARG    52     -16.025 -37.677  56.944  1.00  0.00      A   
ATOM    801  N   HSE    53     -14.037 -37.775  55.880  1.00  0.00      A   
ATOM    802  HN  HSE    53     -13.543 -37.928  55.027  1.00  0.00      A   
ATOM    803  CA  HSE    53     -13.351 -37.643  57.146  1.00  0.00      A   
ATOM    804  HA  HSE    53     -14.010 -37.168  57.857  1.00  0.00      A   
ATOM    805  CB  HSE    53     -12.815 -38.985  57.686  1.00  0.00      A   
ATOM    806  HB1 HSE    53     -11.965 -39.351  57.072  1.00  0.00      A   
ATOM    807  HB2 HSE    53     -13.604 -39.764  57.752  1.00  0.00      A   
ATOM    808  ND1 HSE    53     -13.014 -39.511  60.184  1.00  0.00      A   
ATOM    809  CG  HSE    53     -12.279 -38.965  59.095  1.00  0.00      A   
ATOM    810  CE1 HSE    53     -12.273 -39.339  61.240  1.00  0.00      A   
ATOM    811  HE1 HSE    53     -12.387 -39.738  62.248  1.00  0.00      A   
ATOM    812  NE2 HSE    53     -11.073 -38.874  60.930  1.00  0.00      A   
ATOM    813  HE2 HSE    53     -10.467 -38.477  61.620  1.00  0.00      A   
ATOM    814  CD2 HSE    53     -11.078 -38.588  59.597  1.00  0.00      A   
ATOM    815  HD2 HSE    53     -10.377 -37.930  59.100  1.00  0.00      A   
ATOM    816  C   HSE    53     -12.221 -36.665  56.975  1.00  0.00      A   
ATOM    817  O   HSE    53     -11.398 -36.694  56.050  1.00  0.00      A   
ATOM    818  N   THR    54     -12.181 -35.600  57.872  1.00  0.00      A   
ATOM    819  HN  THR    54     -12.755 -35.621  58.687  1.00  0.00      A   
ATOM    820  CA  THR    54     -11.271 -34.512  57.641  1.00  0.00      A   
ATOM    821  HA  THR    54     -10.792 -34.585  56.676  1.00  0.00      A   
ATOM    822  CB  THR    54     -11.982 -33.180  57.388  1.00  0.00      A   
ATOM    823  HB  THR    54     -11.194 -32.435  57.150  1.00  0.00      A   
ATOM    824  OG1 THR    54     -12.793 -32.800  58.506  1.00  0.00      A   
ATOM    825  HG1 THR    54     -12.207 -32.479  59.195  1.00  0.00      A   
ATOM    826  CG2 THR    54     -12.841 -33.069  56.024  1.00  0.00      A   
ATOM    827 HG21 THR    54     -12.246 -33.506  55.194  1.00  0.00      A   
ATOM    828 HG22 THR    54     -12.887 -32.002  55.720  1.00  0.00      A   
ATOM    829 HG23 THR    54     -13.839 -33.558  56.029  1.00  0.00      A   
ATOM    830  C   THR    54     -10.310 -34.477  58.776  1.00  0.00      A   
ATOM    831  O   THR    54     -10.616 -34.930  59.912  1.00  0.00      A   
ATOM    832  N   GLY    55      -9.087 -33.891  58.476  1.00  0.00      A   
ATOM    833  HN  GLY    55      -8.956 -33.518  57.561  1.00  0.00      A   
ATOM    834  CA  GLY    55      -7.923 -33.519  59.330  1.00  0.00      A   
ATOM    835  HA1 GLY    55      -8.345 -33.218  60.278  1.00  0.00      A   
ATOM    836  HA2 GLY    55      -7.263 -32.885  58.755  1.00  0.00      A   
ATOM    837  C   GLY    55      -7.061 -34.746  59.536  1.00  0.00      A   
ATOM    838  O   GLY    55      -6.161 -34.665  60.353  1.00  0.00      A   
ATOM    839  N   SER    56      -7.338 -35.846  58.751  1.00  0.00      A   
ATOM    840  HN  SER    56      -8.066 -35.813  58.071  1.00  0.00      A   
ATOM    841  CA  SER    56      -6.615 -37.062  58.830  1.00  0.00      A   
ATOM    842  HA  SER    56      -5.695 -36.885  58.291  1.00  0.00      A   
ATOM    843  CB  SER    56      -6.438 -37.706  60.258  1.00  0.00      A   
ATOM    844  HB1 SER    56      -6.052 -37.020  61.043  1.00  0.00      A   
ATOM    845  HB2 SER    56      -5.601 -38.436  60.264  1.00  0.00      A   
ATOM    846  OG  SER    56      -7.669 -38.240  60.806  1.00  0.00      A   
ATOM    847  HG1 SER    56      -8.248 -37.484  60.926  1.00  0.00      A   
ATOM    848  C   SER    56      -7.295 -38.132  57.989  1.00  0.00      A   
ATOM    849  O   SER    56      -8.498 -37.951  57.700  1.00  0.00      A   
ATOM    850  N   LEU    57      -6.674 -39.164  57.529  1.00  0.00      A   
ATOM    851  HN  LEU    57      -5.687 -39.267  57.620  1.00  0.00      A   
ATOM    852  CA  LEU    57      -7.258 -40.341  56.884  1.00  0.00      A   
ATOM    853  HA  LEU    57      -8.175 -40.137  56.351  1.00  0.00      A   
ATOM    854  CB  LEU    57      -6.131 -40.950  55.942  1.00  0.00      A   
ATOM    855  HB1 LEU    57      -6.577 -41.867  55.501  1.00  0.00      A   
ATOM    856  HB2 LEU    57      -5.273 -41.172  56.613  1.00  0.00      A   
ATOM    857  CG  LEU    57      -5.626 -40.124  54.792  1.00  0.00      A   
ATOM    858  HG  LEU    57      -4.966 -39.304  55.145  1.00  0.00      A   
ATOM    859  CD1 LEU    57      -5.020 -40.901  53.645  1.00  0.00      A   
ATOM    860 HD11 LEU    57      -4.937 -40.286  52.723  1.00  0.00      A   
ATOM    861 HD12 LEU    57      -5.653 -41.773  53.375  1.00  0.00      A   
ATOM    862 HD13 LEU    57      -4.027 -41.183  54.055  1.00  0.00      A   
ATOM    863  CD2 LEU    57      -6.756 -39.270  54.051  1.00  0.00      A   
ATOM    864 HD21 LEU    57      -7.505 -39.975  53.632  1.00  0.00      A   
ATOM    865 HD22 LEU    57      -6.256 -38.590  53.329  1.00  0.00      A   
ATOM    866 HD23 LEU    57      -7.305 -38.569  54.716  1.00  0.00      A   
ATOM    867  C   LEU    57      -7.473 -41.389  58.009  1.00  0.00      A   
ATOM    868  O   LEU    57      -6.510 -41.827  58.579  1.00  0.00      A   
ATOM    869  N   ASN    58      -8.783 -41.713  58.311  1.00  0.00      A   
ATOM    870  HN  ASN    58      -9.530 -41.440  57.710  1.00  0.00      A   
ATOM    871  CA  ASN    58      -9.243 -42.709  59.178  1.00  0.00      A   
ATOM    872  HA  ASN    58      -8.796 -42.511  60.141  1.00  0.00      A   
ATOM    873  CB  ASN    58     -10.757 -42.654  59.426  1.00  0.00      A   
ATOM    874  HB1 ASN    58     -11.077 -42.736  58.365  1.00  0.00      A   
ATOM    875  HB2 ASN    58     -11.064 -41.675  59.853  1.00  0.00      A   
ATOM    876  CG  ASN    58     -11.335 -43.813  60.301  1.00  0.00      A   
ATOM    877  OD1 ASN    58     -10.646 -44.720  60.762  1.00  0.00      A   
ATOM    878  ND2 ASN    58     -12.634 -43.739  60.620  1.00  0.00      A   
ATOM    879 HD21 ASN    58     -12.988 -44.572  61.045  1.00  0.00      A   
ATOM    880 HD22 ASN    58     -13.218 -42.993  60.301  1.00  0.00      A   
ATOM    881  C   ASN    58      -8.817 -44.068  58.643  1.00  0.00      A   
ATOM    882  O   ASN    58      -9.165 -44.498  57.525  1.00  0.00      A   
ATOM    883  N   ASP    59      -7.970 -44.770  59.403  1.00  0.00      A   
ATOM    884  HN  ASP    59      -7.748 -44.391  60.297  1.00  0.00      A   
ATOM    885  CA  ASP    59      -7.400 -46.088  59.022  1.00  0.00      A   
ATOM    886  HA  ASP    59      -6.859 -45.981  58.093  1.00  0.00      A   
ATOM    887  CB  ASP    59      -6.581 -46.519  60.254  1.00  0.00      A   
ATOM    888  HB1 ASP    59      -6.271 -47.581  60.154  1.00  0.00      A   
ATOM    889  HB2 ASP    59      -7.258 -46.483  61.134  1.00  0.00      A   
ATOM    890  CG  ASP    59      -5.350 -45.653  60.516  1.00  0.00      A   
ATOM    891  OD1 ASP    59      -4.823 -44.998  59.549  1.00  0.00      A   
ATOM    892  OD2 ASP    59      -4.825 -45.721  61.668  1.00  0.00      A   
ATOM    893  C   ASP    59      -8.490 -47.160  58.646  1.00  0.00      A   
ATOM    894  O   ASP    59      -8.276 -47.926  57.693  1.00  0.00      A   
ATOM    895  N   GLU    60      -9.593 -47.187  59.358  1.00  0.00      A   
ATOM    896  HN  GLU    60      -9.752 -46.460  60.021  1.00  0.00      A   
ATOM    897  CA  GLU    60     -10.660 -48.262  59.232  1.00  0.00      A   
ATOM    898  HA  GLU    60     -10.145 -49.209  59.295  1.00  0.00      A   
ATOM    899  CB  GLU    60     -11.781 -47.995  60.309  1.00  0.00      A   
ATOM    900  HB1 GLU    60     -12.785 -48.432  60.124  1.00  0.00      A   
ATOM    901  HB2 GLU    60     -12.011 -46.909  60.367  1.00  0.00      A   
ATOM    902  CG  GLU    60     -11.285 -48.412  61.774  1.00  0.00      A   
ATOM    903  HG1 GLU    60     -10.843 -47.476  62.178  1.00  0.00      A   
ATOM    904  HG2 GLU    60     -10.402 -49.086  61.754  1.00  0.00      A   
ATOM    905  CD  GLU    60     -12.308 -48.996  62.761  1.00  0.00      A   
ATOM    906  OE1 GLU    60     -13.021 -48.236  63.361  1.00  0.00      A   
ATOM    907  OE2 GLU    60     -12.510 -50.262  62.802  1.00  0.00      A   
ATOM    908  C   GLU    60     -11.311 -48.157  57.836  1.00  0.00      A   
ATOM    909  O   GLU    60     -11.701 -49.195  57.274  1.00  0.00      A   
ATOM    910  N   TRP    61     -11.468 -46.949  57.255  1.00  0.00      A   
ATOM    911  HN  TRP    61     -11.090 -46.104  57.626  1.00  0.00      A   
ATOM    912  CA  TRP    61     -12.171 -46.786  56.024  1.00  0.00      A   
ATOM    913  HA  TRP    61     -13.035 -47.432  56.081  1.00  0.00      A   
ATOM    914  CB  TRP    61     -12.556 -45.296  55.838  1.00  0.00      A   
ATOM    915  HB1 TRP    61     -12.822 -45.099  54.777  1.00  0.00      A   
ATOM    916  HB2 TRP    61     -11.709 -44.584  55.937  1.00  0.00      A   
ATOM    917  CG  TRP    61     -13.686 -44.804  56.637  1.00  0.00      A   
ATOM    918  CD1 TRP    61     -14.171 -45.316  57.809  1.00  0.00      A   
ATOM    919  HD1 TRP    61     -13.940 -46.267  58.266  1.00  0.00      A   
ATOM    920  NE1 TRP    61     -15.079 -44.362  58.350  1.00  0.00      A   
ATOM    921  HE1 TRP    61     -15.647 -44.435  59.140  1.00  0.00      A   
ATOM    922  CE2 TRP    61     -15.199 -43.320  57.537  1.00  0.00      A   
ATOM    923  CD2 TRP    61     -14.332 -43.551  56.404  1.00  0.00      A   
ATOM    924  CE3 TRP    61     -14.289 -42.539  55.365  1.00  0.00      A   
ATOM    925  HE3 TRP    61     -13.620 -42.739  54.541  1.00  0.00      A   
ATOM    926  CZ3 TRP    61     -15.049 -41.428  55.502  1.00  0.00      A   
ATOM    927  HZ3 TRP    61     -15.060 -40.736  54.673  1.00  0.00      A   
ATOM    928  CZ2 TRP    61     -15.871 -42.129  57.623  1.00  0.00      A   
ATOM    929  HZ2 TRP    61     -16.481 -42.028  58.508  1.00  0.00      A   
ATOM    930  CH2 TRP    61     -15.756 -41.196  56.654  1.00  0.00      A   
ATOM    931  HH2 TRP    61     -16.426 -40.351  56.700  1.00  0.00      A   
ATOM    932  C   TRP    61     -11.377 -47.156  54.741  1.00  0.00      A   
ATOM    933  O   TRP    61     -11.880 -47.638  53.697  1.00  0.00      A   
ATOM    934  N   LEU    62     -10.045 -47.042  54.811  1.00  0.00      A   
ATOM    935  HN  LEU    62      -9.699 -46.667  55.668  1.00  0.00      A   
ATOM    936  CA  LEU    62      -9.133 -47.610  53.870  1.00  0.00      A   
ATOM    937  HA  LEU    62      -9.368 -47.161  52.916  1.00  0.00      A   
ATOM    938  CB  LEU    62      -7.644 -47.254  54.030  1.00  0.00      A   
ATOM    939  HB1 LEU    62      -7.144 -47.719  53.153  1.00  0.00      A   
ATOM    940  HB2 LEU    62      -7.341 -47.720  54.992  1.00  0.00      A   
ATOM    941  CG  LEU    62      -7.237 -45.746  54.095  1.00  0.00      A   
ATOM    942  HG  LEU    62      -7.848 -45.209  54.851  1.00  0.00      A   
ATOM    943  CD1 LEU    62      -5.763 -45.610  54.540  1.00  0.00      A   
ATOM    944 HD11 LEU    62      -5.169 -46.043  53.707  1.00  0.00      A   
ATOM    945 HD12 LEU    62      -5.580 -46.163  55.486  1.00  0.00      A   
ATOM    946 HD13 LEU    62      -5.339 -44.591  54.661  1.00  0.00      A   
ATOM    947  CD2 LEU    62      -7.558 -44.963  52.843  1.00  0.00      A   
ATOM    948 HD21 LEU    62      -7.116 -43.944  52.808  1.00  0.00      A   
ATOM    949 HD22 LEU    62      -8.668 -44.967  52.798  1.00  0.00      A   
ATOM    950 HD23 LEU    62      -7.262 -45.577  51.965  1.00  0.00      A   
ATOM    951  C   LEU    62      -9.142 -49.089  53.837  1.00  0.00      A   
ATOM    952  O   LEU    62      -9.225 -49.748  52.823  1.00  0.00      A   
ATOM    953  N   MET    63      -9.142 -49.652  55.035  1.00  0.00      A   
ATOM    954  HN  MET    63      -9.155 -49.144  55.893  1.00  0.00      A   
ATOM    955  CA  MET    63      -9.316 -51.074  55.211  1.00  0.00      A   
ATOM    956  HA  MET    63      -8.788 -51.579  54.415  1.00  0.00      A   
ATOM    957  CB  MET    63      -8.916 -51.552  56.601  1.00  0.00      A   
ATOM    958  HB1 MET    63      -9.200 -52.621  56.705  1.00  0.00      A   
ATOM    959  HB2 MET    63      -9.267 -51.001  57.499  1.00  0.00      A   
ATOM    960  CG  MET    63      -7.416 -51.440  56.877  1.00  0.00      A   
ATOM    961  HG1 MET    63      -7.160 -51.604  57.946  1.00  0.00      A   
ATOM    962  HG2 MET    63      -7.160 -50.385  56.643  1.00  0.00      A   
ATOM    963  SD  MET    63      -6.498 -52.542  55.744  1.00  0.00      A   
ATOM    964  CE  MET    63      -4.943 -52.375  56.732  1.00  0.00      A   
ATOM    965  HE1 MET    63      -4.116 -52.203  56.010  1.00  0.00      A   
ATOM    966  HE2 MET    63      -4.659 -53.207  57.411  1.00  0.00      A   
ATOM    967  HE3 MET    63      -5.044 -51.462  57.357  1.00  0.00      A   
ATOM    968  C   MET    63     -10.711 -51.662  54.813  1.00  0.00      A   
ATOM    969  O   MET    63     -10.780 -52.712  54.199  1.00  0.00      A   
ATOM    970  N   ALA    64     -11.785 -50.975  55.092  1.00  0.00      A   
ATOM    971  HN  ALA    64     -11.760 -50.242  55.766  1.00  0.00      A   
ATOM    972  CA  ALA    64     -13.121 -51.278  54.575  1.00  0.00      A   
ATOM    973  HA  ALA    64     -13.337 -52.280  54.917  1.00  0.00      A   
ATOM    974  CB  ALA    64     -14.080 -50.283  55.251  1.00  0.00      A   
ATOM    975  HB1 ALA    64     -15.165 -50.519  55.203  1.00  0.00      A   
ATOM    976  HB2 ALA    64     -14.028 -49.209  54.974  1.00  0.00      A   
ATOM    977  HB3 ALA    64     -13.834 -50.208  56.332  1.00  0.00      A   
ATOM    978  C   ALA    64     -13.375 -51.230  53.057  1.00  0.00      A   
ATOM    979  O   ALA    64     -14.031 -52.065  52.413  1.00  0.00      A   
ATOM    980  N   ALA    65     -12.695 -50.317  52.389  1.00  0.00      A   
ATOM    981  HN  ALA    65     -12.163 -49.633  52.882  1.00  0.00      A   
ATOM    982  CA  ALA    65     -12.633 -50.273  50.885  1.00  0.00      A   
ATOM    983  HA  ALA    65     -13.631 -50.026  50.554  1.00  0.00      A   
ATOM    984  CB  ALA    65     -11.733 -49.096  50.498  1.00  0.00      A   
ATOM    985  HB1 ALA    65     -10.630 -49.226  50.467  1.00  0.00      A   
ATOM    986  HB2 ALA    65     -11.784 -48.434  51.388  1.00  0.00      A   
ATOM    987  HB3 ALA    65     -12.028 -48.563  49.568  1.00  0.00      A   
ATOM    988  C   ALA    65     -12.056 -51.424  50.156  1.00  0.00      A   
ATOM    989  O   ALA    65     -11.072 -52.040  50.589  1.00  0.00      A   
ATOM    990  N   ASP    66     -12.526 -51.822  48.986  1.00  0.00      A   
ATOM    991  HN  ASP    66     -13.373 -51.434  48.632  1.00  0.00      A   
ATOM    992  CA  ASP    66     -11.665 -52.643  48.040  1.00  0.00      A   
ATOM    993  HA  ASP    66     -10.751 -52.924  48.543  1.00  0.00      A   
ATOM    994  CB  ASP    66     -12.608 -53.940  47.720  1.00  0.00      A   
ATOM    995  HB1 ASP    66     -11.889 -54.589  47.177  1.00  0.00      A   
ATOM    996  HB2 ASP    66     -13.449 -53.853  46.999  1.00  0.00      A   
ATOM    997  CG  ASP    66     -13.034 -54.650  48.939  1.00  0.00      A   
ATOM    998  OD1 ASP    66     -14.129 -55.218  48.992  1.00  0.00      A   
ATOM    999  OD2 ASP    66     -12.143 -54.842  49.834  1.00  0.00      A   
ATOM   1000  C   ASP    66     -11.316 -51.823  46.791  1.00  0.00      A   
ATOM   1001  O   ASP    66     -10.761 -52.333  45.781  1.00  0.00      A   
ATOM   1002  N   LEU    67     -11.740 -50.549  46.704  1.00  0.00      A   
ATOM   1003  HN  LEU    67     -12.261 -50.159  47.460  1.00  0.00      A   
ATOM   1004  CA  LEU    67     -11.278 -49.551  45.717  1.00  0.00      A   
ATOM   1005  HA  LEU    67     -10.317 -49.830  45.311  1.00  0.00      A   
ATOM   1006  CB  LEU    67     -12.290 -49.316  44.607  1.00  0.00      A   
ATOM   1007  HB1 LEU    67     -13.272 -49.015  45.031  1.00  0.00      A   
ATOM   1008  HB2 LEU    67     -12.358 -50.247  44.003  1.00  0.00      A   
ATOM   1009  CG  LEU    67     -11.790 -48.156  43.636  1.00  0.00      A   
ATOM   1010  HG  LEU    67     -11.628 -47.314  44.343  1.00  0.00      A   
ATOM   1011  CD1 LEU    67     -10.532 -48.514  42.911  1.00  0.00      A   
ATOM   1012 HD11 LEU    67     -10.544 -48.126  41.870  1.00  0.00      A   
ATOM   1013 HD12 LEU    67     -10.349 -49.607  42.831  1.00  0.00      A   
ATOM   1014 HD13 LEU    67      -9.699 -48.068  43.496  1.00  0.00      A   
ATOM   1015  CD2 LEU    67     -12.925 -47.729  42.649  1.00  0.00      A   
ATOM   1016 HD21 LEU    67     -12.565 -46.859  42.060  1.00  0.00      A   
ATOM   1017 HD22 LEU    67     -13.808 -47.382  43.229  1.00  0.00      A   
ATOM   1018 HD23 LEU    67     -13.101 -48.537  41.908  1.00  0.00      A   
ATOM   1019  C   LEU    67     -10.968 -48.282  46.505  1.00  0.00      A   
ATOM   1020  O   LEU    67     -11.849 -47.793  47.205  1.00  0.00      A   
ATOM   1021  N   ILE    68      -9.700 -47.818  46.335  1.00  0.00      A   
ATOM   1022  HN  ILE    68      -8.985 -48.397  45.951  1.00  0.00      A   
ATOM   1023  CA  ILE    68      -9.257 -46.507  46.728  1.00  0.00      A   
ATOM   1024  HA  ILE    68     -10.127 -46.070  47.195  1.00  0.00      A   
ATOM   1025  CB  ILE    68      -8.107 -46.686  47.815  1.00  0.00      A   
ATOM   1026  HB  ILE    68      -7.355 -47.343  47.329  1.00  0.00      A   
ATOM   1027  CG2 ILE    68      -7.319 -45.316  48.248  1.00  0.00      A   
ATOM   1028 HG21 ILE    68      -6.494 -45.571  48.947  1.00  0.00      A   
ATOM   1029 HG22 ILE    68      -8.063 -44.595  48.648  1.00  0.00      A   
ATOM   1030 HG23 ILE    68      -6.797 -44.883  47.368  1.00  0.00      A   
ATOM   1031  CG1 ILE    68      -8.653 -47.570  48.982  1.00  0.00      A   
ATOM   1032 HG11 ILE    68      -9.237 -48.449  48.634  1.00  0.00      A   
ATOM   1033 HG12 ILE    68      -9.441 -47.009  49.527  1.00  0.00      A   
ATOM   1034  CD  ILE    68      -7.598 -48.159  49.844  1.00  0.00      A   
ATOM   1035  HD1 ILE    68      -6.877 -47.338  50.045  1.00  0.00      A   
ATOM   1036  HD2 ILE    68      -6.932 -48.881  49.325  1.00  0.00      A   
ATOM   1037  HD3 ILE    68      -8.014 -48.630  50.760  1.00  0.00      A   
ATOM   1038  C   ILE    68      -8.788 -45.637  45.554  1.00  0.00      A   
ATOM   1039  O   ILE    68      -7.893 -46.054  44.806  1.00  0.00      A   
ATOM   1040  N   VAL    69      -9.326 -44.403  45.336  1.00  0.00      A   
ATOM   1041  HN  VAL    69     -10.080 -44.071  45.897  1.00  0.00      A   
ATOM   1042  CA  VAL    69      -8.999 -43.608  44.159  1.00  0.00      A   
ATOM   1043  HA  VAL    69      -8.366 -44.244  43.558  1.00  0.00      A   
ATOM   1044  CB  VAL    69     -10.289 -43.178  43.554  1.00  0.00      A   
ATOM   1045  HB  VAL    69     -10.898 -42.803  44.405  1.00  0.00      A   
ATOM   1046  CG1 VAL    69     -10.206 -42.046  42.514  1.00  0.00      A   
ATOM   1047 HG11 VAL    69     -11.112 -41.963  41.877  1.00  0.00      A   
ATOM   1048 HG12 VAL    69      -9.454 -42.394  41.774  1.00  0.00      A   
ATOM   1049 HG13 VAL    69      -9.986 -41.093  43.040  1.00  0.00      A   
ATOM   1050  CG2 VAL    69     -10.997 -44.462  42.996  1.00  0.00      A   
ATOM   1051 HG21 VAL    69     -10.352 -44.867  42.186  1.00  0.00      A   
ATOM   1052 HG22 VAL    69     -11.958 -44.245  42.483  1.00  0.00      A   
ATOM   1053 HG23 VAL    69     -11.103 -45.208  43.813  1.00  0.00      A   
ATOM   1054  C   VAL    69      -8.304 -42.322  44.558  1.00  0.00      A   
ATOM   1055  O   VAL    69      -8.689 -41.733  45.536  1.00  0.00      A   
ATOM   1056  N   ALA    70      -7.226 -41.948  43.905  1.00  0.00      A   
ATOM   1057  HN  ALA    70      -6.868 -42.519  43.171  1.00  0.00      A   
ATOM   1058  CA  ALA    70      -6.348 -40.843  44.368  1.00  0.00      A   
ATOM   1059  HA  ALA    70      -6.518 -40.616  45.410  1.00  0.00      A   
ATOM   1060  CB  ALA    70      -4.912 -41.347  44.258  1.00  0.00      A   
ATOM   1061  HB1 ALA    70      -4.565 -41.336  43.203  1.00  0.00      A   
ATOM   1062  HB2 ALA    70      -4.734 -42.389  44.600  1.00  0.00      A   
ATOM   1063  HB3 ALA    70      -4.216 -40.678  44.808  1.00  0.00      A   
ATOM   1064  C   ALA    70      -6.320 -39.580  43.572  1.00  0.00      A   
ATOM   1065  O   ALA    70      -6.070 -39.522  42.398  1.00  0.00      A   
ATOM   1066  N   SER    71      -6.559 -38.386  44.140  1.00  0.00      A   
ATOM   1067  HN  SER    71      -6.818 -38.376  45.103  1.00  0.00      A   
ATOM   1068  CA  SER    71      -6.424 -37.014  43.488  1.00  0.00      A   
ATOM   1069  HA  SER    71      -7.157 -36.951  42.697  1.00  0.00      A   
ATOM   1070  CB  SER    71      -6.662 -35.906  44.505  1.00  0.00      A   
ATOM   1071  HB1 SER    71      -6.249 -34.947  44.126  1.00  0.00      A   
ATOM   1072  HB2 SER    71      -6.156 -36.193  45.451  1.00  0.00      A   
ATOM   1073  OG  SER    71      -8.121 -35.782  44.749  1.00  0.00      A   
ATOM   1074  HG1 SER    71      -8.372 -36.055  45.635  1.00  0.00      A   
ATOM   1075  C   SER    71      -4.995 -36.813  43.008  1.00  0.00      A   
ATOM   1076  O   SER    71      -4.097 -37.059  43.806  1.00  0.00      A   
ATOM   1077  N   PRO    72      -4.652 -36.402  41.777  1.00  0.00      A   
ATOM   1078  CD  PRO    72      -5.549 -36.507  40.663  1.00  0.00      A   
ATOM   1079  HD1 PRO    72      -6.528 -36.013  40.839  1.00  0.00      A   
ATOM   1080  HD2 PRO    72      -5.789 -37.578  40.489  1.00  0.00      A   
ATOM   1081  CA  PRO    72      -3.451 -35.775  41.338  1.00  0.00      A   
ATOM   1082  HA  PRO    72      -2.734 -36.570  41.194  1.00  0.00      A   
ATOM   1083  CB  PRO    72      -3.828 -34.970  40.139  1.00  0.00      A   
ATOM   1084  HB1 PRO    72      -2.993 -34.793  39.427  1.00  0.00      A   
ATOM   1085  HB2 PRO    72      -4.361 -34.036  40.417  1.00  0.00      A   
ATOM   1086  CG  PRO    72      -4.865 -35.888  39.437  1.00  0.00      A   
ATOM   1087  HG1 PRO    72      -5.461 -35.327  38.685  1.00  0.00      A   
ATOM   1088  HG2 PRO    72      -4.470 -36.640  38.721  1.00  0.00      A   
ATOM   1089  C   PRO    72      -2.706 -34.838  42.403  1.00  0.00      A   
ATOM   1090  O   PRO    72      -3.374 -34.139  43.173  1.00  0.00      A   
ATOM   1091  N   GLY    73      -1.353 -35.004  42.513  1.00  0.00      A   
ATOM   1092  HN  GLY    73      -0.910 -35.542  41.800  1.00  0.00      A   
ATOM   1093  CA  GLY    73      -0.497 -34.185  43.353  1.00  0.00      A   
ATOM   1094  HA1 GLY    73      -0.832 -33.160  43.292  1.00  0.00      A   
ATOM   1095  HA2 GLY    73       0.550 -34.293  43.112  1.00  0.00      A   
ATOM   1096  C   GLY    73      -0.568 -34.496  44.891  1.00  0.00      A   
ATOM   1097  O   GLY    73      -0.252 -33.649  45.714  1.00  0.00      A   
ATOM   1098  N   ILE    74      -1.082 -35.697  45.262  1.00  0.00      A   
ATOM   1099  HN  ILE    74      -1.497 -36.294  44.579  1.00  0.00      A   
ATOM   1100  CA  ILE    74      -1.223 -36.083  46.652  1.00  0.00      A   
ATOM   1101  HA  ILE    74      -0.922 -35.228  47.239  1.00  0.00      A   
ATOM   1102  CB  ILE    74      -2.718 -36.247  47.108  1.00  0.00      A   
ATOM   1103  HB  ILE    74      -3.103 -37.176  46.636  1.00  0.00      A   
ATOM   1104  CG2 ILE    74      -2.730 -36.371  48.612  1.00  0.00      A   
ATOM   1105 HG21 ILE    74      -2.147 -37.249  48.961  1.00  0.00      A   
ATOM   1106 HG22 ILE    74      -3.737 -36.348  49.079  1.00  0.00      A   
ATOM   1107 HG23 ILE    74      -2.178 -35.455  48.914  1.00  0.00      A   
ATOM   1108  CG1 ILE    74      -3.754 -35.194  46.583  1.00  0.00      A   
ATOM   1109 HG11 ILE    74      -4.734 -35.532  46.983  1.00  0.00      A   
ATOM   1110 HG12 ILE    74      -3.641 -35.375  45.492  1.00  0.00      A   
ATOM   1111  CD  ILE    74      -3.454 -33.785  46.945  1.00  0.00      A   
ATOM   1112  HD1 ILE    74      -2.495 -33.430  46.509  1.00  0.00      A   
ATOM   1113  HD2 ILE    74      -3.248 -33.684  48.032  1.00  0.00      A   
ATOM   1114  HD3 ILE    74      -4.362 -33.235  46.617  1.00  0.00      A   
ATOM   1115  C   ILE    74      -0.349 -37.310  47.012  1.00  0.00      A   
ATOM   1116  O   ILE    74      -0.191 -38.253  46.228  1.00  0.00      A   
ATOM   1117  N   ALA    75       0.304 -37.246  48.190  1.00  0.00      A   
ATOM   1118  HN  ALA    75       0.084 -36.470  48.776  1.00  0.00      A   
ATOM   1119  CA  ALA    75       1.269 -38.178  48.523  1.00  0.00      A   
ATOM   1120  HA  ALA    75       1.936 -38.405  47.704  1.00  0.00      A   
ATOM   1121  CB  ALA    75       2.047 -37.573  49.708  1.00  0.00      A   
ATOM   1122  HB1 ALA    75       2.601 -36.652  49.425  1.00  0.00      A   
ATOM   1123  HB2 ALA    75       2.785 -38.316  50.078  1.00  0.00      A   
ATOM   1124  HB3 ALA    75       1.423 -37.332  50.596  1.00  0.00      A   
ATOM   1125  C   ALA    75       0.634 -39.595  48.876  1.00  0.00      A   
ATOM   1126  O   ALA    75      -0.352 -39.611  49.622  1.00  0.00      A   
ATOM   1127  N   LEU    76       1.131 -40.691  48.271  1.00  0.00      A   
ATOM   1128  HN  LEU    76       2.015 -40.696  47.811  1.00  0.00      A   
ATOM   1129  CA  LEU    76       0.655 -41.994  48.462  1.00  0.00      A   
ATOM   1130  HA  LEU    76      -0.262 -41.957  49.032  1.00  0.00      A   
ATOM   1131  CB  LEU    76       0.381 -42.694  47.109  1.00  0.00      A   
ATOM   1132  HB1 LEU    76       0.040 -43.745  47.223  1.00  0.00      A   
ATOM   1133  HB2 LEU    76       1.285 -42.786  46.469  1.00  0.00      A   
ATOM   1134  CG  LEU    76      -0.719 -41.999  46.251  1.00  0.00      A   
ATOM   1135  HG  LEU    76      -0.303 -41.042  45.870  1.00  0.00      A   
ATOM   1136  CD1 LEU    76      -0.853 -42.875  45.003  1.00  0.00      A   
ATOM   1137 HD11 LEU    76      -1.298 -43.863  45.247  1.00  0.00      A   
ATOM   1138 HD12 LEU    76       0.192 -42.980  44.644  1.00  0.00      A   
ATOM   1139 HD13 LEU    76      -1.489 -42.416  44.216  1.00  0.00      A   
ATOM   1140  CD2 LEU    76      -2.002 -41.654  47.043  1.00  0.00      A   
ATOM   1141 HD21 LEU    76      -1.790 -40.762  47.669  1.00  0.00      A   
ATOM   1142 HD22 LEU    76      -2.345 -42.554  47.597  1.00  0.00      A   
ATOM   1143 HD23 LEU    76      -2.768 -41.295  46.322  1.00  0.00      A   
ATOM   1144  C   LEU    76       1.637 -42.944  49.210  1.00  0.00      A   
ATOM   1145  O   LEU    76       1.277 -44.055  49.572  1.00  0.00      A   
ATOM   1146  N   ALA    77       2.804 -42.393  49.514  1.00  0.00      A   
ATOM   1147  HN  ALA    77       2.996 -41.523  49.067  1.00  0.00      A   
ATOM   1148  CA  ALA    77       3.785 -43.016  50.351  1.00  0.00      A   
ATOM   1149  HA  ALA    77       3.788 -44.059  50.072  1.00  0.00      A   
ATOM   1150  CB  ALA    77       5.068 -42.263  50.058  1.00  0.00      A   
ATOM   1151  HB1 ALA    77       4.710 -41.216  49.958  1.00  0.00      A   
ATOM   1152  HB2 ALA    77       5.547 -42.400  49.065  1.00  0.00      A   
ATOM   1153  HB3 ALA    77       5.916 -42.461  50.748  1.00  0.00      A   
ATOM   1154  C   ALA    77       3.450 -43.077  51.814  1.00  0.00      A   
ATOM   1155  O   ALA    77       4.012 -43.896  52.616  1.00  0.00      A   
ATOM   1156  N   HSE    78       2.486 -42.240  52.303  1.00  0.00      A   
ATOM   1157  HN  HSE    78       2.075 -41.667  51.598  1.00  0.00      A   
ATOM   1158  CA  HSE    78       1.721 -42.419  53.530  1.00  0.00      A   
ATOM   1159  HA  HSE    78       2.090 -41.687  54.233  1.00  0.00      A   
ATOM   1160  CB  HSE    78       0.183 -42.089  53.314  1.00  0.00      A   
ATOM   1161  HB1 HSE    78      -0.237 -42.814  52.585  1.00  0.00      A   
ATOM   1162  HB2 HSE    78       0.328 -41.128  52.777  1.00  0.00      A   
ATOM   1163  ND1 HSE    78      -1.550 -42.799  54.945  1.00  0.00      A   
ATOM   1164  CG  HSE    78      -0.704 -41.820  54.546  1.00  0.00      A   
ATOM   1165  CE1 HSE    78      -2.348 -42.269  55.797  1.00  0.00      A   
ATOM   1166  HE1 HSE    78      -3.148 -42.803  56.309  1.00  0.00      A   
ATOM   1167  NE2 HSE    78      -2.008 -40.934  55.943  1.00  0.00      A   
ATOM   1168  HE2 HSE    78      -2.481 -40.293  56.547  1.00  0.00      A   
ATOM   1169  CD2 HSE    78      -0.954 -40.625  55.131  1.00  0.00      A   
ATOM   1170  HD2 HSE    78      -0.522 -39.647  54.962  1.00  0.00      A   
ATOM   1171  C   HSE    78       1.622 -43.789  54.205  1.00  0.00      A   
ATOM   1172  O   HSE    78       1.307 -44.857  53.613  1.00  0.00      A   
ATOM   1173  N   PRO    79       1.874 -43.984  55.464  1.00  0.00      A   
ATOM   1174  CD  PRO    79       2.620 -43.015  56.269  1.00  0.00      A   
ATOM   1175  HD1 PRO    79       1.873 -42.308  56.688  1.00  0.00      A   
ATOM   1176  HD2 PRO    79       3.455 -42.519  55.730  1.00  0.00      A   
ATOM   1177  CA  PRO    79       1.969 -45.362  56.056  1.00  0.00      A   
ATOM   1178  HA  PRO    79       2.575 -45.977  55.408  1.00  0.00      A   
ATOM   1179  CB  PRO    79       2.451 -45.068  57.433  1.00  0.00      A   
ATOM   1180  HB1 PRO    79       2.959 -45.963  57.850  1.00  0.00      A   
ATOM   1181  HB2 PRO    79       1.620 -44.780  58.112  1.00  0.00      A   
ATOM   1182  CG  PRO    79       3.435 -43.980  57.214  1.00  0.00      A   
ATOM   1183  HG1 PRO    79       3.587 -43.459  58.183  1.00  0.00      A   
ATOM   1184  HG2 PRO    79       4.399 -44.333  56.789  1.00  0.00      A   
ATOM   1185  C   PRO    79       0.673 -46.126  56.107  1.00  0.00      A   
ATOM   1186  O   PRO    79       0.754 -47.347  55.933  1.00  0.00      A   
ATOM   1187  N   SER    80      -0.513 -45.535  56.352  1.00  0.00      A   
ATOM   1188  HN  SER    80      -0.575 -44.558  56.543  1.00  0.00      A   
ATOM   1189  CA  SER    80      -1.794 -46.190  56.408  1.00  0.00      A   
ATOM   1190  HA  SER    80      -1.710 -47.024  57.089  1.00  0.00      A   
ATOM   1191  CB  SER    80      -2.787 -45.323  57.102  1.00  0.00      A   
ATOM   1192  HB1 SER    80      -3.185 -44.492  56.481  1.00  0.00      A   
ATOM   1193  HB2 SER    80      -2.395 -44.882  58.043  1.00  0.00      A   
ATOM   1194  OG  SER    80      -3.921 -46.114  57.404  1.00  0.00      A   
ATOM   1195  HG1 SER    80      -4.260 -45.748  58.225  1.00  0.00      A   
ATOM   1196  C   SER    80      -2.250 -46.523  54.954  1.00  0.00      A   
ATOM   1197  O   SER    80      -2.890 -47.538  54.742  1.00  0.00      A   
ATOM   1198  N   LEU    81      -1.882 -45.694  53.934  1.00  0.00      A   
ATOM   1199  HN  LEU    81      -1.505 -44.784  54.089  1.00  0.00      A   
ATOM   1200  CA  LEU    81      -2.138 -46.097  52.514  1.00  0.00      A   
ATOM   1201  HA  LEU    81      -3.159 -46.448  52.501  1.00  0.00      A   
ATOM   1202  CB  LEU    81      -2.114 -44.909  51.524  1.00  0.00      A   
ATOM   1203  HB1 LEU    81      -2.000 -45.201  50.458  1.00  0.00      A   
ATOM   1204  HB2 LEU    81      -1.302 -44.204  51.802  1.00  0.00      A   
ATOM   1205  CG  LEU    81      -3.472 -44.150  51.486  1.00  0.00      A   
ATOM   1206  HG  LEU    81      -3.801 -44.140  52.547  1.00  0.00      A   
ATOM   1207  CD1 LEU    81      -3.303 -42.699  51.047  1.00  0.00      A   
ATOM   1208 HD11 LEU    81      -2.735 -42.585  50.100  1.00  0.00      A   
ATOM   1209 HD12 LEU    81      -2.705 -42.200  51.839  1.00  0.00      A   
ATOM   1210 HD13 LEU    81      -4.277 -42.207  50.835  1.00  0.00      A   
ATOM   1211  CD2 LEU    81      -4.503 -44.856  50.632  1.00  0.00      A   
ATOM   1212 HD21 LEU    81      -5.535 -44.493  50.828  1.00  0.00      A   
ATOM   1213 HD22 LEU    81      -4.483 -45.963  50.721  1.00  0.00      A   
ATOM   1214 HD23 LEU    81      -4.252 -44.746  49.555  1.00  0.00      A   
ATOM   1215  C   LEU    81      -1.245 -47.263  52.062  1.00  0.00      A   
ATOM   1216  O   LEU    81      -1.723 -48.207  51.457  1.00  0.00      A   
ATOM   1217  N   SER    82       0.077 -47.256  52.533  1.00  0.00      A   
ATOM   1218  HN  SER    82       0.390 -46.358  52.832  1.00  0.00      A   
ATOM   1219  CA  SER    82       1.023 -48.374  52.364  1.00  0.00      A   
ATOM   1220  HA  SER    82       1.097 -48.538  51.299  1.00  0.00      A   
ATOM   1221  CB  SER    82       2.410 -48.106  52.944  1.00  0.00      A   
ATOM   1222  HB1 SER    82       3.126 -48.900  52.641  1.00  0.00      A   
ATOM   1223  HB2 SER    82       2.455 -48.174  54.052  1.00  0.00      A   
ATOM   1224  OG  SER    82       3.092 -46.890  52.579  1.00  0.00      A   
ATOM   1225  HG1 SER    82       2.463 -46.189  52.766  1.00  0.00      A   
ATOM   1226  C   SER    82       0.543 -49.654  53.101  1.00  0.00      A   
ATOM   1227  O   SER    82       0.758 -50.754  52.666  1.00  0.00      A   
ATOM   1228  N   ALA    83      -0.072 -49.570  54.288  1.00  0.00      A   
ATOM   1229  HN  ALA    83      -0.025 -48.716  54.801  1.00  0.00      A   
ATOM   1230  CA  ALA    83      -0.764 -50.711  54.907  1.00  0.00      A   
ATOM   1231  HA  ALA    83      -0.054 -51.524  54.938  1.00  0.00      A   
ATOM   1232  CB  ALA    83      -1.200 -50.345  56.329  1.00  0.00      A   
ATOM   1233  HB1 ALA    83      -0.338 -50.059  56.970  1.00  0.00      A   
ATOM   1234  HB2 ALA    83      -1.532 -51.324  56.737  1.00  0.00      A   
ATOM   1235  HB3 ALA    83      -1.945 -49.521  56.343  1.00  0.00      A   
ATOM   1236  C   ALA    83      -1.938 -51.241  54.115  1.00  0.00      A   
ATOM   1237  O   ALA    83      -2.212 -52.456  53.959  1.00  0.00      A   
ATOM   1238  N   ALA    84      -2.799 -50.358  53.465  1.00  0.00      A   
ATOM   1239  HN  ALA    84      -2.567 -49.392  53.387  1.00  0.00      A   
ATOM   1240  CA  ALA    84      -3.950 -50.804  52.649  1.00  0.00      A   
ATOM   1241  HA  ALA    84      -4.484 -51.603  53.142  1.00  0.00      A   
ATOM   1242  CB  ALA    84      -4.748 -49.506  52.336  1.00  0.00      A   
ATOM   1243  HB1 ALA    84      -5.013 -48.995  53.286  1.00  0.00      A   
ATOM   1244  HB2 ALA    84      -5.736 -49.805  51.924  1.00  0.00      A   
ATOM   1245  HB3 ALA    84      -4.429 -48.709  51.631  1.00  0.00      A   
ATOM   1246  C   ALA    84      -3.371 -51.523  51.359  1.00  0.00      A   
ATOM   1247  O   ALA    84      -3.804 -52.598  50.932  1.00  0.00      A   
ATOM   1248  N   ALA    85      -2.338 -50.886  50.785  1.00  0.00      A   
ATOM   1249  HN  ALA    85      -2.143 -49.976  51.142  1.00  0.00      A   
ATOM   1250  CA  ALA    85      -1.604 -51.572  49.769  1.00  0.00      A   
ATOM   1251  HA  ALA    85      -2.266 -51.801  48.948  1.00  0.00      A   
ATOM   1252  CB  ALA    85      -0.532 -50.541  49.223  1.00  0.00      A   
ATOM   1253  HB1 ALA    85      -1.077 -49.601  48.995  1.00  0.00      A   
ATOM   1254  HB2 ALA    85      -0.108 -50.874  48.252  1.00  0.00      A   
ATOM   1255  HB3 ALA    85       0.271 -50.338  49.964  1.00  0.00      A   
ATOM   1256  C   ALA    85      -1.071 -52.986  49.987  1.00  0.00      A   
ATOM   1257  O   ALA    85      -1.296 -53.898  49.179  1.00  0.00      A   
ATOM   1258  N   ASP    86      -0.351 -53.304  51.104  1.00  0.00      A   
ATOM   1259  HN  ASP    86      -0.275 -52.636  51.840  1.00  0.00      A   
ATOM   1260  CA  ASP    86       0.211 -54.573  51.563  1.00  0.00      A   
ATOM   1261  HA  ASP    86       0.963 -54.918  50.869  1.00  0.00      A   
ATOM   1262  CB  ASP    86       0.897 -54.266  52.969  1.00  0.00      A   
ATOM   1263  HB1 ASP    86       0.173 -53.759  53.641  1.00  0.00      A   
ATOM   1264  HB2 ASP    86       1.691 -53.510  52.787  1.00  0.00      A   
ATOM   1265  CG  ASP    86       1.529 -55.406  53.675  1.00  0.00      A   
ATOM   1266  OD1 ASP    86       1.630 -55.354  54.954  1.00  0.00      A   
ATOM   1267  OD2 ASP    86       2.226 -56.184  52.989  1.00  0.00      A   
ATOM   1268  C   ASP    86      -0.962 -55.558  51.615  1.00  0.00      A   
ATOM   1269  O   ASP    86      -0.853 -56.713  51.205  1.00  0.00      A   
ATOM   1270  N   ALA    87      -2.152 -55.116  52.124  1.00  0.00      A   
ATOM   1271  HN  ALA    87      -2.279 -54.210  52.520  1.00  0.00      A   
ATOM   1272  CA  ALA    87      -3.385 -55.871  52.238  1.00  0.00      A   
ATOM   1273  HA  ALA    87      -2.995 -56.841  52.509  1.00  0.00      A   
ATOM   1274  CB  ALA    87      -4.216 -55.209  53.311  1.00  0.00      A   
ATOM   1275  HB1 ALA    87      -4.926 -54.459  52.902  1.00  0.00      A   
ATOM   1276  HB2 ALA    87      -3.528 -54.780  54.071  1.00  0.00      A   
ATOM   1277  HB3 ALA    87      -4.910 -55.914  53.816  1.00  0.00      A   
ATOM   1278  C   ALA    87      -4.236 -56.178  50.995  1.00  0.00      A   
ATOM   1279  O   ALA    87      -5.333 -56.671  51.098  1.00  0.00      A   
ATOM   1280  N   GLY    88      -3.653 -55.890  49.807  1.00  0.00      A   
ATOM   1281  HN  GLY    88      -2.747 -55.478  49.752  1.00  0.00      A   
ATOM   1282  CA  GLY    88      -4.199 -56.341  48.564  1.00  0.00      A   
ATOM   1283  HA1 GLY    88      -4.695 -57.300  48.607  1.00  0.00      A   
ATOM   1284  HA2 GLY    88      -3.353 -56.462  47.904  1.00  0.00      A   
ATOM   1285  C   GLY    88      -5.122 -55.289  47.970  1.00  0.00      A   
ATOM   1286  O   GLY    88      -5.624 -55.347  46.865  1.00  0.00      A   
ATOM   1287  N   ILE    89      -5.315 -54.160  48.683  1.00  0.00      A   
ATOM   1288  HN  ILE    89      -4.864 -53.937  49.543  1.00  0.00      A   
ATOM   1289  CA  ILE    89      -6.314 -53.118  48.349  1.00  0.00      A   
ATOM   1290  HA  ILE    89      -7.144 -53.656  47.915  1.00  0.00      A   
ATOM   1291  CB  ILE    89      -6.872 -52.420  49.621  1.00  0.00      A   
ATOM   1292  HB  ILE    89      -6.055 -51.794  50.040  1.00  0.00      A   
ATOM   1293  CG2 ILE    89      -8.077 -51.565  49.253  1.00  0.00      A   
ATOM   1294 HG21 ILE    89      -7.731 -50.912  48.424  1.00  0.00      A   
ATOM   1295 HG22 ILE    89      -8.488 -50.922  50.060  1.00  0.00      A   
ATOM   1296 HG23 ILE    89      -8.930 -52.179  48.891  1.00  0.00      A   
ATOM   1297  CG1 ILE    89      -7.087 -53.411  50.741  1.00  0.00      A   
ATOM   1298 HG11 ILE    89      -6.197 -54.042  50.951  1.00  0.00      A   
ATOM   1299 HG12 ILE    89      -7.985 -54.009  50.474  1.00  0.00      A   
ATOM   1300  CD  ILE    89      -7.227 -52.643  52.113  1.00  0.00      A   
ATOM   1301  HD1 ILE    89      -7.306 -53.162  53.092  1.00  0.00      A   
ATOM   1302  HD2 ILE    89      -8.079 -51.938  52.005  1.00  0.00      A   
ATOM   1303  HD3 ILE    89      -6.308 -52.027  52.207  1.00  0.00      A   
ATOM   1304  C   ILE    89      -5.679 -52.180  47.239  1.00  0.00      A   
ATOM   1305  O   ILE    89      -4.531 -51.807  47.232  1.00  0.00      A   
ATOM   1306  N   GLU    90      -6.395 -51.858  46.177  1.00  0.00      A   
ATOM   1307  HN  GLU    90      -7.344 -52.087  45.975  1.00  0.00      A   
ATOM   1308  CA  GLU    90      -5.901 -51.091  45.082  1.00  0.00      A   
ATOM   1309  HA  GLU    90      -4.915 -51.356  44.732  1.00  0.00      A   
ATOM   1310  CB  GLU    90      -6.893 -51.238  43.952  1.00  0.00      A   
ATOM   1311  HB1 GLU    90      -6.576 -50.781  42.990  1.00  0.00      A   
ATOM   1312  HB2 GLU    90      -7.867 -50.809  44.269  1.00  0.00      A   
ATOM   1313  CG  GLU    90      -7.079 -52.784  43.602  1.00  0.00      A   
ATOM   1314  HG1 GLU    90      -7.661 -53.214  44.445  1.00  0.00      A   
ATOM   1315  HG2 GLU    90      -6.055 -53.201  43.496  1.00  0.00      A   
ATOM   1316  CD  GLU    90      -7.888 -53.024  42.418  1.00  0.00      A   
ATOM   1317  OE1 GLU    90      -7.315 -53.618  41.478  1.00  0.00      A   
ATOM   1318  OE2 GLU    90      -9.088 -52.738  42.316  1.00  0.00      A   
ATOM   1319  C   GLU    90      -5.940 -49.590  45.412  1.00  0.00      A   
ATOM   1320  O   GLU    90      -6.918 -49.051  45.926  1.00  0.00      A   
ATOM   1321  N   ILE    91      -4.801 -48.910  45.177  1.00  0.00      A   
ATOM   1322  HN  ILE    91      -3.928 -49.362  45.010  1.00  0.00      A   
ATOM   1323  CA  ILE    91      -4.713 -47.462  45.363  1.00  0.00      A   
ATOM   1324  HA  ILE    91      -5.663 -47.161  45.780  1.00  0.00      A   
ATOM   1325  CB  ILE    91      -3.659 -46.902  46.264  1.00  0.00      A   
ATOM   1326  HB  ILE    91      -2.611 -47.177  46.015  1.00  0.00      A   
ATOM   1327  CG2 ILE    91      -3.623 -45.307  46.239  1.00  0.00      A   
ATOM   1328 HG21 ILE    91      -3.337 -45.020  45.205  1.00  0.00      A   
ATOM   1329 HG22 ILE    91      -2.893 -44.908  46.975  1.00  0.00      A   
ATOM   1330 HG23 ILE    91      -4.597 -44.788  46.369  1.00  0.00      A   
ATOM   1331  CG1 ILE    91      -3.895 -47.280  47.735  1.00  0.00      A   
ATOM   1332 HG11 ILE    91      -4.989 -47.320  47.926  1.00  0.00      A   
ATOM   1333 HG12 ILE    91      -3.611 -46.400  48.350  1.00  0.00      A   
ATOM   1334  CD  ILE    91      -3.151 -48.542  48.100  1.00  0.00      A   
ATOM   1335  HD1 ILE    91      -2.171 -48.393  47.598  1.00  0.00      A   
ATOM   1336  HD2 ILE    91      -3.695 -49.458  47.785  1.00  0.00      A   
ATOM   1337  HD3 ILE    91      -3.098 -48.692  49.200  1.00  0.00      A   
ATOM   1338  C   ILE    91      -4.534 -46.915  43.990  1.00  0.00      A   
ATOM   1339  O   ILE    91      -3.543 -47.076  43.321  1.00  0.00      A   
ATOM   1340  N   VAL    92      -5.607 -46.351  43.379  1.00  0.00      A   
ATOM   1341  HN  VAL    92      -6.396 -46.131  43.946  1.00  0.00      A   
ATOM   1342  CA  VAL    92      -5.918 -46.054  41.972  1.00  0.00      A   
ATOM   1343  HA  VAL    92      -5.080 -46.436  41.409  1.00  0.00      A   
ATOM   1344  CB  VAL    92      -7.319 -46.716  41.586  1.00  0.00      A   
ATOM   1345  HB  VAL    92      -8.136 -46.443  42.286  1.00  0.00      A   
ATOM   1346  CG1 VAL    92      -7.632 -46.319  40.123  1.00  0.00      A   
ATOM   1347 HG11 VAL    92      -8.628 -46.692  39.803  1.00  0.00      A   
ATOM   1348 HG12 VAL    92      -6.851 -46.715  39.439  1.00  0.00      A   
ATOM   1349 HG13 VAL    92      -7.751 -45.216  40.061  1.00  0.00      A   
ATOM   1350  CG2 VAL    92      -7.011 -48.197  41.729  1.00  0.00      A   
ATOM   1351 HG21 VAL    92      -7.868 -48.844  41.444  1.00  0.00      A   
ATOM   1352 HG22 VAL    92      -6.746 -48.565  42.743  1.00  0.00      A   
ATOM   1353 HG23 VAL    92      -6.126 -48.409  41.092  1.00  0.00      A   
ATOM   1354  C   VAL    92      -5.841 -44.533  41.624  1.00  0.00      A   
ATOM   1355  O   VAL    92      -6.779 -43.821  42.046  1.00  0.00      A   
ATOM   1356  N   GLY    93      -4.903 -44.087  40.825  1.00  0.00      A   
ATOM   1357  HN  GLY    93      -4.124 -44.650  40.559  1.00  0.00      A   
ATOM   1358  CA  GLY    93      -4.909 -42.679  40.262  1.00  0.00      A   
ATOM   1359  HA1 GLY    93      -3.986 -42.578  39.710  1.00  0.00      A   
ATOM   1360  HA2 GLY    93      -5.069 -41.934  41.027  1.00  0.00      A   
ATOM   1361  C   GLY    93      -5.915 -42.436  39.230  1.00  0.00      A   
ATOM   1362  O   GLY    93      -6.649 -43.304  38.765  1.00  0.00      A   
ATOM   1363  N   ASP    94      -5.947 -41.182  38.717  1.00  0.00      A   
ATOM   1364  HN  ASP    94      -5.208 -40.560  38.964  1.00  0.00      A   
ATOM   1365  CA  ASP    94      -6.826 -40.884  37.640  1.00  0.00      A   
ATOM   1366  HA  ASP    94      -7.793 -41.307  37.866  1.00  0.00      A   
ATOM   1367  CB  ASP    94      -7.015 -39.356  37.614  1.00  0.00      A   
ATOM   1368  HB1 ASP    94      -7.106 -39.100  38.692  1.00  0.00      A   
ATOM   1369  HB2 ASP    94      -7.896 -39.009  37.032  1.00  0.00      A   
ATOM   1370  CG  ASP    94      -5.824 -38.588  37.069  1.00  0.00      A   
ATOM   1371  OD1 ASP    94      -5.970 -37.463  36.508  1.00  0.00      A   
ATOM   1372  OD2 ASP    94      -4.651 -39.087  37.224  1.00  0.00      A   
ATOM   1373  C   ASP    94      -6.406 -41.535  36.364  1.00  0.00      A   
ATOM   1374  O   ASP    94      -7.227 -41.980  35.544  1.00  0.00      A   
ATOM   1375  N   ILE    95      -5.020 -41.723  36.169  1.00  0.00      A   
ATOM   1376  HN  ILE    95      -4.516 -41.185  36.840  1.00  0.00      A   
ATOM   1377  CA  ILE    95      -4.429 -42.492  35.054  1.00  0.00      A   
ATOM   1378  HA  ILE    95      -4.798 -42.048  34.141  1.00  0.00      A   
ATOM   1379  CB  ILE    95      -2.838 -42.313  35.039  1.00  0.00      A   
ATOM   1380  HB  ILE    95      -2.647 -41.238  34.836  1.00  0.00      A   
ATOM   1381  CG2 ILE    95      -2.201 -42.691  36.479  1.00  0.00      A   
ATOM   1382 HG21 ILE    95      -2.578 -43.703  36.744  1.00  0.00      A   
ATOM   1383 HG22 ILE    95      -2.539 -41.956  37.240  1.00  0.00      A   
ATOM   1384 HG23 ILE    95      -1.091 -42.643  36.459  1.00  0.00      A   
ATOM   1385  CG1 ILE    95      -2.058 -43.067  33.935  1.00  0.00      A   
ATOM   1386 HG11 ILE    95      -2.132 -44.162  34.113  1.00  0.00      A   
ATOM   1387 HG12 ILE    95      -1.019 -42.683  34.015  1.00  0.00      A   
ATOM   1388  CD  ILE    95      -2.570 -42.865  32.498  1.00  0.00      A   
ATOM   1389  HD1 ILE    95      -1.678 -43.021  31.854  1.00  0.00      A   
ATOM   1390  HD2 ILE    95      -2.871 -41.801  32.396  1.00  0.00      A   
ATOM   1391  HD3 ILE    95      -3.403 -43.560  32.258  1.00  0.00      A   
ATOM   1392  C   ILE    95      -4.884 -43.967  35.067  1.00  0.00      A   
ATOM   1393  O   ILE    95      -5.279 -44.491  34.012  1.00  0.00      A   
ATOM   1394  N   GLU    96      -4.868 -44.564  36.255  1.00  0.00      A   
ATOM   1395  HN  GLU    96      -4.511 -44.040  37.024  1.00  0.00      A   
ATOM   1396  CA  GLU    96      -5.310 -45.876  36.543  1.00  0.00      A   
ATOM   1397  HA  GLU    96      -4.858 -46.497  35.784  1.00  0.00      A   
ATOM   1398  CB  GLU    96      -4.748 -46.394  37.885  1.00  0.00      A   
ATOM   1399  HB1 GLU    96      -5.166 -47.400  38.101  1.00  0.00      A   
ATOM   1400  HB2 GLU    96      -5.193 -45.744  38.668  1.00  0.00      A   
ATOM   1401  CG  GLU    96      -3.223 -46.579  37.936  1.00  0.00      A   
ATOM   1402  HG1 GLU    96      -2.717 -45.591  37.892  1.00  0.00      A   
ATOM   1403  HG2 GLU    96      -2.810 -47.152  37.079  1.00  0.00      A   
ATOM   1404  CD  GLU    96      -2.671 -47.190  39.222  1.00  0.00      A   
ATOM   1405  OE1 GLU    96      -2.080 -48.320  39.205  1.00  0.00      A   
ATOM   1406  OE2 GLU    96      -2.699 -46.486  40.217  1.00  0.00      A   
ATOM   1407  C   GLU    96      -6.822 -46.061  36.379  1.00  0.00      A   
ATOM   1408  O   GLU    96      -7.331 -47.056  35.826  1.00  0.00      A   
ATOM   1409  N   LEU    97      -7.597 -45.074  36.841  1.00  0.00      A   
ATOM   1410  HN  LEU    97      -7.315 -44.367  37.486  1.00  0.00      A   
ATOM   1411  CA  LEU    97      -9.034 -44.943  36.665  1.00  0.00      A   
ATOM   1412  HA  LEU    97      -9.394 -45.912  36.978  1.00  0.00      A   
ATOM   1413  CB  LEU    97      -9.661 -43.772  37.558  1.00  0.00      A   
ATOM   1414  HB1 LEU    97      -9.388 -42.751  37.216  1.00  0.00      A   
ATOM   1415  HB2 LEU    97      -9.306 -43.903  38.603  1.00  0.00      A   
ATOM   1416  CG  LEU    97     -11.209 -43.806  37.578  1.00  0.00      A   
ATOM   1417  HG  LEU    97     -11.639 -43.810  36.554  1.00  0.00      A   
ATOM   1418  CD1 LEU    97     -11.798 -45.111  38.225  1.00  0.00      A   
ATOM   1419 HD11 LEU    97     -12.892 -44.930  38.302  1.00  0.00      A   
ATOM   1420 HD12 LEU    97     -11.378 -45.312  39.233  1.00  0.00      A   
ATOM   1421 HD13 LEU    97     -11.538 -46.049  37.690  1.00  0.00      A   
ATOM   1422  CD2 LEU    97     -11.589 -42.566  38.434  1.00  0.00      A   
ATOM   1423 HD21 LEU    97     -11.193 -42.704  39.463  1.00  0.00      A   
ATOM   1424 HD22 LEU    97     -12.690 -42.435  38.359  1.00  0.00      A   
ATOM   1425 HD23 LEU    97     -11.171 -41.661  37.942  1.00  0.00      A   
ATOM   1426  C   LEU    97      -9.454 -44.800  35.251  1.00  0.00      A   
ATOM   1427  O   LEU    97     -10.323 -45.598  34.854  1.00  0.00      A   
ATOM   1428  N   PHE    98      -8.863 -43.906  34.387  1.00  0.00      A   
ATOM   1429  HN  PHE    98      -8.118 -43.369  34.775  1.00  0.00      A   
ATOM   1430  CA  PHE    98      -9.090 -43.831  32.939  1.00  0.00      A   
ATOM   1431  HA  PHE    98     -10.085 -43.478  32.712  1.00  0.00      A   
ATOM   1432  CB  PHE    98      -8.030 -42.894  32.338  1.00  0.00      A   
ATOM   1433  HB1 PHE    98      -7.060 -43.008  32.867  1.00  0.00      A   
ATOM   1434  HB2 PHE    98      -8.352 -41.880  32.658  1.00  0.00      A   
ATOM   1435  CG  PHE    98      -7.913 -43.001  30.869  1.00  0.00      A   
ATOM   1436  CD1 PHE    98      -6.644 -43.410  30.466  1.00  0.00      A   
ATOM   1437  HD1 PHE    98      -5.927 -43.693  31.222  1.00  0.00      A   
ATOM   1438  CE1 PHE    98      -6.367 -43.549  29.040  1.00  0.00      A   
ATOM   1439  HE1 PHE    98      -5.400 -43.854  28.670  1.00  0.00      A   
ATOM   1440  CZ  PHE    98      -7.412 -43.304  28.125  1.00  0.00      A   
ATOM   1441  HZ  PHE    98      -7.202 -43.246  27.068  1.00  0.00      A   
ATOM   1442  CD2 PHE    98      -8.869 -42.772  29.869  1.00  0.00      A   
ATOM   1443  HD2 PHE    98      -9.801 -42.420  30.288  1.00  0.00      A   
ATOM   1444  CE2 PHE    98      -8.699 -42.865  28.499  1.00  0.00      A   
ATOM   1445  HE2 PHE    98      -9.412 -42.637  27.720  1.00  0.00      A   
ATOM   1446  C   PHE    98      -8.909 -45.229  32.382  1.00  0.00      A   
ATOM   1447  O   PHE    98      -9.771 -45.785  31.725  1.00  0.00      A   
ATOM   1448  N   CYS    99      -7.720 -45.824  32.698  1.00  0.00      A   
ATOM   1449  HN  CYS    99      -7.054 -45.344  33.263  1.00  0.00      A   
ATOM   1450  CA  CYS    99      -7.442 -47.099  32.097  1.00  0.00      A   
ATOM   1451  HA  CYS    99      -7.425 -46.999  31.022  1.00  0.00      A   
ATOM   1452  CB  CYS    99      -5.955 -47.576  32.538  1.00  0.00      A   
ATOM   1453  HB1 CYS    99      -5.983 -48.670  32.345  1.00  0.00      A   
ATOM   1454  HB2 CYS    99      -5.965 -47.417  33.637  1.00  0.00      A   
ATOM   1455  SG  CYS    99      -4.720 -46.707  31.620  1.00  0.00      A   
ATOM   1456  HG1 CYS    99      -3.666 -46.737  32.422  1.00  0.00      A   
ATOM   1457  C   CYS    99      -8.406 -48.186  32.443  1.00  0.00      A   
ATOM   1458  O   CYS    99      -8.752 -49.011  31.559  1.00  0.00      A   
ATOM   1459  N   ARG   100      -8.896 -48.206  33.684  1.00  0.00      A   
ATOM   1460  HN  ARG   100      -8.395 -47.686  34.372  1.00  0.00      A   
ATOM   1461  CA  ARG   100      -9.926 -49.060  34.277  1.00  0.00      A   
ATOM   1462  HA  ARG   100      -9.629 -50.093  34.173  1.00  0.00      A   
ATOM   1463  CB  ARG   100     -10.123 -48.903  35.775  1.00  0.00      A   
ATOM   1464  HB1 ARG   100     -11.043 -49.422  36.119  1.00  0.00      A   
ATOM   1465  HB2 ARG   100     -10.201 -47.812  35.969  1.00  0.00      A   
ATOM   1466  CG  ARG   100      -8.950 -49.582  36.506  1.00  0.00      A   
ATOM   1467  HG1 ARG   100      -8.019 -49.489  35.908  1.00  0.00      A   
ATOM   1468  HG2 ARG   100      -9.219 -50.660  36.517  1.00  0.00      A   
ATOM   1469  CD  ARG   100      -8.799 -49.137  37.954  1.00  0.00      A   
ATOM   1470  HD1 ARG   100      -9.698 -49.381  38.560  1.00  0.00      A   
ATOM   1471  HD2 ARG   100      -8.517 -48.064  37.911  1.00  0.00      A   
ATOM   1472  NE  ARG   100      -7.628 -49.924  38.460  1.00  0.00      A   
ATOM   1473  HE  ARG   100      -6.710 -49.746  38.106  1.00  0.00      A   
ATOM   1474  CZ  ARG   100      -7.719 -50.960  39.348  1.00  0.00      A   
ATOM   1475  NH1 ARG   100      -8.805 -51.299  39.936  1.00  0.00      A   
ATOM   1476 HH11 ARG   100      -9.665 -51.117  39.459  1.00  0.00      A   
ATOM   1477 HH12 ARG   100      -8.730 -51.892  40.738  1.00  0.00      A   
ATOM   1478  NH2 ARG   100      -6.585 -51.599  39.667  1.00  0.00      A   
ATOM   1479 HH21 ARG   100      -6.718 -52.357  40.306  1.00  0.00      A   
ATOM   1480 HH22 ARG   100      -5.702 -51.242  39.363  1.00  0.00      A   
ATOM   1481  C   ARG   100     -11.266 -48.951  33.630  1.00  0.00      A   
ATOM   1482  O   ARG   100     -11.950 -49.934  33.330  1.00  0.00      A   
ATOM   1483  N   GLU   101     -11.655 -47.729  33.184  1.00  0.00      A   
ATOM   1484  HN  GLU   101     -11.050 -46.992  33.477  1.00  0.00      A   
ATOM   1485  CA  GLU   101     -12.946 -47.378  32.615  1.00  0.00      A   
ATOM   1486  HA  GLU   101     -13.684 -48.143  32.809  1.00  0.00      A   
ATOM   1487  CB  GLU   101     -13.396 -46.092  33.293  1.00  0.00      A   
ATOM   1488  HB1 GLU   101     -12.784 -45.217  32.987  1.00  0.00      A   
ATOM   1489  HB2 GLU   101     -13.202 -46.249  34.375  1.00  0.00      A   
ATOM   1490  CG  GLU   101     -14.937 -45.780  33.343  1.00  0.00      A   
ATOM   1491  HG1 GLU   101     -15.111 -45.236  32.389  1.00  0.00      A   
ATOM   1492  HG2 GLU   101     -15.287 -45.009  34.062  1.00  0.00      A   
ATOM   1493  CD  GLU   101     -15.779 -47.008  33.560  1.00  0.00      A   
ATOM   1494  OE1 GLU   101     -16.873 -47.098  32.932  1.00  0.00      A   
ATOM   1495  OE2 GLU   101     -15.395 -47.953  34.314  1.00  0.00      A   
ATOM   1496  C   GLU   101     -12.993 -47.137  31.108  1.00  0.00      A   
ATOM   1497  O   GLU   101     -14.049 -46.989  30.414  1.00  0.00      A   
ATOM   1498  N   ALA   102     -11.825 -47.166  30.445  1.00  0.00      A   
ATOM   1499  HN  ALA   102     -11.016 -47.077  31.021  1.00  0.00      A   
ATOM   1500  CA  ALA   102     -11.743 -46.901  29.038  1.00  0.00      A   
ATOM   1501  HA  ALA   102     -12.452 -46.151  28.721  1.00  0.00      A   
ATOM   1502  CB  ALA   102     -10.405 -46.221  28.680  1.00  0.00      A   
ATOM   1503  HB1 ALA   102     -10.232 -45.317  29.303  1.00  0.00      A   
ATOM   1504  HB2 ALA   102     -10.362 -45.803  27.651  1.00  0.00      A   
ATOM   1505  HB3 ALA   102      -9.466 -46.785  28.867  1.00  0.00      A   
ATOM   1506  C   ALA   102     -11.944 -48.102  28.160  1.00  0.00      A   
ATOM   1507  O   ALA   102     -11.061 -48.973  28.025  1.00  0.00      A   
ATOM   1508  N   GLN   103     -12.997 -48.167  27.379  1.00  0.00      A   
ATOM   1509  HN  GLN   103     -13.613 -47.383  27.344  1.00  0.00      A   
ATOM   1510  CA  GLN   103     -13.211 -49.209  26.378  1.00  0.00      A   
ATOM   1511  HA  GLN   103     -12.795 -50.148  26.712  1.00  0.00      A   
ATOM   1512  CB  GLN   103     -14.735 -49.434  26.068  1.00  0.00      A   
ATOM   1513  HB1 GLN   103     -14.911 -49.753  25.018  1.00  0.00      A   
ATOM   1514  HB2 GLN   103     -15.351 -48.513  26.143  1.00  0.00      A   
ATOM   1515  CG  GLN   103     -15.423 -50.489  26.947  1.00  0.00      A   
ATOM   1516  HG1 GLN   103     -14.974 -51.436  26.577  1.00  0.00      A   
ATOM   1517  HG2 GLN   103     -16.509 -50.438  26.720  1.00  0.00      A   
ATOM   1518  CD  GLN   103     -15.028 -50.509  28.368  1.00  0.00      A   
ATOM   1519  OE1 GLN   103     -14.191 -51.309  28.788  1.00  0.00      A   
ATOM   1520  NE2 GLN   103     -15.615 -49.568  29.224  1.00  0.00      A   
ATOM   1521 HE21 GLN   103     -16.403 -49.088  28.839  1.00  0.00      A   
ATOM   1522 HE22 GLN   103     -15.170 -49.241  30.058  1.00  0.00      A   
ATOM   1523  C   GLN   103     -12.608 -48.966  25.064  1.00  0.00      A   
ATOM   1524  O   GLN   103     -12.316 -49.908  24.379  1.00  0.00      A   
ATOM   1525  N   ALA   104     -12.295 -47.662  24.702  1.00  0.00      A   
ATOM   1526  HN  ALA   104     -12.399 -46.896  25.332  1.00  0.00      A   
ATOM   1527  CA  ALA   104     -11.587 -47.471  23.435  1.00  0.00      A   
ATOM   1528  HA  ALA   104     -12.071 -48.175  22.774  1.00  0.00      A   
ATOM   1529  CB  ALA   104     -11.620 -45.912  22.992  1.00  0.00      A   
ATOM   1530  HB1 ALA   104     -12.667 -45.855  22.625  1.00  0.00      A   
ATOM   1531  HB2 ALA   104     -10.987 -45.595  22.136  1.00  0.00      A   
ATOM   1532  HB3 ALA   104     -11.556 -45.146  23.795  1.00  0.00      A   
ATOM   1533  C   ALA   104     -10.123 -47.872  23.463  1.00  0.00      A   
ATOM   1534  O   ALA   104      -9.472 -47.848  24.497  1.00  0.00      A   
ATOM   1535  N   PRO   105      -9.496 -48.356  22.315  1.00  0.00      A   
ATOM   1536  CD  PRO   105     -10.129 -48.571  20.946  1.00  0.00      A   
ATOM   1537  HD1 PRO   105     -11.009 -47.932  20.718  1.00  0.00      A   
ATOM   1538  HD2 PRO   105     -10.424 -49.619  20.723  1.00  0.00      A   
ATOM   1539  CA  PRO   105      -8.088 -48.659  22.249  1.00  0.00      A   
ATOM   1540  HA  PRO   105      -8.050 -49.467  22.965  1.00  0.00      A   
ATOM   1541  CB  PRO   105      -7.868 -48.987  20.728  1.00  0.00      A   
ATOM   1542  HB1 PRO   105      -7.837 -50.095  20.650  1.00  0.00      A   
ATOM   1543  HB2 PRO   105      -6.840 -48.716  20.405  1.00  0.00      A   
ATOM   1544  CG  PRO   105      -8.973 -48.208  20.015  1.00  0.00      A   
ATOM   1545  HG1 PRO   105      -8.914 -47.102  20.105  1.00  0.00      A   
ATOM   1546  HG2 PRO   105      -9.090 -48.499  18.949  1.00  0.00      A   
ATOM   1547  C   PRO   105      -7.060 -47.680  22.804  1.00  0.00      A   
ATOM   1548  O   PRO   105      -7.158 -46.500  22.522  1.00  0.00      A   
ATOM   1549  N   ILE   106      -6.050 -48.130  23.546  1.00  0.00      A   
ATOM   1550  HN  ILE   106      -5.969 -49.088  23.812  1.00  0.00      A   
ATOM   1551  CA  ILE   106      -4.935 -47.255  23.956  1.00  0.00      A   
ATOM   1552  HA  ILE   106      -5.074 -46.211  23.718  1.00  0.00      A   
ATOM   1553  CB  ILE   106      -4.540 -47.598  25.408  1.00  0.00      A   
ATOM   1554  HB  ILE   106      -4.235 -48.635  25.666  1.00  0.00      A   
ATOM   1555  CG2 ILE   106      -3.333 -46.744  25.745  1.00  0.00      A   
ATOM   1556 HG21 ILE   106      -3.142 -46.514  26.815  1.00  0.00      A   
ATOM   1557 HG22 ILE   106      -3.416 -45.708  25.353  1.00  0.00      A   
ATOM   1558 HG23 ILE   106      -2.415 -47.177  25.292  1.00  0.00      A   
ATOM   1559  CG1 ILE   106      -5.854 -47.364  26.273  1.00  0.00      A   
ATOM   1560 HG11 ILE   106      -6.569 -48.202  26.130  1.00  0.00      A   
ATOM   1561 HG12 ILE   106      -6.510 -46.536  25.930  1.00  0.00      A   
ATOM   1562  CD  ILE   106      -5.609 -47.354  27.725  1.00  0.00      A   
ATOM   1563  HD1 ILE   106      -5.286 -46.336  28.032  1.00  0.00      A   
ATOM   1564  HD2 ILE   106      -4.840 -48.108  27.999  1.00  0.00      A   
ATOM   1565  HD3 ILE   106      -6.540 -47.661  28.247  1.00  0.00      A   
ATOM   1566  C   ILE   106      -3.709 -47.582  23.031  1.00  0.00      A   
ATOM   1567  O   ILE   106      -3.311 -48.692  22.775  1.00  0.00      A   
ATOM   1568  N   VAL   107      -3.043 -46.567  22.457  1.00  0.00      A   
ATOM   1569  HN  VAL   107      -3.469 -45.666  22.501  1.00  0.00      A   
ATOM   1570  CA  VAL   107      -1.783 -46.718  21.707  1.00  0.00      A   
ATOM   1571  HA  VAL   107      -1.627 -47.776  21.559  1.00  0.00      A   
ATOM   1572  CB  VAL   107      -1.832 -45.959  20.376  1.00  0.00      A   
ATOM   1573  HB  VAL   107      -2.042 -44.874  20.484  1.00  0.00      A   
ATOM   1574  CG1 VAL   107      -0.512 -46.174  19.759  1.00  0.00      A   
ATOM   1575 HG11 VAL   107      -0.553 -45.607  18.805  1.00  0.00      A   
ATOM   1576 HG12 VAL   107      -0.270 -47.228  19.507  1.00  0.00      A   
ATOM   1577 HG13 VAL   107       0.344 -45.764  20.337  1.00  0.00      A   
ATOM   1578  CG2 VAL   107      -2.963 -46.505  19.462  1.00  0.00      A   
ATOM   1579 HG21 VAL   107      -2.861 -46.127  18.423  1.00  0.00      A   
ATOM   1580 HG22 VAL   107      -3.953 -46.280  19.915  1.00  0.00      A   
ATOM   1581 HG23 VAL   107      -2.906 -47.606  19.325  1.00  0.00      A   
ATOM   1582  C   VAL   107      -0.744 -46.048  22.640  1.00  0.00      A   
ATOM   1583  O   VAL   107      -0.807 -44.843  22.878  1.00  0.00      A   
ATOM   1584  N   ALA   108       0.143 -46.892  23.168  1.00  0.00      A   
ATOM   1585  HN  ALA   108       0.209 -47.859  22.938  1.00  0.00      A   
ATOM   1586  CA  ALA   108       1.069 -46.353  24.179  1.00  0.00      A   
ATOM   1587  HA  ALA   108       0.768 -45.359  24.478  1.00  0.00      A   
ATOM   1588  CB  ALA   108       1.001 -47.115  25.538  1.00  0.00      A   
ATOM   1589  HB1 ALA   108       1.723 -46.789  26.317  1.00  0.00      A   
ATOM   1590  HB2 ALA   108       1.120 -48.198  25.325  1.00  0.00      A   
ATOM   1591  HB3 ALA   108      -0.024 -47.059  25.964  1.00  0.00      A   
ATOM   1592  C   ALA   108       2.475 -46.259  23.734  1.00  0.00      A   
ATOM   1593  O   ALA   108       3.080 -47.198  23.226  1.00  0.00      A   
ATOM   1594  N   ILE   109       2.938 -45.049  23.815  1.00  0.00      A   
ATOM   1595  HN  ILE   109       2.436 -44.373  24.348  1.00  0.00      A   
ATOM   1596  CA  ILE   109       4.220 -44.664  23.257  1.00  0.00      A   
ATOM   1597  HA  ILE   109       4.718 -45.422  22.670  1.00  0.00      A   
ATOM   1598  CB  ILE   109       4.038 -43.495  22.203  1.00  0.00      A   
ATOM   1599  HB  ILE   109       3.381 -42.730  22.669  1.00  0.00      A   
ATOM   1600  CG2 ILE   109       5.424 -42.848  21.812  1.00  0.00      A   
ATOM   1601 HG21 ILE   109       5.965 -42.268  22.590  1.00  0.00      A   
ATOM   1602 HG22 ILE   109       5.455 -42.323  20.833  1.00  0.00      A   
ATOM   1603 HG23 ILE   109       6.194 -43.618  21.589  1.00  0.00      A   
ATOM   1604  CG1 ILE   109       3.342 -44.061  20.947  1.00  0.00      A   
ATOM   1605 HG11 ILE   109       3.213 -45.163  21.010  1.00  0.00      A   
ATOM   1606 HG12 ILE   109       3.917 -43.744  20.050  1.00  0.00      A   
ATOM   1607  CD  ILE   109       1.970 -43.358  20.811  1.00  0.00      A   
ATOM   1608  HD1 ILE   109       1.606 -43.667  19.808  1.00  0.00      A   
ATOM   1609  HD2 ILE   109       2.014 -42.251  20.888  1.00  0.00      A   
ATOM   1610  HD3 ILE   109       1.249 -43.730  21.571  1.00  0.00      A   
ATOM   1611  C   ILE   109       5.154 -44.173  24.390  1.00  0.00      A   
ATOM   1612  O   ILE   109       4.771 -43.312  25.157  1.00  0.00      A   
ATOM   1613  N   THR   110       6.484 -44.696  24.523  1.00  0.00      A   
ATOM   1614  HN  THR   110       6.891 -45.301  23.843  1.00  0.00      A   
ATOM   1615  CA  THR   110       7.417 -44.132  25.431  1.00  0.00      A   
ATOM   1616  HA  THR   110       7.149 -43.092  25.543  1.00  0.00      A   
ATOM   1617  CB  THR   110       7.547 -44.898  26.751  1.00  0.00      A   
ATOM   1618  HB  THR   110       6.525 -45.098  27.138  1.00  0.00      A   
ATOM   1619  OG1 THR   110       8.161 -44.057  27.741  1.00  0.00      A   
ATOM   1620  HG1 THR   110       7.480 -43.419  27.966  1.00  0.00      A   
ATOM   1621  CG2 THR   110       8.261 -46.284  26.481  1.00  0.00      A   
ATOM   1622 HG21 THR   110       9.333 -46.112  26.243  1.00  0.00      A   
ATOM   1623 HG22 THR   110       7.792 -46.880  25.669  1.00  0.00      A   
ATOM   1624 HG23 THR   110       8.206 -46.897  27.406  1.00  0.00      A   
ATOM   1625  C   THR   110       8.800 -44.186  24.694  1.00  0.00      A   
ATOM   1626  O   THR   110       8.949 -44.727  23.636  1.00  0.00      A   
ATOM   1627  N   GLY   111       9.874 -43.554  25.258  1.00  0.00      A   
ATOM   1628  HN  GLY   111       9.642 -43.085  26.107  1.00  0.00      A   
ATOM   1629  CA  GLY   111      11.186 -43.356  24.678  1.00  0.00      A   
ATOM   1630  HA1 GLY   111      11.224 -43.467  23.604  1.00  0.00      A   
ATOM   1631  HA2 GLY   111      11.923 -44.013  25.116  1.00  0.00      A   
ATOM   1632  C   GLY   111      11.794 -42.054  24.917  1.00  0.00      A   
ATOM   1633  O   GLY   111      11.109 -41.092  25.135  1.00  0.00      A   
ATOM   1634  N   SER   112      13.078 -42.025  24.947  1.00  0.00      A   
ATOM   1635  HN  SER   112      13.596 -42.820  24.642  1.00  0.00      A   
ATOM   1636  CA  SER   112      13.782 -40.835  25.486  1.00  0.00      A   
ATOM   1637  HA  SER   112      13.448 -40.671  26.499  1.00  0.00      A   
ATOM   1638  CB  SER   112      15.356 -41.093  25.550  1.00  0.00      A   
ATOM   1639  HB1 SER   112      15.859 -40.153  25.860  1.00  0.00      A   
ATOM   1640  HB2 SER   112      15.624 -41.408  24.519  1.00  0.00      A   
ATOM   1641  OG  SER   112      15.707 -42.225  26.290  1.00  0.00      A   
ATOM   1642  HG1 SER   112      15.328 -42.015  27.147  1.00  0.00      A   
ATOM   1643  C   SER   112      13.543 -39.527  24.734  1.00  0.00      A   
ATOM   1644  O   SER   112      13.354 -38.488  25.378  1.00  0.00      A   
ATOM   1645  N   ASN   113      13.571 -39.571  23.431  1.00  0.00      A   
ATOM   1646  HN  ASN   113      13.889 -40.466  23.129  1.00  0.00      A   
ATOM   1647  CA  ASN   113      13.519 -38.475  22.513  1.00  0.00      A   
ATOM   1648  HA  ASN   113      13.054 -37.635  23.007  1.00  0.00      A   
ATOM   1649  CB  ASN   113      14.902 -37.952  22.093  1.00  0.00      A   
ATOM   1650  HB1 ASN   113      14.773 -37.071  21.429  1.00  0.00      A   
ATOM   1651  HB2 ASN   113      15.240 -38.669  21.313  1.00  0.00      A   
ATOM   1652  CG  ASN   113      15.950 -37.643  23.163  1.00  0.00      A   
ATOM   1653  OD1 ASN   113      16.604 -38.576  23.600  1.00  0.00      A   
ATOM   1654  ND2 ASN   113      16.130 -36.323  23.535  1.00  0.00      A   
ATOM   1655 HD21 ASN   113      16.864 -36.081  24.170  1.00  0.00      A   
ATOM   1656 HD22 ASN   113      15.476 -35.617  23.263  1.00  0.00      A   
ATOM   1657  C   ASN   113      12.501 -38.778  21.394  1.00  0.00      A   
ATOM   1658  O   ASN   113      12.527 -39.848  20.815  1.00  0.00      A   
ATOM   1659  N   GLY   114      11.681 -37.828  21.090  1.00  0.00      A   
ATOM   1660  HN  GLY   114      11.768 -36.916  21.482  1.00  0.00      A   
ATOM   1661  CA  GLY   114      10.806 -37.818  19.901  1.00  0.00      A   
ATOM   1662  HA1 GLY   114      11.126 -38.340  19.012  1.00  0.00      A   
ATOM   1663  HA2 GLY   114      10.641 -36.787  19.623  1.00  0.00      A   
ATOM   1664  C   GLY   114       9.373 -38.328  20.140  1.00  0.00      A   
ATOM   1665  O   GLY   114       8.528 -38.363  19.237  1.00  0.00      A   
ATOM   1666  N   LYS   115       9.115 -38.696  21.368  1.00  0.00      A   
ATOM   1667  HN  LYS   115       9.841 -38.726  22.050  1.00  0.00      A   
ATOM   1668  CA  LYS   115       7.855 -39.334  21.804  1.00  0.00      A   
ATOM   1669  HA  LYS   115       7.704 -40.111  21.070  1.00  0.00      A   
ATOM   1670  CB  LYS   115       7.836 -40.001  23.148  1.00  0.00      A   
ATOM   1671  HB1 LYS   115       8.428 -40.924  22.967  1.00  0.00      A   
ATOM   1672  HB2 LYS   115       6.855 -40.489  23.330  1.00  0.00      A   
ATOM   1673  CG  LYS   115       8.388 -39.350  24.466  1.00  0.00      A   
ATOM   1674  HG1 LYS   115       7.795 -38.429  24.651  1.00  0.00      A   
ATOM   1675  HG2 LYS   115       9.473 -39.145  24.340  1.00  0.00      A   
ATOM   1676  CD  LYS   115       8.086 -40.228  25.678  1.00  0.00      A   
ATOM   1677  HD1 LYS   115       8.413 -41.278  25.515  1.00  0.00      A   
ATOM   1678  HD2 LYS   115       7.003 -40.275  25.920  1.00  0.00      A   
ATOM   1679  CE  LYS   115       8.575 -39.749  27.081  1.00  0.00      A   
ATOM   1680  HE1 LYS   115       8.143 -40.356  27.906  1.00  0.00      A   
ATOM   1681  HE2 LYS   115       8.256 -38.688  27.163  1.00  0.00      A   
ATOM   1682  NZ  LYS   115      10.043 -39.735  27.261  1.00  0.00      A   
ATOM   1683  HZ1 LYS   115      10.371 -38.762  27.422  1.00  0.00      A   
ATOM   1684  HZ2 LYS   115      10.520 -39.957  26.364  1.00  0.00      A   
ATOM   1685  HZ3 LYS   115      10.379 -40.435  27.954  1.00  0.00      A   
ATOM   1686  C   LYS   115       6.598 -38.452  21.636  1.00  0.00      A   
ATOM   1687  O   LYS   115       5.500 -38.956  21.402  1.00  0.00      A   
ATOM   1688  N   SER   116       6.720 -37.066  21.869  1.00  0.00      A   
ATOM   1689  HN  SER   116       7.543 -36.677  22.278  1.00  0.00      A   
ATOM   1690  CA  SER   116       5.685 -36.132  21.591  1.00  0.00      A   
ATOM   1691  HA  SER   116       4.775 -36.497  22.044  1.00  0.00      A   
ATOM   1692  CB  SER   116       5.914 -34.756  22.221  1.00  0.00      A   
ATOM   1693  HB1 SER   116       4.895 -34.363  22.014  1.00  0.00      A   
ATOM   1694  HB2 SER   116       6.576 -34.104  21.612  1.00  0.00      A   
ATOM   1695  OG  SER   116       6.275 -34.827  23.595  1.00  0.00      A   
ATOM   1696  HG1 SER   116       5.548 -35.302  24.004  1.00  0.00      A   
ATOM   1697  C   SER   116       5.456 -36.015  20.150  1.00  0.00      A   
ATOM   1698  O   SER   116       4.287 -35.945  19.708  1.00  0.00      A   
ATOM   1699  N   THR   117       6.517 -35.829  19.296  1.00  0.00      A   
ATOM   1700  HN  THR   117       7.435 -35.650  19.642  1.00  0.00      A   
ATOM   1701  CA  THR   117       6.307 -35.743  17.801  1.00  0.00      A   
ATOM   1702  HA  THR   117       5.593 -34.971  17.553  1.00  0.00      A   
ATOM   1703  CB  THR   117       7.625 -35.434  17.024  1.00  0.00      A   
ATOM   1704  HB  THR   117       8.434 -36.088  17.413  1.00  0.00      A   
ATOM   1705  OG1 THR   117       8.097 -34.051  17.157  1.00  0.00      A   
ATOM   1706  HG1 THR   117       8.189 -33.787  18.075  1.00  0.00      A   
ATOM   1707  CG2 THR   117       7.435 -35.612  15.467  1.00  0.00      A   
ATOM   1708 HG21 THR   117       7.211 -36.678  15.250  1.00  0.00      A   
ATOM   1709 HG22 THR   117       8.359 -35.389  14.892  1.00  0.00      A   
ATOM   1710 HG23 THR   117       6.604 -34.944  15.154  1.00  0.00      A   
ATOM   1711  C   THR   117       5.608 -37.072  17.339  1.00  0.00      A   
ATOM   1712  O   THR   117       4.576 -37.010  16.664  1.00  0.00      A   
ATOM   1713  N   VAL   118       6.040 -38.284  17.759  1.00  0.00      A   
ATOM   1714  HN  VAL   118       6.889 -38.200  18.274  1.00  0.00      A   
ATOM   1715  CA  VAL   118       5.512 -39.558  17.298  1.00  0.00      A   
ATOM   1716  HA  VAL   118       5.432 -39.544  16.221  1.00  0.00      A   
ATOM   1717  CB  VAL   118       6.359 -40.732  17.646  1.00  0.00      A   
ATOM   1718  HB  VAL   118       6.619 -40.715  18.726  1.00  0.00      A   
ATOM   1719  CG1 VAL   118       5.795 -42.186  17.358  1.00  0.00      A   
ATOM   1720 HG11 VAL   118       5.392 -42.191  16.322  1.00  0.00      A   
ATOM   1721 HG12 VAL   118       5.011 -42.405  18.114  1.00  0.00      A   
ATOM   1722 HG13 VAL   118       6.550 -43.001  17.389  1.00  0.00      A   
ATOM   1723  CG2 VAL   118       7.617 -40.657  16.865  1.00  0.00      A   
ATOM   1724 HG21 VAL   118       8.119 -41.648  16.853  1.00  0.00      A   
ATOM   1725 HG22 VAL   118       8.418 -40.016  17.292  1.00  0.00      A   
ATOM   1726 HG23 VAL   118       7.358 -40.333  15.834  1.00  0.00      A   
ATOM   1727  C   VAL   118       4.109 -39.806  17.778  1.00  0.00      A   
ATOM   1728  O   VAL   118       3.240 -40.202  16.974  1.00  0.00      A   
ATOM   1729  N   THR   119       3.791 -39.426  19.044  1.00  0.00      A   
ATOM   1730  HN  THR   119       4.579 -39.091  19.555  1.00  0.00      A   
ATOM   1731  CA  THR   119       2.408 -39.416  19.560  1.00  0.00      A   
ATOM   1732  HA  THR   119       1.977 -40.402  19.468  1.00  0.00      A   
ATOM   1733  CB  THR   119       2.496 -39.020  21.006  1.00  0.00      A   
ATOM   1734  HB  THR   119       3.188 -38.153  21.060  1.00  0.00      A   
ATOM   1735  OG1 THR   119       2.967 -40.072  21.775  1.00  0.00      A   
ATOM   1736  HG1 THR   119       3.923 -40.023  21.703  1.00  0.00      A   
ATOM   1737  CG2 THR   119       1.101 -38.629  21.619  1.00  0.00      A   
ATOM   1738 HG21 THR   119       0.880 -37.623  21.203  1.00  0.00      A   
ATOM   1739 HG22 THR   119       1.135 -38.585  22.728  1.00  0.00      A   
ATOM   1740 HG23 THR   119       0.292 -39.338  21.341  1.00  0.00      A   
ATOM   1741  C   THR   119       1.414 -38.504  18.844  1.00  0.00      A   
ATOM   1742  O   THR   119       0.355 -38.879  18.319  1.00  0.00      A   
ATOM   1743  N   THR   120       1.794 -37.230  18.559  1.00  0.00      A   
ATOM   1744  HN  THR   120       2.608 -36.873  19.010  1.00  0.00      A   
ATOM   1745  CA  THR   120       1.078 -36.232  17.783  1.00  0.00      A   
ATOM   1746  HA  THR   120       0.133 -36.063  18.278  1.00  0.00      A   
ATOM   1747  CB  THR   120       1.709 -34.851  17.781  1.00  0.00      A   
ATOM   1748  HB  THR   120       2.701 -34.911  17.284  1.00  0.00      A   
ATOM   1749  OG1 THR   120       2.027 -34.345  19.022  1.00  0.00      A   
ATOM   1750  HG1 THR   120       2.709 -34.937  19.348  1.00  0.00      A   
ATOM   1751  CG2 THR   120       0.760 -33.819  17.143  1.00  0.00      A   
ATOM   1752 HG21 THR   120      -0.255 -33.888  17.588  1.00  0.00      A   
ATOM   1753 HG22 THR   120       0.566 -33.953  16.057  1.00  0.00      A   
ATOM   1754 HG23 THR   120       1.294 -32.852  17.264  1.00  0.00      A   
ATOM   1755  C   THR   120       0.851 -36.679  16.348  1.00  0.00      A   
ATOM   1756  O   THR   120      -0.220 -36.532  15.733  1.00  0.00      A   
ATOM   1757  N   LEU   121       1.908 -37.291  15.776  1.00  0.00      A   
ATOM   1758  HN  LEU   121       2.760 -37.561  16.219  1.00  0.00      A   
ATOM   1759  CA  LEU   121       1.758 -37.892  14.408  1.00  0.00      A   
ATOM   1760  HA  LEU   121       1.323 -37.147  13.758  1.00  0.00      A   
ATOM   1761  CB  LEU   121       3.119 -38.322  13.753  1.00  0.00      A   
ATOM   1762  HB1 LEU   121       3.641 -39.022  14.440  1.00  0.00      A   
ATOM   1763  HB2 LEU   121       3.803 -37.447  13.773  1.00  0.00      A   
ATOM   1764  CG  LEU   121       3.226 -38.831  12.286  1.00  0.00      A   
ATOM   1765  HG  LEU   121       2.986 -39.916  12.295  1.00  0.00      A   
ATOM   1766  CD1 LEU   121       2.285 -38.046  11.269  1.00  0.00      A   
ATOM   1767 HD11 LEU   121       2.578 -36.979  11.171  1.00  0.00      A   
ATOM   1768 HD12 LEU   121       1.219 -38.260  11.499  1.00  0.00      A   
ATOM   1769 HD13 LEU   121       2.513 -38.673  10.381  1.00  0.00      A   
ATOM   1770  CD2 LEU   121       4.645 -38.602  11.803  1.00  0.00      A   
ATOM   1771 HD21 LEU   121       4.728 -39.053  10.791  1.00  0.00      A   
ATOM   1772 HD22 LEU   121       5.406 -38.869  12.568  1.00  0.00      A   
ATOM   1773 HD23 LEU   121       4.740 -37.529  11.531  1.00  0.00      A   
ATOM   1774  C   LEU   121       0.813 -39.078  14.324  1.00  0.00      A   
ATOM   1775  O   LEU   121       0.105 -39.145  13.367  1.00  0.00      A   
ATOM   1776  N   VAL   122       0.721 -40.020  15.270  1.00  0.00      A   
ATOM   1777  HN  VAL   122       1.324 -39.953  16.062  1.00  0.00      A   
ATOM   1778  CA  VAL   122      -0.278 -41.116  15.152  1.00  0.00      A   
ATOM   1779  HA  VAL   122      -0.350 -41.459  14.130  1.00  0.00      A   
ATOM   1780  CB  VAL   122       0.021 -42.304  16.060  1.00  0.00      A   
ATOM   1781  HB  VAL   122       0.147 -41.943  17.103  1.00  0.00      A   
ATOM   1782  CG1 VAL   122      -0.980 -43.424  15.869  1.00  0.00      A   
ATOM   1783 HG11 VAL   122      -1.321 -43.648  14.836  1.00  0.00      A   
ATOM   1784 HG12 VAL   122      -1.809 -43.305  16.598  1.00  0.00      A   
ATOM   1785 HG13 VAL   122      -0.576 -44.432  16.102  1.00  0.00      A   
ATOM   1786  CG2 VAL   122       1.503 -42.623  15.687  1.00  0.00      A   
ATOM   1787 HG21 VAL   122       2.231 -41.790  15.789  1.00  0.00      A   
ATOM   1788 HG22 VAL   122       1.541 -42.981  14.635  1.00  0.00      A   
ATOM   1789 HG23 VAL   122       1.873 -43.485  16.282  1.00  0.00      A   
ATOM   1790  C   VAL   122      -1.722 -40.611  15.352  1.00  0.00      A   
ATOM   1791  O   VAL   122      -2.644 -41.088  14.697  1.00  0.00      A   
ATOM   1792  N   GLY   123      -1.971 -39.606  16.205  1.00  0.00      A   
ATOM   1793  HN  GLY   123      -1.320 -39.405  16.932  1.00  0.00      A   
ATOM   1794  CA  GLY   123      -3.172 -38.793  16.134  1.00  0.00      A   
ATOM   1795  HA1 GLY   123      -3.161 -38.019  16.887  1.00  0.00      A   
ATOM   1796  HA2 GLY   123      -3.950 -39.485  16.419  1.00  0.00      A   
ATOM   1797  C   GLY   123      -3.577 -38.151  14.852  1.00  0.00      A   
ATOM   1798  O   GLY   123      -4.730 -38.235  14.400  1.00  0.00      A   
ATOM   1799  N   GLU   124      -2.579 -37.578  14.106  1.00  0.00      A   
ATOM   1800  HN  GLU   124      -1.665 -37.464  14.487  1.00  0.00      A   
ATOM   1801  CA  GLU   124      -2.855 -36.995  12.831  1.00  0.00      A   
ATOM   1802  HA  GLU   124      -3.598 -36.223  12.973  1.00  0.00      A   
ATOM   1803  CB  GLU   124      -1.589 -36.367  12.256  1.00  0.00      A   
ATOM   1804  HB1 GLU   124      -1.608 -36.135  11.169  1.00  0.00      A   
ATOM   1805  HB2 GLU   124      -0.741 -37.076  12.368  1.00  0.00      A   
ATOM   1806  CG  GLU   124      -1.173 -35.028  13.000  1.00  0.00      A   
ATOM   1807  HG1 GLU   124      -0.317 -34.703  12.371  1.00  0.00      A   
ATOM   1808  HG2 GLU   124      -0.727 -35.297  13.981  1.00  0.00      A   
ATOM   1809  CD  GLU   124      -2.200 -33.995  13.139  1.00  0.00      A   
ATOM   1810  OE1 GLU   124      -2.615 -33.678  14.292  1.00  0.00      A   
ATOM   1811  OE2 GLU   124      -2.757 -33.561  12.122  1.00  0.00      A   
ATOM   1812  C   GLU   124      -3.341 -37.902  11.682  1.00  0.00      A   
ATOM   1813  O   GLU   124      -4.273 -37.553  10.916  1.00  0.00      A   
ATOM   1814  N   MET   125      -2.714 -39.104  11.655  1.00  0.00      A   
ATOM   1815  HN  MET   125      -1.891 -39.219  12.206  1.00  0.00      A   
ATOM   1816  CA  MET   125      -3.050 -40.164  10.755  1.00  0.00      A   
ATOM   1817  HA  MET   125      -3.050 -39.830   9.728  1.00  0.00      A   
ATOM   1818  CB  MET   125      -1.946 -41.245  10.957  1.00  0.00      A   
ATOM   1819  HB1 MET   125      -2.344 -42.048  10.301  1.00  0.00      A   
ATOM   1820  HB2 MET   125      -1.919 -41.519  12.033  1.00  0.00      A   
ATOM   1821  CG  MET   125      -0.545 -40.842  10.517  1.00  0.00      A   
ATOM   1822  HG1 MET   125      -0.377 -39.844  10.976  1.00  0.00      A   
ATOM   1823  HG2 MET   125      -0.388 -40.831   9.417  1.00  0.00      A   
ATOM   1824  SD  MET   125       0.667 -41.972  11.217  1.00  0.00      A   
ATOM   1825  CE  MET   125       2.024 -41.560  10.009  1.00  0.00      A   
ATOM   1826  HE1 MET   125       2.097 -40.455  10.099  1.00  0.00      A   
ATOM   1827  HE2 MET   125       1.723 -41.838   8.977  1.00  0.00      A   
ATOM   1828  HE3 MET   125       2.956 -42.144  10.166  1.00  0.00      A   
ATOM   1829  C   MET   125      -4.467 -40.626  10.960  1.00  0.00      A   
ATOM   1830  O   MET   125      -5.197 -40.893   9.977  1.00  0.00      A   
ATOM   1831  N   ALA   126      -4.861 -40.706  12.235  1.00  0.00      A   
ATOM   1832  HN  ALA   126      -4.261 -40.480  12.998  1.00  0.00      A   
ATOM   1833  CA  ALA   126      -6.241 -41.047  12.704  1.00  0.00      A   
ATOM   1834  HA  ALA   126      -6.446 -41.958  12.162  1.00  0.00      A   
ATOM   1835  CB  ALA   126      -6.288 -41.172  14.200  1.00  0.00      A   
ATOM   1836  HB1 ALA   126      -5.658 -42.018  14.549  1.00  0.00      A   
ATOM   1837  HB2 ALA   126      -7.327 -41.309  14.567  1.00  0.00      A   
ATOM   1838  HB3 ALA   126      -6.036 -40.286  14.822  1.00  0.00      A   
ATOM   1839  C   ALA   126      -7.286 -39.939  12.339  1.00  0.00      A   
ATOM   1840  O   ALA   126      -8.330 -40.309  11.825  1.00  0.00      A   
ATOM   1841  N   LYS   127      -6.898 -38.642  12.441  1.00  0.00      A   
ATOM   1842  HN  LYS   127      -6.066 -38.420  12.943  1.00  0.00      A   
ATOM   1843  CA  LYS   127      -7.699 -37.479  11.980  1.00  0.00      A   
ATOM   1844  HA  LYS   127      -8.633 -37.426  12.519  1.00  0.00      A   
ATOM   1845  CB  LYS   127      -6.973 -36.185  12.289  1.00  0.00      A   
ATOM   1846  HB1 LYS   127      -7.306 -35.289  11.724  1.00  0.00      A   
ATOM   1847  HB2 LYS   127      -5.873 -36.257  12.150  1.00  0.00      A   
ATOM   1848  CG  LYS   127      -7.084 -35.815  13.792  1.00  0.00      A   
ATOM   1849  HG1 LYS   127      -6.871 -36.713  14.411  1.00  0.00      A   
ATOM   1850  HG2 LYS   127      -8.120 -35.427  13.892  1.00  0.00      A   
ATOM   1851  CD  LYS   127      -6.021 -34.804  14.296  1.00  0.00      A   
ATOM   1852  HD1 LYS   127      -5.013 -35.247  14.146  1.00  0.00      A   
ATOM   1853  HD2 LYS   127      -6.218 -34.546  15.359  1.00  0.00      A   
ATOM   1854  CE  LYS   127      -6.081 -33.404  13.729  1.00  0.00      A   
ATOM   1855  HE1 LYS   127      -7.077 -32.915  13.788  1.00  0.00      A   
ATOM   1856  HE2 LYS   127      -5.730 -33.424  12.675  1.00  0.00      A   
ATOM   1857  NZ  LYS   127      -5.070 -32.608  14.467  1.00  0.00      A   
ATOM   1858  HZ1 LYS   127      -4.068 -32.856  14.334  1.00  0.00      A   
ATOM   1859  HZ2 LYS   127      -5.332 -32.731  15.466  1.00  0.00      A   
ATOM   1860  HZ3 LYS   127      -5.111 -31.589  14.266  1.00  0.00      A   
ATOM   1861  C   LYS   127      -8.170 -37.552  10.569  1.00  0.00      A   
ATOM   1862  O   LYS   127      -9.336 -37.372  10.163  1.00  0.00      A   
ATOM   1863  N   ALA   128      -7.264 -37.856   9.656  1.00  0.00      A   
ATOM   1864  HN  ALA   128      -6.331 -37.983   9.984  1.00  0.00      A   
ATOM   1865  CA  ALA   128      -7.482 -38.017   8.222  1.00  0.00      A   
ATOM   1866  HA  ALA   128      -7.839 -37.087   7.804  1.00  0.00      A   
ATOM   1867  CB  ALA   128      -6.129 -38.212   7.490  1.00  0.00      A   
ATOM   1868  HB1 ALA   128      -5.566 -37.272   7.675  1.00  0.00      A   
ATOM   1869  HB2 ALA   128      -6.179 -38.340   6.388  1.00  0.00      A   
ATOM   1870  HB3 ALA   128      -5.546 -39.033   7.960  1.00  0.00      A   
ATOM   1871  C   ALA   128      -8.380 -39.172   7.806  1.00  0.00      A   
ATOM   1872  O   ALA   128      -9.282 -39.044   6.954  1.00  0.00      A   
ATOM   1873  N   ALA   129      -8.341 -40.313   8.575  1.00  0.00      A   
ATOM   1874  HN  ALA   129      -7.459 -40.435   9.023  1.00  0.00      A   
ATOM   1875  CA  ALA   129      -9.314 -41.394   8.378  1.00  0.00      A   
ATOM   1876  HA  ALA   129      -9.485 -41.457   7.313  1.00  0.00      A   
ATOM   1877  CB  ALA   129      -8.699 -42.704   8.965  1.00  0.00      A   
ATOM   1878  HB1 ALA   129      -9.332 -43.582   8.714  1.00  0.00      A   
ATOM   1879  HB2 ALA   129      -8.490 -42.564  10.048  1.00  0.00      A   
ATOM   1880  HB3 ALA   129      -7.777 -42.965   8.402  1.00  0.00      A   
ATOM   1881  C   ALA   129     -10.608 -41.147   9.120  1.00  0.00      A   
ATOM   1882  O   ALA   129     -11.503 -41.970   9.016  1.00  0.00      A   
ATOM   1883  N   GLY   130     -10.638 -40.031   9.855  1.00  0.00      A   
ATOM   1884  HN  GLY   130      -9.785 -39.518   9.908  1.00  0.00      A   
ATOM   1885  CA  GLY   130     -11.823 -39.480  10.519  1.00  0.00      A   
ATOM   1886  HA1 GLY   130     -12.671 -39.606   9.862  1.00  0.00      A   
ATOM   1887  HA2 GLY   130     -11.485 -38.480  10.747  1.00  0.00      A   
ATOM   1888  C   GLY   130     -12.029 -40.246  11.808  1.00  0.00      A   
ATOM   1889  O   GLY   130     -13.123 -40.141  12.310  1.00  0.00      A   
ATOM   1890  N   VAL   131     -11.027 -40.995  12.390  1.00  0.00      A   
ATOM   1891  HN  VAL   131     -10.081 -40.750  12.189  1.00  0.00      A   
ATOM   1892  CA  VAL   131     -11.180 -41.673  13.698  1.00  0.00      A   
ATOM   1893  HA  VAL   131     -12.172 -42.087  13.799  1.00  0.00      A   
ATOM   1894  CB  VAL   131     -10.143 -42.695  13.825  1.00  0.00      A   
ATOM   1895  HB  VAL   131      -9.183 -42.349  13.385  1.00  0.00      A   
ATOM   1896  CG1 VAL   131      -9.918 -43.223  15.263  1.00  0.00      A   
ATOM   1897 HG11 VAL   131     -10.841 -43.716  15.635  1.00  0.00      A   
ATOM   1898 HG12 VAL   131      -9.681 -42.482  16.057  1.00  0.00      A   
ATOM   1899 HG13 VAL   131      -9.139 -44.004  15.394  1.00  0.00      A   
ATOM   1900  CG2 VAL   131     -10.482 -43.883  12.882  1.00  0.00      A   
ATOM   1901 HG21 VAL   131     -11.326 -44.509  13.243  1.00  0.00      A   
ATOM   1902 HG22 VAL   131      -9.635 -44.600  12.827  1.00  0.00      A   
ATOM   1903 HG23 VAL   131     -10.657 -43.589  11.825  1.00  0.00      A   
ATOM   1904  C   VAL   131     -11.112 -40.553  14.707  1.00  0.00      A   
ATOM   1905  O   VAL   131     -10.320 -39.602  14.554  1.00  0.00      A   
ATOM   1906  N   ASN   132     -12.027 -40.592  15.717  1.00  0.00      A   
ATOM   1907  HN  ASN   132     -12.629 -41.377  15.838  1.00  0.00      A   
ATOM   1908  CA  ASN   132     -12.149 -39.460  16.629  1.00  0.00      A   
ATOM   1909  HA  ASN   132     -11.836 -38.578  16.090  1.00  0.00      A   
ATOM   1910  CB  ASN   132     -13.629 -39.299  17.112  1.00  0.00      A   
ATOM   1911  HB1 ASN   132     -13.871 -40.150  17.783  1.00  0.00      A   
ATOM   1912  HB2 ASN   132     -14.226 -39.268  16.176  1.00  0.00      A   
ATOM   1913  CG  ASN   132     -13.793 -37.941  17.819  1.00  0.00      A   
ATOM   1914  OD1 ASN   132     -12.971 -37.033  17.652  1.00  0.00      A   
ATOM   1915  ND2 ASN   132     -14.793 -37.905  18.760  1.00  0.00      A   
ATOM   1916 HD21 ASN   132     -15.005 -37.136  19.363  1.00  0.00      A   
ATOM   1917 HD22 ASN   132     -15.338 -38.732  18.903  1.00  0.00      A   
ATOM   1918  C   ASN   132     -11.130 -39.706  17.738  1.00  0.00      A   
ATOM   1919  O   ASN   132     -11.153 -40.775  18.371  1.00  0.00      A   
ATOM   1920  N   VAL   133     -10.175 -38.853  17.868  1.00  0.00      A   
ATOM   1921  HN  VAL   133     -10.192 -38.021  17.320  1.00  0.00      A   
ATOM   1922  CA  VAL   133      -9.001 -39.219  18.701  1.00  0.00      A   
ATOM   1923  HA  VAL   133      -9.130 -40.195  19.145  1.00  0.00      A   
ATOM   1924  CB  VAL   133      -7.752 -39.313  17.763  1.00  0.00      A   
ATOM   1925  HB  VAL   133      -8.045 -39.975  16.921  1.00  0.00      A   
ATOM   1926  CG1 VAL   133      -7.349 -37.999  17.127  1.00  0.00      A   
ATOM   1927 HG11 VAL   133      -8.223 -37.494  16.665  1.00  0.00      A   
ATOM   1928 HG12 VAL   133      -6.540 -38.144  16.379  1.00  0.00      A   
ATOM   1929 HG13 VAL   133      -6.891 -37.242  17.800  1.00  0.00      A   
ATOM   1930  CG2 VAL   133      -6.584 -39.875  18.492  1.00  0.00      A   
ATOM   1931 HG21 VAL   133      -6.852 -40.716  19.165  1.00  0.00      A   
ATOM   1932 HG22 VAL   133      -6.007 -39.203  19.163  1.00  0.00      A   
ATOM   1933 HG23 VAL   133      -5.739 -40.187  17.842  1.00  0.00      A   
ATOM   1934  C   VAL   133      -8.758 -38.313  19.892  1.00  0.00      A   
ATOM   1935  O   VAL   133      -8.924 -37.099  19.832  1.00  0.00      A   
ATOM   1936  N   GLY   134      -8.467 -38.921  21.066  1.00  0.00      A   
ATOM   1937  HN  GLY   134      -8.323 -39.907  21.075  1.00  0.00      A   
ATOM   1938  CA  GLY   134      -7.995 -38.177  22.231  1.00  0.00      A   
ATOM   1939  HA1 GLY   134      -8.326 -38.684  23.125  1.00  0.00      A   
ATOM   1940  HA2 GLY   134      -8.259 -37.131  22.183  1.00  0.00      A   
ATOM   1941  C   GLY   134      -6.473 -38.262  22.257  1.00  0.00      A   
ATOM   1942  O   GLY   134      -5.904 -39.307  21.840  1.00  0.00      A   
ATOM   1943  N   VAL   135      -5.750 -37.204  22.726  1.00  0.00      A   
ATOM   1944  HN  VAL   135      -6.049 -36.363  23.170  1.00  0.00      A   
ATOM   1945  CA  VAL   135      -4.298 -37.210  22.566  1.00  0.00      A   
ATOM   1946  HA  VAL   135      -3.941 -38.214  22.388  1.00  0.00      A   
ATOM   1947  CB  VAL   135      -3.882 -36.205  21.559  1.00  0.00      A   
ATOM   1948  HB  VAL   135      -4.131 -35.152  21.810  1.00  0.00      A   
ATOM   1949  CG1 VAL   135      -2.337 -36.240  21.322  1.00  0.00      A   
ATOM   1950 HG11 VAL   135      -1.807 -36.030  22.275  1.00  0.00      A   
ATOM   1951 HG12 VAL   135      -1.994 -35.425  20.650  1.00  0.00      A   
ATOM   1952 HG13 VAL   135      -2.116 -37.227  20.862  1.00  0.00      A   
ATOM   1953  CG2 VAL   135      -4.525 -36.528  20.225  1.00  0.00      A   
ATOM   1954 HG21 VAL   135      -5.593 -36.259  20.372  1.00  0.00      A   
ATOM   1955 HG22 VAL   135      -4.350 -37.582  19.922  1.00  0.00      A   
ATOM   1956 HG23 VAL   135      -4.226 -35.933  19.336  1.00  0.00      A   
ATOM   1957  C   VAL   135      -3.715 -36.889  23.985  1.00  0.00      A   
ATOM   1958  O   VAL   135      -4.046 -35.918  24.631  1.00  0.00      A   
ATOM   1959  N   GLY   136      -2.869 -37.759  24.545  1.00  0.00      A   
ATOM   1960  HN  GLY   136      -2.427 -38.384  23.906  1.00  0.00      A   
ATOM   1961  CA  GLY   136      -2.538 -37.818  25.985  1.00  0.00      A   
ATOM   1962  HA1 GLY   136      -2.732 -38.848  26.245  1.00  0.00      A   
ATOM   1963  HA2 GLY   136      -3.148 -37.135  26.558  1.00  0.00      A   
ATOM   1964  C   GLY   136      -1.085 -37.604  26.294  1.00  0.00      A   
ATOM   1965  O   GLY   136      -0.107 -37.931  25.593  1.00  0.00      A   
ATOM   1966  N   GLY   137      -0.884 -37.061  27.478  1.00  0.00      A   
ATOM   1967  HN  GLY   137      -1.656 -36.887  28.085  1.00  0.00      A   
ATOM   1968  CA  GLY   137       0.461 -36.820  28.079  1.00  0.00      A   
ATOM   1969  HA1 GLY   137       1.143 -36.332  27.398  1.00  0.00      A   
ATOM   1970  HA2 GLY   137       0.760 -37.787  28.457  1.00  0.00      A   
ATOM   1971  C   GLY   137       0.400 -35.889  29.266  1.00  0.00      A   
ATOM   1972  O   GLY   137      -0.629 -35.638  29.881  1.00  0.00      A   
ATOM   1973  N   ASN   138       1.586 -35.455  29.680  1.00  0.00      A   
ATOM   1974  HN  ASN   138       2.491 -35.773  29.406  1.00  0.00      A   
ATOM   1975  CA  ASN   138       1.783 -34.620  30.796  1.00  0.00      A   
ATOM   1976  HA  ASN   138       1.319 -34.998  31.696  1.00  0.00      A   
ATOM   1977  CB  ASN   138       3.308 -34.371  31.108  1.00  0.00      A   
ATOM   1978  HB1 ASN   138       3.438 -33.538  31.832  1.00  0.00      A   
ATOM   1979  HB2 ASN   138       3.926 -34.061  30.238  1.00  0.00      A   
ATOM   1980  CG  ASN   138       3.860 -35.604  31.736  1.00  0.00      A   
ATOM   1981  OD1 ASN   138       5.030 -35.984  31.457  1.00  0.00      A   
ATOM   1982  ND2 ASN   138       3.134 -36.193  32.704  1.00  0.00      A   
ATOM   1983 HD21 ASN   138       3.486 -37.022  33.138  1.00  0.00      A   
ATOM   1984 HD22 ASN   138       2.385 -35.776  33.218  1.00  0.00      A   
ATOM   1985  C   ASN   138       1.060 -33.212  30.768  1.00  0.00      A   
ATOM   1986  O   ASN   138       0.596 -32.721  31.768  1.00  0.00      A   
ATOM   1987  N   ILE   139       1.062 -32.480  29.645  1.00  0.00      A   
ATOM   1988  HN  ILE   139       1.411 -32.843  28.785  1.00  0.00      A   
ATOM   1989  CA  ILE   139       0.391 -31.165  29.596  1.00  0.00      A   
ATOM   1990  HA  ILE   139      -0.032 -30.853  30.539  1.00  0.00      A   
ATOM   1991  CB  ILE   139       1.411 -30.109  29.105  1.00  0.00      A   
ATOM   1992  HB  ILE   139       2.249 -30.404  29.773  1.00  0.00      A   
ATOM   1993  CG2 ILE   139       1.840 -30.336  27.638  1.00  0.00      A   
ATOM   1994 HG21 ILE   139       0.997 -30.718  27.023  1.00  0.00      A   
ATOM   1995 HG22 ILE   139       2.671 -31.073  27.660  1.00  0.00      A   
ATOM   1996 HG23 ILE   139       2.200 -29.378  27.206  1.00  0.00      A   
ATOM   1997  CG1 ILE   139       1.096 -28.620  29.338  1.00  0.00      A   
ATOM   1998 HG11 ILE   139       0.038 -28.296  29.233  1.00  0.00      A   
ATOM   1999 HG12 ILE   139       1.756 -28.037  28.661  1.00  0.00      A   
ATOM   2000  CD  ILE   139       1.540 -28.079  30.701  1.00  0.00      A   
ATOM   2001  HD1 ILE   139       2.627 -28.242  30.866  1.00  0.00      A   
ATOM   2002  HD2 ILE   139       1.099 -28.679  31.525  1.00  0.00      A   
ATOM   2003  HD3 ILE   139       1.320 -27.010  30.906  1.00  0.00      A   
ATOM   2004  C   ILE   139      -0.892 -31.275  28.743  1.00  0.00      A   
ATOM   2005  O   ILE   139      -1.576 -30.233  28.536  1.00  0.00      A   
ATOM   2006  N   GLY   140      -1.190 -32.511  28.257  1.00  0.00      A   
ATOM   2007  HN  GLY   140      -0.716 -33.240  28.743  1.00  0.00      A   
ATOM   2008  CA  GLY   140      -2.360 -32.816  27.360  1.00  0.00      A   
ATOM   2009  HA1 GLY   140      -2.194 -33.844  27.074  1.00  0.00      A   
ATOM   2010  HA2 GLY   140      -2.423 -32.061  26.589  1.00  0.00      A   
ATOM   2011  C   GLY   140      -3.769 -32.818  28.064  1.00  0.00      A   
ATOM   2012  O   GLY   140      -3.798 -32.177  29.074  1.00  0.00      A   
ATOM   2013  N   LEU   141      -4.839 -33.420  27.468  1.00  0.00      A   
ATOM   2014  HN  LEU   141      -4.686 -33.731  26.534  1.00  0.00      A   
ATOM   2015  CA  LEU   141      -6.169 -33.560  28.096  1.00  0.00      A   
ATOM   2016  HA  LEU   141      -6.596 -32.586  28.281  1.00  0.00      A   
ATOM   2017  CB  LEU   141      -7.037 -34.411  27.184  1.00  0.00      A   
ATOM   2018  HB1 LEU   141      -7.890 -34.919  27.682  1.00  0.00      A   
ATOM   2019  HB2 LEU   141      -6.414 -35.217  26.740  1.00  0.00      A   
ATOM   2020  CG  LEU   141      -7.720 -33.601  25.958  1.00  0.00      A   
ATOM   2021  HG  LEU   141      -6.961 -32.965  25.454  1.00  0.00      A   
ATOM   2022  CD1 LEU   141      -8.068 -34.598  24.820  1.00  0.00      A   
ATOM   2023 HD11 LEU   141      -7.167 -35.149  24.475  1.00  0.00      A   
ATOM   2024 HD12 LEU   141      -8.647 -34.186  23.966  1.00  0.00      A   
ATOM   2025 HD13 LEU   141      -8.828 -35.313  25.201  1.00  0.00      A   
ATOM   2026  CD2 LEU   141      -8.884 -32.837  26.406  1.00  0.00      A   
ATOM   2027 HD21 LEU   141      -8.575 -32.172  27.242  1.00  0.00      A   
ATOM   2028 HD22 LEU   141      -9.694 -33.485  26.803  1.00  0.00      A   
ATOM   2029 HD23 LEU   141      -9.289 -32.194  25.596  1.00  0.00      A   
ATOM   2030  C   LEU   141      -6.080 -34.307  29.387  1.00  0.00      A   
ATOM   2031  O   LEU   141      -5.452 -35.366  29.408  1.00  0.00      A   
ATOM   2032  N   PRO   142      -6.681 -33.902  30.452  1.00  0.00      A   
ATOM   2033  CD  PRO   142      -7.089 -32.547  30.672  1.00  0.00      A   
ATOM   2034  HD1 PRO   142      -7.990 -32.375  30.046  1.00  0.00      A   
ATOM   2035  HD2 PRO   142      -6.272 -31.848  30.389  1.00  0.00      A   
ATOM   2036  CA  PRO   142      -6.745 -34.715  31.694  1.00  0.00      A   
ATOM   2037  HA  PRO   142      -5.723 -34.855  32.013  1.00  0.00      A   
ATOM   2038  CB  PRO   142      -7.624 -33.824  32.637  1.00  0.00      A   
ATOM   2039  HB1 PRO   142      -7.439 -34.217  33.660  1.00  0.00      A   
ATOM   2040  HB2 PRO   142      -8.684 -34.146  32.547  1.00  0.00      A   
ATOM   2041  CG  PRO   142      -7.406 -32.362  32.184  1.00  0.00      A   
ATOM   2042  HG1 PRO   142      -8.281 -31.744  32.480  1.00  0.00      A   
ATOM   2043  HG2 PRO   142      -6.600 -31.992  32.852  1.00  0.00      A   
ATOM   2044  C   PRO   142      -7.292 -36.140  31.592  1.00  0.00      A   
ATOM   2045  O   PRO   142      -8.229 -36.344  30.788  1.00  0.00      A   
ATOM   2046  N   ALA   143      -6.838 -37.093  32.375  1.00  0.00      A   
ATOM   2047  HN  ALA   143      -6.142 -36.869  33.052  1.00  0.00      A   
ATOM   2048  CA  ALA   143      -7.343 -38.463  32.377  1.00  0.00      A   
ATOM   2049  HA  ALA   143      -6.990 -38.811  31.417  1.00  0.00      A   
ATOM   2050  CB  ALA   143      -6.630 -39.339  33.410  1.00  0.00      A   
ATOM   2051  HB1 ALA   143      -6.805 -40.425  33.252  1.00  0.00      A   
ATOM   2052  HB2 ALA   143      -7.138 -39.102  34.369  1.00  0.00      A   
ATOM   2053  HB3 ALA   143      -5.573 -39.091  33.643  1.00  0.00      A   
ATOM   2054  C   ALA   143      -8.902 -38.790  32.399  1.00  0.00      A   
ATOM   2055  O   ALA   143      -9.429 -39.622  31.604  1.00  0.00      A   
ATOM   2056  N   LEU   144      -9.679 -38.052  33.176  1.00  0.00      A   
ATOM   2057  HN  LEU   144      -9.285 -37.510  33.914  1.00  0.00      A   
ATOM   2058  CA  LEU   144     -11.104 -38.302  33.098  1.00  0.00      A   
ATOM   2059  HA  LEU   144     -11.447 -39.258  32.731  1.00  0.00      A   
ATOM   2060  CB  LEU   144     -11.613 -37.900  34.447  1.00  0.00      A   
ATOM   2061  HB1 LEU   144     -12.710 -38.070  34.479  1.00  0.00      A   
ATOM   2062  HB2 LEU   144     -11.375 -36.848  34.715  1.00  0.00      A   
ATOM   2063  CG  LEU   144     -11.032 -38.694  35.664  1.00  0.00      A   
ATOM   2064  HG  LEU   144      -9.941 -38.487  35.630  1.00  0.00      A   
ATOM   2065  CD1 LEU   144     -11.671 -38.188  36.999  1.00  0.00      A   
ATOM   2066 HD11 LEU   144     -11.215 -38.621  37.914  1.00  0.00      A   
ATOM   2067 HD12 LEU   144     -12.757 -38.396  36.891  1.00  0.00      A   
ATOM   2068 HD13 LEU   144     -11.552 -37.084  36.947  1.00  0.00      A   
ATOM   2069  CD2 LEU   144     -11.130 -40.197  35.521  1.00  0.00      A   
ATOM   2070 HD21 LEU   144     -12.197 -40.507  35.528  1.00  0.00      A   
ATOM   2071 HD22 LEU   144     -10.636 -40.785  36.324  1.00  0.00      A   
ATOM   2072 HD23 LEU   144     -10.782 -40.420  34.490  1.00  0.00      A   
ATOM   2073  C   LEU   144     -11.799 -37.478  32.065  1.00  0.00      A   
ATOM   2074  O   LEU   144     -13.009 -37.703  31.751  1.00  0.00      A   
ATOM   2075  N   MET   145     -11.060 -36.534  31.394  1.00  0.00      A   
ATOM   2076  HN  MET   145     -10.114 -36.367  31.662  1.00  0.00      A   
ATOM   2077  CA  MET   145     -11.518 -35.817  30.217  1.00  0.00      A   
ATOM   2078  HA  MET   145     -12.587 -35.969  30.223  1.00  0.00      A   
ATOM   2079  CB  MET   145     -11.215 -34.281  30.201  1.00  0.00      A   
ATOM   2080  HB1 MET   145     -11.542 -33.947  29.193  1.00  0.00      A   
ATOM   2081  HB2 MET   145     -10.152 -34.035  30.411  1.00  0.00      A   
ATOM   2082  CG  MET   145     -11.996 -33.469  31.251  1.00  0.00      A   
ATOM   2083  HG1 MET   145     -11.515 -32.468  31.205  1.00  0.00      A   
ATOM   2084  HG2 MET   145     -11.749 -33.837  32.270  1.00  0.00      A   
ATOM   2085  SD  MET   145     -13.807 -33.457  30.923  1.00  0.00      A   
ATOM   2086  CE  MET   145     -14.126 -32.586  32.521  1.00  0.00      A   
ATOM   2087  HE1 MET   145     -13.665 -33.162  33.352  1.00  0.00      A   
ATOM   2088  HE2 MET   145     -15.214 -32.449  32.700  1.00  0.00      A   
ATOM   2089  HE3 MET   145     -13.622 -31.596  32.518  1.00  0.00      A   
ATOM   2090  C   MET   145     -11.200 -36.487  28.864  1.00  0.00      A   
ATOM   2091  O   MET   145     -11.831 -36.194  27.877  1.00  0.00      A   
ATOM   2092  N   LEU   146     -10.198 -37.385  28.824  1.00  0.00      A   
ATOM   2093  HN  LEU   146      -9.500 -37.324  29.533  1.00  0.00      A   
ATOM   2094  CA  LEU   146     -10.078 -38.351  27.790  1.00  0.00      A   
ATOM   2095  HA  LEU   146     -10.049 -37.862  26.827  1.00  0.00      A   
ATOM   2096  CB  LEU   146      -8.725 -39.156  27.853  1.00  0.00      A   
ATOM   2097  HB1 LEU   146      -8.787 -40.007  27.142  1.00  0.00      A   
ATOM   2098  HB2 LEU   146      -8.616 -39.629  28.853  1.00  0.00      A   
ATOM   2099  CG  LEU   146      -7.510 -38.348  27.303  1.00  0.00      A   
ATOM   2100  HG  LEU   146      -7.614 -37.361  27.802  1.00  0.00      A   
ATOM   2101  CD1 LEU   146      -6.114 -38.891  27.826  1.00  0.00      A   
ATOM   2102 HD11 LEU   146      -5.419 -38.143  27.388  1.00  0.00      A   
ATOM   2103 HD12 LEU   146      -5.937 -39.957  27.570  1.00  0.00      A   
ATOM   2104 HD13 LEU   146      -6.066 -38.764  28.929  1.00  0.00      A   
ATOM   2105  CD2 LEU   146      -7.438 -38.084  25.771  1.00  0.00      A   
ATOM   2106 HD21 LEU   146      -6.675 -37.312  25.534  1.00  0.00      A   
ATOM   2107 HD22 LEU   146      -8.394 -37.710  25.348  1.00  0.00      A   
ATOM   2108 HD23 LEU   146      -7.240 -39.048  25.255  1.00  0.00      A   
ATOM   2109  C   LEU   146     -11.235 -39.369  27.830  1.00  0.00      A   
ATOM   2110  O   LEU   146     -11.735 -39.814  26.854  1.00  0.00      A   
ATOM   2111  N   LEU   147     -11.774 -39.718  28.996  1.00  0.00      A   
ATOM   2112  HN  LEU   147     -11.285 -39.465  29.827  1.00  0.00      A   
ATOM   2113  CA  LEU   147     -12.928 -40.632  29.126  1.00  0.00      A   
ATOM   2114  HA  LEU   147     -12.661 -41.565  28.652  1.00  0.00      A   
ATOM   2115  CB  LEU   147     -13.374 -40.880  30.632  1.00  0.00      A   
ATOM   2116  HB1 LEU   147     -14.334 -41.439  30.653  1.00  0.00      A   
ATOM   2117  HB2 LEU   147     -13.520 -39.991  31.282  1.00  0.00      A   
ATOM   2118  CG  LEU   147     -12.495 -41.956  31.425  1.00  0.00      A   
ATOM   2119  HG  LEU   147     -11.493 -41.484  31.337  1.00  0.00      A   
ATOM   2120  CD1 LEU   147     -12.893 -42.043  32.874  1.00  0.00      A   
ATOM   2121 HD11 LEU   147     -13.947 -42.342  33.062  1.00  0.00      A   
ATOM   2122 HD12 LEU   147     -12.795 -41.062  33.387  1.00  0.00      A   
ATOM   2123 HD13 LEU   147     -12.273 -42.776  33.433  1.00  0.00      A   
ATOM   2124  CD2 LEU   147     -12.524 -43.377  30.774  1.00  0.00      A   
ATOM   2125 HD21 LEU   147     -12.222 -43.272  29.710  1.00  0.00      A   
ATOM   2126 HD22 LEU   147     -13.532 -43.839  30.842  1.00  0.00      A   
ATOM   2127 HD23 LEU   147     -11.861 -44.150  31.219  1.00  0.00      A   
ATOM   2128  C   LEU   147     -14.174 -40.060  28.451  1.00  0.00      A   
ATOM   2129  O   LEU   147     -14.677 -39.006  28.824  1.00  0.00      A   
ATOM   2130  N   ASP   148     -14.628 -40.668  27.381  1.00  0.00      A   
ATOM   2131  HN  ASP   148     -14.288 -41.579  27.163  1.00  0.00      A   
ATOM   2132  CA  ASP   148     -15.384 -39.982  26.447  1.00  0.00      A   
ATOM   2133  HA  ASP   148     -16.339 -39.626  26.804  1.00  0.00      A   
ATOM   2134  CB  ASP   148     -14.606 -38.742  25.762  1.00  0.00      A   
ATOM   2135  HB1 ASP   148     -13.704 -39.133  25.244  1.00  0.00      A   
ATOM   2136  HB2 ASP   148     -14.300 -38.080  26.600  1.00  0.00      A   
ATOM   2137  CG  ASP   148     -15.436 -37.903  24.799  1.00  0.00      A   
ATOM   2138  OD1 ASP   148     -14.809 -37.010  24.122  1.00  0.00      A   
ATOM   2139  OD2 ASP   148     -16.713 -38.111  24.704  1.00  0.00      A   
ATOM   2140  C   ASP   148     -15.772 -41.001  25.350  1.00  0.00      A   
ATOM   2141  O   ASP   148     -15.025 -41.462  24.539  1.00  0.00      A   
ATOM   2142  N   ASP   149     -17.107 -41.298  25.194  1.00  0.00      A   
ATOM   2143  HN  ASP   149     -17.676 -40.820  25.858  1.00  0.00      A   
ATOM   2144  CA  ASP   149     -17.670 -42.248  24.237  1.00  0.00      A   
ATOM   2145  HA  ASP   149     -17.076 -43.146  24.326  1.00  0.00      A   
ATOM   2146  CB  ASP   149     -19.083 -42.581  24.737  1.00  0.00      A   
ATOM   2147  HB1 ASP   149     -19.529 -43.455  24.215  1.00  0.00      A   
ATOM   2148  HB2 ASP   149     -19.628 -41.616  24.654  1.00  0.00      A   
ATOM   2149  CG  ASP   149     -19.135 -43.088  26.150  1.00  0.00      A   
ATOM   2150  OD1 ASP   149     -20.276 -43.164  26.758  1.00  0.00      A   
ATOM   2151  OD2 ASP   149     -18.051 -43.487  26.724  1.00  0.00      A   
ATOM   2152  C   ASP   149     -17.736 -41.695  22.809  1.00  0.00      A   
ATOM   2153  O   ASP   149     -17.969 -42.419  21.845  1.00  0.00      A   
ATOM   2154  N   GLU   150     -17.417 -40.392  22.642  1.00  0.00      A   
ATOM   2155  HN  GLU   150     -17.195 -39.803  23.414  1.00  0.00      A   
ATOM   2156  CA  GLU   150     -17.064 -39.836  21.361  1.00  0.00      A   
ATOM   2157  HA  GLU   150     -17.831 -40.022  20.624  1.00  0.00      A   
ATOM   2158  CB  GLU   150     -17.096 -38.219  21.397  1.00  0.00      A   
ATOM   2159  HB1 GLU   150     -16.805 -37.848  20.391  1.00  0.00      A   
ATOM   2160  HB2 GLU   150     -16.274 -38.091  22.133  1.00  0.00      A   
ATOM   2161  CG  GLU   150     -18.476 -37.652  21.724  1.00  0.00      A   
ATOM   2162  HG1 GLU   150     -18.675 -37.705  22.816  1.00  0.00      A   
ATOM   2163  HG2 GLU   150     -19.223 -38.260  21.171  1.00  0.00      A   
ATOM   2164  CD  GLU   150     -18.672 -36.262  21.200  1.00  0.00      A   
ATOM   2165  OE1 GLU   150     -17.885 -35.385  21.601  1.00  0.00      A   
ATOM   2166  OE2 GLU   150     -19.733 -35.945  20.613  1.00  0.00      A   
ATOM   2167  C   GLU   150     -15.699 -40.307  20.823  1.00  0.00      A   
ATOM   2168  O   GLU   150     -15.597 -40.492  19.625  1.00  0.00      A   
ATOM   2169  N   CYS   151     -14.648 -40.497  21.628  1.00  0.00      A   
ATOM   2170  HN  CYS   151     -14.699 -40.316  22.607  1.00  0.00      A   
ATOM   2171  CA  CYS   151     -13.396 -41.084  21.188  1.00  0.00      A   
ATOM   2172  HA  CYS   151     -13.080 -40.517  20.325  1.00  0.00      A   
ATOM   2173  CB  CYS   151     -12.258 -40.979  22.335  1.00  0.00      A   
ATOM   2174  HB1 CYS   151     -11.422 -41.638  22.016  1.00  0.00      A   
ATOM   2175  HB2 CYS   151     -12.748 -41.281  23.286  1.00  0.00      A   
ATOM   2176  SG  CYS   151     -11.634 -39.271  22.422  1.00  0.00      A   
ATOM   2177  HG1 CYS   151     -12.761 -38.580  22.519  1.00  0.00      A   
ATOM   2178  C   CYS   151     -13.374 -42.554  20.728  1.00  0.00      A   
ATOM   2179  O   CYS   151     -14.140 -43.438  21.176  1.00  0.00      A   
ATOM   2180  N   GLU   152     -12.466 -42.775  19.833  1.00  0.00      A   
ATOM   2181  HN  GLU   152     -11.927 -41.991  19.538  1.00  0.00      A   
ATOM   2182  CA  GLU   152     -12.356 -43.971  19.086  1.00  0.00      A   
ATOM   2183  HA  GLU   152     -12.905 -44.789  19.530  1.00  0.00      A   
ATOM   2184  CB  GLU   152     -12.894 -43.710  17.694  1.00  0.00      A   
ATOM   2185  HB1 GLU   152     -12.420 -44.458  17.023  1.00  0.00      A   
ATOM   2186  HB2 GLU   152     -12.630 -42.687  17.351  1.00  0.00      A   
ATOM   2187  CG  GLU   152     -14.441 -43.811  17.603  1.00  0.00      A   
ATOM   2188  HG1 GLU   152     -14.863 -43.002  18.237  1.00  0.00      A   
ATOM   2189  HG2 GLU   152     -14.728 -44.808  18.001  1.00  0.00      A   
ATOM   2190  CD  GLU   152     -14.868 -43.620  16.114  1.00  0.00      A   
ATOM   2191  OE1 GLU   152     -16.103 -43.341  15.982  1.00  0.00      A   
ATOM   2192  OE2 GLU   152     -14.053 -43.744  15.162  1.00  0.00      A   
ATOM   2193  C   GLU   152     -10.932 -44.402  19.100  1.00  0.00      A   
ATOM   2194  O   GLU   152     -10.644 -45.588  18.809  1.00  0.00      A   
ATOM   2195  N   LEU   153      -9.989 -43.560  19.440  1.00  0.00      A   
ATOM   2196  HN  LEU   153     -10.248 -42.597  19.436  1.00  0.00      A   
ATOM   2197  CA  LEU   153      -8.573 -43.802  19.734  1.00  0.00      A   
ATOM   2198  HA  LEU   153      -8.567 -44.837  20.044  1.00  0.00      A   
ATOM   2199  CB  LEU   153      -7.493 -43.638  18.592  1.00  0.00      A   
ATOM   2200  HB1 LEU   153      -6.491 -43.503  19.054  1.00  0.00      A   
ATOM   2201  HB2 LEU   153      -7.653 -42.685  18.045  1.00  0.00      A   
ATOM   2202  CG  LEU   153      -7.307 -44.730  17.532  1.00  0.00      A   
ATOM   2203  HG  LEU   153      -8.224 -44.949  16.945  1.00  0.00      A   
ATOM   2204  CD1 LEU   153      -6.342 -44.321  16.360  1.00  0.00      A   
ATOM   2205 HD11 LEU   153      -6.529 -44.916  15.441  1.00  0.00      A   
ATOM   2206 HD12 LEU   153      -5.317 -44.593  16.692  1.00  0.00      A   
ATOM   2207 HD13 LEU   153      -6.483 -43.268  16.038  1.00  0.00      A   
ATOM   2208  CD2 LEU   153      -6.804 -46.004  18.178  1.00  0.00      A   
ATOM   2209 HD21 LEU   153      -6.819 -46.713  17.323  1.00  0.00      A   
ATOM   2210 HD22 LEU   153      -7.418 -46.492  18.965  1.00  0.00      A   
ATOM   2211 HD23 LEU   153      -5.759 -45.754  18.461  1.00  0.00      A   
ATOM   2212  C   LEU   153      -8.049 -43.002  20.884  1.00  0.00      A   
ATOM   2213  O   LEU   153      -8.365 -41.845  20.872  1.00  0.00      A   
ATOM   2214  N   TYR   154      -7.120 -43.507  21.713  1.00  0.00      A   
ATOM   2215  HN  TYR   154      -6.979 -44.493  21.663  1.00  0.00      A   
ATOM   2216  CA  TYR   154      -6.336 -42.670  22.583  1.00  0.00      A   
ATOM   2217  HA  TYR   154      -6.638 -41.634  22.548  1.00  0.00      A   
ATOM   2218  CB  TYR   154      -6.498 -43.143  24.052  1.00  0.00      A   
ATOM   2219  HB1 TYR   154      -5.734 -42.659  24.698  1.00  0.00      A   
ATOM   2220  HB2 TYR   154      -6.326 -44.234  23.935  1.00  0.00      A   
ATOM   2221  CG  TYR   154      -7.939 -42.947  24.559  1.00  0.00      A   
ATOM   2222  CD1 TYR   154      -8.479 -41.658  24.406  1.00  0.00      A   
ATOM   2223  HD1 TYR   154      -7.876 -40.858  24.002  1.00  0.00      A   
ATOM   2224  CE1 TYR   154      -9.838 -41.455  24.720  1.00  0.00      A   
ATOM   2225  HE1 TYR   154     -10.204 -40.441  24.640  1.00  0.00      A   
ATOM   2226  CZ  TYR   154     -10.654 -42.462  25.174  1.00  0.00      A   
ATOM   2227  OH  TYR   154     -12.009 -42.129  25.450  1.00  0.00      A   
ATOM   2228  HH  TYR   154     -12.037 -41.238  25.805  1.00  0.00      A   
ATOM   2229  CD2 TYR   154      -8.774 -44.003  24.985  1.00  0.00      A   
ATOM   2230  HD2 TYR   154      -8.310 -44.937  25.262  1.00  0.00      A   
ATOM   2231  CE2 TYR   154     -10.100 -43.779  25.382  1.00  0.00      A   
ATOM   2232  HE2 TYR   154     -10.632 -44.637  25.765  1.00  0.00      A   
ATOM   2233  C   TYR   154      -4.840 -42.892  22.222  1.00  0.00      A   
ATOM   2234  O   TYR   154      -4.317 -43.990  22.348  1.00  0.00      A   
ATOM   2235  N   VAL   155      -4.159 -41.832  21.791  1.00  0.00      A   
ATOM   2236  HN  VAL   155      -4.521 -40.906  21.717  1.00  0.00      A   
ATOM   2237  CA  VAL   155      -2.739 -41.855  21.546  1.00  0.00      A   
ATOM   2238  HA  VAL   155      -2.527 -42.913  21.491  1.00  0.00      A   
ATOM   2239  CB  VAL   155      -2.325 -41.251  20.196  1.00  0.00      A   
ATOM   2240  HB  VAL   155      -2.319 -40.140  20.218  1.00  0.00      A   
ATOM   2241  CG1 VAL   155      -0.908 -41.765  19.914  1.00  0.00      A   
ATOM   2242 HG11 VAL   155      -0.885 -42.876  19.923  1.00  0.00      A   
ATOM   2243 HG12 VAL   155      -0.156 -41.418  20.655  1.00  0.00      A   
ATOM   2244 HG13 VAL   155      -0.490 -41.418  18.945  1.00  0.00      A   
ATOM   2245  CG2 VAL   155      -3.361 -41.696  19.152  1.00  0.00      A   
ATOM   2246 HG21 VAL   155      -3.107 -41.171  18.206  1.00  0.00      A   
ATOM   2247 HG22 VAL   155      -4.395 -41.370  19.396  1.00  0.00      A   
ATOM   2248 HG23 VAL   155      -3.459 -42.800  19.073  1.00  0.00      A   
ATOM   2249  C   VAL   155      -1.971 -41.165  22.609  1.00  0.00      A   
ATOM   2250  O   VAL   155      -2.071 -39.935  22.835  1.00  0.00      A   
ATOM   2251  N   LEU   156      -1.172 -41.964  23.345  1.00  0.00      A   
ATOM   2252  HN  LEU   156      -1.087 -42.943  23.178  1.00  0.00      A   
ATOM   2253  CA  LEU   156      -0.763 -41.569  24.682  1.00  0.00      A   
ATOM   2254  HA  LEU   156      -0.963 -40.514  24.800  1.00  0.00      A   
ATOM   2255  CB  LEU   156      -1.553 -42.465  25.570  1.00  0.00      A   
ATOM   2256  HB1 LEU   156      -1.262 -43.477  25.214  1.00  0.00      A   
ATOM   2257  HB2 LEU   156      -2.643 -42.292  25.441  1.00  0.00      A   
ATOM   2258  CG  LEU   156      -1.261 -42.705  27.145  1.00  0.00      A   
ATOM   2259  HG  LEU   156      -0.204 -43.030  27.248  1.00  0.00      A   
ATOM   2260  CD1 LEU   156      -1.374 -41.427  27.969  1.00  0.00      A   
ATOM   2261 HD11 LEU   156      -2.445 -41.186  28.140  1.00  0.00      A   
ATOM   2262 HD12 LEU   156      -0.965 -40.665  27.272  1.00  0.00      A   
ATOM   2263 HD13 LEU   156      -0.758 -41.511  28.889  1.00  0.00      A   
ATOM   2264  CD2 LEU   156      -2.160 -43.878  27.583  1.00  0.00      A   
ATOM   2265 HD21 LEU   156      -1.913 -44.261  28.596  1.00  0.00      A   
ATOM   2266 HD22 LEU   156      -2.044 -44.611  26.756  1.00  0.00      A   
ATOM   2267 HD23 LEU   156      -3.213 -43.525  27.544  1.00  0.00      A   
ATOM   2268  C   LEU   156       0.702 -41.731  24.928  1.00  0.00      A   
ATOM   2269  O   LEU   156       1.317 -42.806  24.717  1.00  0.00      A   
ATOM   2270  N   GLU   157       1.256 -40.576  25.275  1.00  0.00      A   
ATOM   2271  HN  GLU   157       0.713 -39.741  25.333  1.00  0.00      A   
ATOM   2272  CA  GLU   157       2.704 -40.348  25.411  1.00  0.00      A   
ATOM   2273  HA  GLU   157       3.233 -41.102  24.846  1.00  0.00      A   
ATOM   2274  CB  GLU   157       3.238 -38.968  24.890  1.00  0.00      A   
ATOM   2275  HB1 GLU   157       2.568 -38.175  25.286  1.00  0.00      A   
ATOM   2276  HB2 GLU   157       3.059 -38.818  23.804  1.00  0.00      A   
ATOM   2277  CG  GLU   157       4.682 -38.581  25.284  1.00  0.00      A   
ATOM   2278  HG1 GLU   157       5.393 -38.908  24.495  1.00  0.00      A   
ATOM   2279  HG2 GLU   157       5.081 -39.045  26.211  1.00  0.00      A   
ATOM   2280  CD  GLU   157       4.804 -37.071  25.438  1.00  0.00      A   
ATOM   2281  OE1 GLU   157       4.309 -36.323  24.557  1.00  0.00      A   
ATOM   2282  OE2 GLU   157       5.468 -36.617  26.409  1.00  0.00      A   
ATOM   2283  C   GLU   157       3.052 -40.489  26.880  1.00  0.00      A   
ATOM   2284  O   GLU   157       2.643 -39.644  27.689  1.00  0.00      A   
ATOM   2285  N   LEU   158       3.598 -41.625  27.392  1.00  0.00      A   
ATOM   2286  HN  LEU   158       3.949 -42.340  26.792  1.00  0.00      A   
ATOM   2287  CA  LEU   158       4.007 -41.766  28.755  1.00  0.00      A   
ATOM   2288  HA  LEU   158       3.494 -41.045  29.374  1.00  0.00      A   
ATOM   2289  CB  LEU   158       3.545 -43.144  29.314  1.00  0.00      A   
ATOM   2290  HB1 LEU   158       4.037 -43.468  30.256  1.00  0.00      A   
ATOM   2291  HB2 LEU   158       3.707 -43.878  28.496  1.00  0.00      A   
ATOM   2292  CG  LEU   158       2.046 -43.230  29.463  1.00  0.00      A   
ATOM   2293  HG  LEU   158       1.507 -42.722  28.635  1.00  0.00      A   
ATOM   2294  CD1 LEU   158       1.550 -44.723  29.404  1.00  0.00      A   
ATOM   2295 HD11 LEU   158       0.481 -44.751  29.708  1.00  0.00      A   
ATOM   2296 HD12 LEU   158       2.047 -45.275  30.231  1.00  0.00      A   
ATOM   2297 HD13 LEU   158       1.757 -45.154  28.401  1.00  0.00      A   
ATOM   2298  CD2 LEU   158       1.619 -42.622  30.852  1.00  0.00      A   
ATOM   2299 HD21 LEU   158       1.943 -43.335  31.640  1.00  0.00      A   
ATOM   2300 HD22 LEU   158       0.540 -42.361  30.902  1.00  0.00      A   
ATOM   2301 HD23 LEU   158       2.234 -41.731  31.100  1.00  0.00      A   
ATOM   2302  C   LEU   158       5.445 -41.715  28.955  1.00  0.00      A   
ATOM   2303  O   LEU   158       6.156 -42.296  28.217  1.00  0.00      A   
ATOM   2304  N   SER   159       5.948 -40.962  29.954  1.00  0.00      A   
ATOM   2305  HN  SER   159       5.291 -40.439  30.491  1.00  0.00      A   
ATOM   2306  CA  SER   159       7.259 -41.022  30.669  1.00  0.00      A   
ATOM   2307  HA  SER   159       7.974 -40.903  29.868  1.00  0.00      A   
ATOM   2308  CB  SER   159       7.506 -39.777  31.601  1.00  0.00      A   
ATOM   2309  HB1 SER   159       7.338 -38.849  31.013  1.00  0.00      A   
ATOM   2310  HB2 SER   159       8.593 -39.788  31.827  1.00  0.00      A   
ATOM   2311  OG  SER   159       6.698 -39.759  32.776  1.00  0.00      A   
ATOM   2312  HG1 SER   159       5.787 -39.814  32.478  1.00  0.00      A   
ATOM   2313  C   SER   159       7.510 -42.358  31.273  1.00  0.00      A   
ATOM   2314  O   SER   159       6.594 -42.997  31.793  1.00  0.00      A   
ATOM   2315  N   SER   160       8.787 -42.738  31.430  1.00  0.00      A   
ATOM   2316  HN  SER   160       9.539 -42.464  30.835  1.00  0.00      A   
ATOM   2317  CA  SER   160       9.257 -43.835  32.225  1.00  0.00      A   
ATOM   2318  HA  SER   160       8.913 -44.752  31.768  1.00  0.00      A   
ATOM   2319  CB  SER   160      10.847 -43.980  32.170  1.00  0.00      A   
ATOM   2320  HB1 SER   160      11.219 -44.040  31.125  1.00  0.00      A   
ATOM   2321  HB2 SER   160      11.256 -44.889  32.661  1.00  0.00      A   
ATOM   2322  OG  SER   160      11.420 -42.842  32.827  1.00  0.00      A   
ATOM   2323  HG1 SER   160      11.883 -43.162  33.605  1.00  0.00      A   
ATOM   2324  C   SER   160       8.779 -43.884  33.707  1.00  0.00      A   
ATOM   2325  O   SER   160       8.278 -44.903  34.158  1.00  0.00      A   
ATOM   2326  N   PHE   161       8.744 -42.756  34.375  1.00  0.00      A   
ATOM   2327  HN  PHE   161       9.157 -41.929  34.001  1.00  0.00      A   
ATOM   2328  CA  PHE   161       8.220 -42.654  35.727  1.00  0.00      A   
ATOM   2329  HA  PHE   161       8.658 -43.451  36.309  1.00  0.00      A   
ATOM   2330  CB  PHE   161       8.571 -41.264  36.301  1.00  0.00      A   
ATOM   2331  HB1 PHE   161       8.332 -41.288  37.386  1.00  0.00      A   
ATOM   2332  HB2 PHE   161       7.994 -40.473  35.775  1.00  0.00      A   
ATOM   2333  CG  PHE   161       9.993 -40.894  36.247  1.00  0.00      A   
ATOM   2334  CD1 PHE   161      10.418 -40.047  35.185  1.00  0.00      A   
ATOM   2335  HD1 PHE   161       9.724 -39.540  34.531  1.00  0.00      A   
ATOM   2336  CE1 PHE   161      11.772 -39.791  34.938  1.00  0.00      A   
ATOM   2337  HE1 PHE   161      12.037 -39.220  34.061  1.00  0.00      A   
ATOM   2338  CZ  PHE   161      12.710 -40.430  35.746  1.00  0.00      A   
ATOM   2339  HZ  PHE   161      13.707 -40.177  35.416  1.00  0.00      A   
ATOM   2340  CD2 PHE   161      10.969 -41.481  37.056  1.00  0.00      A   
ATOM   2341  HD2 PHE   161      10.685 -42.256  37.752  1.00  0.00      A   
ATOM   2342  CE2 PHE   161      12.345 -41.263  36.789  1.00  0.00      A   
ATOM   2343  HE2 PHE   161      13.137 -41.802  37.287  1.00  0.00      A   
ATOM   2344  C   PHE   161       6.747 -42.904  35.913  1.00  0.00      A   
ATOM   2345  O   PHE   161       6.214 -43.530  36.832  1.00  0.00      A   
ATOM   2346  N   GLN   162       5.964 -42.306  34.954  1.00  0.00      A   
ATOM   2347  HN  GLN   162       6.381 -41.924  34.133  1.00  0.00      A   
ATOM   2348  CA  GLN   162       4.556 -42.502  34.944  1.00  0.00      A   
ATOM   2349  HA  GLN   162       4.296 -42.372  35.984  1.00  0.00      A   
ATOM   2350  CB  GLN   162       3.814 -41.366  34.149  1.00  0.00      A   
ATOM   2351  HB1 GLN   162       4.162 -41.451  33.097  1.00  0.00      A   
ATOM   2352  HB2 GLN   162       4.279 -40.413  34.479  1.00  0.00      A   
ATOM   2353  CG  GLN   162       2.197 -41.343  34.214  1.00  0.00      A   
ATOM   2354  HG1 GLN   162       1.733 -42.266  33.806  1.00  0.00      A   
ATOM   2355  HG2 GLN   162       1.945 -40.476  33.567  1.00  0.00      A   
ATOM   2356  CD  GLN   162       1.633 -41.162  35.627  1.00  0.00      A   
ATOM   2357  OE1 GLN   162       2.059 -41.719  36.651  1.00  0.00      A   
ATOM   2358  NE2 GLN   162       0.569 -40.358  35.632  1.00  0.00      A   
ATOM   2359 HE21 GLN   162       0.279 -39.914  34.784  1.00  0.00      A   
ATOM   2360 HE22 GLN   162       0.227 -40.079  36.529  1.00  0.00      A   
ATOM   2361  C   GLN   162       4.095 -43.983  34.633  1.00  0.00      A   
ATOM   2362  O   GLN   162       3.164 -44.472  35.256  1.00  0.00      A   
ATOM   2363  N   LEU   163       4.846 -44.650  33.693  1.00  0.00      A   
ATOM   2364  HN  LEU   163       5.634 -44.190  33.290  1.00  0.00      A   
ATOM   2365  CA  LEU   163       4.596 -45.962  33.187  1.00  0.00      A   
ATOM   2366  HA  LEU   163       3.532 -46.110  33.077  1.00  0.00      A   
ATOM   2367  CB  LEU   163       5.471 -46.132  31.842  1.00  0.00      A   
ATOM   2368  HB1 LEU   163       6.513 -45.872  32.125  1.00  0.00      A   
ATOM   2369  HB2 LEU   163       5.217 -45.206  31.284  1.00  0.00      A   
ATOM   2370  CG  LEU   163       5.373 -47.423  31.020  1.00  0.00      A   
ATOM   2371  HG  LEU   163       5.607 -48.274  31.696  1.00  0.00      A   
ATOM   2372  CD1 LEU   163       3.977 -47.495  30.390  1.00  0.00      A   
ATOM   2373 HD11 LEU   163       3.893 -48.429  29.795  1.00  0.00      A   
ATOM   2374 HD12 LEU   163       3.848 -46.618  29.720  1.00  0.00      A   
ATOM   2375 HD13 LEU   163       3.166 -47.541  31.148  1.00  0.00      A   
ATOM   2376  CD2 LEU   163       6.536 -47.405  29.964  1.00  0.00      A   
ATOM   2377 HD21 LEU   163       6.278 -46.680  29.163  1.00  0.00      A   
ATOM   2378 HD22 LEU   163       6.617 -48.449  29.591  1.00  0.00      A   
ATOM   2379 HD23 LEU   163       7.441 -47.128  30.545  1.00  0.00      A   
ATOM   2380  C   LEU   163       4.953 -47.147  34.132  1.00  0.00      A   
ATOM   2381  O   LEU   163       4.398 -48.242  34.123  1.00  0.00      A   
ATOM   2382  N   GLU   164       5.861 -46.825  35.087  1.00  0.00      A   
ATOM   2383  HN  GLU   164       6.359 -45.961  35.085  1.00  0.00      A   
ATOM   2384  CA  GLU   164       6.259 -47.628  36.183  1.00  0.00      A   
ATOM   2385  HA  GLU   164       6.439 -48.642  35.858  1.00  0.00      A   
ATOM   2386  CB  GLU   164       7.780 -47.136  36.624  1.00  0.00      A   
ATOM   2387  HB1 GLU   164       7.846 -46.028  36.581  1.00  0.00      A   
ATOM   2388  HB2 GLU   164       8.551 -47.459  35.893  1.00  0.00      A   
ATOM   2389  CG  GLU   164       8.166 -47.541  38.034  1.00  0.00      A   
ATOM   2390  HG1 GLU   164       7.982 -48.625  38.197  1.00  0.00      A   
ATOM   2391  HG2 GLU   164       7.598 -46.992  38.815  1.00  0.00      A   
ATOM   2392  CD  GLU   164       9.660 -47.175  38.211  1.00  0.00      A   
ATOM   2393  OE1 GLU   164       9.970 -46.067  38.737  1.00  0.00      A   
ATOM   2394  OE2 GLU   164      10.600 -47.911  37.773  1.00  0.00      A   
ATOM   2395  C   GLU   164       5.317 -47.706  37.330  1.00  0.00      A   
ATOM   2396  O   GLU   164       5.021 -48.756  37.766  1.00  0.00      A   
ATOM   2397  N   THR   165       4.679 -46.586  37.722  1.00  0.00      A   
ATOM   2398  HN  THR   165       5.001 -45.675  37.476  1.00  0.00      A   
ATOM   2399  CA  THR   165       3.664 -46.611  38.802  1.00  0.00      A   
ATOM   2400  HA  THR   165       3.972 -47.314  39.562  1.00  0.00      A   
ATOM   2401  CB  THR   165       3.632 -45.300  39.566  1.00  0.00      A   
ATOM   2402  HB  THR   165       2.847 -45.329  40.351  1.00  0.00      A   
ATOM   2403  OG1 THR   165       3.295 -44.221  38.758  1.00  0.00      A   
ATOM   2404  HG1 THR   165       2.364 -44.232  38.524  1.00  0.00      A   
ATOM   2405  CG2 THR   165       4.961 -45.008  40.193  1.00  0.00      A   
ATOM   2406 HG21 THR   165       5.073 -45.877  40.876  1.00  0.00      A   
ATOM   2407 HG22 THR   165       4.978 -44.179  40.932  1.00  0.00      A   
ATOM   2408 HG23 THR   165       5.849 -44.916  39.532  1.00  0.00      A   
ATOM   2409  C   THR   165       2.270 -46.871  38.308  1.00  0.00      A   
ATOM   2410  O   THR   165       1.386 -47.138  39.086  1.00  0.00      A   
ATOM   2411  N   THR   166       2.056 -46.878  36.954  1.00  0.00      A   
ATOM   2412  HN  THR   166       2.766 -46.500  36.365  1.00  0.00      A   
ATOM   2413  CA  THR   166       0.753 -47.235  36.272  1.00  0.00      A   
ATOM   2414  HA  THR   166      -0.003 -46.843  36.937  1.00  0.00      A   
ATOM   2415  CB  THR   166       0.606 -46.517  34.912  1.00  0.00      A   
ATOM   2416  HB  THR   166       1.415 -46.886  34.246  1.00  0.00      A   
ATOM   2417  OG1 THR   166       0.582 -45.146  35.105  1.00  0.00      A   
ATOM   2418  HG1 THR   166       1.487 -44.850  35.223  1.00  0.00      A   
ATOM   2419  CG2 THR   166      -0.688 -46.827  34.199  1.00  0.00      A   
ATOM   2420 HG21 THR   166      -1.573 -46.575  34.822  1.00  0.00      A   
ATOM   2421 HG22 THR   166      -0.872 -47.892  33.941  1.00  0.00      A   
ATOM   2422 HG23 THR   166      -0.650 -46.339  33.202  1.00  0.00      A   
ATOM   2423  C   THR   166       0.459 -48.739  36.196  1.00  0.00      A   
ATOM   2424  O   THR   166       1.051 -49.449  35.350  1.00  0.00      A   
ATOM   2425  N   SER   167      -0.532 -49.264  37.011  1.00  0.00      A   
ATOM   2426  HN  SER   167      -1.045 -48.655  37.611  1.00  0.00      A   
ATOM   2427  CA  SER   167      -0.936 -50.588  36.879  1.00  0.00      A   
ATOM   2428  HA  SER   167      -0.269 -51.216  36.306  1.00  0.00      A   
ATOM   2429  CB  SER   167      -0.936 -51.322  38.184  1.00  0.00      A   
ATOM   2430  HB1 SER   167       0.090 -51.336  38.610  1.00  0.00      A   
ATOM   2431  HB2 SER   167      -1.114 -52.418  38.166  1.00  0.00      A   
ATOM   2432  OG  SER   167      -1.833 -50.780  39.113  1.00  0.00      A   
ATOM   2433  HG1 SER   167      -1.619 -49.845  39.148  1.00  0.00      A   
ATOM   2434  C   SER   167      -2.199 -50.604  36.110  1.00  0.00      A   
ATOM   2435  O   SER   167      -2.892 -49.603  35.944  1.00  0.00      A   
ATOM   2436  N   SER   168      -2.533 -51.790  35.603  1.00  0.00      A   
ATOM   2437  HN  SER   168      -2.027 -52.623  35.811  1.00  0.00      A   
ATOM   2438  CA  SER   168      -3.636 -52.267  34.723  1.00  0.00      A   
ATOM   2439  HA  SER   168      -3.574 -53.340  34.611  1.00  0.00      A   
ATOM   2440  CB  SER   168      -5.066 -51.975  35.343  1.00  0.00      A   
ATOM   2441  HB1 SER   168      -5.908 -51.956  34.618  1.00  0.00      A   
ATOM   2442  HB2 SER   168      -4.999 -50.936  35.731  1.00  0.00      A   
ATOM   2443  OG  SER   168      -5.250 -52.835  36.447  1.00  0.00      A   
ATOM   2444  HG1 SER   168      -4.641 -52.659  37.168  1.00  0.00      A   
ATOM   2445  C   SER   168      -3.492 -51.757  33.305  1.00  0.00      A   
ATOM   2446  O   SER   168      -4.505 -51.460  32.663  1.00  0.00      A   
ATOM   2447  N   LEU   169      -2.327 -51.629  32.650  1.00  0.00      A   
ATOM   2448  HN  LEU   169      -1.543 -51.959  33.170  1.00  0.00      A   
ATOM   2449  CA  LEU   169      -2.024 -51.024  31.343  1.00  0.00      A   
ATOM   2450  HA  LEU   169      -2.768 -50.288  31.078  1.00  0.00      A   
ATOM   2451  CB  LEU   169      -0.691 -50.317  31.410  1.00  0.00      A   
ATOM   2452  HB1 LEU   169       0.150 -51.017  31.603  1.00  0.00      A   
ATOM   2453  HB2 LEU   169      -0.778 -49.518  32.176  1.00  0.00      A   
ATOM   2454  CG  LEU   169      -0.328 -49.573  30.123  1.00  0.00      A   
ATOM   2455  HG  LEU   169      -0.296 -50.350  29.330  1.00  0.00      A   
ATOM   2456  CD1 LEU   169      -1.368 -48.479  29.759  1.00  0.00      A   
ATOM   2457 HD11 LEU   169      -0.984 -47.849  28.928  1.00  0.00      A   
ATOM   2458 HD12 LEU   169      -1.687 -47.944  30.679  1.00  0.00      A   
ATOM   2459 HD13 LEU   169      -2.282 -49.000  29.400  1.00  0.00      A   
ATOM   2460  CD2 LEU   169       1.076 -48.924  30.030  1.00  0.00      A   
ATOM   2461 HD21 LEU   169       1.927 -49.533  30.404  1.00  0.00      A   
ATOM   2462 HD22 LEU   169       1.095 -48.072  30.744  1.00  0.00      A   
ATOM   2463 HD23 LEU   169       1.379 -48.586  29.016  1.00  0.00      A   
ATOM   2464  C   LEU   169      -2.076 -52.135  30.354  1.00  0.00      A   
ATOM   2465  O   LEU   169      -1.483 -53.145  30.552  1.00  0.00      A   
ATOM   2466  N   GLN   170      -2.942 -51.969  29.380  1.00  0.00      A   
ATOM   2467  HN  GLN   170      -3.566 -51.195  29.302  1.00  0.00      A   
ATOM   2468  CA  GLN   170      -3.351 -52.990  28.406  1.00  0.00      A   
ATOM   2469  HA  GLN   170      -2.452 -53.577  28.283  1.00  0.00      A   
ATOM   2470  CB  GLN   170      -4.515 -53.765  28.959  1.00  0.00      A   
ATOM   2471  HB1 GLN   170      -4.051 -54.534  29.613  1.00  0.00      A   
ATOM   2472  HB2 GLN   170      -4.898 -54.364  28.105  1.00  0.00      A   
ATOM   2473  CG  GLN   170      -5.802 -53.168  29.686  1.00  0.00      A   
ATOM   2474  HG1 GLN   170      -5.481 -52.931  30.722  1.00  0.00      A   
ATOM   2475  HG2 GLN   170      -6.737 -53.768  29.711  1.00  0.00      A   
ATOM   2476  CD  GLN   170      -6.085 -51.769  29.080  1.00  0.00      A   
ATOM   2477  OE1 GLN   170      -5.385 -50.774  29.195  1.00  0.00      A   
ATOM   2478  NE2 GLN   170      -7.213 -51.661  28.281  1.00  0.00      A   
ATOM   2479 HE21 GLN   170      -7.509 -50.807  27.853  1.00  0.00      A   
ATOM   2480 HE22 GLN   170      -7.622 -52.517  27.965  1.00  0.00      A   
ATOM   2481  C   GLN   170      -3.597 -52.313  27.000  1.00  0.00      A   
ATOM   2482  O   GLN   170      -4.558 -52.408  26.217  1.00  0.00      A   
ATOM   2483  N   ALA   171      -2.617 -51.476  26.523  1.00  0.00      A   
ATOM   2484  HN  ALA   171      -1.809 -51.304  27.082  1.00  0.00      A   
ATOM   2485  CA  ALA   171      -2.580 -51.048  25.123  1.00  0.00      A   
ATOM   2486  HA  ALA   171      -3.351 -50.329  24.887  1.00  0.00      A   
ATOM   2487  CB  ALA   171      -1.397 -49.991  24.921  1.00  0.00      A   
ATOM   2488  HB1 ALA   171      -1.461 -49.485  23.934  1.00  0.00      A   
ATOM   2489  HB2 ALA   171      -0.368 -50.397  25.032  1.00  0.00      A   
ATOM   2490  HB3 ALA   171      -1.384 -49.361  25.835  1.00  0.00      A   
ATOM   2491  C   ALA   171      -2.587 -52.100  23.975  1.00  0.00      A   
ATOM   2492  O   ALA   171      -2.069 -53.220  24.091  1.00  0.00      A   
ATOM   2493  N   VAL   172      -3.249 -51.815  22.828  1.00  0.00      A   
ATOM   2494  HN  VAL   172      -3.665 -50.910  22.783  1.00  0.00      A   
ATOM   2495  CA  VAL   172      -3.402 -52.670  21.679  1.00  0.00      A   
ATOM   2496  HA  VAL   172      -3.484 -53.704  21.981  1.00  0.00      A   
ATOM   2497  CB  VAL   172      -4.692 -52.315  20.899  1.00  0.00      A   
ATOM   2498  HB  VAL   172      -5.014 -53.044  20.124  1.00  0.00      A   
ATOM   2499  CG1 VAL   172      -5.804 -52.307  22.000  1.00  0.00      A   
ATOM   2500 HG11 VAL   172      -5.597 -53.067  22.784  1.00  0.00      A   
ATOM   2501 HG12 VAL   172      -6.827 -52.512  21.618  1.00  0.00      A   
ATOM   2502 HG13 VAL   172      -5.858 -51.335  22.536  1.00  0.00      A   
ATOM   2503  CG2 VAL   172      -4.507 -51.037  20.174  1.00  0.00      A   
ATOM   2504 HG21 VAL   172      -4.113 -50.222  20.817  1.00  0.00      A   
ATOM   2505 HG22 VAL   172      -5.486 -50.658  19.809  1.00  0.00      A   
ATOM   2506 HG23 VAL   172      -3.830 -51.079  19.294  1.00  0.00      A   
ATOM   2507  C   VAL   172      -2.189 -52.601  20.813  1.00  0.00      A   
ATOM   2508  O   VAL   172      -1.877 -53.511  20.088  1.00  0.00      A   
ATOM   2509  N   ALA   173      -1.469 -51.493  20.944  1.00  0.00      A   
ATOM   2510  HN  ALA   173      -1.706 -50.946  21.743  1.00  0.00      A   
ATOM   2511  CA  ALA   173      -0.176 -51.195  20.321  1.00  0.00      A   
ATOM   2512  HA  ALA   173       0.372 -52.086  20.053  1.00  0.00      A   
ATOM   2513  CB  ALA   173      -0.417 -50.432  19.043  1.00  0.00      A   
ATOM   2514  HB1 ALA   173       0.462 -50.413  18.364  1.00  0.00      A   
ATOM   2515  HB2 ALA   173      -1.015 -49.500  19.132  1.00  0.00      A   
ATOM   2516  HB3 ALA   173      -1.148 -50.995  18.425  1.00  0.00      A   
ATOM   2517  C   ALA   173       0.605 -50.482  21.303  1.00  0.00      A   
ATOM   2518  O   ALA   173       0.099 -49.537  21.912  1.00  0.00      A   
ATOM   2519  N   ALA   174       1.906 -50.795  21.486  1.00  0.00      A   
ATOM   2520  HN  ALA   174       2.205 -51.619  21.010  1.00  0.00      A   
ATOM   2521  CA  ALA   174       2.754 -50.160  22.447  1.00  0.00      A   
ATOM   2522  HA  ALA   174       2.379 -49.169  22.655  1.00  0.00      A   
ATOM   2523  CB  ALA   174       2.907 -51.047  23.609  1.00  0.00      A   
ATOM   2524  HB1 ALA   174       3.547 -50.558  24.375  1.00  0.00      A   
ATOM   2525  HB2 ALA   174       3.304 -52.058  23.373  1.00  0.00      A   
ATOM   2526  HB3 ALA   174       1.966 -51.250  24.163  1.00  0.00      A   
ATOM   2527  C   ALA   174       4.132 -50.090  21.750  1.00  0.00      A   
ATOM   2528  O   ALA   174       4.452 -50.981  20.981  1.00  0.00      A   
ATOM   2529  N   THR   175       5.019 -49.140  22.085  1.00  0.00      A   
ATOM   2530  HN  THR   175       4.770 -48.498  22.806  1.00  0.00      A   
ATOM   2531  CA  THR   175       6.351 -49.180  21.628  1.00  0.00      A   
ATOM   2532  HA  THR   175       6.772 -50.162  21.790  1.00  0.00      A   
ATOM   2533  CB  THR   175       6.560 -48.610  20.216  1.00  0.00      A   
ATOM   2534  HB  THR   175       5.806 -49.133  19.590  1.00  0.00      A   
ATOM   2535  OG1 THR   175       7.788 -48.912  19.587  1.00  0.00      A   
ATOM   2536  HG1 THR   175       7.880 -49.867  19.615  1.00  0.00      A   
ATOM   2537  CG2 THR   175       6.321 -47.056  20.098  1.00  0.00      A   
ATOM   2538 HG21 THR   175       6.260 -46.646  19.067  1.00  0.00      A   
ATOM   2539 HG22 THR   175       7.114 -46.413  20.536  1.00  0.00      A   
ATOM   2540 HG23 THR   175       5.428 -46.779  20.698  1.00  0.00      A   
ATOM   2541  C   THR   175       7.211 -48.396  22.522  1.00  0.00      A   
ATOM   2542  O   THR   175       6.745 -47.470  23.127  1.00  0.00      A   
ATOM   2543  N   ILE   176       8.572 -48.719  22.481  1.00  0.00      A   
ATOM   2544  HN  ILE   176       8.951 -49.543  22.068  1.00  0.00      A   
ATOM   2545  CA  ILE   176       9.620 -47.858  23.027  1.00  0.00      A   
ATOM   2546  HA  ILE   176       9.250 -47.030  23.614  1.00  0.00      A   
ATOM   2547  CB  ILE   176      10.649 -48.632  23.899  1.00  0.00      A   
ATOM   2548  HB  ILE   176      11.208 -49.397  23.319  1.00  0.00      A   
ATOM   2549  CG2 ILE   176      11.627 -47.666  24.538  1.00  0.00      A   
ATOM   2550 HG21 ILE   176      10.971 -46.919  25.034  1.00  0.00      A   
ATOM   2551 HG22 ILE   176      12.284 -47.182  23.783  1.00  0.00      A   
ATOM   2552 HG23 ILE   176      12.274 -48.156  25.297  1.00  0.00      A   
ATOM   2553  CG1 ILE   176       9.913 -49.429  24.990  1.00  0.00      A   
ATOM   2554 HG11 ILE   176       9.007 -49.999  24.694  1.00  0.00      A   
ATOM   2555 HG12 ILE   176       9.544 -48.765  25.801  1.00  0.00      A   
ATOM   2556  CD  ILE   176      10.811 -50.533  25.462  1.00  0.00      A   
ATOM   2557  HD1 ILE   176      11.603 -50.079  26.096  1.00  0.00      A   
ATOM   2558  HD2 ILE   176      11.361 -51.176  24.743  1.00  0.00      A   
ATOM   2559  HD3 ILE   176      10.339 -51.262  26.155  1.00  0.00      A   
ATOM   2560  C   ILE   176      10.359 -47.455  21.835  1.00  0.00      A   
ATOM   2561  O   ILE   176      10.791 -48.298  20.975  1.00  0.00      A   
ATOM   2562  N   LEU   177      10.610 -46.137  21.682  1.00  0.00      A   
ATOM   2563  HN  LEU   177      10.431 -45.523  22.447  1.00  0.00      A   
ATOM   2564  CA  LEU   177      11.209 -45.645  20.430  1.00  0.00      A   
ATOM   2565  HA  LEU   177      10.896 -46.335  19.660  1.00  0.00      A   
ATOM   2566  CB  LEU   177      10.613 -44.329  20.181  1.00  0.00      A   
ATOM   2567  HB1 LEU   177      11.067 -43.947  19.241  1.00  0.00      A   
ATOM   2568  HB2 LEU   177      10.977 -43.649  20.981  1.00  0.00      A   
ATOM   2569  CG  LEU   177       9.049 -44.237  20.078  1.00  0.00      A   
ATOM   2570  HG  LEU   177       8.606 -44.781  20.940  1.00  0.00      A   
ATOM   2571  CD1 LEU   177       8.701 -42.761  20.186  1.00  0.00      A   
ATOM   2572 HD11 LEU   177       9.160 -42.381  19.248  1.00  0.00      A   
ATOM   2573 HD12 LEU   177       9.047 -42.378  21.170  1.00  0.00      A   
ATOM   2574 HD13 LEU   177       7.606 -42.585  20.115  1.00  0.00      A   
ATOM   2575  CD2 LEU   177       8.513 -44.763  18.761  1.00  0.00      A   
ATOM   2576 HD21 LEU   177       7.408 -44.701  18.856  1.00  0.00      A   
ATOM   2577 HD22 LEU   177       8.860 -45.801  18.569  1.00  0.00      A   
ATOM   2578 HD23 LEU   177       8.805 -44.147  17.885  1.00  0.00      A   
ATOM   2579  C   LEU   177      12.716 -45.650  20.386  1.00  0.00      A   
ATOM   2580  O   LEU   177      13.318 -46.386  19.557  1.00  0.00      A   
ATOM   2581  N   ASN   178      13.333 -45.048  21.456  1.00  0.00      A   
ATOM   2582  HN  ASN   178      12.752 -44.620  22.144  1.00  0.00      A   
ATOM   2583  CA  ASN   178      14.758 -45.116  21.684  1.00  0.00      A   
ATOM   2584  HA  ASN   178      15.230 -46.074  21.522  1.00  0.00      A   
ATOM   2585  CB  ASN   178      15.652 -44.026  20.997  1.00  0.00      A   
ATOM   2586  HB1 ASN   178      15.895 -44.178  19.924  1.00  0.00      A   
ATOM   2587  HB2 ASN   178      16.622 -44.088  21.535  1.00  0.00      A   
ATOM   2588  CG  ASN   178      15.031 -42.628  21.153  1.00  0.00      A   
ATOM   2589  OD1 ASN   178      15.291 -41.957  22.167  1.00  0.00      A   
ATOM   2590  ND2 ASN   178      14.264 -42.143  20.087  1.00  0.00      A   
ATOM   2591 HD21 ASN   178      13.686 -41.357  20.307  1.00  0.00      A   
ATOM   2592 HD22 ASN   178      14.138 -42.792  19.337  1.00  0.00      A   
ATOM   2593  C   ASN   178      14.945 -44.944  23.157  1.00  0.00      A   
ATOM   2594  O   ASN   178      14.052 -44.439  23.792  1.00  0.00      A   
ATOM   2595  N   VAL   179      16.135 -45.479  23.626  1.00  0.00      A   
ATOM   2596  HN  VAL   179      16.843 -45.743  22.975  1.00  0.00      A   
ATOM   2597  CA  VAL   179      16.610 -45.356  25.049  1.00  0.00      A   
ATOM   2598  HA  VAL   179      15.995 -44.599  25.513  1.00  0.00      A   
ATOM   2599  CB  VAL   179      16.450 -46.650  25.841  1.00  0.00      A   
ATOM   2600  HB  VAL   179      17.092 -47.468  25.449  1.00  0.00      A   
ATOM   2601  CG1 VAL   179      16.755 -46.440  27.329  1.00  0.00      A   
ATOM   2602 HG11 VAL   179      15.985 -45.794  27.804  1.00  0.00      A   
ATOM   2603 HG12 VAL   179      17.785 -46.064  27.510  1.00  0.00      A   
ATOM   2604 HG13 VAL   179      16.695 -47.417  27.853  1.00  0.00      A   
ATOM   2605  CG2 VAL   179      14.980 -47.070  25.821  1.00  0.00      A   
ATOM   2606 HG21 VAL   179      14.728 -47.422  24.798  1.00  0.00      A   
ATOM   2607 HG22 VAL   179      14.313 -46.206  26.031  1.00  0.00      A   
ATOM   2608 HG23 VAL   179      14.860 -47.959  26.476  1.00  0.00      A   
ATOM   2609  C   VAL   179      18.138 -45.021  24.925  1.00  0.00      A   
ATOM   2610  O   VAL   179      18.883 -45.735  24.217  1.00  0.00      A   
ATOM   2611  N   THR   180      18.523 -44.023  25.696  1.00  0.00      A   
ATOM   2612  HN  THR   180      17.968 -43.572  26.390  1.00  0.00      A   
ATOM   2613  CA  THR   180      19.875 -43.485  25.766  1.00  0.00      A   
ATOM   2614  HA  THR   180      20.562 -44.195  25.331  1.00  0.00      A   
ATOM   2615  CB  THR   180      19.990 -42.240  24.894  1.00  0.00      A   
ATOM   2616  HB  THR   180      19.656 -42.541  23.878  1.00  0.00      A   
ATOM   2617  OG1 THR   180      21.379 -41.750  24.861  1.00  0.00      A   
ATOM   2618  HG1 THR   180      21.379 -41.087  24.168  1.00  0.00      A   
ATOM   2619  CG2 THR   180      19.163 -41.130  25.383  1.00  0.00      A   
ATOM   2620 HG21 THR   180      19.086 -40.392  24.556  1.00  0.00      A   
ATOM   2621 HG22 THR   180      19.645 -40.759  26.312  1.00  0.00      A   
ATOM   2622 HG23 THR   180      18.110 -41.351  25.661  1.00  0.00      A   
ATOM   2623  C   THR   180      20.218 -43.229  27.175  1.00  0.00      A   
ATOM   2624  O   THR   180      19.347 -43.392  28.099  1.00  0.00      A   
ATOM   2625  N   GLU   181      21.443 -42.826  27.460  1.00  0.00      A   
ATOM   2626  HN  GLU   181      22.009 -42.497  26.709  1.00  0.00      A   
ATOM   2627  CA  GLU   181      21.903 -42.632  28.785  1.00  0.00      A   
ATOM   2628  HA  GLU   181      21.459 -43.459  29.319  1.00  0.00      A   
ATOM   2629  CB  GLU   181      23.436 -42.825  28.925  1.00  0.00      A   
ATOM   2630  HB1 GLU   181      23.881 -42.491  29.887  1.00  0.00      A   
ATOM   2631  HB2 GLU   181      24.042 -42.357  28.120  1.00  0.00      A   
ATOM   2632  CG  GLU   181      23.744 -44.293  28.853  1.00  0.00      A   
ATOM   2633  HG1 GLU   181      23.604 -44.624  27.802  1.00  0.00      A   
ATOM   2634  HG2 GLU   181      22.995 -44.806  29.493  1.00  0.00      A   
ATOM   2635  CD  GLU   181      25.201 -44.593  29.153  1.00  0.00      A   
ATOM   2636  OE1 GLU   181      25.982 -44.710  28.170  1.00  0.00      A   
ATOM   2637  OE2 GLU   181      25.535 -44.691  30.383  1.00  0.00      A   
ATOM   2638  C   GLU   181      21.468 -41.371  29.469  1.00  0.00      A   
ATOM   2639  O   GLU   181      22.061 -40.313  29.387  1.00  0.00      A   
ATOM   2640  N   ASP   182      20.291 -41.440  30.224  1.00  0.00      A   
ATOM   2641  HN  ASP   182      19.733 -42.266  30.194  1.00  0.00      A   
ATOM   2642  CA  ASP   182      19.676 -40.215  30.652  1.00  0.00      A   
ATOM   2643  HA  ASP   182      20.412 -39.441  30.816  1.00  0.00      A   
ATOM   2644  CB  ASP   182      18.799 -39.741  29.406  1.00  0.00      A   
ATOM   2645  HB1 ASP   182      17.913 -40.387  29.221  1.00  0.00      A   
ATOM   2646  HB2 ASP   182      19.385 -39.823  28.466  1.00  0.00      A   
ATOM   2647  CG  ASP   182      18.316 -38.278  29.435  1.00  0.00      A   
ATOM   2648  OD1 ASP   182      18.595 -37.670  30.517  1.00  0.00      A   
ATOM   2649  OD2 ASP   182      17.605 -37.735  28.583  1.00  0.00      A   
ATOM   2650  C   ASP   182      18.973 -40.475  31.954  1.00  0.00      A   
ATOM   2651  O   ASP   182      18.790 -41.642  32.324  1.00  0.00      A   
ATOM   2652  N   HSE   183      18.562 -39.390  32.594  1.00  0.00      A   
ATOM   2653  HN  HSE   183      18.611 -38.568  32.033  1.00  0.00      A   
ATOM   2654  CA  HSE   183      17.933 -39.315  33.997  1.00  0.00      A   
ATOM   2655  HA  HSE   183      17.734 -38.290  34.274  1.00  0.00      A   
ATOM   2656  CB  HSE   183      16.491 -39.953  33.969  1.00  0.00      A   
ATOM   2657  HB1 HSE   183      16.069 -39.887  34.995  1.00  0.00      A   
ATOM   2658  HB2 HSE   183      16.500 -41.015  33.644  1.00  0.00      A   
ATOM   2659  ND1 HSE   183      14.909 -38.195  33.409  1.00  0.00      A   
ATOM   2660  CG  HSE   183      15.681 -39.183  32.971  1.00  0.00      A   
ATOM   2661  CE1 HSE   183      14.190 -37.862  32.375  1.00  0.00      A   
ATOM   2662  HE1 HSE   183      13.571 -36.971  32.266  1.00  0.00      A   
ATOM   2663  NE2 HSE   183      14.517 -38.616  31.260  1.00  0.00      A   
ATOM   2664  HE2 HSE   183      13.954 -38.508  30.441  1.00  0.00      A   
ATOM   2665  CD2 HSE   183      15.491 -39.399  31.632  1.00  0.00      A   
ATOM   2666  HD2 HSE   183      15.719 -40.282  31.048  1.00  0.00      A   
ATOM   2667  C   HSE   183      18.759 -39.850  35.167  1.00  0.00      A   
ATOM   2668  O   HSE   183      18.228 -40.454  36.092  1.00  0.00      A   
ATOM   2669  N   MET   184      20.077 -39.519  35.172  1.00  0.00      A   
ATOM   2670  HN  MET   184      20.468 -39.145  34.335  1.00  0.00      A   
ATOM   2671  CA  MET   184      20.974 -40.185  36.209  1.00  0.00      A   
ATOM   2672  HA  MET   184      20.784 -41.241  36.328  1.00  0.00      A   
ATOM   2673  CB  MET   184      22.473 -40.053  35.780  1.00  0.00      A   
ATOM   2674  HB1 MET   184      23.295 -40.237  36.505  1.00  0.00      A   
ATOM   2675  HB2 MET   184      22.632 -38.963  35.632  1.00  0.00      A   
ATOM   2676  CG  MET   184      22.946 -40.866  34.485  1.00  0.00      A   
ATOM   2677  HG1 MET   184      23.990 -40.636  34.181  1.00  0.00      A   
ATOM   2678  HG2 MET   184      22.231 -40.713  33.649  1.00  0.00      A   
ATOM   2679  SD  MET   184      22.757 -42.624  34.815  1.00  0.00      A   
ATOM   2680  CE  MET   184      22.599 -43.151  33.031  1.00  0.00      A   
ATOM   2681  HE1 MET   184      21.625 -42.830  32.602  1.00  0.00      A   
ATOM   2682  HE2 MET   184      22.635 -44.232  32.775  1.00  0.00      A   
ATOM   2683  HE3 MET   184      23.344 -42.674  32.359  1.00  0.00      A   
ATOM   2684  C   MET   184      20.795 -39.594  37.628  1.00  0.00      A   
ATOM   2685  O   MET   184      21.310 -40.048  38.644  1.00  0.00      A   
ATOM   2686  N   ASP   185      20.163 -38.426  37.660  1.00  0.00      A   
ATOM   2687  HN  ASP   185      19.875 -38.099  36.764  1.00  0.00      A   
ATOM   2688  CA  ASP   185      19.888 -37.637  38.893  1.00  0.00      A   
ATOM   2689  HA  ASP   185      20.816 -37.512  39.431  1.00  0.00      A   
ATOM   2690  CB  ASP   185      19.315 -36.201  38.528  1.00  0.00      A   
ATOM   2691  HB1 ASP   185      20.019 -35.723  37.813  1.00  0.00      A   
ATOM   2692  HB2 ASP   185      19.323 -35.619  39.475  1.00  0.00      A   
ATOM   2693  CG  ASP   185      17.895 -36.060  37.927  1.00  0.00      A   
ATOM   2694  OD1 ASP   185      17.428 -36.897  37.110  1.00  0.00      A   
ATOM   2695  OD2 ASP   185      17.264 -34.993  38.252  1.00  0.00      A   
ATOM   2696  C   ASP   185      18.928 -38.474  39.801  1.00  0.00      A   
ATOM   2697  O   ASP   185      19.017 -38.455  41.039  1.00  0.00      A   
ATOM   2698  N   ARG   186      17.957 -39.205  39.173  1.00  0.00      A   
ATOM   2699  HN  ARG   186      17.952 -39.306  38.181  1.00  0.00      A   
ATOM   2700  CA  ARG   186      16.978 -39.922  39.919  1.00  0.00      A   
ATOM   2701  HA  ARG   186      17.054 -39.590  40.944  1.00  0.00      A   
ATOM   2702  CB  ARG   186      15.571 -39.632  39.420  1.00  0.00      A   
ATOM   2703  HB1 ARG   186      14.818 -40.423  39.629  1.00  0.00      A   
ATOM   2704  HB2 ARG   186      15.602 -39.681  38.310  1.00  0.00      A   
ATOM   2705  CG  ARG   186      15.115 -38.249  40.001  1.00  0.00      A   
ATOM   2706  HG1 ARG   186      15.873 -37.485  40.274  1.00  0.00      A   
ATOM   2707  HG2 ARG   186      14.584 -38.383  40.968  1.00  0.00      A   
ATOM   2708  CD  ARG   186      14.042 -37.590  39.118  1.00  0.00      A   
ATOM   2709  HD1 ARG   186      13.629 -36.721  39.675  1.00  0.00      A   
ATOM   2710  HD2 ARG   186      13.337 -38.400  38.833  1.00  0.00      A   
ATOM   2711  NE  ARG   186      14.733 -37.099  37.888  1.00  0.00      A   
ATOM   2712  HE  ARG   186      15.727 -37.017  37.957  1.00  0.00      A   
ATOM   2713  CZ  ARG   186      14.262 -37.000  36.656  1.00  0.00      A   
ATOM   2714  NH1 ARG   186      13.009 -37.122  36.355  1.00  0.00      A   
ATOM   2715 HH11 ARG   186      12.648 -36.808  35.477  1.00  0.00      A   
ATOM   2716 HH12 ARG   186      12.333 -37.200  37.088  1.00  0.00      A   
ATOM   2717  NH2 ARG   186      15.079 -36.725  35.679  1.00  0.00      A   
ATOM   2718 HH21 ARG   186      14.813 -36.903  34.732  1.00  0.00      A   
ATOM   2719 HH22 ARG   186      16.045 -36.819  35.918  1.00  0.00      A   
ATOM   2720  C   ARG   186      17.244 -41.392  39.871  1.00  0.00      A   
ATOM   2721  O   ARG   186      16.625 -42.146  40.641  1.00  0.00      A   
ATOM   2722  N   TYR   187      18.064 -41.906  38.956  1.00  0.00      A   
ATOM   2723  HN  TYR   187      18.603 -41.276  38.403  1.00  0.00      A   
ATOM   2724  CA  TYR   187      18.284 -43.324  38.877  1.00  0.00      A   
ATOM   2725  HA  TYR   187      17.547 -43.810  39.500  1.00  0.00      A   
ATOM   2726  CB  TYR   187      18.226 -43.873  37.397  1.00  0.00      A   
ATOM   2727  HB1 TYR   187      18.414 -44.967  37.456  1.00  0.00      A   
ATOM   2728  HB2 TYR   187      19.008 -43.514  36.694  1.00  0.00      A   
ATOM   2729  CG  TYR   187      16.894 -43.797  36.822  1.00  0.00      A   
ATOM   2730  CD1 TYR   187      16.699 -43.155  35.659  1.00  0.00      A   
ATOM   2731  HD1 TYR   187      17.565 -42.671  35.232  1.00  0.00      A   
ATOM   2732  CE1 TYR   187      15.403 -43.170  35.040  1.00  0.00      A   
ATOM   2733  HE1 TYR   187      15.227 -42.708  34.080  1.00  0.00      A   
ATOM   2734  CZ  TYR   187      14.337 -43.820  35.631  1.00  0.00      A   
ATOM   2735  OH  TYR   187      13.022 -43.747  34.997  1.00  0.00      A   
ATOM   2736  HH  TYR   187      12.427 -44.196  35.602  1.00  0.00      A   
ATOM   2737  CD2 TYR   187      15.831 -44.542  37.384  1.00  0.00      A   
ATOM   2738  HD2 TYR   187      15.937 -45.028  38.343  1.00  0.00      A   
ATOM   2739  CE2 TYR   187      14.558 -44.583  36.753  1.00  0.00      A   
ATOM   2740  HE2 TYR   187      13.744 -45.092  37.247  1.00  0.00      A   
ATOM   2741  C   TYR   187      19.688 -43.623  39.475  1.00  0.00      A   
ATOM   2742  O   TYR   187      20.599 -43.299  38.705  1.00  0.00      A   
ATOM   2743  N   PRO   188      19.842 -44.254  40.620  1.00  0.00      A   
ATOM   2744  CD  PRO   188      18.735 -44.319  41.684  1.00  0.00      A   
ATOM   2745  HD1 PRO   188      17.755 -44.642  41.273  1.00  0.00      A   
ATOM   2746  HD2 PRO   188      18.568 -43.333  42.168  1.00  0.00      A   
ATOM   2747  CA  PRO   188      21.130 -44.394  41.245  1.00  0.00      A   
ATOM   2748  HA  PRO   188      21.670 -43.463  41.152  1.00  0.00      A   
ATOM   2749  CB  PRO   188      20.865 -44.847  42.708  1.00  0.00      A   
ATOM   2750  HB1 PRO   188      21.042 -43.972  43.369  1.00  0.00      A   
ATOM   2751  HB2 PRO   188      21.462 -45.666  43.162  1.00  0.00      A   
ATOM   2752  CG  PRO   188      19.388 -45.355  42.670  1.00  0.00      A   
ATOM   2753  HG1 PRO   188      19.381 -46.415  42.339  1.00  0.00      A   
ATOM   2754  HG2 PRO   188      18.924 -45.199  43.668  1.00  0.00      A   
ATOM   2755  C   PRO   188      21.942 -45.487  40.558  1.00  0.00      A   
ATOM   2756  O   PRO   188      23.152 -45.425  40.665  1.00  0.00      A   
ATOM   2757  N   PHE   189      21.303 -46.454  39.890  1.00  0.00      A   
ATOM   2758  HN  PHE   189      20.319 -46.308  39.826  1.00  0.00      A   
ATOM   2759  CA  PHE   189      21.874 -47.644  39.249  1.00  0.00      A   
ATOM   2760  HA  PHE   189      22.922 -47.785  39.471  1.00  0.00      A   
ATOM   2761  CB  PHE   189      21.081 -49.021  39.517  1.00  0.00      A   
ATOM   2762  HB1 PHE   189      21.717 -49.874  39.196  1.00  0.00      A   
ATOM   2763  HB2 PHE   189      20.059 -48.983  39.083  1.00  0.00      A   
ATOM   2764  CG  PHE   189      20.938 -49.123  41.025  1.00  0.00      A   
ATOM   2765  CD1 PHE   189      19.636 -49.377  41.549  1.00  0.00      A   
ATOM   2766  HD1 PHE   189      18.846 -49.539  40.830  1.00  0.00      A   
ATOM   2767  CE1 PHE   189      19.462 -49.451  42.909  1.00  0.00      A   
ATOM   2768  HE1 PHE   189      18.470 -49.656  43.283  1.00  0.00      A   
ATOM   2769  CZ  PHE   189      20.544 -49.465  43.812  1.00  0.00      A   
ATOM   2770  HZ  PHE   189      20.360 -49.550  44.873  1.00  0.00      A   
ATOM   2771  CD2 PHE   189      22.003 -49.044  41.885  1.00  0.00      A   
ATOM   2772  HD2 PHE   189      23.016 -48.848  41.566  1.00  0.00      A   
ATOM   2773  CE2 PHE   189      21.839 -49.341  43.272  1.00  0.00      A   
ATOM   2774  HE2 PHE   189      22.668 -49.527  43.939  1.00  0.00      A   
ATOM   2775  C   PHE   189      21.861 -47.469  37.732  1.00  0.00      A   
ATOM   2776  O   PHE   189      22.472 -48.225  36.952  1.00  0.00      A   
ATOM   2777  N   GLY   190      21.344 -46.381  37.212  1.00  0.00      A   
ATOM   2778  HN  GLY   190      20.816 -45.849  37.868  1.00  0.00      A   
ATOM   2779  CA  GLY   190      21.609 -46.010  35.748  1.00  0.00      A   
ATOM   2780  HA1 GLY   190      22.606 -46.302  35.452  1.00  0.00      A   
ATOM   2781  HA2 GLY   190      21.367 -44.962  35.654  1.00  0.00      A   
ATOM   2782  C   GLY   190      20.794 -46.662  34.653  1.00  0.00      A   
ATOM   2783  O   GLY   190      19.650 -47.077  34.813  1.00  0.00      A   
ATOM   2784  N   LEU   191      21.325 -46.740  33.452  1.00  0.00      A   
ATOM   2785  HN  LEU   191      22.301 -46.554  33.366  1.00  0.00      A   
ATOM   2786  CA  LEU   191      20.658 -47.147  32.268  1.00  0.00      A   
ATOM   2787  HA  LEU   191      19.862 -46.432  32.120  1.00  0.00      A   
ATOM   2788  CB  LEU   191      21.591 -47.101  31.064  1.00  0.00      A   
ATOM   2789  HB1 LEU   191      22.474 -47.770  31.153  1.00  0.00      A   
ATOM   2790  HB2 LEU   191      22.039 -46.097  30.905  1.00  0.00      A   
ATOM   2791  CG  LEU   191      21.037 -47.485  29.623  1.00  0.00      A   
ATOM   2792  HG  LEU   191      20.591 -48.499  29.698  1.00  0.00      A   
ATOM   2793  CD1 LEU   191      19.987 -46.549  29.029  1.00  0.00      A   
ATOM   2794 HD11 LEU   191      20.418 -45.525  29.035  1.00  0.00      A   
ATOM   2795 HD12 LEU   191      18.983 -46.452  29.496  1.00  0.00      A   
ATOM   2796 HD13 LEU   191      19.862 -46.757  27.945  1.00  0.00      A   
ATOM   2797  CD2 LEU   191      22.146 -47.855  28.604  1.00  0.00      A   
ATOM   2798 HD21 LEU   191      21.862 -48.603  27.834  1.00  0.00      A   
ATOM   2799 HD22 LEU   191      23.010 -48.291  29.149  1.00  0.00      A   
ATOM   2800 HD23 LEU   191      22.520 -46.942  28.093  1.00  0.00      A   
ATOM   2801  C   LEU   191      20.085 -48.540  32.328  1.00  0.00      A   
ATOM   2802  O   LEU   191      19.015 -48.787  31.809  1.00  0.00      A   
ATOM   2803  N   GLN   192      20.680 -49.475  33.137  1.00  0.00      A   
ATOM   2804  HN  GLN   192      21.541 -49.342  33.621  1.00  0.00      A   
ATOM   2805  CA  GLN   192      20.024 -50.770  33.432  1.00  0.00      A   
ATOM   2806  HA  GLN   192      19.768 -51.278  32.514  1.00  0.00      A   
ATOM   2807  CB  GLN   192      20.923 -51.579  34.454  1.00  0.00      A   
ATOM   2808  HB1 GLN   192      20.251 -52.342  34.902  1.00  0.00      A   
ATOM   2809  HB2 GLN   192      21.223 -50.859  35.245  1.00  0.00      A   
ATOM   2810  CG  GLN   192      22.160 -52.225  33.779  1.00  0.00      A   
ATOM   2811  HG1 GLN   192      22.207 -53.316  33.983  1.00  0.00      A   
ATOM   2812  HG2 GLN   192      23.153 -51.855  34.111  1.00  0.00      A   
ATOM   2813  CD  GLN   192      22.211 -52.221  32.249  1.00  0.00      A   
ATOM   2814  OE1 GLN   192      21.370 -52.968  31.679  1.00  0.00      A   
ATOM   2815  NE2 GLN   192      23.041 -51.403  31.555  1.00  0.00      A   
ATOM   2816 HE21 GLN   192      23.946 -51.226  31.943  1.00  0.00      A   
ATOM   2817 HE22 GLN   192      23.089 -51.626  30.581  1.00  0.00      A   
ATOM   2818  C   GLN   192      18.588 -50.661  34.084  1.00  0.00      A   
ATOM   2819  O   GLN   192      17.600 -51.332  33.702  1.00  0.00      A   
ATOM   2820  N   GLN   193      18.577 -49.838  35.161  1.00  0.00      A   
ATOM   2821  HN  GLN   193      19.336 -49.197  35.243  1.00  0.00      A   
ATOM   2822  CA  GLN   193      17.347 -49.422  35.835  1.00  0.00      A   
ATOM   2823  HA  GLN   193      16.830 -50.326  36.120  1.00  0.00      A   
ATOM   2824  CB  GLN   193      17.704 -48.442  36.991  1.00  0.00      A   
ATOM   2825  HB1 GLN   193      17.990 -47.465  36.546  1.00  0.00      A   
ATOM   2826  HB2 GLN   193      18.564 -48.937  37.490  1.00  0.00      A   
ATOM   2827  CG  GLN   193      16.626 -48.348  38.093  1.00  0.00      A   
ATOM   2828  HG1 GLN   193      16.319 -49.345  38.474  1.00  0.00      A   
ATOM   2829  HG2 GLN   193      15.708 -47.810  37.775  1.00  0.00      A   
ATOM   2830  CD  GLN   193      17.142 -47.557  39.317  1.00  0.00      A   
ATOM   2831  OE1 GLN   193      18.193 -46.920  39.296  1.00  0.00      A   
ATOM   2832  NE2 GLN   193      16.344 -47.603  40.388  1.00  0.00      A   
ATOM   2833 HE21 GLN   193      15.398 -47.905  40.270  1.00  0.00      A   
ATOM   2834 HE22 GLN   193      16.570 -47.128  41.238  1.00  0.00      A   
ATOM   2835  C   GLN   193      16.351 -48.671  34.850  1.00  0.00      A   
ATOM   2836  O   GLN   193      15.122 -48.923  34.797  1.00  0.00      A   
ATOM   2837  N   TYR   194      16.908 -47.744  34.003  1.00  0.00      A   
ATOM   2838  HN  TYR   194      17.887 -47.608  34.131  1.00  0.00      A   
ATOM   2839  CA  TYR   194      16.158 -46.890  33.140  1.00  0.00      A   
ATOM   2840  HA  TYR   194      15.337 -46.487  33.714  1.00  0.00      A   
ATOM   2841  CB  TYR   194      16.950 -45.722  32.690  1.00  0.00      A   
ATOM   2842  HB1 TYR   194      17.867 -46.115  32.200  1.00  0.00      A   
ATOM   2843  HB2 TYR   194      17.314 -45.149  33.570  1.00  0.00      A   
ATOM   2844  CG  TYR   194      16.335 -44.727  31.742  1.00  0.00      A   
ATOM   2845  CD1 TYR   194      14.960 -44.559  31.704  1.00  0.00      A   
ATOM   2846  HD1 TYR   194      14.295 -44.984  32.441  1.00  0.00      A   
ATOM   2847  CE1 TYR   194      14.453 -43.573  30.828  1.00  0.00      A   
ATOM   2848  HE1 TYR   194      13.389 -43.456  30.687  1.00  0.00      A   
ATOM   2849  CZ  TYR   194      15.301 -42.892  29.914  1.00  0.00      A   
ATOM   2850  OH  TYR   194      14.786 -41.925  28.998  1.00  0.00      A   
ATOM   2851  HH  TYR   194      13.830 -41.856  28.957  1.00  0.00      A   
ATOM   2852  CD2 TYR   194      17.193 -43.945  30.934  1.00  0.00      A   
ATOM   2853  HD2 TYR   194      18.261 -43.982  31.088  1.00  0.00      A   
ATOM   2854  CE2 TYR   194      16.670 -43.016  30.030  1.00  0.00      A   
ATOM   2855  HE2 TYR   194      17.339 -42.548  29.323  1.00  0.00      A   
ATOM   2856  C   TYR   194      15.517 -47.576  31.966  1.00  0.00      A   
ATOM   2857  O   TYR   194      14.291 -47.422  31.753  1.00  0.00      A   
ATOM   2858  N   ARG   195      16.225 -48.389  31.171  1.00  0.00      A   
ATOM   2859  HN  ARG   195      17.197 -48.446  31.382  1.00  0.00      A   
ATOM   2860  CA  ARG   195      15.796 -49.228  30.039  1.00  0.00      A   
ATOM   2861  HA  ARG   195      15.337 -48.542  29.343  1.00  0.00      A   
ATOM   2862  CB  ARG   195      16.954 -49.993  29.367  1.00  0.00      A   
ATOM   2863  HB1 ARG   195      17.630 -50.304  30.193  1.00  0.00      A   
ATOM   2864  HB2 ARG   195      17.589 -49.237  28.858  1.00  0.00      A   
ATOM   2865  CG  ARG   195      16.701 -51.152  28.311  1.00  0.00      A   
ATOM   2866  HG1 ARG   195      15.788 -50.822  27.769  1.00  0.00      A   
ATOM   2867  HG2 ARG   195      16.371 -52.047  28.880  1.00  0.00      A   
ATOM   2868  CD  ARG   195      17.857 -51.442  27.443  1.00  0.00      A   
ATOM   2869  HD1 ARG   195      18.149 -50.409  27.156  1.00  0.00      A   
ATOM   2870  HD2 ARG   195      17.800 -52.042  26.510  1.00  0.00      A   
ATOM   2871  NE  ARG   195      18.924 -51.947  28.327  1.00  0.00      A   
ATOM   2872  HE  ARG   195      18.639 -52.549  29.072  1.00  0.00      A   
ATOM   2873  CZ  ARG   195      20.209 -51.733  28.191  1.00  0.00      A   
ATOM   2874  NH1 ARG   195      20.726 -51.276  27.090  1.00  0.00      A   
ATOM   2875 HH11 ARG   195      20.105 -50.827  26.448  1.00  0.00      A   
ATOM   2876 HH12 ARG   195      21.709 -51.269  26.905  1.00  0.00      A   
ATOM   2877  NH2 ARG   195      21.149 -52.221  29.011  1.00  0.00      A   
ATOM   2878 HH21 ARG   195      22.097 -52.054  28.738  1.00  0.00      A   
ATOM   2879 HH22 ARG   195      20.827 -52.622  29.869  1.00  0.00      A   
ATOM   2880  C   ARG   195      14.711 -50.242  30.390  1.00  0.00      A   
ATOM   2881  O   ARG   195      13.728 -50.379  29.699  1.00  0.00      A   
ATOM   2882  N   ALA   196      14.884 -50.939  31.529  1.00  0.00      A   
ATOM   2883  HN  ALA   196      15.715 -50.763  32.050  1.00  0.00      A   
ATOM   2884  CA  ALA   196      13.993 -51.824  32.034  1.00  0.00      A   
ATOM   2885  HA  ALA   196      13.745 -52.539  31.263  1.00  0.00      A   
ATOM   2886  CB  ALA   196      14.688 -52.611  33.229  1.00  0.00      A   
ATOM   2887  HB1 ALA   196      13.995 -53.417  33.554  1.00  0.00      A   
ATOM   2888  HB2 ALA   196      14.989 -51.919  34.044  1.00  0.00      A   
ATOM   2889  HB3 ALA   196      15.588 -53.151  32.863  1.00  0.00      A   
ATOM   2890  C   ALA   196      12.574 -51.270  32.377  1.00  0.00      A   
ATOM   2891  O   ALA   196      11.532 -51.906  32.105  1.00  0.00      A   
ATOM   2892  N   ALA   197      12.573 -50.004  32.904  1.00  0.00      A   
ATOM   2893  HN  ALA   197      13.453 -49.554  33.036  1.00  0.00      A   
ATOM   2894  CA  ALA   197      11.360 -49.373  33.220  1.00  0.00      A   
ATOM   2895  HA  ALA   197      10.799 -49.940  33.949  1.00  0.00      A   
ATOM   2896  CB  ALA   197      11.726 -47.982  33.858  1.00  0.00      A   
ATOM   2897  HB1 ALA   197      10.826 -47.372  34.082  1.00  0.00      A   
ATOM   2898  HB2 ALA   197      12.316 -47.415  33.106  1.00  0.00      A   
ATOM   2899  HB3 ALA   197      12.397 -48.198  34.717  1.00  0.00      A   
ATOM   2900  C   ALA   197      10.474 -49.206  31.967  1.00  0.00      A   
ATOM   2901  O   ALA   197       9.297 -49.505  32.038  1.00  0.00      A   
ATOM   2902  N   KCX   198      11.083 -48.845  30.828  1.00  0.00      A   
ATOM   2903  HN  KCX   198      12.038 -48.559  30.814  1.00  0.00      A   
ATOM   2904  CA  KCX   198      10.250 -48.671  29.559  1.00  0.00      A   
ATOM   2905  HA  KCX   198       9.368 -48.107  29.824  1.00  0.00      A   
ATOM   2906  CB  KCX   198      11.035 -47.898  28.558  1.00  0.00      A   
ATOM   2907  HB1 KCX   198      10.412 -47.898  27.638  1.00  0.00      A   
ATOM   2908  HB2 KCX   198      11.963 -48.464  28.331  1.00  0.00      A   
ATOM   2909  CG  KCX   198      11.221 -46.474  28.926  1.00  0.00      A   
ATOM   2910  HG1 KCX   198      11.901 -46.397  29.801  1.00  0.00      A   
ATOM   2911  HG2 KCX   198      10.270 -45.924  29.096  1.00  0.00      A   
ATOM   2912  CD  KCX   198      11.885 -45.756  27.760  1.00  0.00      A   
ATOM   2913  HD1 KCX   198      11.220 -45.733  26.870  1.00  0.00      A   
ATOM   2914  HD2 KCX   198      12.773 -46.359  27.477  1.00  0.00      A   
ATOM   2915  CE  KCX   198      12.295 -44.383  28.189  1.00  0.00      A   
ATOM   2916  HE1 KCX   198      12.937 -43.973  27.380  1.00  0.00      A   
ATOM   2917  HE2 KCX   198      12.845 -44.410  29.154  1.00  0.00      A   
ATOM   2918  NZ  KCX   198      11.152 -43.486  28.327  1.00  0.00      A   
ATOM   2919  HNZ KCX   198      10.235 -43.874  28.380  1.00  0.00      A   
ATOM   2920  C   KCX   198       9.826 -49.976  29.025  1.00  0.00      A   
ATOM   2921  O   KCX   198       8.767 -50.083  28.376  1.00  0.00      A   
ATOM   2922  CX  KCX   198      11.232 -42.241  28.655  1.00  0.00      A   
ATOM   2923  OX1 KCX   198      10.169 -41.794  28.938  1.00  0.00      A   
ATOM   2924  OX2 KCX   198      12.253 -41.522  28.612  1.00  0.00      A   
ATOM   2925  N   LEU   199      10.684 -51.043  29.293  1.00  0.00      A   
ATOM   2926  HN  LEU   199      11.530 -50.908  29.803  1.00  0.00      A   
ATOM   2927  CA  LEU   199      10.351 -52.397  28.830  1.00  0.00      A   
ATOM   2928  HA  LEU   199      10.259 -52.272  27.762  1.00  0.00      A   
ATOM   2929  CB  LEU   199      11.557 -53.404  29.022  1.00  0.00      A   
ATOM   2930  HB1 LEU   199      11.076 -54.382  29.239  1.00  0.00      A   
ATOM   2931  HB2 LEU   199      12.062 -53.039  29.941  1.00  0.00      A   
ATOM   2932  CG  LEU   199      12.517 -53.371  27.847  1.00  0.00      A   
ATOM   2933  HG  LEU   199      12.584 -52.334  27.454  1.00  0.00      A   
ATOM   2934  CD1 LEU   199      13.933 -53.777  28.359  1.00  0.00      A   
ATOM   2935 HD11 LEU   199      14.646 -53.729  27.508  1.00  0.00      A   
ATOM   2936 HD12 LEU   199      14.124 -54.789  28.776  1.00  0.00      A   
ATOM   2937 HD13 LEU   199      14.330 -52.980  29.023  1.00  0.00      A   
ATOM   2938  CD2 LEU   199      12.022 -54.353  26.828  1.00  0.00      A   
ATOM   2939 HD21 LEU   199      12.113 -55.428  27.096  1.00  0.00      A   
ATOM   2940 HD22 LEU   199      12.818 -54.217  26.066  1.00  0.00      A   
ATOM   2941 HD23 LEU   199      10.957 -54.236  26.534  1.00  0.00      A   
ATOM   2942  C   LEU   199       9.014 -52.878  29.358  1.00  0.00      A   
ATOM   2943  O   LEU   199       8.357 -53.717  28.729  1.00  0.00      A   
ATOM   2944  N   ARG   200       8.482 -52.308  30.400  1.00  0.00      A   
ATOM   2945  HN  ARG   200       9.048 -51.576  30.771  1.00  0.00      A   
ATOM   2946  CA  ARG   200       7.299 -52.690  31.000  1.00  0.00      A   
ATOM   2947  HA  ARG   200       7.219 -53.763  31.093  1.00  0.00      A   
ATOM   2948  CB  ARG   200       7.187 -52.062  32.427  1.00  0.00      A   
ATOM   2949  HB1 ARG   200       6.201 -52.128  32.935  1.00  0.00      A   
ATOM   2950  HB2 ARG   200       7.353 -50.999  32.148  1.00  0.00      A   
ATOM   2951  CG  ARG   200       8.270 -52.520  33.355  1.00  0.00      A   
ATOM   2952  HG1 ARG   200       9.217 -52.362  32.796  1.00  0.00      A   
ATOM   2953  HG2 ARG   200       8.241 -53.591  33.646  1.00  0.00      A   
ATOM   2954  CD  ARG   200       8.441 -51.649  34.672  1.00  0.00      A   
ATOM   2955  HD1 ARG   200       8.588 -50.599  34.341  1.00  0.00      A   
ATOM   2956  HD2 ARG   200       9.449 -51.784  35.121  1.00  0.00      A   
ATOM   2957  NE  ARG   200       7.268 -51.712  35.628  1.00  0.00      A   
ATOM   2958  HE  ARG   200       6.351 -51.702  35.229  1.00  0.00      A   
ATOM   2959  CZ  ARG   200       7.471 -51.687  36.976  1.00  0.00      A   
ATOM   2960  NH1 ARG   200       8.528 -51.408  37.712  1.00  0.00      A   
ATOM   2961 HH11 ARG   200       9.378 -51.158  37.248  1.00  0.00      A   
ATOM   2962 HH12 ARG   200       8.550 -51.272  38.702  1.00  0.00      A   
ATOM   2963  NH2 ARG   200       6.312 -52.075  37.620  1.00  0.00      A   
ATOM   2964 HH21 ARG   200       6.365 -52.265  38.600  1.00  0.00      A   
ATOM   2965 HH22 ARG   200       5.803 -52.741  37.074  1.00  0.00      A   
ATOM   2966  C   ARG   200       5.990 -52.266  30.278  1.00  0.00      A   
ATOM   2967  O   ARG   200       4.898 -52.764  30.608  1.00  0.00      A   
ATOM   2968  N   ILE   201       6.049 -51.400  29.188  1.00  0.00      A   
ATOM   2969  HN  ILE   201       6.968 -51.067  28.993  1.00  0.00      A   
ATOM   2970  CA  ILE   201       5.001 -50.949  28.272  1.00  0.00      A   
ATOM   2971  HA  ILE   201       4.180 -50.542  28.845  1.00  0.00      A   
ATOM   2972  CB  ILE   201       5.474 -49.924  27.313  1.00  0.00      A   
ATOM   2973  HB  ILE   201       6.155 -49.253  27.878  1.00  0.00      A   
ATOM   2974  CG2 ILE   201       6.269 -50.529  26.017  1.00  0.00      A   
ATOM   2975 HG21 ILE   201       6.799 -49.703  25.495  1.00  0.00      A   
ATOM   2976 HG22 ILE   201       5.547 -50.980  25.304  1.00  0.00      A   
ATOM   2977 HG23 ILE   201       7.085 -51.252  26.232  1.00  0.00      A   
ATOM   2978  CG1 ILE   201       4.430 -48.852  26.914  1.00  0.00      A   
ATOM   2979 HG11 ILE   201       4.060 -48.500  27.901  1.00  0.00      A   
ATOM   2980 HG12 ILE   201       3.489 -49.329  26.566  1.00  0.00      A   
ATOM   2981  CD  ILE   201       4.869 -47.767  25.969  1.00  0.00      A   
ATOM   2982  HD1 ILE   201       4.097 -46.979  25.835  1.00  0.00      A   
ATOM   2983  HD2 ILE   201       5.099 -48.185  24.966  1.00  0.00      A   
ATOM   2984  HD3 ILE   201       5.761 -47.187  26.287  1.00  0.00      A   
ATOM   2985  C   ILE   201       4.519 -52.128  27.443  1.00  0.00      A   
ATOM   2986  O   ILE   201       3.409 -52.060  26.895  1.00  0.00      A   
ATOM   2987  N   TYR   202       5.312 -53.119  27.175  1.00  0.00      A   
ATOM   2988  HN  TYR   202       6.247 -52.989  27.495  1.00  0.00      A   
ATOM   2989  CA  TYR   202       4.977 -54.285  26.372  1.00  0.00      A   
ATOM   2990  HA  TYR   202       4.350 -53.927  25.569  1.00  0.00      A   
ATOM   2991  CB  TYR   202       6.292 -54.824  25.789  1.00  0.00      A   
ATOM   2992  HB1 TYR   202       6.083 -55.761  25.230  1.00  0.00      A   
ATOM   2993  HB2 TYR   202       7.161 -54.939  26.471  1.00  0.00      A   
ATOM   2994  CG  TYR   202       6.950 -53.895  24.766  1.00  0.00      A   
ATOM   2995  CD1 TYR   202       6.234 -53.545  23.666  1.00  0.00      A   
ATOM   2996  HD1 TYR   202       5.248 -53.900  23.407  1.00  0.00      A   
ATOM   2997  CE1 TYR   202       6.829 -52.812  22.640  1.00  0.00      A   
ATOM   2998  HE1 TYR   202       6.220 -52.647  21.763  1.00  0.00      A   
ATOM   2999  CZ  TYR   202       8.222 -52.595  22.589  1.00  0.00      A   
ATOM   3000  OH  TYR   202       8.813 -52.090  21.482  1.00  0.00      A   
ATOM   3001  HH  TYR   202       8.031 -51.897  20.960  1.00  0.00      A   
ATOM   3002  CD2 TYR   202       8.361 -53.571  24.845  1.00  0.00      A   
ATOM   3003  HD2 TYR   202       8.913 -53.800  25.745  1.00  0.00      A   
ATOM   3004  CE2 TYR   202       8.975 -52.978  23.670  1.00  0.00      A   
ATOM   3005  HE2 TYR   202      10.052 -52.895  23.676  1.00  0.00      A   
ATOM   3006  C   TYR   202       4.199 -55.379  27.119  1.00  0.00      A   
ATOM   3007  O   TYR   202       3.547 -56.238  26.519  1.00  0.00      A   
ATOM   3008  N   GLU   203       4.248 -55.369  28.495  1.00  0.00      A   
ATOM   3009  HN  GLU   203       4.878 -54.715  28.906  1.00  0.00      A   
ATOM   3010  CA  GLU   203       3.473 -56.275  29.235  1.00  0.00      A   
ATOM   3011  HA  GLU   203       3.681 -57.217  28.750  1.00  0.00      A   
ATOM   3012  CB  GLU   203       3.831 -56.072  30.721  1.00  0.00      A   
ATOM   3013  HB1 GLU   203       3.139 -56.746  31.270  1.00  0.00      A   
ATOM   3014  HB2 GLU   203       3.659 -55.029  31.063  1.00  0.00      A   
ATOM   3015  CG  GLU   203       5.296 -56.555  31.041  1.00  0.00      A   
ATOM   3016  HG1 GLU   203       5.659 -56.264  32.050  1.00  0.00      A   
ATOM   3017  HG2 GLU   203       6.042 -56.155  30.321  1.00  0.00      A   
ATOM   3018  CD  GLU   203       5.354 -58.120  31.023  1.00  0.00      A   
ATOM   3019  OE1 GLU   203       5.912 -58.710  32.005  1.00  0.00      A   
ATOM   3020  OE2 GLU   203       4.932 -58.825  30.076  1.00  0.00      A   
ATOM   3021  C   GLU   203       1.959 -55.936  29.109  1.00  0.00      A   
ATOM   3022  O   GLU   203       1.483 -54.894  29.400  1.00  0.00      A   
ATOM   3023  N   ASN   204       1.153 -56.973  28.601  1.00  0.00      A   
ATOM   3024  HN  ASN   204       1.572 -57.854  28.395  1.00  0.00      A   
ATOM   3025  CA  ASN   204      -0.213 -56.920  28.282  1.00  0.00      A   
ATOM   3026  HA  ASN   204      -0.383 -57.973  28.115  1.00  0.00      A   
ATOM   3027  CB  ASN   204      -1.211 -56.230  29.308  1.00  0.00      A   
ATOM   3028  HB1 ASN   204      -2.222 -56.440  28.900  1.00  0.00      A   
ATOM   3029  HB2 ASN   204      -1.038 -55.136  29.217  1.00  0.00      A   
ATOM   3030  CG  ASN   204      -1.016 -56.878  30.614  1.00  0.00      A   
ATOM   3031  OD1 ASN   204      -0.951 -58.122  30.737  1.00  0.00      A   
ATOM   3032  ND2 ASN   204      -1.008 -56.029  31.659  1.00  0.00      A   
ATOM   3033 HD21 ASN   204      -1.291 -55.082  31.509  1.00  0.00      A   
ATOM   3034 HD22 ASN   204      -0.996 -56.454  32.564  1.00  0.00      A   
ATOM   3035  C   ASN   204      -0.414 -56.251  26.879  1.00  0.00      A   
ATOM   3036  O   ASN   204      -1.582 -55.951  26.558  1.00  0.00      A   
ATOM   3037  N   ALA   205       0.584 -56.014  26.070  1.00  0.00      A   
ATOM   3038  HN  ALA   205       1.529 -56.121  26.367  1.00  0.00      A   
ATOM   3039  CA  ALA   205       0.393 -55.499  24.738  1.00  0.00      A   
ATOM   3040  HA  ALA   205      -0.414 -54.781  24.747  1.00  0.00      A   
ATOM   3041  CB  ALA   205       1.666 -54.890  24.167  1.00  0.00      A   
ATOM   3042  HB1 ALA   205       2.080 -54.146  24.880  1.00  0.00      A   
ATOM   3043  HB2 ALA   205       1.430 -54.474  23.164  1.00  0.00      A   
ATOM   3044  HB3 ALA   205       2.372 -55.747  24.207  1.00  0.00      A   
ATOM   3045  C   ALA   205      -0.024 -56.587  23.748  1.00  0.00      A   
ATOM   3046  O   ALA   205       0.653 -57.609  23.547  1.00  0.00      A   
ATOM   3047  N   LYS   206      -1.131 -56.331  23.074  1.00  0.00      A   
ATOM   3048  HN  LYS   206      -1.505 -55.444  23.331  1.00  0.00      A   
ATOM   3049  CA  LYS   206      -1.588 -57.137  21.926  1.00  0.00      A   
ATOM   3050  HA  LYS   206      -1.623 -58.177  22.215  1.00  0.00      A   
ATOM   3051  CB  LYS   206      -3.029 -56.782  21.627  1.00  0.00      A   
ATOM   3052  HB1 LYS   206      -3.398 -57.165  20.651  1.00  0.00      A   
ATOM   3053  HB2 LYS   206      -3.086 -55.679  21.512  1.00  0.00      A   
ATOM   3054  CG  LYS   206      -3.998 -57.444  22.670  1.00  0.00      A   
ATOM   3055  HG1 LYS   206      -5.049 -57.138  22.483  1.00  0.00      A   
ATOM   3056  HG2 LYS   206      -3.631 -57.316  23.711  1.00  0.00      A   
ATOM   3057  CD  LYS   206      -4.127 -59.004  22.359  1.00  0.00      A   
ATOM   3058  HD1 LYS   206      -3.110 -59.449  22.300  1.00  0.00      A   
ATOM   3059  HD2 LYS   206      -4.498 -59.103  21.317  1.00  0.00      A   
ATOM   3060  CE  LYS   206      -5.192 -59.818  23.218  1.00  0.00      A   
ATOM   3061  HE1 LYS   206      -5.360 -60.825  22.778  1.00  0.00      A   
ATOM   3062  HE2 LYS   206      -6.160 -59.284  23.103  1.00  0.00      A   
ATOM   3063  NZ  LYS   206      -4.748 -59.822  24.592  1.00  0.00      A   
ATOM   3064  HZ1 LYS   206      -4.368 -60.691  25.019  1.00  0.00      A   
ATOM   3065  HZ2 LYS   206      -5.501 -59.441  25.201  1.00  0.00      A   
ATOM   3066  HZ3 LYS   206      -3.926 -59.192  24.688  1.00  0.00      A   
ATOM   3067  C   LYS   206      -0.680 -57.011  20.663  1.00  0.00      A   
ATOM   3068  O   LYS   206      -0.483 -58.002  19.972  1.00  0.00      A   
ATOM   3069  N   VAL   207      -0.049 -55.811  20.468  1.00  0.00      A   
ATOM   3070  HN  VAL   207      -0.329 -54.971  20.926  1.00  0.00      A   
ATOM   3071  CA  VAL   207       1.044 -55.652  19.426  1.00  0.00      A   
ATOM   3072  HA  VAL   207       1.575 -56.566  19.203  1.00  0.00      A   
ATOM   3073  CB  VAL   207       0.544 -55.071  18.047  1.00  0.00      A   
ATOM   3074  HB  VAL   207      -0.028 -54.169  18.351  1.00  0.00      A   
ATOM   3075  CG1 VAL   207       1.726 -54.575  17.192  1.00  0.00      A   
ATOM   3076 HG11 VAL   207       2.450 -55.387  16.965  1.00  0.00      A   
ATOM   3077 HG12 VAL   207       2.255 -53.752  17.719  1.00  0.00      A   
ATOM   3078 HG13 VAL   207       1.392 -54.279  16.175  1.00  0.00      A   
ATOM   3079  CG2 VAL   207      -0.376 -56.093  17.359  1.00  0.00      A   
ATOM   3080 HG21 VAL   207      -0.370 -55.798  16.288  1.00  0.00      A   
ATOM   3081 HG22 VAL   207      -1.369 -56.081  17.858  1.00  0.00      A   
ATOM   3082 HG23 VAL   207       0.080 -57.104  17.416  1.00  0.00      A   
ATOM   3083  C   VAL   207       2.190 -54.753  19.947  1.00  0.00      A   
ATOM   3084  O   VAL   207       2.012 -53.707  20.569  1.00  0.00      A   
ATOM   3085  N   CYS   208       3.370 -55.272  19.671  1.00  0.00      A   
ATOM   3086  HN  CYS   208       3.405 -56.157  19.213  1.00  0.00      A   
ATOM   3087  CA  CYS   208       4.663 -54.651  20.031  1.00  0.00      A   
ATOM   3088  HA  CYS   208       4.451 -53.879  20.757  1.00  0.00      A   
ATOM   3089  CB  CYS   208       5.702 -55.567  20.680  1.00  0.00      A   
ATOM   3090  HB1 CYS   208       5.258 -55.821  21.666  1.00  0.00      A   
ATOM   3091  HB2 CYS   208       6.628 -54.962  20.783  1.00  0.00      A   
ATOM   3092  SG  CYS   208       6.160 -56.989  19.652  1.00  0.00      A   
ATOM   3093  C   CYS   208       5.123 -54.041  18.647  1.00  0.00      A   
ATOM   3094  O   CYS   208       5.573 -54.684  17.730  1.00  0.00      A   
ATOM   3095  N   VAL   209       5.104 -52.730  18.595  1.00  0.00      A   
ATOM   3096  HN  VAL   209       4.665 -52.177  19.300  1.00  0.00      A   
ATOM   3097  CA  VAL   209       5.997 -52.043  17.581  1.00  0.00      A   
ATOM   3098  HA  VAL   209       5.989 -52.783  16.794  1.00  0.00      A   
ATOM   3099  CB  VAL   209       5.495 -50.720  17.121  1.00  0.00      A   
ATOM   3100  HB  VAL   209       5.136 -50.161  18.011  1.00  0.00      A   
ATOM   3101  CG1 VAL   209       6.562 -49.752  16.499  1.00  0.00      A   
ATOM   3102 HG11 VAL   209       6.147 -48.771  16.186  1.00  0.00      A   
ATOM   3103 HG12 VAL   209       7.014 -50.225  15.601  1.00  0.00      A   
ATOM   3104 HG13 VAL   209       7.370 -49.505  17.220  1.00  0.00      A   
ATOM   3105  CG2 VAL   209       4.388 -50.930  16.049  1.00  0.00      A   
ATOM   3106 HG21 VAL   209       3.935 -49.976  15.705  1.00  0.00      A   
ATOM   3107 HG22 VAL   209       3.646 -51.620  16.504  1.00  0.00      A   
ATOM   3108 HG23 VAL   209       4.677 -51.481  15.128  1.00  0.00      A   
ATOM   3109  C   VAL   209       7.333 -51.928  18.174  1.00  0.00      A   
ATOM   3110  O   VAL   209       7.490 -51.494  19.280  1.00  0.00      A   
ATOM   3111  N   VAL   210       8.260 -52.544  17.381  1.00  0.00      A   
ATOM   3112  HN  VAL   210       7.937 -52.916  16.515  1.00  0.00      A   
ATOM   3113  CA  VAL   210       9.636 -52.796  17.753  1.00  0.00      A   
ATOM   3114  HA  VAL   210       9.740 -52.374  18.742  1.00  0.00      A   
ATOM   3115  CB  VAL   210      10.023 -54.285  17.826  1.00  0.00      A   
ATOM   3116  HB  VAL   210      11.125 -54.345  17.694  1.00  0.00      A   
ATOM   3117  CG1 VAL   210       9.490 -54.729  19.236  1.00  0.00      A   
ATOM   3118 HG11 VAL   210       9.472 -55.838  19.179  1.00  0.00      A   
ATOM   3119 HG12 VAL   210       8.469 -54.395  19.523  1.00  0.00      A   
ATOM   3120 HG13 VAL   210      10.204 -54.343  19.994  1.00  0.00      A   
ATOM   3121  CG2 VAL   210       9.345 -55.105  16.752  1.00  0.00      A   
ATOM   3122 HG21 VAL   210       9.438 -56.199  16.922  1.00  0.00      A   
ATOM   3123 HG22 VAL   210       9.824 -54.804  15.796  1.00  0.00      A   
ATOM   3124 HG23 VAL   210       8.267 -54.897  16.585  1.00  0.00      A   
ATOM   3125  C   VAL   210      10.692 -52.116  16.912  1.00  0.00      A   
ATOM   3126  O   VAL   210      10.796 -52.325  15.730  1.00  0.00      A   
ATOM   3127  N   ASN   211      11.611 -51.517  17.556  1.00  0.00      A   
ATOM   3128  HN  ASN   211      11.577 -51.322  18.534  1.00  0.00      A   
ATOM   3129  CA  ASN   211      12.751 -50.934  16.834  1.00  0.00      A   
ATOM   3130  HA  ASN   211      12.335 -50.308  16.059  1.00  0.00      A   
ATOM   3131  CB  ASN   211      13.489 -49.894  17.695  1.00  0.00      A   
ATOM   3132  HB1 ASN   211      12.871 -49.195  18.298  1.00  0.00      A   
ATOM   3133  HB2 ASN   211      13.922 -49.167  16.976  1.00  0.00      A   
ATOM   3134  CG  ASN   211      14.628 -50.430  18.593  1.00  0.00      A   
ATOM   3135  OD1 ASN   211      15.746 -50.101  18.254  1.00  0.00      A   
ATOM   3136  ND2 ASN   211      14.363 -51.254  19.609  1.00  0.00      A   
ATOM   3137 HD21 ASN   211      13.466 -51.344  20.041  1.00  0.00      A   
ATOM   3138 HD22 ASN   211      15.100 -51.889  19.837  1.00  0.00      A   
ATOM   3139  C   ASN   211      13.717 -51.989  16.163  1.00  0.00      A   
ATOM   3140  O   ASN   211      13.799 -53.217  16.609  1.00  0.00      A   
ATOM   3141  N   ALA   212      14.457 -51.564  15.154  1.00  0.00      A   
ATOM   3142  HN  ALA   212      14.359 -50.619  14.853  1.00  0.00      A   
ATOM   3143  CA  ALA   212      15.371 -52.394  14.385  1.00  0.00      A   
ATOM   3144  HA  ALA   212      15.169 -53.454  14.439  1.00  0.00      A   
ATOM   3145  CB  ALA   212      15.307 -52.034  12.808  1.00  0.00      A   
ATOM   3146  HB1 ALA   212      14.298 -52.326  12.446  1.00  0.00      A   
ATOM   3147  HB2 ALA   212      15.899 -52.784  12.241  1.00  0.00      A   
ATOM   3148  HB3 ALA   212      15.543 -50.977  12.559  1.00  0.00      A   
ATOM   3149  C   ALA   212      16.771 -52.202  14.895  1.00  0.00      A   
ATOM   3150  O   ALA   212      17.566 -53.115  14.897  1.00  0.00      A   
ATOM   3151  N   ASP   213      17.078 -50.962  15.480  1.00  0.00      A   
ATOM   3152  HN  ASP   213      16.512 -50.142  15.465  1.00  0.00      A   
ATOM   3153  CA  ASP   213      18.415 -50.548  15.992  1.00  0.00      A   
ATOM   3154  HA  ASP   213      19.197 -50.662  15.256  1.00  0.00      A   
ATOM   3155  CB  ASP   213      18.214 -49.048  16.307  1.00  0.00      A   
ATOM   3156  HB1 ASP   213      17.477 -48.937  17.130  1.00  0.00      A   
ATOM   3157  HB2 ASP   213      17.741 -48.461  15.491  1.00  0.00      A   
ATOM   3158  CG  ASP   213      19.517 -48.301  16.706  1.00  0.00      A   
ATOM   3159  OD1 ASP   213      19.542 -47.408  17.532  1.00  0.00      A   
ATOM   3160  OD2 ASP   213      20.518 -48.580  15.979  1.00  0.00      A   
ATOM   3161  C   ASP   213      18.914 -51.442  17.210  1.00  0.00      A   
ATOM   3162  O   ASP   213      20.021 -52.085  17.162  1.00  0.00      A   
ATOM   3163  N   ASP   214      18.098 -51.453  18.285  1.00  0.00      A   
ATOM   3164  HN  ASP   214      17.273 -50.893  18.294  1.00  0.00      A   
ATOM   3165  CA  ASP   214      18.474 -52.077  19.541  1.00  0.00      A   
ATOM   3166  HA  ASP   214      19.511 -52.379  19.514  1.00  0.00      A   
ATOM   3167  CB  ASP   214      18.317 -51.019  20.695  1.00  0.00      A   
ATOM   3168  HB1 ASP   214      17.326 -50.541  20.536  1.00  0.00      A   
ATOM   3169  HB2 ASP   214      19.098 -50.232  20.624  1.00  0.00      A   
ATOM   3170  CG  ASP   214      18.515 -51.638  22.054  1.00  0.00      A   
ATOM   3171  OD1 ASP   214      17.754 -51.226  22.914  1.00  0.00      A   
ATOM   3172  OD2 ASP   214      19.393 -52.492  22.292  1.00  0.00      A   
ATOM   3173  C   ASP   214      17.650 -53.423  19.826  1.00  0.00      A   
ATOM   3174  O   ASP   214      16.439 -53.425  19.518  1.00  0.00      A   
ATOM   3175  N   ALA   215      18.389 -54.503  20.282  1.00  0.00      A   
ATOM   3176  HN  ALA   215      19.365 -54.404  20.460  1.00  0.00      A   
ATOM   3177  CA  ALA   215      17.814 -55.818  20.504  1.00  0.00      A   
ATOM   3178  HA  ALA   215      16.896 -55.946  19.950  1.00  0.00      A   
ATOM   3179  CB  ALA   215      18.897 -56.920  20.253  1.00  0.00      A   
ATOM   3180  HB1 ALA   215      18.578 -57.962  20.469  1.00  0.00      A   
ATOM   3181  HB2 ALA   215      19.767 -56.682  20.902  1.00  0.00      A   
ATOM   3182  HB3 ALA   215      19.091 -56.827  19.163  1.00  0.00      A   
ATOM   3183  C   ALA   215      17.342 -55.902  21.986  1.00  0.00      A   
ATOM   3184  O   ALA   215      16.290 -56.484  22.296  1.00  0.00      A   
ATOM   3185  N   LEU   216      18.049 -55.166  22.906  1.00  0.00      A   
ATOM   3186  HN  LEU   216      18.743 -54.544  22.551  1.00  0.00      A   
ATOM   3187  CA  LEU   216      17.730 -55.173  24.325  1.00  0.00      A   
ATOM   3188  HA  LEU   216      17.603 -56.193  24.657  1.00  0.00      A   
ATOM   3189  CB  LEU   216      18.918 -54.567  25.165  1.00  0.00      A   
ATOM   3190  HB1 LEU   216      18.682 -54.282  26.213  1.00  0.00      A   
ATOM   3191  HB2 LEU   216      19.341 -53.715  24.591  1.00  0.00      A   
ATOM   3192  CG  LEU   216      20.074 -55.572  25.224  1.00  0.00      A   
ATOM   3193  HG  LEU   216      20.325 -56.011  24.234  1.00  0.00      A   
ATOM   3194  CD1 LEU   216      21.402 -54.944  25.752  1.00  0.00      A   
ATOM   3195 HD11 LEU   216      21.282 -54.837  26.851  1.00  0.00      A   
ATOM   3196 HD12 LEU   216      21.558 -53.978  25.226  1.00  0.00      A   
ATOM   3197 HD13 LEU   216      22.241 -55.627  25.497  1.00  0.00      A   
ATOM   3198  CD2 LEU   216      19.779 -56.824  26.111  1.00  0.00      A   
ATOM   3199 HD21 LEU   216      18.917 -57.367  25.667  1.00  0.00      A   
ATOM   3200 HD22 LEU   216      19.401 -56.574  27.125  1.00  0.00      A   
ATOM   3201 HD23 LEU   216      20.660 -57.500  26.113  1.00  0.00      A   
ATOM   3202  C   LEU   216      16.406 -54.534  24.695  1.00  0.00      A   
ATOM   3203  O   LEU   216      15.887 -54.727  25.820  1.00  0.00      A   
ATOM   3204  N   THR   217      15.876 -53.703  23.731  1.00  0.00      A   
ATOM   3205  HN  THR   217      16.340 -53.341  22.927  1.00  0.00      A   
ATOM   3206  CA  THR   217      14.541 -53.082  23.835  1.00  0.00      A   
ATOM   3207  HA  THR   217      14.204 -53.159  24.859  1.00  0.00      A   
ATOM   3208  CB  THR   217      14.521 -51.540  23.597  1.00  0.00      A   
ATOM   3209  HB  THR   217      13.496 -51.114  23.650  1.00  0.00      A   
ATOM   3210  OG1 THR   217      15.138 -51.226  22.335  1.00  0.00      A   
ATOM   3211  HG1 THR   217      16.063 -51.381  22.541  1.00  0.00      A   
ATOM   3212  CG2 THR   217      15.220 -50.900  24.764  1.00  0.00      A   
ATOM   3213 HG21 THR   217      15.376 -49.815  24.577  1.00  0.00      A   
ATOM   3214 HG22 THR   217      16.203 -51.417  24.742  1.00  0.00      A   
ATOM   3215 HG23 THR   217      14.601 -51.052  25.673  1.00  0.00      A   
ATOM   3216  C   THR   217      13.505 -53.742  23.009  1.00  0.00      A   
ATOM   3217  O   THR   217      12.409 -53.236  22.849  1.00  0.00      A   
ATOM   3218  N   MET   218      13.769 -54.959  22.497  1.00  0.00      A   
ATOM   3219  HN  MET   218      14.670 -55.378  22.572  1.00  0.00      A   
ATOM   3220  CA  MET   218      12.733 -55.806  22.018  1.00  0.00      A   
ATOM   3221  HA  MET   218      11.952 -55.214  21.564  1.00  0.00      A   
ATOM   3222  CB  MET   218      13.265 -56.583  20.793  1.00  0.00      A   
ATOM   3223  HB1 MET   218      12.531 -57.380  20.548  1.00  0.00      A   
ATOM   3224  HB2 MET   218      14.134 -57.206  21.094  1.00  0.00      A   
ATOM   3225  CG  MET   218      13.593 -55.760  19.528  1.00  0.00      A   
ATOM   3226  HG1 MET   218      14.323 -54.993  19.864  1.00  0.00      A   
ATOM   3227  HG2 MET   218      12.696 -55.213  19.167  1.00  0.00      A   
ATOM   3228  SD  MET   218      14.184 -56.874  18.177  1.00  0.00      A   
ATOM   3229  CE  MET   218      12.520 -57.380  17.777  1.00  0.00      A   
ATOM   3230  HE1 MET   218      11.976 -56.471  17.441  1.00  0.00      A   
ATOM   3231  HE2 MET   218      12.053 -57.779  18.703  1.00  0.00      A   
ATOM   3232  HE3 MET   218      12.432 -58.065  16.907  1.00  0.00      A   
ATOM   3233  C   MET   218      12.085 -56.611  23.225  1.00  0.00      A   
ATOM   3234  O   MET   218      12.806 -56.949  24.180  1.00  0.00      A   
ATOM   3235  N   PRO   219      10.790 -57.027  23.199  1.00  0.00      A   
ATOM   3236  CD  PRO   219       9.826 -56.570  22.219  1.00  0.00      A   
ATOM   3237  HD1 PRO   219      10.296 -56.653  21.215  1.00  0.00      A   
ATOM   3238  HD2 PRO   219       9.777 -55.470  22.369  1.00  0.00      A   
ATOM   3239  CA  PRO   219      10.234 -57.708  24.327  1.00  0.00      A   
ATOM   3240  HA  PRO   219      10.404 -57.171  25.249  1.00  0.00      A   
ATOM   3241  CB  PRO   219       8.725 -57.613  24.013  1.00  0.00      A   
ATOM   3242  HB1 PRO   219       8.109 -56.889  24.589  1.00  0.00      A   
ATOM   3243  HB2 PRO   219       8.346 -58.626  24.262  1.00  0.00      A   
ATOM   3244  CG  PRO   219       8.524 -57.237  22.519  1.00  0.00      A   
ATOM   3245  HG1 PRO   219       8.459 -58.139  21.873  1.00  0.00      A   
ATOM   3246  HG2 PRO   219       7.658 -56.592  22.259  1.00  0.00      A   
ATOM   3247  C   PRO   219      10.833 -59.168  24.378  1.00  0.00      A   
ATOM   3248  O   PRO   219      11.159 -59.714  23.326  1.00  0.00      A   
ATOM   3249  N   ILE   220      11.052 -59.748  25.549  1.00  0.00      A   
ATOM   3250  HN  ILE   220      10.727 -59.262  26.357  1.00  0.00      A   
ATOM   3251  CA  ILE   220      11.832 -60.914  25.772  1.00  0.00      A   
ATOM   3252  HA  ILE   220      12.772 -60.777  25.258  1.00  0.00      A   
ATOM   3253  CB  ILE   220      12.130 -61.047  27.284  1.00  0.00      A   
ATOM   3254  HB  ILE   220      12.554 -60.070  27.601  1.00  0.00      A   
ATOM   3255  CG2 ILE   220      10.839 -61.205  28.091  1.00  0.00      A   
ATOM   3256 HG21 ILE   220      10.169 -60.320  28.127  1.00  0.00      A   
ATOM   3257 HG22 ILE   220      11.197 -61.300  29.139  1.00  0.00      A   
ATOM   3258 HG23 ILE   220      10.183 -62.062  27.827  1.00  0.00      A   
ATOM   3259  CG1 ILE   220      13.202 -62.090  27.712  1.00  0.00      A   
ATOM   3260 HG11 ILE   220      12.795 -63.111  27.546  1.00  0.00      A   
ATOM   3261 HG12 ILE   220      13.305 -61.921  28.805  1.00  0.00      A   
ATOM   3262  CD  ILE   220      14.508 -61.864  26.880  1.00  0.00      A   
ATOM   3263  HD1 ILE   220      14.858 -60.810  26.858  1.00  0.00      A   
ATOM   3264  HD2 ILE   220      14.281 -62.135  25.827  1.00  0.00      A   
ATOM   3265  HD3 ILE   220      15.312 -62.501  27.306  1.00  0.00      A   
ATOM   3266  C   ILE   220      11.188 -62.193  25.136  1.00  0.00      A   
ATOM   3267  O   ILE   220      11.795 -63.197  24.838  1.00  0.00      A   
ATOM   3268  N   ARG   221       9.849 -62.147  24.927  1.00  0.00      A   
ATOM   3269  HN  ARG   221       9.392 -61.312  25.222  1.00  0.00      A   
ATOM   3270  CA  ARG   221       9.141 -62.958  23.897  1.00  0.00      A   
ATOM   3271  HA  ARG   221       9.841 -63.044  23.079  1.00  0.00      A   
ATOM   3272  CB  ARG   221       8.495 -64.326  24.468  1.00  0.00      A   
ATOM   3273  HB1 ARG   221       7.995 -64.858  23.631  1.00  0.00      A   
ATOM   3274  HB2 ARG   221       7.831 -63.943  25.271  1.00  0.00      A   
ATOM   3275  CG  ARG   221       9.535 -65.368  25.051  1.00  0.00      A   
ATOM   3276  HG1 ARG   221       8.963 -66.184  25.541  1.00  0.00      A   
ATOM   3277  HG2 ARG   221      10.202 -64.795  25.730  1.00  0.00      A   
ATOM   3278  CD  ARG   221      10.513 -65.965  24.098  1.00  0.00      A   
ATOM   3279  HD1 ARG   221      11.353 -66.526  24.561  1.00  0.00      A   
ATOM   3280  HD2 ARG   221      11.022 -65.171  23.510  1.00  0.00      A   
ATOM   3281  NE  ARG   221       9.687 -66.812  23.156  1.00  0.00      A   
ATOM   3282  HE  ARG   221       9.301 -66.389  22.336  1.00  0.00      A   
ATOM   3283  CZ  ARG   221       9.799 -68.076  23.008  1.00  0.00      A   
ATOM   3284  NH1 ARG   221      10.160 -68.969  23.924  1.00  0.00      A   
ATOM   3285 HH11 ARG   221      10.516 -68.676  24.812  1.00  0.00      A   
ATOM   3286 HH12 ARG   221      10.317 -69.918  23.652  1.00  0.00      A   
ATOM   3287  NH2 ARG   221       9.544 -68.608  21.811  1.00  0.00      A   
ATOM   3288 HH21 ARG   221       9.365 -68.097  20.971  1.00  0.00      A   
ATOM   3289 HH22 ARG   221       9.599 -69.605  21.753  1.00  0.00      A   
ATOM   3290  C   ARG   221       8.058 -62.143  23.255  1.00  0.00      A   
ATOM   3291  O   ARG   221       7.474 -61.252  23.895  1.00  0.00      A   
ATOM   3292  N   GLY   222       7.849 -62.354  21.979  1.00  0.00      A   
ATOM   3293  HN  GLY   222       8.359 -63.105  21.566  1.00  0.00      A   
ATOM   3294  CA  GLY   222       6.930 -61.662  21.096  1.00  0.00      A   
ATOM   3295  HA1 GLY   222       6.880 -62.198  20.160  1.00  0.00      A   
ATOM   3296  HA2 GLY   222       7.380 -60.692  20.946  1.00  0.00      A   
ATOM   3297  C   GLY   222       5.524 -61.393  21.639  1.00  0.00      A   
ATOM   3298  O   GLY   222       5.082 -61.828  22.718  1.00  0.00      A   
ATOM   3299  N   ALA   223       4.851 -60.418  21.024  1.00  0.00      A   
ATOM   3300  HN  ALA   223       5.198 -59.991  20.192  1.00  0.00      A   
ATOM   3301  CA  ALA   223       3.466 -59.962  21.473  1.00  0.00      A   
ATOM   3302  HA  ALA   223       3.483 -60.032  22.550  1.00  0.00      A   
ATOM   3303  CB  ALA   223       3.221 -58.533  20.976  1.00  0.00      A   
ATOM   3304  HB1 ALA   223       3.181 -58.468  19.867  1.00  0.00      A   
ATOM   3305  HB2 ALA   223       3.965 -57.824  21.396  1.00  0.00      A   
ATOM   3306  HB3 ALA   223       2.218 -58.303  21.396  1.00  0.00      A   
ATOM   3307  C   ALA   223       2.385 -60.915  20.995  1.00  0.00      A   
ATOM   3308  O   ALA   223       2.621 -61.702  20.050  1.00  0.00      A   
ATOM   3309  N   ASP   224       1.254 -61.060  21.696  1.00  0.00      A   
ATOM   3310  HN  ASP   224       0.933 -60.383  22.354  1.00  0.00      A   
ATOM   3311  CA  ASP   224       0.329 -62.123  21.543  1.00  0.00      A   
ATOM   3312  HA  ASP   224       0.810 -63.074  21.715  1.00  0.00      A   
ATOM   3313  CB  ASP   224      -0.739 -61.806  22.548  1.00  0.00      A   
ATOM   3314  HB1 ASP   224      -1.659 -62.403  22.368  1.00  0.00      A   
ATOM   3315  HB2 ASP   224      -1.122 -60.776  22.378  1.00  0.00      A   
ATOM   3316  CG  ASP   224      -0.475 -61.707  24.014  1.00  0.00      A   
ATOM   3317  OD1 ASP   224       0.679 -61.389  24.394  1.00  0.00      A   
ATOM   3318  OD2 ASP   224      -1.405 -61.949  24.805  1.00  0.00      A   
ATOM   3319  C   ASP   224      -0.205 -62.243  20.093  1.00  0.00      A   
ATOM   3320  O   ASP   224      -0.338 -63.358  19.627  1.00  0.00      A   
ATOM   3321  N   GLU   225      -0.431 -61.105  19.345  1.00  0.00      A   
ATOM   3322  HN  GLU   225      -0.453 -60.208  19.780  1.00  0.00      A   
ATOM   3323  CA  GLU   225      -0.727 -61.105  17.934  1.00  0.00      A   
ATOM   3324  HA  GLU   225      -1.198 -62.047  17.693  1.00  0.00      A   
ATOM   3325  CB  GLU   225      -1.731 -59.948  17.520  1.00  0.00      A   
ATOM   3326  HB1 GLU   225      -1.566 -59.664  16.458  1.00  0.00      A   
ATOM   3327  HB2 GLU   225      -1.547 -58.980  18.032  1.00  0.00      A   
ATOM   3328  CG  GLU   225      -3.189 -60.362  17.853  1.00  0.00      A   
ATOM   3329  HG1 GLU   225      -3.880 -59.512  17.668  1.00  0.00      A   
ATOM   3330  HG2 GLU   225      -3.382 -60.774  18.866  1.00  0.00      A   
ATOM   3331  CD  GLU   225      -3.695 -61.354  16.893  1.00  0.00      A   
ATOM   3332  OE1 GLU   225      -4.668 -61.042  16.160  1.00  0.00      A   
ATOM   3333  OE2 GLU   225      -3.279 -62.574  16.876  1.00  0.00      A   
ATOM   3334  C   GLU   225       0.479 -60.990  16.959  1.00  0.00      A   
ATOM   3335  O   GLU   225       0.719 -61.888  16.167  1.00  0.00      A   
ATOM   3336  N   ARG   226       1.282 -59.881  17.106  1.00  0.00      A   
ATOM   3337  HN  ARG   226       0.923 -59.157  17.691  1.00  0.00      A   
ATOM   3338  CA  ARG   226       2.416 -59.635  16.313  1.00  0.00      A   
ATOM   3339  HA  ARG   226       3.004 -60.539  16.361  1.00  0.00      A   
ATOM   3340  CB  ARG   226       2.197 -59.142  14.872  1.00  0.00      A   
ATOM   3341  HB1 ARG   226       1.726 -59.894  14.204  1.00  0.00      A   
ATOM   3342  HB2 ARG   226       3.179 -58.883  14.421  1.00  0.00      A   
ATOM   3343  CG  ARG   226       1.227 -57.880  14.759  1.00  0.00      A   
ATOM   3344  HG1 ARG   226       1.678 -57.065  15.365  1.00  0.00      A   
ATOM   3345  HG2 ARG   226       0.275 -58.133  15.272  1.00  0.00      A   
ATOM   3346  CD  ARG   226       1.015 -57.441  13.277  1.00  0.00      A   
ATOM   3347  HD1 ARG   226       0.406 -58.202  12.743  1.00  0.00      A   
ATOM   3348  HD2 ARG   226       2.008 -57.211  12.834  1.00  0.00      A   
ATOM   3349  NE  ARG   226       0.176 -56.237  13.342  1.00  0.00      A   
ATOM   3350  HE  ARG   226      -0.389 -56.005  14.134  1.00  0.00      A   
ATOM   3351  CZ  ARG   226      -0.080 -55.407  12.363  1.00  0.00      A   
ATOM   3352  NH1 ARG   226       0.475 -55.518  11.155  1.00  0.00      A   
ATOM   3353 HH11 ARG   226       0.395 -54.706  10.576  1.00  0.00      A   
ATOM   3354 HH12 ARG   226       1.240 -56.158  11.078  1.00  0.00      A   
ATOM   3355  NH2 ARG   226      -0.823 -54.307  12.607  1.00  0.00      A   
ATOM   3356 HH21 ARG   226      -1.465 -54.338  13.373  1.00  0.00      A   
ATOM   3357 HH22 ARG   226      -0.941 -53.659  11.854  1.00  0.00      A   
ATOM   3358  C   ARG   226       3.343 -58.616  16.878  1.00  0.00      A   
ATOM   3359  O   ARG   226       2.947 -57.756  17.626  1.00  0.00      A   
ATOM   3360  N   CYS   227       4.584 -58.686  16.415  1.00  0.00      A   
ATOM   3361  HN  CYS   227       4.827 -59.473  15.854  1.00  0.00      A   
ATOM   3362  CA  CYS   227       5.470 -57.618  16.488  1.00  0.00      A   
ATOM   3363  HA  CYS   227       4.979 -56.898  17.125  1.00  0.00      A   
ATOM   3364  CB  CYS   227       6.768 -58.106  17.009  1.00  0.00      A   
ATOM   3365  HB1 CYS   227       7.495 -57.271  16.916  1.00  0.00      A   
ATOM   3366  HB2 CYS   227       7.151 -58.996  16.464  1.00  0.00      A   
ATOM   3367  SG  CYS   227       6.827 -58.597  18.752  1.00  0.00      A   
ATOM   3368  C   CYS   227       5.714 -57.014  15.111  1.00  0.00      A   
ATOM   3369  O   CYS   227       5.843 -57.630  14.043  1.00  0.00      A   
ATOM   3370  N   VAL   228       5.783 -55.666  14.970  1.00  0.00      A   
ATOM   3371  HN  VAL   228       5.827 -55.150  15.823  1.00  0.00      A   
ATOM   3372  CA  VAL   228       5.873 -54.845  13.787  1.00  0.00      A   
ATOM   3373  HA  VAL   228       6.035 -55.534  12.971  1.00  0.00      A   
ATOM   3374  CB  VAL   228       4.537 -54.120  13.390  1.00  0.00      A   
ATOM   3375  HB  VAL   228       4.311 -53.538  14.309  1.00  0.00      A   
ATOM   3376  CG1 VAL   228       4.666 -53.153  12.184  1.00  0.00      A   
ATOM   3377 HG11 VAL   228       4.552 -53.710  11.229  1.00  0.00      A   
ATOM   3378 HG12 VAL   228       5.696 -52.741  12.131  1.00  0.00      A   
ATOM   3379 HG13 VAL   228       3.838 -52.429  12.339  1.00  0.00      A   
ATOM   3380  CG2 VAL   228       3.403 -55.006  13.123  1.00  0.00      A   
ATOM   3381 HG21 VAL   228       2.555 -54.400  12.737  1.00  0.00      A   
ATOM   3382 HG22 VAL   228       2.932 -55.422  14.039  1.00  0.00      A   
ATOM   3383 HG23 VAL   228       3.657 -55.872  12.476  1.00  0.00      A   
ATOM   3384  C   VAL   228       7.109 -53.956  13.773  1.00  0.00      A   
ATOM   3385  O   VAL   228       7.077 -53.145  14.706  1.00  0.00      A   
ATOM   3386  N   SER   229       8.073 -54.192  12.860  1.00  0.00      A   
ATOM   3387  HN  SER   229       7.916 -54.887  12.163  1.00  0.00      A   
ATOM   3388  CA  SER   229       9.404 -53.538  12.962  1.00  0.00      A   
ATOM   3389  HA  SER   229       9.454 -53.213  13.991  1.00  0.00      A   
ATOM   3390  CB  SER   229      10.667 -54.444  12.659  1.00  0.00      A   
ATOM   3391  HB1 SER   229      10.828 -55.208  13.449  1.00  0.00      A   
ATOM   3392  HB2 SER   229      11.596 -53.835  12.654  1.00  0.00      A   
ATOM   3393  OG  SER   229      10.542 -55.230  11.463  1.00  0.00      A   
ATOM   3394  HG1 SER   229       9.984 -55.979  11.683  1.00  0.00      A   
ATOM   3395  C   SER   229       9.401 -52.281  12.179  1.00  0.00      A   
ATOM   3396  O   SER   229       8.679 -52.174  11.187  1.00  0.00      A   
ATOM   3397  N   PHE   230      10.129 -51.298  12.724  1.00  0.00      A   
ATOM   3398  HN  PHE   230      10.604 -51.330  13.600  1.00  0.00      A   
ATOM   3399  CA  PHE   230      10.268 -49.998  12.150  1.00  0.00      A   
ATOM   3400  HA  PHE   230       9.906 -50.056  11.135  1.00  0.00      A   
ATOM   3401  CB  PHE   230       9.519 -48.777  12.838  1.00  0.00      A   
ATOM   3402  HB1 PHE   230       8.439 -49.001  12.969  1.00  0.00      A   
ATOM   3403  HB2 PHE   230       9.674 -47.890  12.186  1.00  0.00      A   
ATOM   3404  CG  PHE   230      10.099 -48.480  14.178  1.00  0.00      A   
ATOM   3405  CD1 PHE   230      10.927 -47.335  14.370  1.00  0.00      A   
ATOM   3406  HD1 PHE   230      11.144 -46.719  13.510  1.00  0.00      A   
ATOM   3407  CE1 PHE   230      11.368 -46.954  15.602  1.00  0.00      A   
ATOM   3408  HE1 PHE   230      11.987 -46.092  15.803  1.00  0.00      A   
ATOM   3409  CZ  PHE   230      10.979 -47.702  16.740  1.00  0.00      A   
ATOM   3410  HZ  PHE   230      11.343 -47.380  17.704  1.00  0.00      A   
ATOM   3411  CD2 PHE   230       9.715 -49.231  15.306  1.00  0.00      A   
ATOM   3412  HD2 PHE   230       8.992 -50.003  15.086  1.00  0.00      A   
ATOM   3413  CE2 PHE   230      10.131 -48.729  16.565  1.00  0.00      A   
ATOM   3414  HE2 PHE   230       9.687 -49.178  17.441  1.00  0.00      A   
ATOM   3415  C   PHE   230      11.766 -49.792  12.160  1.00  0.00      A   
ATOM   3416  O   PHE   230      12.539 -50.535  12.721  1.00  0.00      A   
ATOM   3417  N   GLY   231      12.241 -48.707  11.541  1.00  0.00      A   
ATOM   3418  HN  GLY   231      11.571 -48.158  11.048  1.00  0.00      A   
ATOM   3419  CA  GLY   231      13.603 -48.283  11.451  1.00  0.00      A   
ATOM   3420  HA1 GLY   231      14.284 -48.942  11.967  1.00  0.00      A   
ATOM   3421  HA2 GLY   231      13.665 -47.282  11.853  1.00  0.00      A   
ATOM   3422  C   GLY   231      14.204 -48.241   9.940  1.00  0.00      A   
ATOM   3423  O   GLY   231      13.658 -48.845   9.033  1.00  0.00      A   
ATOM   3424  N   VAL   232      15.370 -47.640   9.749  1.00  0.00      A   
ATOM   3425  HN  VAL   232      15.832 -47.133  10.473  1.00  0.00      A   
ATOM   3426  CA  VAL   232      16.010 -47.406   8.473  1.00  0.00      A   
ATOM   3427  HA  VAL   232      15.243 -47.614   7.742  1.00  0.00      A   
ATOM   3428  CB  VAL   232      16.486 -45.924   8.401  1.00  0.00      A   
ATOM   3429  HB  VAL   232      17.056 -45.662   7.484  1.00  0.00      A   
ATOM   3430  CG1 VAL   232      15.215 -44.995   8.416  1.00  0.00      A   
ATOM   3431 HG11 VAL   232      14.613 -45.443   7.597  1.00  0.00      A   
ATOM   3432 HG12 VAL   232      15.526 -43.942   8.246  1.00  0.00      A   
ATOM   3433 HG13 VAL   232      14.674 -45.126   9.377  1.00  0.00      A   
ATOM   3434  CG2 VAL   232      17.386 -45.492   9.559  1.00  0.00      A   
ATOM   3435 HG21 VAL   232      17.816 -44.508   9.274  1.00  0.00      A   
ATOM   3436 HG22 VAL   232      18.223 -46.197   9.753  1.00  0.00      A   
ATOM   3437 HG23 VAL   232      16.833 -45.334  10.510  1.00  0.00      A   
ATOM   3438  C   VAL   232      17.190 -48.485   8.387  1.00  0.00      A   
ATOM   3439  O   VAL   232      18.264 -48.139   7.812  1.00  0.00      A   
ATOM   3440  N   ASN   233      16.983 -49.631   9.003  1.00  0.00      A   
ATOM   3441  HN  ASN   233      16.087 -49.741   9.427  1.00  0.00      A   
ATOM   3442  CA  ASN   233      18.031 -50.667   8.970  1.00  0.00      A   
ATOM   3443  HA  ASN   233      18.801 -50.350   8.282  1.00  0.00      A   
ATOM   3444  CB  ASN   233      18.472 -51.052  10.415  1.00  0.00      A   
ATOM   3445  HB1 ASN   233      19.338 -51.734  10.276  1.00  0.00      A   
ATOM   3446  HB2 ASN   233      17.625 -51.531  10.951  1.00  0.00      A   
ATOM   3447  CG  ASN   233      19.043 -49.817  11.062  1.00  0.00      A   
ATOM   3448  OD1 ASN   233      19.396 -48.797  10.504  1.00  0.00      A   
ATOM   3449  ND2 ASN   233      19.322 -50.017  12.424  1.00  0.00      A   
ATOM   3450 HD21 ASN   233      19.187 -50.925  12.821  1.00  0.00      A   
ATOM   3451 HD22 ASN   233      19.417 -49.192  12.981  1.00  0.00      A   
ATOM   3452  C   ASN   233      17.452 -51.878   8.335  1.00  0.00      A   
ATOM   3453  O   ASN   233      17.935 -53.001   8.521  1.00  0.00      A   
ATOM   3454  N   MET   234      16.292 -51.679   7.653  1.00  0.00      A   
ATOM   3455  HN  MET   234      16.077 -50.734   7.420  1.00  0.00      A   
ATOM   3456  CA  MET   234      15.597 -52.683   6.923  1.00  0.00      A   
ATOM   3457  HA  MET   234      14.958 -52.132   6.249  1.00  0.00      A   
ATOM   3458  CB  MET   234      16.362 -53.658   5.977  1.00  0.00      A   
ATOM   3459  HB1 MET   234      15.592 -54.336   5.550  1.00  0.00      A   
ATOM   3460  HB2 MET   234      17.003 -54.308   6.610  1.00  0.00      A   
ATOM   3461  CG  MET   234      17.046 -52.832   4.887  1.00  0.00      A   
ATOM   3462  HG1 MET   234      17.973 -52.367   5.285  1.00  0.00      A   
ATOM   3463  HG2 MET   234      16.380 -52.072   4.424  1.00  0.00      A   
ATOM   3464  SD  MET   234      17.671 -53.842   3.466  1.00  0.00      A   
ATOM   3465  CE  MET   234      18.430 -52.662   2.334  1.00  0.00      A   
ATOM   3466  HE1 MET   234      19.410 -52.411   2.793  1.00  0.00      A   
ATOM   3467  HE2 MET   234      17.734 -51.832   2.085  1.00  0.00      A   
ATOM   3468  HE3 MET   234      18.707 -53.172   1.387  1.00  0.00      A   
ATOM   3469  C   MET   234      14.680 -53.416   7.957  1.00  0.00      A   
ATOM   3470  O   MET   234      14.621 -54.622   8.116  1.00  0.00      A   
ATOM   3471  N   GLY   235      13.789 -52.585   8.584  1.00  0.00      A   
ATOM   3472  HN  GLY   235      13.976 -51.611   8.686  1.00  0.00      A   
ATOM   3473  CA  GLY   235      12.537 -53.041   9.228  1.00  0.00      A   
ATOM   3474  HA1 GLY   235      12.202 -52.143   9.727  1.00  0.00      A   
ATOM   3475  HA2 GLY   235      12.743 -53.814   9.953  1.00  0.00      A   
ATOM   3476  C   GLY   235      11.492 -53.526   8.325  1.00  0.00      A   
ATOM   3477  O   GLY   235      11.542 -53.437   7.147  1.00  0.00      A   
ATOM   3478  N   ASP   236      10.447 -54.151   8.940  1.00  0.00      A   
ATOM   3479  HN  ASP   236      10.383 -54.449   9.889  1.00  0.00      A   
ATOM   3480  CA  ASP   236       9.185 -54.400   8.244  1.00  0.00      A   
ATOM   3481  HA  ASP   236       9.401 -55.057   7.415  1.00  0.00      A   
ATOM   3482  CB  ASP   236       8.197 -54.942   9.267  1.00  0.00      A   
ATOM   3483  HB1 ASP   236       7.161 -54.948   8.866  1.00  0.00      A   
ATOM   3484  HB2 ASP   236       8.184 -54.283  10.162  1.00  0.00      A   
ATOM   3485  CG  ASP   236       8.408 -56.431   9.606  1.00  0.00      A   
ATOM   3486  OD1 ASP   236       8.738 -57.221   8.710  1.00  0.00      A   
ATOM   3487  OD2 ASP   236       8.203 -56.788  10.783  1.00  0.00      A   
ATOM   3488  C   ASP   236       8.600 -53.117   7.595  1.00  0.00      A   
ATOM   3489  O   ASP   236       8.083 -53.235   6.524  1.00  0.00      A   
ATOM   3490  N   TYR   237       8.647 -51.907   8.249  1.00  0.00      A   
ATOM   3491  HN  TYR   237       8.833 -52.082   9.213  1.00  0.00      A   
ATOM   3492  CA  TYR   237       8.451 -50.573   7.729  1.00  0.00      A   
ATOM   3493  HA  TYR   237       8.077 -50.717   6.726  1.00  0.00      A   
ATOM   3494  CB  TYR   237       7.563 -49.679   8.636  1.00  0.00      A   
ATOM   3495  HB1 TYR   237       7.660 -48.606   8.363  1.00  0.00      A   
ATOM   3496  HB2 TYR   237       7.946 -49.870   9.661  1.00  0.00      A   
ATOM   3497  CG  TYR   237       6.147 -50.095   8.594  1.00  0.00      A   
ATOM   3498  CD1 TYR   237       5.223 -49.194   8.091  1.00  0.00      A   
ATOM   3499  HD1 TYR   237       5.535 -48.235   7.704  1.00  0.00      A   
ATOM   3500  CE1 TYR   237       3.851 -49.418   7.985  1.00  0.00      A   
ATOM   3501  HE1 TYR   237       3.181 -48.737   7.481  1.00  0.00      A   
ATOM   3502  CZ  TYR   237       3.393 -50.670   8.476  1.00  0.00      A   
ATOM   3503  OH  TYR   237       2.111 -51.101   8.084  1.00  0.00      A   
ATOM   3504  HH  TYR   237       1.936 -51.844   8.665  1.00  0.00      A   
ATOM   3505  CD2 TYR   237       5.712 -51.322   9.090  1.00  0.00      A   
ATOM   3506  HD2 TYR   237       6.388 -52.022   9.558  1.00  0.00      A   
ATOM   3507  CE2 TYR   237       4.296 -51.609   9.033  1.00  0.00      A   
ATOM   3508  HE2 TYR   237       3.927 -52.568   9.365  1.00  0.00      A   
ATOM   3509  C   TYR   237       9.858 -49.877   7.648  1.00  0.00      A   
ATOM   3510  O   TYR   237      10.557 -49.804   8.679  1.00  0.00      A   
ATOM   3511  N   HSE   238      10.282 -49.455   6.460  1.00  0.00      A   
ATOM   3512  HN  HSE   238       9.680 -49.588   5.677  1.00  0.00      A   
ATOM   3513  CA  HSE   238      11.663 -49.098   6.153  1.00  0.00      A   
ATOM   3514  HA  HSE   238      12.181 -48.540   6.919  1.00  0.00      A   
ATOM   3515  CB  HSE   238      12.366 -50.413   5.742  1.00  0.00      A   
ATOM   3516  HB1 HSE   238      11.736 -50.958   5.007  1.00  0.00      A   
ATOM   3517  HB2 HSE   238      12.292 -51.089   6.620  1.00  0.00      A   
ATOM   3518  ND1 HSE   238      14.594 -49.468   6.137  1.00  0.00      A   
ATOM   3519  CG  HSE   238      13.748 -50.217   5.279  1.00  0.00      A   
ATOM   3520  CE1 HSE   238      15.636 -49.120   5.432  1.00  0.00      A   
ATOM   3521  HE1 HSE   238      16.539 -48.616   5.778  1.00  0.00      A   
ATOM   3522  NE2 HSE   238      15.545 -49.632   4.134  1.00  0.00      A   
ATOM   3523  HE2 HSE   238      16.169 -49.496   3.364  1.00  0.00      A   
ATOM   3524  CD2 HSE   238      14.366 -50.293   4.074  1.00  0.00      A   
ATOM   3525  HD2 HSE   238      13.971 -50.890   3.261  1.00  0.00      A   
ATOM   3526  C   HSE   238      11.703 -48.060   4.952  1.00  0.00      A   
ATOM   3527  O   HSE   238      10.742 -47.966   4.219  1.00  0.00      A   
ATOM   3528  N   LEU   239      12.784 -47.358   4.705  1.00  0.00      A   
ATOM   3529  HN  LEU   239      13.631 -47.529   5.203  1.00  0.00      A   
ATOM   3530  CA  LEU   239      12.847 -46.424   3.572  1.00  0.00      A   
ATOM   3531  HA  LEU   239      12.183 -46.659   2.753  1.00  0.00      A   
ATOM   3532  CB  LEU   239      12.461 -45.040   4.068  1.00  0.00      A   
ATOM   3533  HB1 LEU   239      12.905 -44.999   5.086  1.00  0.00      A   
ATOM   3534  HB2 LEU   239      11.350 -45.026   4.094  1.00  0.00      A   
ATOM   3535  CG  LEU   239      12.891 -43.842   3.190  1.00  0.00      A   
ATOM   3536  HG  LEU   239      13.953 -43.883   2.867  1.00  0.00      A   
ATOM   3537  CD1 LEU   239      12.123 -43.807   1.831  1.00  0.00      A   
ATOM   3538 HD11 LEU   239      11.028 -43.977   1.914  1.00  0.00      A   
ATOM   3539 HD12 LEU   239      12.656 -44.439   1.089  1.00  0.00      A   
ATOM   3540 HD13 LEU   239      12.377 -42.877   1.279  1.00  0.00      A   
ATOM   3541  CD2 LEU   239      12.698 -42.573   4.038  1.00  0.00      A   
ATOM   3542 HD21 LEU   239      12.902 -41.657   3.443  1.00  0.00      A   
ATOM   3543 HD22 LEU   239      13.504 -42.606   4.802  1.00  0.00      A   
ATOM   3544 HD23 LEU   239      11.679 -42.522   4.478  1.00  0.00      A   
ATOM   3545  C   LEU   239      14.260 -46.492   2.965  1.00  0.00      A   
ATOM   3546  O   LEU   239      15.205 -46.302   3.699  1.00  0.00      A   
ATOM   3547  N   ASN   240      14.406 -46.772   1.605  1.00  0.00      A   
ATOM   3548  HN  ASN   240      13.608 -46.817   1.010  1.00  0.00      A   
ATOM   3549  CA  ASN   240      15.678 -46.784   1.027  1.00  0.00      A   
ATOM   3550  HA  ASN   240      16.400 -47.250   1.681  1.00  0.00      A   
ATOM   3551  CB  ASN   240      15.605 -47.531  -0.344  1.00  0.00      A   
ATOM   3552  HB1 ASN   240      16.662 -47.764  -0.593  1.00  0.00      A   
ATOM   3553  HB2 ASN   240      15.142 -46.885  -1.120  1.00  0.00      A   
ATOM   3554  CG  ASN   240      14.781 -48.798  -0.268  1.00  0.00      A   
ATOM   3555  OD1 ASN   240      13.842 -49.099  -0.930  1.00  0.00      A   
ATOM   3556  ND2 ASN   240      15.230 -49.659   0.613  1.00  0.00      A   
ATOM   3557 HD21 ASN   240      14.584 -50.368   0.897  1.00  0.00      A   
ATOM   3558 HD22 ASN   240      16.085 -49.549   1.119  1.00  0.00      A   
ATOM   3559  C   ASN   240      16.068 -45.262   0.763  1.00  0.00      A   
ATOM   3560  O   ASN   240      15.276 -44.531   0.191  1.00  0.00      A   
ATOM   3561  N   HSE   241      17.294 -44.796   1.235  1.00  0.00      A   
ATOM   3562  HN  HSE   241      17.888 -45.421   1.736  1.00  0.00      A   
ATOM   3563  CA  HSE   241      17.663 -43.415   1.120  1.00  0.00      A   
ATOM   3564  HA  HSE   241      16.997 -42.795   0.538  1.00  0.00      A   
ATOM   3565  CB  HSE   241      17.779 -42.792   2.571  1.00  0.00      A   
ATOM   3566  HB1 HSE   241      16.869 -42.970   3.183  1.00  0.00      A   
ATOM   3567  HB2 HSE   241      18.023 -41.712   2.490  1.00  0.00      A   
ATOM   3568  ND1 HSE   241      18.776 -44.422   4.230  1.00  0.00      A   
ATOM   3569  CG  HSE   241      18.976 -43.306   3.460  1.00  0.00      A   
ATOM   3570  CE1 HSE   241      19.911 -44.586   4.893  1.00  0.00      A   
ATOM   3571  HE1 HSE   241      20.071 -45.284   5.715  1.00  0.00      A   
ATOM   3572  NE2 HSE   241      20.809 -43.627   4.474  1.00  0.00      A   
ATOM   3573  HE2 HSE   241      21.749 -43.523   4.799  1.00  0.00      A   
ATOM   3574  CD2 HSE   241      20.163 -42.739   3.591  1.00  0.00      A   
ATOM   3575  HD2 HSE   241      20.703 -41.951   3.081  1.00  0.00      A   
ATOM   3576  C   HSE   241      19.001 -43.209   0.403  1.00  0.00      A   
ATOM   3577  O   HSE   241      19.502 -42.092   0.314  1.00  0.00      A   
ATOM   3578  N   GLN   242      19.609 -44.288  -0.136  1.00  0.00      A   
ATOM   3579  HN  GLN   242      19.284 -45.220   0.008  1.00  0.00      A   
ATOM   3580  CA  GLN   242      20.761 -44.158  -1.022  1.00  0.00      A   
ATOM   3581  HA  GLN   242      20.801 -43.179  -1.475  1.00  0.00      A   
ATOM   3582  CB  GLN   242      22.148 -44.301  -0.429  1.00  0.00      A   
ATOM   3583  HB1 GLN   242      22.262 -43.383   0.186  1.00  0.00      A   
ATOM   3584  HB2 GLN   242      22.871 -44.087  -1.245  1.00  0.00      A   
ATOM   3585  CG  GLN   242      22.324 -45.545   0.506  1.00  0.00      A   
ATOM   3586  HG1 GLN   242      21.575 -45.549   1.326  1.00  0.00      A   
ATOM   3587  HG2 GLN   242      23.383 -45.428   0.820  1.00  0.00      A   
ATOM   3588  CD  GLN   242      22.201 -46.828  -0.336  1.00  0.00      A   
ATOM   3589  OE1 GLN   242      21.377 -47.649  -0.082  1.00  0.00      A   
ATOM   3590  NE2 GLN   242      23.009 -46.880  -1.371  1.00  0.00      A   
ATOM   3591 HE21 GLN   242      23.702 -46.166  -1.470  1.00  0.00      A   
ATOM   3592 HE22 GLN   242      22.828 -47.669  -1.958  1.00  0.00      A   
ATOM   3593  C   GLN   242      20.519 -44.934  -2.288  1.00  0.00      A   
ATOM   3594  O   GLN   242      19.913 -46.005  -2.310  1.00  0.00      A   
ATOM   3595  N   GLN   243      20.987 -44.354  -3.475  1.00  0.00      A   
ATOM   3596  HN  GLN   243      21.349 -43.426  -3.426  1.00  0.00      A   
ATOM   3597  CA  GLN   243      20.778 -44.968  -4.795  1.00  0.00      A   
ATOM   3598  HA  GLN   243      21.075 -44.228  -5.524  1.00  0.00      A   
ATOM   3599  CB  GLN   243      21.546 -46.334  -5.106  1.00  0.00      A   
ATOM   3600  HB1 GLN   243      21.491 -46.519  -6.200  1.00  0.00      A   
ATOM   3601  HB2 GLN   243      21.132 -47.189  -4.531  1.00  0.00      A   
ATOM   3602  CG  GLN   243      23.067 -46.341  -4.889  1.00  0.00      A   
ATOM   3603  HG1 GLN   243      23.651 -47.222  -5.232  1.00  0.00      A   
ATOM   3604  HG2 GLN   243      23.400 -46.257  -3.832  1.00  0.00      A   
ATOM   3605  CD  GLN   243      23.710 -45.167  -5.592  1.00  0.00      A   
ATOM   3606  OE1 GLN   243      23.896 -45.001  -6.806  1.00  0.00      A   
ATOM   3607  NE2 GLN   243      23.986 -44.097  -4.804  1.00  0.00      A   
ATOM   3608 HE21 GLN   243      23.958 -44.288  -3.823  1.00  0.00      A   
ATOM   3609 HE22 GLN   243      24.264 -43.222  -5.201  1.00  0.00      A   
ATOM   3610  C   GLN   243      19.273 -45.111  -5.191  1.00  0.00      A   
ATOM   3611  O   GLN   243      18.339 -45.296  -4.415  1.00  0.00      A   
ATOM   3612  N   GLY   244      18.987 -44.931  -6.454  1.00  0.00      A   
ATOM   3613  HN  GLY   244      19.655 -44.617  -7.125  1.00  0.00      A   
ATOM   3614  CA  GLY   244      17.695 -44.930  -7.025  1.00  0.00      A   
ATOM   3615  HA1 GLY   244      17.231 -45.885  -6.829  1.00  0.00      A   
ATOM   3616  HA2 GLY   244      17.911 -44.825  -8.078  1.00  0.00      A   
ATOM   3617  C   GLY   244      16.742 -43.817  -6.582  1.00  0.00      A   
ATOM   3618  O   GLY   244      17.151 -42.750  -6.189  1.00  0.00      A   
ATOM   3619  N   GLU   245      15.393 -44.067  -6.687  1.00  0.00      A   
ATOM   3620  HN  GLU   245      15.059 -44.916  -7.090  1.00  0.00      A   
ATOM   3621  CA  GLU   245      14.337 -43.150  -6.128  1.00  0.00      A   
ATOM   3622  HA  GLU   245      14.508 -42.093  -6.272  1.00  0.00      A   
ATOM   3623  CB  GLU   245      13.038 -43.354  -6.932  1.00  0.00      A   
ATOM   3624  HB1 GLU   245      12.231 -43.094  -6.214  1.00  0.00      A   
ATOM   3625  HB2 GLU   245      12.833 -44.335  -7.412  1.00  0.00      A   
ATOM   3626  CG  GLU   245      12.934 -42.277  -8.134  1.00  0.00      A   
ATOM   3627  HG1 GLU   245      13.041 -41.316  -7.588  1.00  0.00      A   
ATOM   3628  HG2 GLU   245      11.934 -42.362  -8.609  1.00  0.00      A   
ATOM   3629  CD  GLU   245      13.977 -42.427  -9.206  1.00  0.00      A   
ATOM   3630  OE1 GLU   245      13.968 -43.504  -9.951  1.00  0.00      A   
ATOM   3631  OE2 GLU   245      14.837 -41.537  -9.416  1.00  0.00      A   
ATOM   3632  C   GLU   245      14.131 -43.532  -4.545  1.00  0.00      A   
ATOM   3633  O   GLU   245      14.271 -44.674  -4.183  1.00  0.00      A   
ATOM   3634  N   THR   246      13.845 -42.518  -3.677  1.00  0.00      A   
ATOM   3635  HN  THR   246      13.785 -41.628  -4.121  1.00  0.00      A   
ATOM   3636  CA  THR   246      13.481 -42.644  -2.285  1.00  0.00      A   
ATOM   3637  HA  THR   246      14.365 -43.182  -1.973  1.00  0.00      A   
ATOM   3638  CB  THR   246      13.569 -41.302  -1.481  1.00  0.00      A   
ATOM   3639  HB  THR   246      13.184 -41.356  -0.440  1.00  0.00      A   
ATOM   3640  OG1 THR   246      12.785 -40.257  -2.166  1.00  0.00      A   
ATOM   3641  HG1 THR   246      12.011 -40.695  -2.529  1.00  0.00      A   
ATOM   3642  CG2 THR   246      15.017 -40.928  -1.570  1.00  0.00      A   
ATOM   3643 HG21 THR   246      15.617 -41.716  -1.067  1.00  0.00      A   
ATOM   3644 HG22 THR   246      15.253 -39.946  -1.106  1.00  0.00      A   
ATOM   3645 HG23 THR   246      15.321 -40.750  -2.624  1.00  0.00      A   
ATOM   3646  C   THR   246      12.227 -43.414  -1.905  1.00  0.00      A   
ATOM   3647  O   THR   246      11.185 -42.908  -1.490  1.00  0.00      A   
ATOM   3648  N   TRP   247      12.290 -44.753  -2.147  1.00  0.00      A   
ATOM   3649  HN  TRP   247      13.117 -45.142  -2.544  1.00  0.00      A   
ATOM   3650  CA  TRP   247      11.098 -45.634  -1.960  1.00  0.00      A   
ATOM   3651  HA  TRP   247      10.165 -45.152  -2.211  1.00  0.00      A   
ATOM   3652  CB  TRP   247      11.114 -47.046  -2.647  1.00  0.00      A   
ATOM   3653  HB1 TRP   247      10.245 -47.661  -2.330  1.00  0.00      A   
ATOM   3654  HB2 TRP   247      12.047 -47.566  -2.340  1.00  0.00      A   
ATOM   3655  CG  TRP   247      11.092 -46.892  -4.159  1.00  0.00      A   
ATOM   3656  CD1 TRP   247      12.113 -47.024  -4.998  1.00  0.00      A   
ATOM   3657  HD1 TRP   247      13.133 -47.040  -4.643  1.00  0.00      A   
ATOM   3658  NE1 TRP   247      11.649 -46.773  -6.316  1.00  0.00      A   
ATOM   3659  HE1 TRP   247      12.047 -46.930  -7.194  1.00  0.00      A   
ATOM   3660  CE2 TRP   247      10.299 -46.494  -6.255  1.00  0.00      A   
ATOM   3661  CD2 TRP   247       9.927 -46.503  -4.930  1.00  0.00      A   
ATOM   3662  CE3 TRP   247       8.607 -46.218  -4.584  1.00  0.00      A   
ATOM   3663  HE3 TRP   247       8.277 -46.137  -3.559  1.00  0.00      A   
ATOM   3664  CZ3 TRP   247       7.746 -45.741  -5.553  1.00  0.00      A   
ATOM   3665  HZ3 TRP   247       6.786 -45.317  -5.296  1.00  0.00      A   
ATOM   3666  CZ2 TRP   247       9.365 -46.134  -7.214  1.00  0.00      A   
ATOM   3667  HZ2 TRP   247       9.708 -46.162  -8.238  1.00  0.00      A   
ATOM   3668  CH2 TRP   247       8.107 -45.771  -6.894  1.00  0.00      A   
ATOM   3669  HH2 TRP   247       7.356 -45.572  -7.645  1.00  0.00      A   
ATOM   3670  C   TRP   247      10.898 -45.902  -0.436  1.00  0.00      A   
ATOM   3671  O   TRP   247      11.634 -46.542   0.235  1.00  0.00      A   
ATOM   3672  N   LEU   248       9.773 -45.398   0.098  1.00  0.00      A   
ATOM   3673  HN  LEU   248       9.189 -44.782  -0.425  1.00  0.00      A   
ATOM   3674  CA  LEU   248       9.132 -45.982   1.260  1.00  0.00      A   
ATOM   3675  HA  LEU   248       9.818 -45.964   2.094  1.00  0.00      A   
ATOM   3676  CB  LEU   248       7.809 -45.105   1.623  1.00  0.00      A   
ATOM   3677  HB1 LEU   248       6.954 -45.381   0.968  1.00  0.00      A   
ATOM   3678  HB2 LEU   248       7.930 -44.018   1.428  1.00  0.00      A   
ATOM   3679  CG  LEU   248       7.548 -45.199   3.083  1.00  0.00      A   
ATOM   3680  HG  LEU   248       8.507 -45.466   3.577  1.00  0.00      A   
ATOM   3681  CD1 LEU   248       6.912 -44.001   3.770  1.00  0.00      A   
ATOM   3682 HD11 LEU   248       6.052 -43.734   3.119  1.00  0.00      A   
ATOM   3683 HD12 LEU   248       7.665 -43.192   3.879  1.00  0.00      A   
ATOM   3684 HD13 LEU   248       6.513 -44.250   4.777  1.00  0.00      A   
ATOM   3685  CD2 LEU   248       6.534 -46.428   3.360  1.00  0.00      A   
ATOM   3686 HD21 LEU   248       5.490 -46.277   3.011  1.00  0.00      A   
ATOM   3687 HD22 LEU   248       6.417 -46.592   4.453  1.00  0.00      A   
ATOM   3688 HD23 LEU   248       6.907 -47.410   2.998  1.00  0.00      A   
ATOM   3689  C   LEU   248       8.789 -47.453   1.037  1.00  0.00      A   
ATOM   3690  O   LEU   248       8.272 -47.782  -0.038  1.00  0.00      A   
ATOM   3691  N   ARG   249       9.087 -48.406   1.953  1.00  0.00      A   
ATOM   3692  HN  ARG   249       9.309 -48.144   2.889  1.00  0.00      A   
ATOM   3693  CA  ARG   249       8.779 -49.820   1.780  1.00  0.00      A   
ATOM   3694  HA  ARG   249       8.209 -50.036   0.889  1.00  0.00      A   
ATOM   3695  CB  ARG   249      10.090 -50.649   1.595  1.00  0.00      A   
ATOM   3696  HB1 ARG   249       9.820 -51.709   1.398  1.00  0.00      A   
ATOM   3697  HB2 ARG   249      10.563 -50.418   2.573  1.00  0.00      A   
ATOM   3698  CG  ARG   249      11.092 -50.252   0.558  1.00  0.00      A   
ATOM   3699  HG1 ARG   249      12.088 -50.688   0.786  1.00  0.00      A   
ATOM   3700  HG2 ARG   249      11.272 -49.164   0.420  1.00  0.00      A   
ATOM   3701  CD  ARG   249      10.667 -50.775  -0.800  1.00  0.00      A   
ATOM   3702  HD1 ARG   249       9.926 -50.045  -1.191  1.00  0.00      A   
ATOM   3703  HD2 ARG   249      10.330 -51.831  -0.864  1.00  0.00      A   
ATOM   3704  NE  ARG   249      11.756 -50.570  -1.793  1.00  0.00      A   
ATOM   3705  HE  ARG   249      12.512 -49.933  -1.648  1.00  0.00      A   
ATOM   3706  CZ  ARG   249      12.045 -51.450  -2.781  1.00  0.00      A   
ATOM   3707  NH1 ARG   249      11.470 -52.593  -2.960  1.00  0.00      A   
ATOM   3708 HH11 ARG   249      10.848 -52.878  -2.231  1.00  0.00      A   
ATOM   3709 HH12 ARG   249      11.850 -53.132  -3.712  1.00  0.00      A   
ATOM   3710  NH2 ARG   249      12.907 -51.158  -3.676  1.00  0.00      A   
ATOM   3711 HH21 ARG   249      13.338 -50.258  -3.754  1.00  0.00      A   
ATOM   3712 HH22 ARG   249      13.138 -51.918  -4.284  1.00  0.00      A   
ATOM   3713  C   ARG   249       7.929 -50.357   2.927  1.00  0.00      A   
ATOM   3714  O   ARG   249       8.123 -49.989   4.098  1.00  0.00      A   
ATOM   3715  N   VAL   250       6.984 -51.234   2.560  1.00  0.00      A   
ATOM   3716  HN  VAL   250       6.765 -51.345   1.593  1.00  0.00      A   
ATOM   3717  CA  VAL   250       6.316 -52.161   3.530  1.00  0.00      A   
ATOM   3718  HA  VAL   250       6.839 -52.159   4.475  1.00  0.00      A   
ATOM   3719  CB  VAL   250       4.786 -51.767   3.788  1.00  0.00      A   
ATOM   3720  HB  VAL   250       4.331 -51.992   2.800  1.00  0.00      A   
ATOM   3721  CG1 VAL   250       4.152 -52.625   5.006  1.00  0.00      A   
ATOM   3722 HG11 VAL   250       3.290 -51.987   5.296  1.00  0.00      A   
ATOM   3723 HG12 VAL   250       4.860 -52.762   5.851  1.00  0.00      A   
ATOM   3724 HG13 VAL   250       3.760 -53.591   4.623  1.00  0.00      A   
ATOM   3725  CG2 VAL   250       4.642 -50.332   4.190  1.00  0.00      A   
ATOM   3726 HG21 VAL   250       5.039 -49.695   3.370  1.00  0.00      A   
ATOM   3727 HG22 VAL   250       5.305 -50.071   5.042  1.00  0.00      A   
ATOM   3728 HG23 VAL   250       3.574 -50.070   4.354  1.00  0.00      A   
ATOM   3729  C   VAL   250       6.322 -53.617   3.126  1.00  0.00      A   
ATOM   3730  O   VAL   250       5.842 -54.052   2.056  1.00  0.00      A   
ATOM   3731  N   LYS   251       7.106 -54.481   3.887  1.00  0.00      A   
ATOM   3732  HN  LYS   251       7.418 -54.257   4.807  1.00  0.00      A   
ATOM   3733  CA  LYS   251       7.250 -55.895   3.635  1.00  0.00      A   
ATOM   3734  HA  LYS   251       7.941 -56.243   4.388  1.00  0.00      A   
ATOM   3735  CB  LYS   251       5.825 -56.593   3.891  1.00  0.00      A   
ATOM   3736  HB1 LYS   251       5.870 -57.674   3.640  1.00  0.00      A   
ATOM   3737  HB2 LYS   251       5.092 -56.142   3.189  1.00  0.00      A   
ATOM   3738  CG  LYS   251       5.207 -56.441   5.289  1.00  0.00      A   
ATOM   3739  HG1 LYS   251       4.207 -56.926   5.276  1.00  0.00      A   
ATOM   3740  HG2 LYS   251       5.033 -55.344   5.325  1.00  0.00      A   
ATOM   3741  CD  LYS   251       6.016 -57.054   6.520  1.00  0.00      A   
ATOM   3742  HD1 LYS   251       5.348 -56.925   7.398  1.00  0.00      A   
ATOM   3743  HD2 LYS   251       6.921 -56.409   6.545  1.00  0.00      A   
ATOM   3744  CE  LYS   251       6.444 -58.545   6.248  1.00  0.00      A   
ATOM   3745  HE1 LYS   251       7.083 -58.631   5.343  1.00  0.00      A   
ATOM   3746  HE2 LYS   251       5.430 -58.940   6.025  1.00  0.00      A   
ATOM   3747  NZ  LYS   251       6.953 -59.079   7.548  1.00  0.00      A   
ATOM   3748  HZ1 LYS   251       7.764 -58.479   7.800  1.00  0.00      A   
ATOM   3749  HZ2 LYS   251       7.274 -60.037   7.301  1.00  0.00      A   
ATOM   3750  HZ3 LYS   251       6.174 -59.152   8.234  1.00  0.00      A   
ATOM   3751  C   LYS   251       8.022 -56.148   2.293  1.00  0.00      A   
ATOM   3752  O   LYS   251       7.810 -57.158   1.659  1.00  0.00      A   
ATOM   3753  N   GLY   252       8.893 -55.160   1.888  1.00  0.00      A   
ATOM   3754  HN  GLY   252       8.966 -54.401   2.529  1.00  0.00      A   
ATOM   3755  CA  GLY   252       9.697 -55.043   0.690  1.00  0.00      A   
ATOM   3756  HA1 GLY   252      10.005 -56.063   0.515  1.00  0.00      A   
ATOM   3757  HA2 GLY   252      10.465 -54.316   0.905  1.00  0.00      A   
ATOM   3758  C   GLY   252       9.068 -54.461  -0.504  1.00  0.00      A   
ATOM   3759  O   GLY   252       9.677 -54.230  -1.489  1.00  0.00      A   
ATOM   3760  N   GLU   253       7.816 -54.169  -0.345  1.00  0.00      A   
ATOM   3761  HN  GLU   253       7.337 -54.277   0.523  1.00  0.00      A   
ATOM   3762  CA  GLU   253       7.108 -53.508  -1.481  1.00  0.00      A   
ATOM   3763  HA  GLU   253       7.639 -53.846  -2.359  1.00  0.00      A   
ATOM   3764  CB  GLU   253       5.646 -53.897  -1.652  1.00  0.00      A   
ATOM   3765  HB1 GLU   253       5.174 -53.215  -2.392  1.00  0.00      A   
ATOM   3766  HB2 GLU   253       5.135 -53.768  -0.674  1.00  0.00      A   
ATOM   3767  CG  GLU   253       5.382 -55.372  -2.097  1.00  0.00      A   
ATOM   3768  HG1 GLU   253       5.842 -56.036  -1.334  1.00  0.00      A   
ATOM   3769  HG2 GLU   253       5.816 -55.668  -3.076  1.00  0.00      A   
ATOM   3770  CD  GLU   253       3.977 -55.710  -2.187  1.00  0.00      A   
ATOM   3771  OE1 GLU   253       3.654 -56.771  -2.773  1.00  0.00      A   
ATOM   3772  OE2 GLU   253       3.089 -54.989  -1.607  1.00  0.00      A   
ATOM   3773  C   GLU   253       7.305 -51.982  -1.669  1.00  0.00      A   
ATOM   3774  O   GLU   253       7.376 -51.301  -0.659  1.00  0.00      A   
ATOM   3775  N   LYS   254       7.218 -51.484  -2.839  1.00  0.00      A   
ATOM   3776  HN  LYS   254       6.910 -52.085  -3.572  1.00  0.00      A   
ATOM   3777  CA  LYS   254       7.322 -50.031  -3.196  1.00  0.00      A   
ATOM   3778  HA  LYS   254       8.078 -49.505  -2.632  1.00  0.00      A   
ATOM   3779  CB  LYS   254       7.716 -49.900  -4.627  1.00  0.00      A   
ATOM   3780  HB1 LYS   254       7.793 -48.799  -4.762  1.00  0.00      A   
ATOM   3781  HB2 LYS   254       6.882 -50.294  -5.245  1.00  0.00      A   
ATOM   3782  CG  LYS   254       9.058 -50.535  -4.966  1.00  0.00      A   
ATOM   3783  HG1 LYS   254       9.026 -51.645  -4.916  1.00  0.00      A   
ATOM   3784  HG2 LYS   254       9.906 -50.351  -4.272  1.00  0.00      A   
ATOM   3785  CD  LYS   254       9.558 -50.183  -6.392  1.00  0.00      A   
ATOM   3786  HD1 LYS   254       9.829 -49.107  -6.348  1.00  0.00      A   
ATOM   3787  HD2 LYS   254       8.702 -50.426  -7.057  1.00  0.00      A   
ATOM   3788  CE  LYS   254      10.913 -50.778  -6.916  1.00  0.00      A   
ATOM   3789  HE1 LYS   254      10.805 -51.872  -6.760  1.00  0.00      A   
ATOM   3790  HE2 LYS   254      11.821 -50.491  -6.344  1.00  0.00      A   
ATOM   3791  NZ  LYS   254      11.093 -50.430  -8.328  1.00  0.00      A   
ATOM   3792  HZ1 LYS   254      10.167 -50.512  -8.794  1.00  0.00      A   
ATOM   3793  HZ2 LYS   254      11.810 -51.116  -8.637  1.00  0.00      A   
ATOM   3794  HZ3 LYS   254      11.469 -49.519  -8.662  1.00  0.00      A   
ATOM   3795  C   LYS   254       6.006 -49.318  -3.056  1.00  0.00      A   
ATOM   3796  O   LYS   254       5.154 -49.287  -3.903  1.00  0.00      A   
ATOM   3797  N   VAL   255       5.761 -48.775  -1.857  1.00  0.00      A   
ATOM   3798  HN  VAL   255       6.501 -48.737  -1.190  1.00  0.00      A   
ATOM   3799  CA  VAL   255       4.450 -48.194  -1.490  1.00  0.00      A   
ATOM   3800  HA  VAL   255       3.688 -48.768  -1.997  1.00  0.00      A   
ATOM   3801  CB  VAL   255       4.315 -48.171  -0.007  1.00  0.00      A   
ATOM   3802  HB  VAL   255       5.158 -47.590   0.425  1.00  0.00      A   
ATOM   3803  CG1 VAL   255       3.100 -47.349   0.338  1.00  0.00      A   
ATOM   3804 HG11 VAL   255       2.193 -47.757  -0.157  1.00  0.00      A   
ATOM   3805 HG12 VAL   255       3.105 -46.277   0.045  1.00  0.00      A   
ATOM   3806 HG13 VAL   255       2.846 -47.380   1.419  1.00  0.00      A   
ATOM   3807  CG2 VAL   255       4.295 -49.674   0.533  1.00  0.00      A   
ATOM   3808 HG21 VAL   255       3.511 -50.196  -0.057  1.00  0.00      A   
ATOM   3809 HG22 VAL   255       3.969 -49.741   1.593  1.00  0.00      A   
ATOM   3810 HG23 VAL   255       5.263 -50.186   0.346  1.00  0.00      A   
ATOM   3811  C   VAL   255       4.250 -46.767  -2.022  1.00  0.00      A   
ATOM   3812  O   VAL   255       3.238 -46.428  -2.594  1.00  0.00      A   
ATOM   3813  N   LEU   256       5.342 -45.919  -1.961  1.00  0.00      A   
ATOM   3814  HN  LEU   256       6.173 -46.364  -1.637  1.00  0.00      A   
ATOM   3815  CA  LEU   256       5.294 -44.561  -2.194  1.00  0.00      A   
ATOM   3816  HA  LEU   256       4.880 -44.323  -3.162  1.00  0.00      A   
ATOM   3817  CB  LEU   256       4.582 -43.886  -0.973  1.00  0.00      A   
ATOM   3818  HB1 LEU   256       5.078 -44.264  -0.054  1.00  0.00      A   
ATOM   3819  HB2 LEU   256       3.527 -44.121  -0.712  1.00  0.00      A   
ATOM   3820  CG  LEU   256       4.691 -42.301  -0.848  1.00  0.00      A   
ATOM   3821  HG  LEU   256       5.756 -41.997  -0.933  1.00  0.00      A   
ATOM   3822  CD1 LEU   256       3.792 -41.656  -1.942  1.00  0.00      A   
ATOM   3823 HD11 LEU   256       4.149 -41.966  -2.947  1.00  0.00      A   
ATOM   3824 HD12 LEU   256       3.918 -40.556  -1.850  1.00  0.00      A   
ATOM   3825 HD13 LEU   256       2.718 -41.938  -1.915  1.00  0.00      A   
ATOM   3826  CD2 LEU   256       4.373 -41.705   0.527  1.00  0.00      A   
ATOM   3827 HD21 LEU   256       5.181 -42.008   1.227  1.00  0.00      A   
ATOM   3828 HD22 LEU   256       3.365 -41.973   0.910  1.00  0.00      A   
ATOM   3829 HD23 LEU   256       4.351 -40.607   0.360  1.00  0.00      A   
ATOM   3830  C   LEU   256       6.716 -44.087  -2.312  1.00  0.00      A   
ATOM   3831  O   LEU   256       7.515 -44.440  -1.440  1.00  0.00      A   
ATOM   3832  N   ASN   257       7.097 -43.275  -3.276  1.00  0.00      A   
ATOM   3833  HN  ASN   257       6.545 -42.988  -4.055  1.00  0.00      A   
ATOM   3834  CA  ASN   257       8.317 -42.511  -3.309  1.00  0.00      A   
ATOM   3835  HA  ASN   257       9.133 -43.058  -2.863  1.00  0.00      A   
ATOM   3836  CB  ASN   257       8.887 -42.246  -4.742  1.00  0.00      A   
ATOM   3837  HB1 ASN   257       8.025 -41.808  -5.289  1.00  0.00      A   
ATOM   3838  HB2 ASN   257       9.158 -43.211  -5.221  1.00  0.00      A   
ATOM   3839  CG  ASN   257      10.070 -41.384  -4.833  1.00  0.00      A   
ATOM   3840  OD1 ASN   257      10.681 -41.084  -3.783  1.00  0.00      A   
ATOM   3841  ND2 ASN   257      10.320 -40.857  -6.070  1.00  0.00      A   
ATOM   3842 HD21 ASN   257      11.008 -40.136  -6.161  1.00  0.00      A   
ATOM   3843 HD22 ASN   257       9.572 -40.948  -6.727  1.00  0.00      A   
ATOM   3844  C   ASN   257       8.043 -41.197  -2.472  1.00  0.00      A   
ATOM   3845  O   ASN   257       7.040 -40.536  -2.768  1.00  0.00      A   
ATOM   3846  N   VAL   258       8.770 -40.897  -1.377  1.00  0.00      A   
ATOM   3847  HN  VAL   258       9.560 -41.486  -1.222  1.00  0.00      A   
ATOM   3848  CA  VAL   258       8.540 -39.856  -0.343  1.00  0.00      A   
ATOM   3849  HA  VAL   258       7.486 -39.695  -0.172  1.00  0.00      A   
ATOM   3850  CB  VAL   258       9.136 -40.133   1.059  1.00  0.00      A   
ATOM   3851  HB  VAL   258       8.772 -39.297   1.694  1.00  0.00      A   
ATOM   3852  CG1 VAL   258       8.556 -41.408   1.638  1.00  0.00      A   
ATOM   3853 HG11 VAL   258       9.091 -42.288   1.222  1.00  0.00      A   
ATOM   3854 HG12 VAL   258       7.460 -41.493   1.474  1.00  0.00      A   
ATOM   3855 HG13 VAL   258       9.014 -41.484   2.647  1.00  0.00      A   
ATOM   3856  CG2 VAL   258      10.699 -40.429   1.050  1.00  0.00      A   
ATOM   3857 HG21 VAL   258      11.304 -39.587   0.650  1.00  0.00      A   
ATOM   3858 HG22 VAL   258      10.970 -41.269   0.375  1.00  0.00      A   
ATOM   3859 HG23 VAL   258      11.069 -40.691   2.064  1.00  0.00      A   
ATOM   3860  C   VAL   258       9.160 -38.528  -0.772  1.00  0.00      A   
ATOM   3861  O   VAL   258       9.577 -37.723   0.077  1.00  0.00      A   
ATOM   3862  N   LYS   259       9.249 -38.229  -2.041  1.00  0.00      A   
ATOM   3863  HN  LYS   259       8.788 -38.946  -2.558  1.00  0.00      A   
ATOM   3864  CA  LYS   259       9.902 -37.104  -2.606  1.00  0.00      A   
ATOM   3865  HA  LYS   259      10.920 -37.154  -2.247  1.00  0.00      A   
ATOM   3866  CB  LYS   259      10.012 -37.091  -4.210  1.00  0.00      A   
ATOM   3867  HB1 LYS   259      10.545 -38.011  -4.529  1.00  0.00      A   
ATOM   3868  HB2 LYS   259      10.635 -36.202  -4.448  1.00  0.00      A   
ATOM   3869  CG  LYS   259       8.720 -36.963  -5.053  1.00  0.00      A   
ATOM   3870  HG1 LYS   259       8.158 -36.038  -4.803  1.00  0.00      A   
ATOM   3871  HG2 LYS   259       8.054 -37.783  -4.709  1.00  0.00      A   
ATOM   3872  CD  LYS   259       9.005 -37.090  -6.552  1.00  0.00      A   
ATOM   3873  HD1 LYS   259       8.039 -37.233  -7.082  1.00  0.00      A   
ATOM   3874  HD2 LYS   259       9.480 -38.092  -6.610  1.00  0.00      A   
ATOM   3875  CE  LYS   259      10.017 -36.101  -7.195  1.00  0.00      A   
ATOM   3876  HE1 LYS   259      10.945 -36.012  -6.590  1.00  0.00      A   
ATOM   3877  HE2 LYS   259       9.467 -35.137  -7.260  1.00  0.00      A   
ATOM   3878  NZ  LYS   259      10.333 -36.327  -8.594  1.00  0.00      A   
ATOM   3879  HZ1 LYS   259      10.941 -35.590  -9.006  1.00  0.00      A   
ATOM   3880  HZ2 LYS   259       9.443 -36.349  -9.131  1.00  0.00      A   
ATOM   3881  HZ3 LYS   259      10.897 -37.194  -8.697  1.00  0.00      A   
ATOM   3882  C   LYS   259       9.234 -35.820  -2.129  1.00  0.00      A   
ATOM   3883  O   LYS   259       9.921 -34.833  -1.821  1.00  0.00      A   
ATOM   3884  N   GLU   260       7.886 -35.809  -1.879  1.00  0.00      A   
ATOM   3885  HN  GLU   260       7.340 -36.621  -2.073  1.00  0.00      A   
ATOM   3886  CA  GLU   260       7.206 -34.594  -1.348  1.00  0.00      A   
ATOM   3887  HA  GLU   260       7.520 -33.706  -1.876  1.00  0.00      A   
ATOM   3888  CB  GLU   260       5.626 -34.702  -1.663  1.00  0.00      A   
ATOM   3889  HB1 GLU   260       5.196 -33.831  -1.124  1.00  0.00      A   
ATOM   3890  HB2 GLU   260       5.386 -35.722  -1.294  1.00  0.00      A   
ATOM   3891  CG  GLU   260       5.254 -34.748  -3.166  1.00  0.00      A   
ATOM   3892  HG1 GLU   260       5.742 -35.588  -3.706  1.00  0.00      A   
ATOM   3893  HG2 GLU   260       5.502 -33.819  -3.723  1.00  0.00      A   
ATOM   3894  CD  GLU   260       3.805 -34.972  -3.377  1.00  0.00      A   
ATOM   3895  OE1 GLU   260       3.058 -33.905  -3.377  1.00  0.00      A   
ATOM   3896  OE2 GLU   260       3.321 -36.134  -3.456  1.00  0.00      A   
ATOM   3897  C   GLU   260       7.452 -34.281   0.122  1.00  0.00      A   
ATOM   3898  O   GLU   260       7.329 -33.160   0.597  1.00  0.00      A   
ATOM   3899  N   MET   261       7.803 -35.325   0.921  1.00  0.00      A   
ATOM   3900  HN  MET   261       8.123 -36.128   0.424  1.00  0.00      A   
ATOM   3901  CA  MET   261       7.869 -35.362   2.421  1.00  0.00      A   
ATOM   3902  HA  MET   261       6.860 -35.304   2.801  1.00  0.00      A   
ATOM   3903  CB  MET   261       8.398 -36.761   2.835  1.00  0.00      A   
ATOM   3904  HB1 MET   261       9.454 -36.920   2.529  1.00  0.00      A   
ATOM   3905  HB2 MET   261       7.727 -37.469   2.304  1.00  0.00      A   
ATOM   3906  CG  MET   261       8.276 -37.237   4.279  1.00  0.00      A   
ATOM   3907  HG1 MET   261       7.298 -36.856   4.644  1.00  0.00      A   
ATOM   3908  HG2 MET   261       8.911 -36.668   4.991  1.00  0.00      A   
ATOM   3909  SD  MET   261       8.436 -39.047   4.536  1.00  0.00      A   
ATOM   3910  CE  MET   261      10.268 -38.868   4.675  1.00  0.00      A   
ATOM   3911  HE1 MET   261      10.681 -38.770   3.648  1.00  0.00      A   
ATOM   3912  HE2 MET   261      10.799 -39.744   5.106  1.00  0.00      A   
ATOM   3913  HE3 MET   261      10.614 -37.995   5.269  1.00  0.00      A   
ATOM   3914  C   MET   261       8.683 -34.221   3.085  1.00  0.00      A   
ATOM   3915  O   MET   261       9.641 -33.757   2.475  1.00  0.00      A   
ATOM   3916  N   LYS   262       8.188 -33.708   4.262  1.00  0.00      A   
ATOM   3917  HN  LYS   262       7.391 -33.961   4.805  1.00  0.00      A   
ATOM   3918  CA  LYS   262       8.721 -32.442   4.731  1.00  0.00      A   
ATOM   3919  HA  LYS   262       9.098 -31.882   3.888  1.00  0.00      A   
ATOM   3920  CB  LYS   262       7.545 -31.573   5.267  1.00  0.00      A   
ATOM   3921  HB1 LYS   262       7.876 -30.580   5.640  1.00  0.00      A   
ATOM   3922  HB2 LYS   262       7.065 -32.019   6.164  1.00  0.00      A   
ATOM   3923  CG  LYS   262       6.457 -31.269   4.257  1.00  0.00      A   
ATOM   3924  HG1 LYS   262       5.675 -30.534   4.541  1.00  0.00      A   
ATOM   3925  HG2 LYS   262       5.903 -32.208   4.042  1.00  0.00      A   
ATOM   3926  CD  LYS   262       6.986 -30.535   3.004  1.00  0.00      A   
ATOM   3927  HD1 LYS   262       7.883 -31.025   2.568  1.00  0.00      A   
ATOM   3928  HD2 LYS   262       7.334 -29.569   3.428  1.00  0.00      A   
ATOM   3929  CE  LYS   262       5.938 -30.414   1.969  1.00  0.00      A   
ATOM   3930  HE1 LYS   262       5.000 -30.014   2.410  1.00  0.00      A   
ATOM   3931  HE2 LYS   262       5.822 -31.401   1.473  1.00  0.00      A   
ATOM   3932  NZ  LYS   262       6.356 -29.493   0.936  1.00  0.00      A   
ATOM   3933  HZ1 LYS   262       5.523 -29.164   0.407  1.00  0.00      A   
ATOM   3934  HZ2 LYS   262       6.929 -30.047   0.268  1.00  0.00      A   
ATOM   3935  HZ3 LYS   262       6.975 -28.803   1.407  1.00  0.00      A   
ATOM   3936  C   LYS   262       9.604 -32.629   5.932  1.00  0.00      A   
ATOM   3937  O   LYS   262      10.564 -31.814   6.026  1.00  0.00      A   
ATOM   3938  N   LEU   263       9.428 -33.631   6.806  1.00  0.00      A   
ATOM   3939  HN  LEU   263       8.591 -34.162   6.905  1.00  0.00      A   
ATOM   3940  CA  LEU   263      10.408 -34.163   7.696  1.00  0.00      A   
ATOM   3941  HA  LEU   263      10.676 -33.330   8.329  1.00  0.00      A   
ATOM   3942  CB  LEU   263       9.867 -35.375   8.561  1.00  0.00      A   
ATOM   3943  HB1 LEU   263      10.636 -35.819   9.230  1.00  0.00      A   
ATOM   3944  HB2 LEU   263       9.680 -36.288   7.958  1.00  0.00      A   
ATOM   3945  CG  LEU   263       8.528 -35.131   9.340  1.00  0.00      A   
ATOM   3946  HG  LEU   263       7.738 -34.852   8.611  1.00  0.00      A   
ATOM   3947  CD1 LEU   263       7.973 -36.407   9.914  1.00  0.00      A   
ATOM   3948 HD11 LEU   263       8.564 -36.815  10.762  1.00  0.00      A   
ATOM   3949 HD12 LEU   263       7.881 -37.172   9.114  1.00  0.00      A   
ATOM   3950 HD13 LEU   263       6.957 -36.291  10.348  1.00  0.00      A   
ATOM   3951  CD2 LEU   263       8.738 -34.040  10.405  1.00  0.00      A   
ATOM   3952 HD21 LEU   263       7.746 -33.974  10.902  1.00  0.00      A   
ATOM   3953 HD22 LEU   263       9.093 -33.103   9.926  1.00  0.00      A   
ATOM   3954 HD23 LEU   263       9.538 -34.434  11.067  1.00  0.00      A   
ATOM   3955  C   LEU   263      11.692 -34.721   7.010  1.00  0.00      A   
ATOM   3956  O   LEU   263      11.610 -35.442   6.031  1.00  0.00      A   
ATOM   3957  N   SER   264      12.860 -34.386   7.560  1.00  0.00      A   
ATOM   3958  HN  SER   264      12.839 -33.853   8.402  1.00  0.00      A   
ATOM   3959  CA  SER   264      14.176 -34.654   6.963  1.00  0.00      A   
ATOM   3960  HA  SER   264      14.012 -35.307   6.119  1.00  0.00      A   
ATOM   3961  CB  SER   264      14.825 -33.402   6.480  1.00  0.00      A   
ATOM   3962  HB1 SER   264      14.245 -32.894   5.680  1.00  0.00      A   
ATOM   3963  HB2 SER   264      15.798 -33.657   6.008  1.00  0.00      A   
ATOM   3964  OG  SER   264      15.073 -32.372   7.424  1.00  0.00      A   
ATOM   3965  HG1 SER   264      14.300 -31.812   7.531  1.00  0.00      A   
ATOM   3966  C   SER   264      15.091 -35.158   8.060  1.00  0.00      A   
ATOM   3967  O   SER   264      14.779 -35.010   9.254  1.00  0.00      A   
ATOM   3968  N   GLY   265      16.081 -35.888   7.684  1.00  0.00      A   
ATOM   3969  HN  GLY   265      16.259 -35.999   6.709  1.00  0.00      A   
ATOM   3970  CA  GLY   265      17.041 -36.633   8.536  1.00  0.00      A   
ATOM   3971  HA1 GLY   265      17.415 -35.981   9.311  1.00  0.00      A   
ATOM   3972  HA2 GLY   265      17.884 -36.882   7.907  1.00  0.00      A   
ATOM   3973  C   GLY   265      16.568 -37.936   9.214  1.00  0.00      A   
ATOM   3974  O   GLY   265      15.355 -38.193   9.357  1.00  0.00      A   
ATOM   3975  N   GLN   266      17.556 -38.816   9.583  1.00  0.00      A   
ATOM   3976  HN  GLN   266      18.456 -38.442   9.369  1.00  0.00      A   
ATOM   3977  CA  GLN   266      17.279 -40.192   9.828  1.00  0.00      A   
ATOM   3978  HA  GLN   266      16.675 -40.571   9.017  1.00  0.00      A   
ATOM   3979  CB  GLN   266      18.508 -41.179   9.974  1.00  0.00      A   
ATOM   3980  HB1 GLN   266      18.227 -42.217  10.253  1.00  0.00      A   
ATOM   3981  HB2 GLN   266      19.191 -40.812  10.769  1.00  0.00      A   
ATOM   3982  CG  GLN   266      19.328 -41.161   8.584  1.00  0.00      A   
ATOM   3983  HG1 GLN   266      20.270 -41.745   8.658  1.00  0.00      A   
ATOM   3984  HG2 GLN   266      19.529 -40.098   8.333  1.00  0.00      A   
ATOM   3985  CD  GLN   266      18.510 -41.552   7.362  1.00  0.00      A   
ATOM   3986  OE1 GLN   266      18.340 -40.844   6.351  1.00  0.00      A   
ATOM   3987  NE2 GLN   266      17.996 -42.808   7.284  1.00  0.00      A   
ATOM   3988 HE21 GLN   266      17.673 -43.142   6.398  1.00  0.00      A   
ATOM   3989 HE22 GLN   266      18.164 -43.492   7.994  1.00  0.00      A   
ATOM   3990  C   GLN   266      16.413 -40.356  11.140  1.00  0.00      A   
ATOM   3991  O   GLN   266      15.652 -41.325  11.105  1.00  0.00      A   
ATOM   3992  N   HSE   267      16.517 -39.582  12.223  1.00  0.00      A   
ATOM   3993  HN  HSE   267      17.220 -38.876  12.266  1.00  0.00      A   
ATOM   3994  CA  HSE   267      15.627 -39.627  13.375  1.00  0.00      A   
ATOM   3995  HA  HSE   267      15.725 -40.602  13.828  1.00  0.00      A   
ATOM   3996  CB  HSE   267      16.200 -38.619  14.470  1.00  0.00      A   
ATOM   3997  HB1 HSE   267      17.256 -38.917  14.644  1.00  0.00      A   
ATOM   3998  HB2 HSE   267      15.682 -38.885  15.416  1.00  0.00      A   
ATOM   3999  ND1 HSE   267      16.699 -36.663  12.937  1.00  0.00      A   
ATOM   4000  CG  HSE   267      16.133 -37.139  14.131  1.00  0.00      A   
ATOM   4001  CE1 HSE   267      16.547 -35.368  13.002  1.00  0.00      A   
ATOM   4002  HE1 HSE   267      16.894 -34.719  12.198  1.00  0.00      A   
ATOM   4003  NE2 HSE   267      16.041 -34.988  14.243  1.00  0.00      A   
ATOM   4004  HE2 HSE   267      15.817 -34.047  14.495  1.00  0.00      A   
ATOM   4005  CD2 HSE   267      15.758 -36.140  14.959  1.00  0.00      A   
ATOM   4006  HD2 HSE   267      15.118 -36.131  15.833  1.00  0.00      A   
ATOM   4007  C   HSE   267      14.211 -39.344  13.010  1.00  0.00      A   
ATOM   4008  O   HSE   267      13.310 -39.994  13.389  1.00  0.00      A   
ATOM   4009  N   ASN   268      14.041 -38.295  12.168  1.00  0.00      A   
ATOM   4010  HN  ASN   268      14.849 -37.804  11.853  1.00  0.00      A   
ATOM   4011  CA  ASN   268      12.680 -37.963  11.727  1.00  0.00      A   
ATOM   4012  HA  ASN   268      11.986 -37.936  12.555  1.00  0.00      A   
ATOM   4013  CB  ASN   268      12.779 -36.635  11.095  1.00  0.00      A   
ATOM   4014  HB1 ASN   268      12.091 -36.385  10.260  1.00  0.00      A   
ATOM   4015  HB2 ASN   268      13.751 -36.622  10.557  1.00  0.00      A   
ATOM   4016  CG  ASN   268      12.728 -35.565  12.070  1.00  0.00      A   
ATOM   4017  OD1 ASN   268      11.806 -35.498  12.871  1.00  0.00      A   
ATOM   4018  ND2 ASN   268      13.530 -34.419  11.911  1.00  0.00      A   
ATOM   4019 HD21 ASN   268      13.376 -33.734  12.622  1.00  0.00      A   
ATOM   4020 HD22 ASN   268      14.080 -34.354  11.078  1.00  0.00      A   
ATOM   4021  C   ASN   268      12.114 -38.999  10.773  1.00  0.00      A   
ATOM   4022  O   ASN   268      10.892 -39.261  10.725  1.00  0.00      A   
ATOM   4023  N   TYR   269      12.976 -39.539   9.879  1.00  0.00      A   
ATOM   4024  HN  TYR   269      13.917 -39.250   9.721  1.00  0.00      A   
ATOM   4025  CA  TYR   269      12.538 -40.689   9.102  1.00  0.00      A   
ATOM   4026  HA  TYR   269      11.745 -40.414   8.422  1.00  0.00      A   
ATOM   4027  CB  TYR   269      13.648 -41.162   8.118  1.00  0.00      A   
ATOM   4028  HB1 TYR   269      13.516 -42.151   7.629  1.00  0.00      A   
ATOM   4029  HB2 TYR   269      14.593 -41.265   8.693  1.00  0.00      A   
ATOM   4030  CG  TYR   269      14.023 -40.230   7.005  1.00  0.00      A   
ATOM   4031  CD1 TYR   269      15.204 -40.507   6.373  1.00  0.00      A   
ATOM   4032  HD1 TYR   269      15.910 -41.265   6.676  1.00  0.00      A   
ATOM   4033  CE1 TYR   269      15.550 -39.764   5.224  1.00  0.00      A   
ATOM   4034  HE1 TYR   269      16.515 -39.980   4.789  1.00  0.00      A   
ATOM   4035  CZ  TYR   269      14.668 -38.761   4.823  1.00  0.00      A   
ATOM   4036  OH  TYR   269      15.032 -38.099   3.604  1.00  0.00      A   
ATOM   4037  HH  TYR   269      15.544 -38.722   3.084  1.00  0.00      A   
ATOM   4038  CD2 TYR   269      13.114 -39.160   6.619  1.00  0.00      A   
ATOM   4039  HD2 TYR   269      12.256 -38.845   7.194  1.00  0.00      A   
ATOM   4040  CE2 TYR   269      13.534 -38.393   5.546  1.00  0.00      A   
ATOM   4041  HE2 TYR   269      12.954 -37.566   5.162  1.00  0.00      A   
ATOM   4042  C   TYR   269      12.169 -41.866   9.842  1.00  0.00      A   
ATOM   4043  O   TYR   269      11.116 -42.454   9.722  1.00  0.00      A   
ATOM   4044  N   THR   270      13.003 -42.262  10.841  1.00  0.00      A   
ATOM   4045  HN  THR   270      13.848 -41.747  10.962  1.00  0.00      A   
ATOM   4046  CA  THR   270      12.824 -43.439  11.752  1.00  0.00      A   
ATOM   4047  HA  THR   270      12.743 -44.222  11.012  1.00  0.00      A   
ATOM   4048  CB  THR   270      14.039 -43.781  12.725  1.00  0.00      A   
ATOM   4049  HB  THR   270      14.259 -42.779  13.151  1.00  0.00      A   
ATOM   4050  OG1 THR   270      15.224 -44.117  11.947  1.00  0.00      A   
ATOM   4051  HG1 THR   270      15.633 -43.265  11.778  1.00  0.00      A   
ATOM   4052  CG2 THR   270      13.745 -44.783  13.779  1.00  0.00      A   
ATOM   4053 HG21 THR   270      14.705 -44.950  14.312  1.00  0.00      A   
ATOM   4054 HG22 THR   270      13.400 -45.775  13.416  1.00  0.00      A   
ATOM   4055 HG23 THR   270      12.962 -44.460  14.497  1.00  0.00      A   
ATOM   4056  C   THR   270      11.576 -43.234  12.557  1.00  0.00      A   
ATOM   4057  O   THR   270      10.880 -44.197  12.776  1.00  0.00      A   
ATOM   4058  N   ASN   271      11.304 -42.024  13.069  1.00  0.00      A   
ATOM   4059  HN  ASN   271      12.034 -41.361  12.920  1.00  0.00      A   
ATOM   4060  CA  ASN   271      10.100 -41.653  13.765  1.00  0.00      A   
ATOM   4061  HA  ASN   271       9.997 -42.314  14.613  1.00  0.00      A   
ATOM   4062  CB  ASN   271      10.169 -40.188  14.325  1.00  0.00      A   
ATOM   4063  HB1 ASN   271       9.167 -39.709  14.373  1.00  0.00      A   
ATOM   4064  HB2 ASN   271      10.817 -39.649  13.602  1.00  0.00      A   
ATOM   4065  CG  ASN   271      10.912 -40.221  15.661  1.00  0.00      A   
ATOM   4066  OD1 ASN   271      11.376 -41.246  16.215  1.00  0.00      A   
ATOM   4067  ND2 ASN   271      11.127 -39.051  16.305  1.00  0.00      A   
ATOM   4068 HD21 ASN   271      10.604 -38.218  16.126  1.00  0.00      A   
ATOM   4069 HD22 ASN   271      11.530 -39.194  17.210  1.00  0.00      A   
ATOM   4070  C   ASN   271       8.877 -41.757  12.876  1.00  0.00      A   
ATOM   4071  O   ASN   271       7.810 -42.244  13.334  1.00  0.00      A   
ATOM   4072  N   ALA   272       8.956 -41.375  11.638  1.00  0.00      A   
ATOM   4073  HN  ALA   272       9.755 -40.905  11.270  1.00  0.00      A   
ATOM   4074  CA  ALA   272       7.940 -41.501  10.618  1.00  0.00      A   
ATOM   4075  HA  ALA   272       7.052 -40.991  10.963  1.00  0.00      A   
ATOM   4076  CB  ALA   272       8.213 -40.721   9.285  1.00  0.00      A   
ATOM   4077  HB1 ALA   272       7.409 -40.804   8.523  1.00  0.00      A   
ATOM   4078  HB2 ALA   272       8.984 -41.269   8.702  1.00  0.00      A   
ATOM   4079  HB3 ALA   272       8.648 -39.720   9.492  1.00  0.00      A   
ATOM   4080  C   ALA   272       7.587 -42.957  10.331  1.00  0.00      A   
ATOM   4081  O   ALA   272       6.362 -43.297  10.352  1.00  0.00      A   
ATOM   4082  N   LEU   273       8.564 -43.917  10.155  1.00  0.00      A   
ATOM   4083  HN  LEU   273       9.544 -43.746  10.232  1.00  0.00      A   
ATOM   4084  CA  LEU   273       8.229 -45.336  10.060  1.00  0.00      A   
ATOM   4085  HA  LEU   273       7.409 -45.357   9.357  1.00  0.00      A   
ATOM   4086  CB  LEU   273       9.433 -46.106   9.614  1.00  0.00      A   
ATOM   4087  HB1 LEU   273       9.148 -47.169   9.460  1.00  0.00      A   
ATOM   4088  HB2 LEU   273      10.158 -46.091  10.455  1.00  0.00      A   
ATOM   4089  CG  LEU   273       9.967 -45.699   8.199  1.00  0.00      A   
ATOM   4090  HG  LEU   273      10.104 -44.598   8.143  1.00  0.00      A   
ATOM   4091  CD1 LEU   273      11.372 -46.370   8.080  1.00  0.00      A   
ATOM   4092 HD11 LEU   273      11.906 -46.022   7.170  1.00  0.00      A   
ATOM   4093 HD12 LEU   273      11.114 -47.450   8.064  1.00  0.00      A   
ATOM   4094 HD13 LEU   273      11.979 -46.149   8.983  1.00  0.00      A   
ATOM   4095  CD2 LEU   273       9.055 -46.142   7.095  1.00  0.00      A   
ATOM   4096 HD21 LEU   273       8.886 -47.215   6.859  1.00  0.00      A   
ATOM   4097 HD22 LEU   273       9.509 -45.605   6.235  1.00  0.00      A   
ATOM   4098 HD23 LEU   273       8.108 -45.631   7.369  1.00  0.00      A   
ATOM   4099  C   LEU   273       7.520 -45.860  11.241  1.00  0.00      A   
ATOM   4100  O   LEU   273       6.671 -46.708  11.130  1.00  0.00      A   
ATOM   4101  N   ALA   274       7.917 -45.393  12.477  1.00  0.00      A   
ATOM   4102  HN  ALA   274       8.449 -44.559  12.600  1.00  0.00      A   
ATOM   4103  CA  ALA   274       7.354 -45.913  13.756  1.00  0.00      A   
ATOM   4104  HA  ALA   274       7.357 -46.993  13.756  1.00  0.00      A   
ATOM   4105  CB  ALA   274       8.099 -45.246  14.989  1.00  0.00      A   
ATOM   4106  HB1 ALA   274       7.708 -45.571  15.977  1.00  0.00      A   
ATOM   4107  HB2 ALA   274       7.836 -44.168  15.034  1.00  0.00      A   
ATOM   4108  HB3 ALA   274       9.198 -45.410  15.002  1.00  0.00      A   
ATOM   4109  C   ALA   274       5.864 -45.471  13.818  1.00  0.00      A   
ATOM   4110  O   ALA   274       4.972 -46.227  14.166  1.00  0.00      A   
ATOM   4111  N   ALA   275       5.554 -44.325  13.368  1.00  0.00      A   
ATOM   4112  HN  ALA   275       6.326 -43.763  13.081  1.00  0.00      A   
ATOM   4113  CA  ALA   275       4.207 -43.814  13.403  1.00  0.00      A   
ATOM   4114  HA  ALA   275       3.820 -43.953  14.401  1.00  0.00      A   
ATOM   4115  CB  ALA   275       4.099 -42.299  13.100  1.00  0.00      A   
ATOM   4116  HB1 ALA   275       4.683 -41.794  13.899  1.00  0.00      A   
ATOM   4117  HB2 ALA   275       3.056 -41.933  13.212  1.00  0.00      A   
ATOM   4118  HB3 ALA   275       4.360 -41.995  12.063  1.00  0.00      A   
ATOM   4119  C   ALA   275       3.296 -44.569  12.431  1.00  0.00      A   
ATOM   4120  O   ALA   275       2.188 -44.856  12.801  1.00  0.00      A   
ATOM   4121  N   LEU   276       3.848 -44.940  11.237  1.00  0.00      A   
ATOM   4122  HN  LEU   276       4.643 -44.494  10.832  1.00  0.00      A   
ATOM   4123  CA  LEU   276       3.110 -45.658  10.322  1.00  0.00      A   
ATOM   4124  HA  LEU   276       2.178 -45.184  10.055  1.00  0.00      A   
ATOM   4125  CB  LEU   276       3.801 -45.844   8.979  1.00  0.00      A   
ATOM   4126  HB1 LEU   276       3.481 -46.594   8.224  1.00  0.00      A   
ATOM   4127  HB2 LEU   276       4.843 -46.151   9.212  1.00  0.00      A   
ATOM   4128  CG  LEU   276       3.935 -44.581   8.058  1.00  0.00      A   
ATOM   4129  HG  LEU   276       4.301 -43.824   8.785  1.00  0.00      A   
ATOM   4130  CD1 LEU   276       5.058 -44.748   7.072  1.00  0.00      A   
ATOM   4131 HD11 LEU   276       5.043 -45.616   6.378  1.00  0.00      A   
ATOM   4132 HD12 LEU   276       6.062 -44.853   7.536  1.00  0.00      A   
ATOM   4133 HD13 LEU   276       5.270 -43.811   6.516  1.00  0.00      A   
ATOM   4134  CD2 LEU   276       2.629 -44.067   7.431  1.00  0.00      A   
ATOM   4135 HD21 LEU   276       2.530 -44.744   6.555  1.00  0.00      A   
ATOM   4136 HD22 LEU   276       2.822 -43.044   7.045  1.00  0.00      A   
ATOM   4137 HD23 LEU   276       1.818 -43.902   8.172  1.00  0.00      A   
ATOM   4138  C   LEU   276       2.777 -47.096  10.791  1.00  0.00      A   
ATOM   4139  O   LEU   276       1.668 -47.639  10.676  1.00  0.00      A   
ATOM   4140  N   ALA   277       3.769 -47.728  11.373  1.00  0.00      A   
ATOM   4141  HN  ALA   277       4.655 -47.318  11.575  1.00  0.00      A   
ATOM   4142  CA  ALA   277       3.657 -48.984  12.028  1.00  0.00      A   
ATOM   4143  HA  ALA   277       3.426 -49.777  11.332  1.00  0.00      A   
ATOM   4144  CB  ALA   277       5.081 -49.421  12.502  1.00  0.00      A   
ATOM   4145  HB1 ALA   277       5.241 -50.433  12.934  1.00  0.00      A   
ATOM   4146  HB2 ALA   277       5.602 -48.713  13.181  1.00  0.00      A   
ATOM   4147  HB3 ALA   277       5.799 -49.394  11.655  1.00  0.00      A   
ATOM   4148  C   ALA   277       2.664 -49.017  13.293  1.00  0.00      A   
ATOM   4149  O   ALA   277       1.786 -49.907  13.454  1.00  0.00      A   
ATOM   4150  N   LEU   278       2.709 -47.996  14.195  1.00  0.00      A   
ATOM   4151  HN  LEU   278       3.424 -47.306  14.124  1.00  0.00      A   
ATOM   4152  CA  LEU   278       1.750 -47.726  15.152  1.00  0.00      A   
ATOM   4153  HA  LEU   278       1.724 -48.584  15.807  1.00  0.00      A   
ATOM   4154  CB  LEU   278       2.212 -46.523  15.995  1.00  0.00      A   
ATOM   4155  HB1 LEU   278       1.377 -46.151  16.627  1.00  0.00      A   
ATOM   4156  HB2 LEU   278       2.447 -45.777  15.207  1.00  0.00      A   
ATOM   4157  CG  LEU   278       3.468 -46.731  16.954  1.00  0.00      A   
ATOM   4158  HG  LEU   278       4.253 -47.143  16.285  1.00  0.00      A   
ATOM   4159  CD1 LEU   278       3.917 -45.380  17.472  1.00  0.00      A   
ATOM   4160 HD11 LEU   278       4.786 -45.460  18.160  1.00  0.00      A   
ATOM   4161 HD12 LEU   278       3.093 -44.851  17.995  1.00  0.00      A   
ATOM   4162 HD13 LEU   278       4.279 -44.651  16.716  1.00  0.00      A   
ATOM   4163  CD2 LEU   278       3.168 -47.788  18.018  1.00  0.00      A   
ATOM   4164 HD21 LEU   278       2.356 -47.415  18.677  1.00  0.00      A   
ATOM   4165 HD22 LEU   278       4.111 -47.975  18.575  1.00  0.00      A   
ATOM   4166 HD23 LEU   278       2.864 -48.771  17.599  1.00  0.00      A   
ATOM   4167  C   LEU   278       0.402 -47.455  14.714  1.00  0.00      A   
ATOM   4168  O   LEU   278      -0.535 -48.007  15.180  1.00  0.00      A   
ATOM   4169  N   ALA   279       0.205 -46.720  13.629  1.00  0.00      A   
ATOM   4170  HN  ALA   279       0.986 -46.176  13.332  1.00  0.00      A   
ATOM   4171  CA  ALA   279      -0.986 -46.497  12.863  1.00  0.00      A   
ATOM   4172  HA  ALA   279      -1.698 -46.047  13.538  1.00  0.00      A   
ATOM   4173  CB  ALA   279      -0.646 -45.555  11.680  1.00  0.00      A   
ATOM   4174  HB1 ALA   279      -0.526 -44.521  12.070  1.00  0.00      A   
ATOM   4175  HB2 ALA   279      -1.475 -45.435  10.950  1.00  0.00      A   
ATOM   4176  HB3 ALA   279       0.247 -45.951  11.152  1.00  0.00      A   
ATOM   4177  C   ALA   279      -1.587 -47.785  12.278  1.00  0.00      A   
ATOM   4178  O   ALA   279      -2.791 -48.002  12.315  1.00  0.00      A   
ATOM   4179  N   ASP   280      -0.752 -48.724  11.665  1.00  0.00      A   
ATOM   4180  HN  ASP   280       0.195 -48.457  11.502  1.00  0.00      A   
ATOM   4181  CA  ASP   280      -1.227 -50.024  11.187  1.00  0.00      A   
ATOM   4182  HA  ASP   280      -2.047 -49.976  10.487  1.00  0.00      A   
ATOM   4183  CB  ASP   280       0.007 -50.845  10.590  1.00  0.00      A   
ATOM   4184  HB1 ASP   280       0.762 -50.828  11.405  1.00  0.00      A   
ATOM   4185  HB2 ASP   280       0.371 -50.161   9.794  1.00  0.00      A   
ATOM   4186  CG  ASP   280      -0.156 -52.335  10.135  1.00  0.00      A   
ATOM   4187  OD1 ASP   280      -1.203 -53.004  10.467  1.00  0.00      A   
ATOM   4188  OD2 ASP   280       0.837 -52.884   9.635  1.00  0.00      A   
ATOM   4189  C   ASP   280      -1.762 -50.739  12.420  1.00  0.00      A   
ATOM   4190  O   ASP   280      -2.834 -51.372  12.383  1.00  0.00      A   
ATOM   4191  N   ALA   281      -1.062 -50.662  13.538  1.00  0.00      A   
ATOM   4192  HN  ALA   281      -0.195 -50.170  13.535  1.00  0.00      A   
ATOM   4193  CA  ALA   281      -1.409 -51.461  14.698  1.00  0.00      A   
ATOM   4194  HA  ALA   281      -1.699 -52.437  14.338  1.00  0.00      A   
ATOM   4195  CB  ALA   281      -0.121 -51.551  15.538  1.00  0.00      A   
ATOM   4196  HB1 ALA   281      -0.306 -52.179  16.435  1.00  0.00      A   
ATOM   4197  HB2 ALA   281       0.204 -50.534  15.846  1.00  0.00      A   
ATOM   4198  HB3 ALA   281       0.724 -52.001  14.975  1.00  0.00      A   
ATOM   4199  C   ALA   281      -2.556 -50.989  15.462  1.00  0.00      A   
ATOM   4200  O   ALA   281      -3.251 -51.753  16.095  1.00  0.00      A   
ATOM   4201  N   ALA   282      -2.817 -49.699  15.334  1.00  0.00      A   
ATOM   4202  HN  ALA   282      -2.141 -49.196  14.802  1.00  0.00      A   
ATOM   4203  CA  ALA   282      -4.050 -49.030  15.739  1.00  0.00      A   
ATOM   4204  HA  ALA   282      -4.354 -49.443  16.690  1.00  0.00      A   
ATOM   4205  CB  ALA   282      -3.787 -47.495  15.992  1.00  0.00      A   
ATOM   4206  HB1 ALA   282      -2.934 -47.367  16.693  1.00  0.00      A   
ATOM   4207  HB2 ALA   282      -4.643 -46.965  16.461  1.00  0.00      A   
ATOM   4208  HB3 ALA   282      -3.507 -47.055  15.011  1.00  0.00      A   
ATOM   4209  C   ALA   282      -5.215 -49.333  14.838  1.00  0.00      A   
ATOM   4210  O   ALA   282      -6.399 -49.241  15.207  1.00  0.00      A   
ATOM   4211  N   GLY   283      -4.983 -49.815  13.554  1.00  0.00      A   
ATOM   4212  HN  GLY   283      -4.056 -49.926  13.206  1.00  0.00      A   
ATOM   4213  CA  GLY   283      -6.027 -50.185  12.624  1.00  0.00      A   
ATOM   4214  HA1 GLY   283      -6.857 -50.387  13.284  1.00  0.00      A   
ATOM   4215  HA2 GLY   283      -5.604 -50.963  12.005  1.00  0.00      A   
ATOM   4216  C   GLY   283      -6.320 -49.063  11.614  1.00  0.00      A   
ATOM   4217  O   GLY   283      -7.394 -49.204  10.949  1.00  0.00      A   
ATOM   4218  N   LEU   284      -5.481 -48.073  11.461  1.00  0.00      A   
ATOM   4219  HN  LEU   284      -4.621 -47.933  11.946  1.00  0.00      A   
ATOM   4220  CA  LEU   284      -5.855 -47.001  10.564  1.00  0.00      A   
ATOM   4221  HA  LEU   284      -6.898 -46.732  10.650  1.00  0.00      A   
ATOM   4222  CB  LEU   284      -4.991 -45.720  10.869  1.00  0.00      A   
ATOM   4223  HB1 LEU   284      -5.161 -44.920  10.117  1.00  0.00      A   
ATOM   4224  HB2 LEU   284      -3.915 -45.971  10.987  1.00  0.00      A   
ATOM   4225  CG  LEU   284      -5.394 -45.174  12.229  1.00  0.00      A   
ATOM   4226  HG  LEU   284      -5.401 -46.001  12.970  1.00  0.00      A   
ATOM   4227  CD1 LEU   284      -4.283 -44.233  12.844  1.00  0.00      A   
ATOM   4228 HD11 LEU   284      -3.387 -44.880  12.961  1.00  0.00      A   
ATOM   4229 HD12 LEU   284      -4.593 -43.755  13.797  1.00  0.00      A   
ATOM   4230 HD13 LEU   284      -4.019 -43.479  12.072  1.00  0.00      A   
ATOM   4231  CD2 LEU   284      -6.708 -44.484  12.190  1.00  0.00      A   
ATOM   4232 HD21 LEU   284      -6.708 -43.630  11.480  1.00  0.00      A   
ATOM   4233 HD22 LEU   284      -6.916 -44.107  13.215  1.00  0.00      A   
ATOM   4234 HD23 LEU   284      -7.515 -45.189  11.895  1.00  0.00      A   
ATOM   4235  C   LEU   284      -5.592 -47.372   9.126  1.00  0.00      A   
ATOM   4236  O   LEU   284      -4.588 -48.056   8.756  1.00  0.00      A   
ATOM   4237  N   PRO   285      -6.398 -46.838   8.181  1.00  0.00      A   
ATOM   4238  CD  PRO   285      -7.694 -46.161   8.413  1.00  0.00      A   
ATOM   4239  HD1 PRO   285      -7.476 -45.124   8.747  1.00  0.00      A   
ATOM   4240  HD2 PRO   285      -8.346 -46.676   9.152  1.00  0.00      A   
ATOM   4241  CA  PRO   285      -6.020 -46.900   6.763  1.00  0.00      A   
ATOM   4242  HA  PRO   285      -6.091 -47.941   6.484  1.00  0.00      A   
ATOM   4243  CB  PRO   285      -7.129 -46.049   6.104  1.00  0.00      A   
ATOM   4244  HB1 PRO   285      -7.277 -46.534   5.115  1.00  0.00      A   
ATOM   4245  HB2 PRO   285      -6.812 -44.993   5.967  1.00  0.00      A   
ATOM   4246  CG  PRO   285      -8.338 -46.169   7.091  1.00  0.00      A   
ATOM   4247  HG1 PRO   285      -9.132 -45.414   6.908  1.00  0.00      A   
ATOM   4248  HG2 PRO   285      -8.977 -47.074   6.997  1.00  0.00      A   
ATOM   4249  C   PRO   285      -4.666 -46.496   6.261  1.00  0.00      A   
ATOM   4250  O   PRO   285      -4.232 -45.400   6.584  1.00  0.00      A   
ATOM   4251  N   ARG   286      -3.981 -47.259   5.481  1.00  0.00      A   
ATOM   4252  HN  ARG   286      -4.309 -48.192   5.357  1.00  0.00      A   
ATOM   4253  CA  ARG   286      -2.687 -46.848   4.865  1.00  0.00      A   
ATOM   4254  HA  ARG   286      -2.040 -46.480   5.647  1.00  0.00      A   
ATOM   4255  CB  ARG   286      -2.083 -48.079   4.165  1.00  0.00      A   
ATOM   4256  HB1 ARG   286      -2.854 -48.407   3.435  1.00  0.00      A   
ATOM   4257  HB2 ARG   286      -1.855 -48.911   4.866  1.00  0.00      A   
ATOM   4258  CG  ARG   286      -0.765 -47.737   3.338  1.00  0.00      A   
ATOM   4259  HG1 ARG   286      -0.101 -47.209   4.055  1.00  0.00      A   
ATOM   4260  HG2 ARG   286      -1.097 -47.116   2.479  1.00  0.00      A   
ATOM   4261  CD  ARG   286      -0.069 -48.998   2.762  1.00  0.00      A   
ATOM   4262  HD1 ARG   286       0.913 -48.618   2.409  1.00  0.00      A   
ATOM   4263  HD2 ARG   286      -0.714 -49.468   1.989  1.00  0.00      A   
ATOM   4264  NE  ARG   286       0.222 -49.879   3.912  1.00  0.00      A   
ATOM   4265  HE  ARG   286       0.263 -49.399   4.788  1.00  0.00      A   
ATOM   4266  CZ  ARG   286       0.298 -51.202   3.808  1.00  0.00      A   
ATOM   4267  NH1 ARG   286       0.313 -51.829   2.719  1.00  0.00      A   
ATOM   4268 HH11 ARG   286       0.445 -51.327   1.865  1.00  0.00      A   
ATOM   4269 HH12 ARG   286       0.351 -52.829   2.722  1.00  0.00      A   
ATOM   4270  NH2 ARG   286       0.485 -51.820   4.953  1.00  0.00      A   
ATOM   4271 HH21 ARG   286       0.683 -52.794   5.063  1.00  0.00      A   
ATOM   4272 HH22 ARG   286       0.603 -51.274   5.782  1.00  0.00      A   
ATOM   4273  C   ARG   286      -2.732 -45.605   3.975  1.00  0.00      A   
ATOM   4274  O   ARG   286      -1.985 -44.651   4.242  1.00  0.00      A   
ATOM   4275  N   ALA   287      -3.774 -45.481   3.110  1.00  0.00      A   
ATOM   4276  HN  ALA   287      -4.413 -46.218   2.902  1.00  0.00      A   
ATOM   4277  CA  ALA   287      -3.970 -44.262   2.315  1.00  0.00      A   
ATOM   4278  HA  ALA   287      -3.053 -44.139   1.758  1.00  0.00      A   
ATOM   4279  CB  ALA   287      -5.055 -44.525   1.354  1.00  0.00      A   
ATOM   4280  HB1 ALA   287      -4.762 -43.949   0.450  1.00  0.00      A   
ATOM   4281  HB2 ALA   287      -5.981 -44.101   1.798  1.00  0.00      A   
ATOM   4282  HB3 ALA   287      -5.172 -45.584   1.040  1.00  0.00      A   
ATOM   4283  C   ALA   287      -4.214 -42.986   3.120  1.00  0.00      A   
ATOM   4284  O   ALA   287      -3.667 -41.933   2.765  1.00  0.00      A   
ATOM   4285  N   SER   288      -5.027 -43.121   4.227  1.00  0.00      A   
ATOM   4286  HN  SER   288      -5.529 -43.935   4.509  1.00  0.00      A   
ATOM   4287  CA  SER   288      -5.133 -41.988   5.163  1.00  0.00      A   
ATOM   4288  HA  SER   288      -5.528 -41.162   4.591  1.00  0.00      A   
ATOM   4289  CB  SER   288      -6.066 -42.459   6.390  1.00  0.00      A   
ATOM   4290  HB1 SER   288      -6.131 -41.650   7.149  1.00  0.00      A   
ATOM   4291  HB2 SER   288      -5.645 -43.404   6.794  1.00  0.00      A   
ATOM   4292  OG  SER   288      -7.359 -42.706   5.950  1.00  0.00      A   
ATOM   4293  HG1 SER   288      -7.619 -41.918   5.467  1.00  0.00      A   
ATOM   4294  C   SER   288      -3.863 -41.660   5.872  1.00  0.00      A   
ATOM   4295  O   SER   288      -3.585 -40.493   6.176  1.00  0.00      A   
ATOM   4296  N   SER   289      -3.026 -42.666   6.230  1.00  0.00      A   
ATOM   4297  HN  SER   289      -3.342 -43.605   6.337  1.00  0.00      A   
ATOM   4298  CA  SER   289      -1.806 -42.476   6.968  1.00  0.00      A   
ATOM   4299  HA  SER   289      -2.024 -41.907   7.860  1.00  0.00      A   
ATOM   4300  CB  SER   289      -1.215 -43.835   7.462  1.00  0.00      A   
ATOM   4301  HB1 SER   289      -0.188 -43.627   7.832  1.00  0.00      A   
ATOM   4302  HB2 SER   289      -1.151 -44.566   6.628  1.00  0.00      A   
ATOM   4303  OG  SER   289      -2.038 -44.478   8.407  1.00  0.00      A   
ATOM   4304  HG1 SER   289      -2.771 -44.798   7.877  1.00  0.00      A   
ATOM   4305  C   SER   289      -0.733 -41.794   6.183  1.00  0.00      A   
ATOM   4306  O   SER   289      -0.110 -40.872   6.715  1.00  0.00      A   
ATOM   4307  N   LEU   290      -0.645 -42.176   4.900  1.00  0.00      A   
ATOM   4308  HN  LEU   290      -1.227 -42.900   4.537  1.00  0.00      A   
ATOM   4309  CA  LEU   290       0.234 -41.586   3.874  1.00  0.00      A   
ATOM   4310  HA  LEU   290       1.262 -41.504   4.195  1.00  0.00      A   
ATOM   4311  CB  LEU   290       0.286 -42.595   2.758  1.00  0.00      A   
ATOM   4312  HB1 LEU   290       0.987 -42.237   1.973  1.00  0.00      A   
ATOM   4313  HB2 LEU   290      -0.709 -42.849   2.335  1.00  0.00      A   
ATOM   4314  CG  LEU   290       0.994 -43.977   3.140  1.00  0.00      A   
ATOM   4315  HG  LEU   290       0.545 -44.353   4.084  1.00  0.00      A   
ATOM   4316  CD1 LEU   290       0.825 -44.921   1.943  1.00  0.00      A   
ATOM   4317 HD11 LEU   290       1.599 -45.716   1.999  1.00  0.00      A   
ATOM   4318 HD12 LEU   290       0.996 -44.326   1.020  1.00  0.00      A   
ATOM   4319 HD13 LEU   290      -0.194 -45.363   1.959  1.00  0.00      A   
ATOM   4320  CD2 LEU   290       2.457 -43.749   3.482  1.00  0.00      A   
ATOM   4321 HD21 LEU   290       2.903 -44.738   3.724  1.00  0.00      A   
ATOM   4322 HD22 LEU   290       2.565 -43.247   4.467  1.00  0.00      A   
ATOM   4323 HD23 LEU   290       3.059 -43.134   2.780  1.00  0.00      A   
ATOM   4324  C   LEU   290      -0.059 -40.170   3.355  1.00  0.00      A   
ATOM   4325  O   LEU   290       0.843 -39.379   3.107  1.00  0.00      A   
ATOM   4326  N   LYS   291      -1.336 -39.755   3.258  1.00  0.00      A   
ATOM   4327  HN  LYS   291      -2.034 -40.441   3.450  1.00  0.00      A   
ATOM   4328  CA  LYS   291      -1.817 -38.391   2.926  1.00  0.00      A   
ATOM   4329  HA  LYS   291      -1.349 -38.046   2.015  1.00  0.00      A   
ATOM   4330  CB  LYS   291      -3.339 -38.307   2.457  1.00  0.00      A   
ATOM   4331  HB1 LYS   291      -3.316 -39.039   1.622  1.00  0.00      A   
ATOM   4332  HB2 LYS   291      -3.467 -37.276   2.062  1.00  0.00      A   
ATOM   4333  CG  LYS   291      -4.404 -38.716   3.397  1.00  0.00      A   
ATOM   4334  HG1 LYS   291      -4.382 -38.017   4.260  1.00  0.00      A   
ATOM   4335  HG2 LYS   291      -4.232 -39.674   3.932  1.00  0.00      A   
ATOM   4336  CD  LYS   291      -5.818 -38.651   2.800  1.00  0.00      A   
ATOM   4337  HD1 LYS   291      -6.467 -38.918   3.662  1.00  0.00      A   
ATOM   4338  HD2 LYS   291      -6.001 -39.472   2.074  1.00  0.00      A   
ATOM   4339  CE  LYS   291      -6.164 -37.221   2.260  1.00  0.00      A   
ATOM   4340  HE1 LYS   291      -5.714 -37.027   1.263  1.00  0.00      A   
ATOM   4341  HE2 LYS   291      -5.772 -36.484   2.994  1.00  0.00      A   
ATOM   4342  NZ  LYS   291      -7.629 -36.986   2.217  1.00  0.00      A   
ATOM   4343  HZ1 LYS   291      -8.041 -37.130   3.161  1.00  0.00      A   
ATOM   4344  HZ2 LYS   291      -8.037 -37.640   1.519  1.00  0.00      A   
ATOM   4345  HZ3 LYS   291      -7.803 -35.993   1.960  1.00  0.00      A   
ATOM   4346  C   LYS   291      -1.431 -37.442   4.047  1.00  0.00      A   
ATOM   4347  O   LYS   291      -1.047 -36.323   3.785  1.00  0.00      A   
ATOM   4348  N   ALA   292      -1.500 -37.889   5.368  1.00  0.00      A   
ATOM   4349  HN  ALA   292      -1.965 -38.746   5.574  1.00  0.00      A   
ATOM   4350  CA  ALA   292      -1.099 -37.067   6.450  1.00  0.00      A   
ATOM   4351  HA  ALA   292      -1.583 -36.108   6.341  1.00  0.00      A   
ATOM   4352  CB  ALA   292      -1.515 -37.650   7.834  1.00  0.00      A   
ATOM   4353  HB1 ALA   292      -0.979 -38.603   8.032  1.00  0.00      A   
ATOM   4354  HB2 ALA   292      -2.613 -37.780   7.936  1.00  0.00      A   
ATOM   4355  HB3 ALA   292      -1.074 -36.904   8.530  1.00  0.00      A   
ATOM   4356  C   ALA   292       0.404 -36.795   6.404  1.00  0.00      A   
ATOM   4357  O   ALA   292       0.952 -35.779   6.760  1.00  0.00      A   
ATOM   4358  N   LEU   293       1.141 -37.867   6.070  1.00  0.00      A   
ATOM   4359  HN  LEU   293       0.686 -38.693   5.747  1.00  0.00      A   
ATOM   4360  CA  LEU   293       2.582 -37.878   6.059  1.00  0.00      A   
ATOM   4361  HA  LEU   293       2.843 -37.668   7.086  1.00  0.00      A   
ATOM   4362  CB  LEU   293       3.044 -39.313   5.676  1.00  0.00      A   
ATOM   4363  HB1 LEU   293       2.576 -39.500   4.687  1.00  0.00      A   
ATOM   4364  HB2 LEU   293       2.585 -40.007   6.413  1.00  0.00      A   
ATOM   4365  CG  LEU   293       4.512 -39.623   5.639  1.00  0.00      A   
ATOM   4366  HG  LEU   293       4.967 -39.068   4.791  1.00  0.00      A   
ATOM   4367  CD1 LEU   293       5.212 -39.277   6.943  1.00  0.00      A   
ATOM   4368 HD11 LEU   293       4.639 -39.669   7.810  1.00  0.00      A   
ATOM   4369 HD12 LEU   293       5.259 -38.178   7.102  1.00  0.00      A   
ATOM   4370 HD13 LEU   293       6.253 -39.655   7.029  1.00  0.00      A   
ATOM   4371  CD2 LEU   293       4.782 -41.111   5.367  1.00  0.00      A   
ATOM   4372 HD21 LEU   293       4.367 -41.306   4.356  1.00  0.00      A   
ATOM   4373 HD22 LEU   293       4.378 -41.825   6.117  1.00  0.00      A   
ATOM   4374 HD23 LEU   293       5.871 -41.285   5.233  1.00  0.00      A   
ATOM   4375  C   LEU   293       3.346 -36.898   5.219  1.00  0.00      A   
ATOM   4376  O   LEU   293       4.417 -36.431   5.550  1.00  0.00      A   
ATOM   4377  N   THR   294       2.790 -36.634   4.021  1.00  0.00      A   
ATOM   4378  HN  THR   294       1.984 -37.147   3.737  1.00  0.00      A   
ATOM   4379  CA  THR   294       3.444 -35.726   3.175  1.00  0.00      A   
ATOM   4380  HA  THR   294       4.517 -35.735   3.294  1.00  0.00      A   
ATOM   4381  CB  THR   294       3.206 -35.992   1.717  1.00  0.00      A   
ATOM   4382  HB  THR   294       3.680 -35.219   1.074  1.00  0.00      A   
ATOM   4383  OG1 THR   294       1.797 -35.991   1.398  1.00  0.00      A   
ATOM   4384  HG1 THR   294       1.747 -35.306   0.727  1.00  0.00      A   
ATOM   4385  CG2 THR   294       3.857 -37.342   1.352  1.00  0.00      A   
ATOM   4386 HG21 THR   294       4.938 -37.370   1.604  1.00  0.00      A   
ATOM   4387 HG22 THR   294       3.641 -37.549   0.282  1.00  0.00      A   
ATOM   4388 HG23 THR   294       3.507 -38.201   1.964  1.00  0.00      A   
ATOM   4389  C   THR   294       3.184 -34.320   3.556  1.00  0.00      A   
ATOM   4390  O   THR   294       4.003 -33.525   3.256  1.00  0.00      A   
ATOM   4391  N   THR   295       2.087 -34.006   4.254  1.00  0.00      A   
ATOM   4392  HN  THR   295       1.310 -34.620   4.371  1.00  0.00      A   
ATOM   4393  CA  THR   295       1.856 -32.610   4.590  1.00  0.00      A   
ATOM   4394  HA  THR   295       2.598 -31.997   4.100  1.00  0.00      A   
ATOM   4395  CB  THR   295       0.423 -32.143   4.314  1.00  0.00      A   
ATOM   4396  HB  THR   295       0.239 -32.365   3.241  1.00  0.00      A   
ATOM   4397  OG1 THR   295       0.294 -30.728   4.332  1.00  0.00      A   
ATOM   4398  HG1 THR   295       1.159 -30.394   4.085  1.00  0.00      A   
ATOM   4399  CG2 THR   295      -0.677 -32.728   5.213  1.00  0.00      A   
ATOM   4400 HG21 THR   295      -0.857 -33.813   5.059  1.00  0.00      A   
ATOM   4401 HG22 THR   295      -1.638 -32.218   4.988  1.00  0.00      A   
ATOM   4402 HG23 THR   295      -0.428 -32.520   6.276  1.00  0.00      A   
ATOM   4403  C   THR   295       2.226 -32.277   6.034  1.00  0.00      A   
ATOM   4404  O   THR   295       2.394 -31.100   6.283  1.00  0.00      A   
ATOM   4405  N   PHE   296       2.541 -33.234   6.953  1.00  0.00      A   
ATOM   4406  HN  PHE   296       2.228 -34.157   6.745  1.00  0.00      A   
ATOM   4407  CA  PHE   296       2.884 -32.847   8.339  1.00  0.00      A   
ATOM   4408  HA  PHE   296       2.210 -32.035   8.569  1.00  0.00      A   
ATOM   4409  CB  PHE   296       2.411 -34.028   9.235  1.00  0.00      A   
ATOM   4410  HB1 PHE   296       2.637 -35.032   8.816  1.00  0.00      A   
ATOM   4411  HB2 PHE   296       1.316 -33.970   9.413  1.00  0.00      A   
ATOM   4412  CG  PHE   296       3.061 -33.984  10.651  1.00  0.00      A   
ATOM   4413  CD1 PHE   296       2.444 -33.417  11.804  1.00  0.00      A   
ATOM   4414  HD1 PHE   296       1.489 -32.914  11.778  1.00  0.00      A   
ATOM   4415  CE1 PHE   296       3.058 -33.492  13.051  1.00  0.00      A   
ATOM   4416  HE1 PHE   296       2.626 -33.109  13.963  1.00  0.00      A   
ATOM   4417  CZ  PHE   296       4.162 -34.316  13.232  1.00  0.00      A   
ATOM   4418  HZ  PHE   296       4.472 -34.548  14.240  1.00  0.00      A   
ATOM   4419  CD2 PHE   296       4.276 -34.673  10.823  1.00  0.00      A   
ATOM   4420  HD2 PHE   296       4.570 -35.152   9.901  1.00  0.00      A   
ATOM   4421  CE2 PHE   296       4.849 -34.859  12.122  1.00  0.00      A   
ATOM   4422  HE2 PHE   296       5.700 -35.500  12.298  1.00  0.00      A   
ATOM   4423  C   PHE   296       4.311 -32.307   8.461  1.00  0.00      A   
ATOM   4424  O   PHE   296       5.226 -32.840   7.946  1.00  0.00      A   
ATOM   4425  N   THR   297       4.549 -31.097   9.102  1.00  0.00      A   
ATOM   4426  HN  THR   297       3.751 -30.556   9.357  1.00  0.00      A   
ATOM   4427  CA  THR   297       5.852 -30.404   8.993  1.00  0.00      A   
ATOM   4428  HA  THR   297       6.521 -30.825   8.257  1.00  0.00      A   
ATOM   4429  CB  THR   297       5.700 -28.863   8.732  1.00  0.00      A   
ATOM   4430  HB  THR   297       6.675 -28.355   8.895  1.00  0.00      A   
ATOM   4431  OG1 THR   297       4.663 -28.243   9.517  1.00  0.00      A   
ATOM   4432  HG1 THR   297       4.111 -28.969   9.816  1.00  0.00      A   
ATOM   4433  CG2 THR   297       5.279 -28.762   7.251  1.00  0.00      A   
ATOM   4434 HG21 THR   297       5.946 -29.339   6.575  1.00  0.00      A   
ATOM   4435 HG22 THR   297       5.184 -27.692   6.968  1.00  0.00      A   
ATOM   4436 HG23 THR   297       4.272 -29.219   7.144  1.00  0.00      A   
ATOM   4437  C   THR   297       6.480 -30.524  10.354  1.00  0.00      A   
ATOM   4438  O   THR   297       7.413 -29.878  10.744  1.00  0.00      A   
ATOM   4439  N   GLY   298       5.987 -31.481  11.131  1.00  0.00      A   
ATOM   4440  HN  GLY   298       5.177 -31.913  10.741  1.00  0.00      A   
ATOM   4441  CA  GLY   298       6.376 -31.690  12.446  1.00  0.00      A   
ATOM   4442  HA1 GLY   298       7.446 -31.644  12.591  1.00  0.00      A   
ATOM   4443  HA2 GLY   298       6.150 -32.672  12.834  1.00  0.00      A   
ATOM   4444  C   GLY   298       5.861 -30.584  13.388  1.00  0.00      A   
ATOM   4445  O   GLY   298       5.110 -29.719  13.030  1.00  0.00      A   
ATOM   4446  N   LEU   299       6.221 -30.704  14.679  1.00  0.00      A   
ATOM   4447  HN  LEU   299       6.802 -31.487  14.888  1.00  0.00      A   
ATOM   4448  CA  LEU   299       5.862 -29.750  15.737  1.00  0.00      A   
ATOM   4449  HA  LEU   299       4.855 -29.425  15.524  1.00  0.00      A   
ATOM   4450  CB  LEU   299       5.984 -30.477  17.149  1.00  0.00      A   
ATOM   4451  HB1 LEU   299       6.045 -29.644  17.882  1.00  0.00      A   
ATOM   4452  HB2 LEU   299       6.964 -30.987  17.266  1.00  0.00      A   
ATOM   4453  CG  LEU   299       4.785 -31.417  17.337  1.00  0.00      A   
ATOM   4454  HG  LEU   299       4.714 -32.125  16.484  1.00  0.00      A   
ATOM   4455  CD1 LEU   299       4.979 -32.314  18.538  1.00  0.00      A   
ATOM   4456 HD11 LEU   299       4.247 -33.143  18.438  1.00  0.00      A   
ATOM   4457 HD12 LEU   299       4.992 -31.707  19.468  1.00  0.00      A   
ATOM   4458 HD13 LEU   299       5.996 -32.752  18.441  1.00  0.00      A   
ATOM   4459  CD2 LEU   299       3.515 -30.567  17.557  1.00  0.00      A   
ATOM   4460 HD21 LEU   299       2.740 -31.346  17.718  1.00  0.00      A   
ATOM   4461 HD22 LEU   299       3.365 -29.794  16.773  1.00  0.00      A   
ATOM   4462 HD23 LEU   299       3.644 -30.032  18.522  1.00  0.00      A   
ATOM   4463  C   LEU   299       6.729 -28.569  15.693  1.00  0.00      A   
ATOM   4464  O   LEU   299       7.928 -28.711  15.496  1.00  0.00      A   
ATOM   4465  N   PRO   300       6.270 -27.331  15.985  1.00  0.00      A   
ATOM   4466  CD  PRO   300       4.903 -26.954  15.532  1.00  0.00      A   
ATOM   4467  HD1 PRO   300       4.192 -27.496  16.191  1.00  0.00      A   
ATOM   4468  HD2 PRO   300       4.833 -27.319  14.485  1.00  0.00      A   
ATOM   4469  CA  PRO   300       7.074 -26.182  16.332  1.00  0.00      A   
ATOM   4470  HA  PRO   300       7.676 -25.989  15.456  1.00  0.00      A   
ATOM   4471  CB  PRO   300       5.920 -25.225  16.737  1.00  0.00      A   
ATOM   4472  HB1 PRO   300       6.173 -24.144  16.739  1.00  0.00      A   
ATOM   4473  HB2 PRO   300       5.587 -25.491  17.763  1.00  0.00      A   
ATOM   4474  CG  PRO   300       4.837 -25.450  15.702  1.00  0.00      A   
ATOM   4475  HG1 PRO   300       3.837 -25.119  16.054  1.00  0.00      A   
ATOM   4476  HG2 PRO   300       5.144 -25.061  14.707  1.00  0.00      A   
ATOM   4477  C   PRO   300       8.062 -26.383  17.459  1.00  0.00      A   
ATOM   4478  O   PRO   300       7.877 -27.262  18.298  1.00  0.00      A   
ATOM   4479  N   HSE   301       9.127 -25.557  17.546  1.00  0.00      A   
ATOM   4480  HN  HSE   301       9.271 -24.956  16.763  1.00  0.00      A   
ATOM   4481  CA  HSE   301      10.090 -25.545  18.616  1.00  0.00      A   
ATOM   4482  HA  HSE   301      10.521 -24.555  18.633  1.00  0.00      A   
ATOM   4483  CB  HSE   301       9.549 -25.595  20.108  1.00  0.00      A   
ATOM   4484  HB1 HSE   301      10.285 -25.193  20.837  1.00  0.00      A   
ATOM   4485  HB2 HSE   301       9.350 -26.675  20.282  1.00  0.00      A   
ATOM   4486  ND1 HSE   301       8.200 -23.510  20.113  1.00  0.00      A   
ATOM   4487  CG  HSE   301       8.197 -24.863  20.076  1.00  0.00      A   
ATOM   4488  CE1 HSE   301       6.975 -23.193  20.331  1.00  0.00      A   
ATOM   4489  HE1 HSE   301       6.525 -22.216  20.153  1.00  0.00      A   
ATOM   4490  NE2 HSE   301       6.199 -24.269  20.462  1.00  0.00      A   
ATOM   4491  HE2 HSE   301       5.216 -24.224  20.280  1.00  0.00      A   
ATOM   4492  CD2 HSE   301       6.962 -25.360  20.343  1.00  0.00      A   
ATOM   4493  HD2 HSE   301       6.554 -26.363  20.341  1.00  0.00      A   
ATOM   4494  C   HSE   301      11.165 -26.716  18.509  1.00  0.00      A   
ATOM   4495  O   HSE   301      11.944 -26.780  19.459  1.00  0.00      A   
ATOM   4496  N   ARG   302      11.264 -27.544  17.358  1.00  0.00      A   
ATOM   4497  HN  ARG   302      10.367 -27.491  16.925  1.00  0.00      A   
ATOM   4498  CA  ARG   302      12.261 -28.610  17.015  1.00  0.00      A   
ATOM   4499  HA  ARG   302      12.698 -28.971  17.934  1.00  0.00      A   
ATOM   4500  CB  ARG   302      11.483 -29.845  16.464  1.00  0.00      A   
ATOM   4501  HB1 ARG   302      12.011 -30.529  15.765  1.00  0.00      A   
ATOM   4502  HB2 ARG   302      10.572 -29.445  15.972  1.00  0.00      A   
ATOM   4503  CG  ARG   302      10.770 -30.852  17.431  1.00  0.00      A   
ATOM   4504  HG1 ARG   302      11.549 -31.410  17.992  1.00  0.00      A   
ATOM   4505  HG2 ARG   302      10.166 -31.481  16.743  1.00  0.00      A   
ATOM   4506  CD  ARG   302       9.925 -30.066  18.361  1.00  0.00      A   
ATOM   4507  HD1 ARG   302       9.259 -29.383  17.792  1.00  0.00      A   
ATOM   4508  HD2 ARG   302      10.460 -29.554  19.189  1.00  0.00      A   
ATOM   4509  NE  ARG   302       9.090 -31.077  19.042  1.00  0.00      A   
ATOM   4510  HE  ARG   302       9.481 -31.987  19.180  1.00  0.00      A   
ATOM   4511  CZ  ARG   302       8.147 -30.736  19.892  1.00  0.00      A   
ATOM   4512  NH1 ARG   302       7.506 -29.616  19.965  1.00  0.00      A   
ATOM   4513 HH11 ARG   302       7.801 -28.921  19.310  1.00  0.00      A   
ATOM   4514 HH12 ARG   302       6.529 -29.669  20.170  1.00  0.00      A   
ATOM   4515  NH2 ARG   302       7.504 -31.694  20.438  1.00  0.00      A   
ATOM   4516 HH21 ARG   302       6.821 -31.534  21.150  1.00  0.00      A   
ATOM   4517 HH22 ARG   302       7.959 -32.564  20.247  1.00  0.00      A   
ATOM   4518  C   ARG   302      13.353 -28.204  16.108  1.00  0.00      A   
ATOM   4519  O   ARG   302      13.374 -28.587  14.950  1.00  0.00      A   
ATOM   4520  N   PHE   303      14.330 -27.413  16.601  1.00  0.00      A   
ATOM   4521  HN  PHE   303      14.246 -27.237  17.579  1.00  0.00      A   
ATOM   4522  CA  PHE   303      15.541 -26.818  15.953  1.00  0.00      A   
ATOM   4523  HA  PHE   303      15.864 -26.075  16.668  1.00  0.00      A   
ATOM   4524  CB  PHE   303      16.707 -27.840  15.886  1.00  0.00      A   
ATOM   4525  HB1 PHE   303      16.132 -28.563  15.269  1.00  0.00      A   
ATOM   4526  HB2 PHE   303      16.956 -28.233  16.895  1.00  0.00      A   
ATOM   4527  CG  PHE   303      17.943 -27.549  15.126  1.00  0.00      A   
ATOM   4528  CD1 PHE   303      18.765 -26.455  15.535  1.00  0.00      A   
ATOM   4529  HD1 PHE   303      18.294 -25.739  16.192  1.00  0.00      A   
ATOM   4530  CE1 PHE   303      19.955 -26.174  14.907  1.00  0.00      A   
ATOM   4531  HE1 PHE   303      20.510 -25.277  15.141  1.00  0.00      A   
ATOM   4532  CZ  PHE   303      20.516 -27.048  13.942  1.00  0.00      A   
ATOM   4533  HZ  PHE   303      21.455 -26.907  13.429  1.00  0.00      A   
ATOM   4534  CD2 PHE   303      18.466 -28.399  14.100  1.00  0.00      A   
ATOM   4535  HD2 PHE   303      17.915 -29.232  13.687  1.00  0.00      A   
ATOM   4536  CE2 PHE   303      19.747 -28.169  13.489  1.00  0.00      A   
ATOM   4537  HE2 PHE   303      20.140 -28.732  12.655  1.00  0.00      A   
ATOM   4538  C   PHE   303      15.352 -25.999  14.687  1.00  0.00      A   
ATOM   4539  O   PHE   303      15.810 -26.164  13.579  1.00  0.00      A   
ATOM   4540  N   GLU   304      14.446 -25.024  14.773  1.00  0.00      A   
ATOM   4541  HN  GLU   304      14.053 -24.794  15.660  1.00  0.00      A   
ATOM   4542  CA  GLU   304      13.874 -24.214  13.722  1.00  0.00      A   
ATOM   4543  HA  GLU   304      14.197 -24.562  12.752  1.00  0.00      A   
ATOM   4544  CB  GLU   304      12.307 -24.459  13.720  1.00  0.00      A   
ATOM   4545  HB1 GLU   304      11.961 -25.470  13.413  1.00  0.00      A   
ATOM   4546  HB2 GLU   304      11.834 -23.793  12.968  1.00  0.00      A   
ATOM   4547  CG  GLU   304      11.579 -24.077  15.021  1.00  0.00      A   
ATOM   4548  HG1 GLU   304      12.056 -23.265  15.611  1.00  0.00      A   
ATOM   4549  HG2 GLU   304      11.752 -24.972  15.655  1.00  0.00      A   
ATOM   4550  CD  GLU   304      10.060 -23.901  14.883  1.00  0.00      A   
ATOM   4551  OE1 GLU   304       9.479 -23.198  15.760  1.00  0.00      A   
ATOM   4552  OE2 GLU   304       9.465 -24.432  13.926  1.00  0.00      A   
ATOM   4553  C   GLU   304      14.182 -22.743  13.923  1.00  0.00      A   
ATOM   4554  O   GLU   304      14.276 -22.281  15.086  1.00  0.00      A   
ATOM   4555  N   VAL   305      14.363 -21.938  12.838  1.00  0.00      A   
ATOM   4556  HN  VAL   305      14.427 -22.247  11.892  1.00  0.00      A   
ATOM   4557  CA  VAL   305      14.394 -20.489  12.902  1.00  0.00      A   
ATOM   4558  HA  VAL   305      15.056 -20.172  13.694  1.00  0.00      A   
ATOM   4559  CB  VAL   305      14.999 -19.965  11.663  1.00  0.00      A   
ATOM   4560  HB  VAL   305      15.925 -20.572  11.568  1.00  0.00      A   
ATOM   4561  CG1 VAL   305      14.110 -20.261  10.454  1.00  0.00      A   
ATOM   4562 HG11 VAL   305      13.471 -21.169  10.499  1.00  0.00      A   
ATOM   4563 HG12 VAL   305      14.583 -20.259   9.449  1.00  0.00      A   
ATOM   4564 HG13 VAL   305      13.389 -19.416  10.446  1.00  0.00      A   
ATOM   4565  CG2 VAL   305      15.406 -18.459  11.771  1.00  0.00      A   
ATOM   4566 HG21 VAL   305      16.131 -18.280  12.593  1.00  0.00      A   
ATOM   4567 HG22 VAL   305      14.410 -18.000  11.954  1.00  0.00      A   
ATOM   4568 HG23 VAL   305      15.921 -18.067  10.869  1.00  0.00      A   
ATOM   4569  C   VAL   305      13.001 -19.933  13.205  1.00  0.00      A   
ATOM   4570  O   VAL   305      12.044 -20.461  12.611  1.00  0.00      A   
ATOM   4571  N   VAL   306      12.886 -18.952  14.148  1.00  0.00      A   
ATOM   4572  HN  VAL   306      13.609 -18.589  14.732  1.00  0.00      A   
ATOM   4573  CA  VAL   306      11.611 -18.358  14.427  1.00  0.00      A   
ATOM   4574  HA  VAL   306      10.832 -18.869  13.882  1.00  0.00      A   
ATOM   4575  CB  VAL   306      11.225 -18.385  15.918  1.00  0.00      A   
ATOM   4576  HB  VAL   306      10.246 -17.896  16.108  1.00  0.00      A   
ATOM   4577  CG1 VAL   306      11.071 -19.854  16.487  1.00  0.00      A   
ATOM   4578 HG11 VAL   306      10.203 -20.287  15.946  1.00  0.00      A   
ATOM   4579 HG12 VAL   306      10.863 -19.727  17.571  1.00  0.00      A   
ATOM   4580 HG13 VAL   306      11.901 -20.578  16.341  1.00  0.00      A   
ATOM   4581  CG2 VAL   306      12.417 -17.652  16.683  1.00  0.00      A   
ATOM   4582 HG21 VAL   306      13.350 -18.253  16.730  1.00  0.00      A   
ATOM   4583 HG22 VAL   306      12.186 -17.441  17.749  1.00  0.00      A   
ATOM   4584 HG23 VAL   306      12.582 -16.662  16.205  1.00  0.00      A   
ATOM   4585  C   VAL   306      11.441 -16.908  13.946  1.00  0.00      A   
ATOM   4586  O   VAL   306      10.431 -16.275  14.140  1.00  0.00      A   
ATOM   4587  N   LEU   307      12.493 -16.403  13.241  1.00  0.00      A   
ATOM   4588  HN  LEU   307      13.198 -16.975  12.829  1.00  0.00      A   
ATOM   4589  CA  LEU   307      12.608 -15.036  12.877  1.00  0.00      A   
ATOM   4590  HA  LEU   307      11.887 -14.818  12.103  1.00  0.00      A   
ATOM   4591  CB  LEU   307      12.592 -14.073  14.072  1.00  0.00      A   
ATOM   4592  HB1 LEU   307      13.470 -14.232  14.735  1.00  0.00      A   
ATOM   4593  HB2 LEU   307      11.698 -14.292  14.693  1.00  0.00      A   
ATOM   4594  CG  LEU   307      12.561 -12.557  13.720  1.00  0.00      A   
ATOM   4595  HG  LEU   307      13.334 -12.289  12.968  1.00  0.00      A   
ATOM   4596  CD1 LEU   307      11.212 -12.233  13.056  1.00  0.00      A   
ATOM   4597 HD11 LEU   307      11.114 -12.782  12.095  1.00  0.00      A   
ATOM   4598 HD12 LEU   307      11.229 -11.162  12.760  1.00  0.00      A   
ATOM   4599 HD13 LEU   307      10.366 -12.453  13.742  1.00  0.00      A   
ATOM   4600  CD2 LEU   307      12.733 -11.719  14.986  1.00  0.00      A   
ATOM   4601 HD21 LEU   307      12.659 -10.625  14.803  1.00  0.00      A   
ATOM   4602 HD22 LEU   307      13.720 -11.977  15.426  1.00  0.00      A   
ATOM   4603 HD23 LEU   307      12.010 -12.042  15.765  1.00  0.00      A   
ATOM   4604  C   LEU   307      13.922 -14.865  12.219  1.00  0.00      A   
ATOM   4605  O   LEU   307      14.947 -15.379  12.681  1.00  0.00      A   
ATOM   4606  N   GLU   308      13.938 -14.094  11.124  1.00  0.00      A   
ATOM   4607  HN  GLU   308      13.043 -13.819  10.782  1.00  0.00      A   
ATOM   4608  CA  GLU   308      15.188 -13.467  10.659  1.00  0.00      A   
ATOM   4609  HA  GLU   308      16.093 -13.767  11.167  1.00  0.00      A   
ATOM   4610  CB  GLU   308      15.498 -13.890   9.224  1.00  0.00      A   
ATOM   4611  HB1 GLU   308      16.464 -13.426   8.931  1.00  0.00      A   
ATOM   4612  HB2 GLU   308      14.724 -13.448   8.560  1.00  0.00      A   
ATOM   4613  CG  GLU   308      15.511 -15.342   8.902  1.00  0.00      A   
ATOM   4614  HG1 GLU   308      14.434 -15.611   8.849  1.00  0.00      A   
ATOM   4615  HG2 GLU   308      15.985 -16.043   9.622  1.00  0.00      A   
ATOM   4616  CD  GLU   308      16.196 -15.598   7.646  1.00  0.00      A   
ATOM   4617  OE1 GLU   308      15.728 -15.273   6.535  1.00  0.00      A   
ATOM   4618  OE2 GLU   308      17.357 -16.160   7.773  1.00  0.00      A   
ATOM   4619  C   GLU   308      14.961 -11.963  10.828  1.00  0.00      A   
ATOM   4620  O   GLU   308      13.918 -11.464  10.399  1.00  0.00      A   
ATOM   4621  N   HSE   309      15.922 -11.240  11.342  1.00  0.00      A   
ATOM   4622  HN  HSE   309      16.800 -11.541  11.707  1.00  0.00      A   
ATOM   4623  CA  HSE   309      15.716  -9.792  11.452  1.00  0.00      A   
ATOM   4624  HA  HSE   309      15.182  -9.432  10.585  1.00  0.00      A   
ATOM   4625  CB  HSE   309      14.996  -9.439  12.731  1.00  0.00      A   
ATOM   4626  HB1 HSE   309      15.511  -9.908  13.596  1.00  0.00      A   
ATOM   4627  HB2 HSE   309      13.977  -9.881  12.737  1.00  0.00      A   
ATOM   4628  ND1 HSE   309      13.764  -7.473  12.124  1.00  0.00      A   
ATOM   4629  CG  HSE   309      14.833  -7.995  12.901  1.00  0.00      A   
ATOM   4630  CE1 HSE   309      13.576  -6.256  12.624  1.00  0.00      A   
ATOM   4631  HE1 HSE   309      12.924  -5.527  12.142  1.00  0.00      A   
ATOM   4632  NE2 HSE   309      14.452  -6.057  13.658  1.00  0.00      A   
ATOM   4633  HE2 HSE   309      14.443  -5.172  14.122  1.00  0.00      A   
ATOM   4634  CD2 HSE   309      15.248  -7.084  13.852  1.00  0.00      A   
ATOM   4635  HD2 HSE   309      15.957  -7.155  14.668  1.00  0.00      A   
ATOM   4636  C   HSE   309      17.069  -9.193  11.473  1.00  0.00      A   
ATOM   4637  O   HSE   309      17.937  -9.478  12.306  1.00  0.00      A   
ATOM   4638  N   ASN   310      17.345  -8.296  10.419  1.00  0.00      A   
ATOM   4639  HN  ASN   310      16.649  -8.127   9.726  1.00  0.00      A   
ATOM   4640  CA  ASN   310      18.542  -7.479  10.377  1.00  0.00      A   
ATOM   4641  HA  ASN   310      18.630  -7.002   9.412  1.00  0.00      A   
ATOM   4642  CB  ASN   310      18.502  -6.255  11.333  1.00  0.00      A   
ATOM   4643  HB1 ASN   310      19.298  -5.485  11.243  1.00  0.00      A   
ATOM   4644  HB2 ASN   310      18.569  -6.621  12.380  1.00  0.00      A   
ATOM   4645  CG  ASN   310      17.207  -5.459  11.013  1.00  0.00      A   
ATOM   4646  OD1 ASN   310      16.675  -5.575   9.895  1.00  0.00      A   
ATOM   4647  ND2 ASN   310      16.763  -4.639  11.963  1.00  0.00      A   
ATOM   4648 HD21 ASN   310      17.296  -4.389  12.772  1.00  0.00      A   
ATOM   4649 HD22 ASN   310      15.785  -4.449  12.046  1.00  0.00      A   
ATOM   4650  C   ASN   310      19.856  -8.282  10.382  1.00  0.00      A   
ATOM   4651  O   ASN   310      20.776  -7.926  11.094  1.00  0.00      A   
ATOM   4652  N   GLY   311      19.954  -9.467   9.734  1.00  0.00      A   
ATOM   4653  HN  GLY   311      19.178  -9.860   9.246  1.00  0.00      A   
ATOM   4654  CA  GLY   311      21.214 -10.238   9.814  1.00  0.00      A   
ATOM   4655  HA1 GLY   311      22.057  -9.568   9.894  1.00  0.00      A   
ATOM   4656  HA2 GLY   311      21.230 -10.800   8.891  1.00  0.00      A   
ATOM   4657  C   GLY   311      21.332 -11.232  10.933  1.00  0.00      A   
ATOM   4658  O   GLY   311      22.379 -11.912  11.180  1.00  0.00      A   
ATOM   4659  N   VAL   312      20.273 -11.304  11.764  1.00  0.00      A   
ATOM   4660  HN  VAL   312      19.455 -10.751  11.621  1.00  0.00      A   
ATOM   4661  CA  VAL   312      20.397 -12.053  12.983  1.00  0.00      A   
ATOM   4662  HA  VAL   312      21.355 -12.543  13.072  1.00  0.00      A   
ATOM   4663  CB  VAL   312      20.109 -11.155  14.201  1.00  0.00      A   
ATOM   4664  HB  VAL   312      19.203 -10.605  13.868  1.00  0.00      A   
ATOM   4665  CG1 VAL   312      19.672 -11.948  15.486  1.00  0.00      A   
ATOM   4666 HG11 VAL   312      19.373 -11.226  16.276  1.00  0.00      A   
ATOM   4667 HG12 VAL   312      20.531 -12.531  15.883  1.00  0.00      A   
ATOM   4668 HG13 VAL   312      18.836 -12.675  15.408  1.00  0.00      A   
ATOM   4669  CG2 VAL   312      21.082 -10.001  14.467  1.00  0.00      A   
ATOM   4670 HG21 VAL   312      21.189  -9.322  13.594  1.00  0.00      A   
ATOM   4671 HG22 VAL   312      22.107 -10.412  14.587  1.00  0.00      A   
ATOM   4672 HG23 VAL   312      20.717  -9.408  15.333  1.00  0.00      A   
ATOM   4673  C   VAL   312      19.298 -13.087  12.887  1.00  0.00      A   
ATOM   4674  O   VAL   312      18.220 -12.748  12.414  1.00  0.00      A   
ATOM   4675  N   ARG   313      19.570 -14.329  13.214  1.00  0.00      A   
ATOM   4676  HN  ARG   313      20.488 -14.451  13.583  1.00  0.00      A   
ATOM   4677  CA  ARG   313      18.664 -15.562  13.130  1.00  0.00      A   
ATOM   4678  HA  ARG   313      17.664 -15.233  12.890  1.00  0.00      A   
ATOM   4679  CB  ARG   313      19.166 -16.480  12.068  1.00  0.00      A   
ATOM   4680  HB1 ARG   313      18.592 -17.431  12.053  1.00  0.00      A   
ATOM   4681  HB2 ARG   313      20.184 -16.797  12.380  1.00  0.00      A   
ATOM   4682  CG  ARG   313      19.114 -16.058  10.632  1.00  0.00      A   
ATOM   4683  HG1 ARG   313      19.392 -14.985  10.559  1.00  0.00      A   
ATOM   4684  HG2 ARG   313      18.068 -16.118  10.262  1.00  0.00      A   
ATOM   4685  CD  ARG   313      19.859 -16.911   9.667  1.00  0.00      A   
ATOM   4686  HD1 ARG   313      19.687 -16.592   8.617  1.00  0.00      A   
ATOM   4687  HD2 ARG   313      19.556 -17.979   9.628  1.00  0.00      A   
ATOM   4688  NE  ARG   313      21.318 -16.618   9.977  1.00  0.00      A   
ATOM   4689  HE  ARG   313      21.498 -15.882  10.630  1.00  0.00      A   
ATOM   4690  CZ  ARG   313      22.379 -16.905   9.273  1.00  0.00      A   
ATOM   4691  NH1 ARG   313      22.352 -17.720   8.226  1.00  0.00      A   
ATOM   4692 HH11 ARG   313      23.215 -17.882   7.747  1.00  0.00      A   
ATOM   4693 HH12 ARG   313      21.555 -18.133   7.787  1.00  0.00      A   
ATOM   4694  NH2 ARG   313      23.531 -16.460   9.637  1.00  0.00      A   
ATOM   4695 HH21 ARG   313      23.473 -15.669  10.246  1.00  0.00      A   
ATOM   4696 HH22 ARG   313      24.306 -16.473   9.005  1.00  0.00      A   
ATOM   4697  C   ARG   313      18.614 -16.177  14.583  1.00  0.00      A   
ATOM   4698  O   ARG   313      19.574 -16.523  15.268  1.00  0.00      A   
ATOM   4699  N   TRP   314      17.344 -16.387  14.909  1.00  0.00      A   
ATOM   4700  HN  TRP   314      16.624 -16.018  14.327  1.00  0.00      A   
ATOM   4701  CA  TRP   314      17.003 -16.844  16.224  1.00  0.00      A   
ATOM   4702  HA  TRP   314      17.824 -16.924  16.921  1.00  0.00      A   
ATOM   4703  CB  TRP   314      15.940 -16.011  16.947  1.00  0.00      A   
ATOM   4704  HB1 TRP   314      15.596 -16.241  17.979  1.00  0.00      A   
ATOM   4705  HB2 TRP   314      14.995 -16.069  16.366  1.00  0.00      A   
ATOM   4706  CG  TRP   314      16.258 -14.570  17.108  1.00  0.00      A   
ATOM   4707  CD1 TRP   314      16.093 -13.642  16.132  1.00  0.00      A   
ATOM   4708  HD1 TRP   314      15.668 -13.815  15.154  1.00  0.00      A   
ATOM   4709  NE1 TRP   314      16.407 -12.430  16.620  1.00  0.00      A   
ATOM   4710  HE1 TRP   314      16.173 -11.537  16.303  1.00  0.00      A   
ATOM   4711  CE2 TRP   314      16.923 -12.535  17.919  1.00  0.00      A   
ATOM   4712  CD2 TRP   314      16.772 -13.876  18.206  1.00  0.00      A   
ATOM   4713  CE3 TRP   314      17.271 -14.296  19.452  1.00  0.00      A   
ATOM   4714  HE3 TRP   314      17.166 -15.350  19.665  1.00  0.00      A   
ATOM   4715  CZ3 TRP   314      17.796 -13.378  20.395  1.00  0.00      A   
ATOM   4716  HZ3 TRP   314      17.999 -13.693  21.408  1.00  0.00      A   
ATOM   4717  CZ2 TRP   314      17.556 -11.617  18.793  1.00  0.00      A   
ATOM   4718  HZ2 TRP   314      17.886 -10.682  18.364  1.00  0.00      A   
ATOM   4719  CH2 TRP   314      17.969 -11.992  20.081  1.00  0.00      A   
ATOM   4720  HH2 TRP   314      18.496 -11.333  20.755  1.00  0.00      A   
ATOM   4721  C   TRP   314      16.606 -18.291  16.144  1.00  0.00      A   
ATOM   4722  O   TRP   314      15.581 -18.612  15.503  1.00  0.00      A   
ATOM   4723  N   ILE   315      17.293 -19.254  16.789  1.00  0.00      A   
ATOM   4724  HN  ILE   315      18.182 -19.198  17.237  1.00  0.00      A   
ATOM   4725  CA  ILE   315      16.925 -20.611  16.592  1.00  0.00      A   
ATOM   4726  HA  ILE   315      16.164 -20.698  15.830  1.00  0.00      A   
ATOM   4727  CB  ILE   315      18.151 -21.440  16.206  1.00  0.00      A   
ATOM   4728  HB  ILE   315      18.914 -21.262  16.994  1.00  0.00      A   
ATOM   4729  CG2 ILE   315      17.819 -22.887  16.002  1.00  0.00      A   
ATOM   4730 HG21 ILE   315      18.729 -23.367  15.582  1.00  0.00      A   
ATOM   4731 HG22 ILE   315      17.134 -22.935  15.129  1.00  0.00      A   
ATOM   4732 HG23 ILE   315      17.503 -23.410  16.930  1.00  0.00      A   
ATOM   4733  CG1 ILE   315      18.947 -20.808  14.985  1.00  0.00      A   
ATOM   4734 HG11 ILE   315      19.656 -21.599  14.660  1.00  0.00      A   
ATOM   4735 HG12 ILE   315      19.662 -20.083  15.429  1.00  0.00      A   
ATOM   4736  CD  ILE   315      18.218 -20.317  13.677  1.00  0.00      A   
ATOM   4737  HD1 ILE   315      18.908 -19.933  12.895  1.00  0.00      A   
ATOM   4738  HD2 ILE   315      17.323 -19.688  13.870  1.00  0.00      A   
ATOM   4739  HD3 ILE   315      17.781 -21.184  13.139  1.00  0.00      A   
ATOM   4740  C   ILE   315      16.349 -21.180  17.849  1.00  0.00      A   
ATOM   4741  O   ILE   315      16.956 -21.158  18.937  1.00  0.00      A   
ATOM   4742  N   ASN   316      15.124 -21.781  17.726  1.00  0.00      A   
ATOM   4743  HN  ASN   316      14.770 -21.958  16.811  1.00  0.00      A   
ATOM   4744  CA  ASN   316      14.505 -22.416  18.879  1.00  0.00      A   
ATOM   4745  HA  ASN   316      14.937 -22.068  19.806  1.00  0.00      A   
ATOM   4746  CB  ASN   316      13.029 -21.878  18.797  1.00  0.00      A   
ATOM   4747  HB1 ASN   316      12.625 -22.188  17.809  1.00  0.00      A   
ATOM   4748  HB2 ASN   316      13.050 -20.772  18.903  1.00  0.00      A   
ATOM   4749  CG  ASN   316      12.046 -22.411  19.855  1.00  0.00      A   
ATOM   4750  OD1 ASN   316      12.511 -22.903  20.918  1.00  0.00      A   
ATOM   4751  ND2 ASN   316      10.728 -22.283  19.625  1.00  0.00      A   
ATOM   4752 HD21 ASN   316      10.128 -22.510  20.393  1.00  0.00      A   
ATOM   4753 HD22 ASN   316      10.409 -21.847  18.784  1.00  0.00      A   
ATOM   4754  C   ASN   316      14.634 -23.922  18.820  1.00  0.00      A   
ATOM   4755  O   ASN   316      14.265 -24.517  17.776  1.00  0.00      A   
ATOM   4756  N   ASP   317      15.041 -24.513  19.988  1.00  0.00      A   
ATOM   4757  HN  ASP   317      15.378 -23.942  20.732  1.00  0.00      A   
ATOM   4758  CA  ASP   317      14.938 -25.988  20.127  1.00  0.00      A   
ATOM   4759  HA  ASP   317      14.213 -26.395  19.439  1.00  0.00      A   
ATOM   4760  CB  ASP   317      16.277 -26.543  19.590  1.00  0.00      A   
ATOM   4761  HB1 ASP   317      17.059 -26.301  20.340  1.00  0.00      A   
ATOM   4762  HB2 ASP   317      16.686 -26.085  18.664  1.00  0.00      A   
ATOM   4763  CG  ASP   317      16.168 -28.025  19.519  1.00  0.00      A   
ATOM   4764  OD1 ASP   317      15.071 -28.550  19.161  1.00  0.00      A   
ATOM   4765  OD2 ASP   317      17.116 -28.699  19.930  1.00  0.00      A   
ATOM   4766  C   ASP   317      14.552 -26.196  21.598  1.00  0.00      A   
ATOM   4767  O   ASP   317      15.341 -26.599  22.475  1.00  0.00      A   
ATOM   4768  N   SER   318      13.276 -25.821  21.949  1.00  0.00      A   
ATOM   4769  HN  SER   318      12.673 -25.456  21.244  1.00  0.00      A   
ATOM   4770  CA  SER   318      12.797 -25.696  23.317  1.00  0.00      A   
ATOM   4771  HA  SER   318      13.691 -25.555  23.907  1.00  0.00      A   
ATOM   4772  CB  SER   318      11.962 -24.347  23.510  1.00  0.00      A   
ATOM   4773  HB1 SER   318      11.075 -24.335  22.841  1.00  0.00      A   
ATOM   4774  HB2 SER   318      12.699 -23.543  23.301  1.00  0.00      A   
ATOM   4775  OG  SER   318      11.408 -24.204  24.813  1.00  0.00      A   
ATOM   4776  HG1 SER   318      10.653 -24.792  24.891  1.00  0.00      A   
ATOM   4777  C   SER   318      12.222 -26.984  23.926  1.00  0.00      A   
ATOM   4778  O   SER   318      11.742 -27.030  25.040  1.00  0.00      A   
ATOM   4779  N   LYS   319      12.289 -28.083  23.174  1.00  0.00      A   
ATOM   4780  HN  LYS   319      12.438 -27.897  22.206  1.00  0.00      A   
ATOM   4781  CA  LYS   319      12.022 -29.403  23.720  1.00  0.00      A   
ATOM   4782  HA  LYS   319      11.673 -29.412  24.742  1.00  0.00      A   
ATOM   4783  CB  LYS   319      10.962 -30.119  22.888  1.00  0.00      A   
ATOM   4784  HB1 LYS   319      11.108 -31.214  23.011  1.00  0.00      A   
ATOM   4785  HB2 LYS   319      11.165 -29.788  21.847  1.00  0.00      A   
ATOM   4786  CG  LYS   319       9.542 -29.899  23.356  1.00  0.00      A   
ATOM   4787  HG1 LYS   319       8.833 -30.068  22.518  1.00  0.00      A   
ATOM   4788  HG2 LYS   319       9.466 -28.870  23.770  1.00  0.00      A   
ATOM   4789  CD  LYS   319       9.011 -30.845  24.496  1.00  0.00      A   
ATOM   4790  HD1 LYS   319       8.123 -30.391  24.985  1.00  0.00      A   
ATOM   4791  HD2 LYS   319       9.853 -31.083  25.180  1.00  0.00      A   
ATOM   4792  CE  LYS   319       8.675 -32.124  23.834  1.00  0.00      A   
ATOM   4793  HE1 LYS   319       9.562 -32.661  23.434  1.00  0.00      A   
ATOM   4794  HE2 LYS   319       7.875 -31.920  23.091  1.00  0.00      A   
ATOM   4795  NZ  LYS   319       8.035 -33.049  24.879  1.00  0.00      A   
ATOM   4796  HZ1 LYS   319       7.081 -32.707  25.110  1.00  0.00      A   
ATOM   4797  HZ2 LYS   319       8.673 -33.195  25.687  1.00  0.00      A   
ATOM   4798  HZ3 LYS   319       7.762 -33.991  24.533  1.00  0.00      A   
ATOM   4799  C   LYS   319      13.339 -30.224  23.795  1.00  0.00      A   
ATOM   4800  O   LYS   319      13.219 -31.428  23.972  1.00  0.00      A   
ATOM   4801  N   ALA   320      14.592 -29.605  23.639  1.00  0.00      A   
ATOM   4802  HN  ALA   320      14.782 -28.664  23.369  1.00  0.00      A   
ATOM   4803  CA  ALA   320      15.796 -30.375  23.895  1.00  0.00      A   
ATOM   4804  HA  ALA   320      15.736 -31.257  23.274  1.00  0.00      A   
ATOM   4805  CB  ALA   320      16.950 -29.573  23.216  1.00  0.00      A   
ATOM   4806  HB1 ALA   320      17.195 -28.760  23.932  1.00  0.00      A   
ATOM   4807  HB2 ALA   320      16.580 -29.234  22.224  1.00  0.00      A   
ATOM   4808  HB3 ALA   320      17.757 -30.301  22.983  1.00  0.00      A   
ATOM   4809  C   ALA   320      16.105 -30.696  25.315  1.00  0.00      A   
ATOM   4810  O   ALA   320      16.418 -29.818  26.088  1.00  0.00      A   
ATOM   4811  N   THR   321      15.972 -31.976  25.704  1.00  0.00      A   
ATOM   4812  HN  THR   321      15.639 -32.669  25.070  1.00  0.00      A   
ATOM   4813  CA  THR   321      16.029 -32.338  27.121  1.00  0.00      A   
ATOM   4814  HA  THR   321      16.139 -31.419  27.677  1.00  0.00      A   
ATOM   4815  CB  THR   321      14.775 -33.094  27.621  1.00  0.00      A   
ATOM   4816  HB  THR   321      14.837 -33.558  28.629  1.00  0.00      A   
ATOM   4817  OG1 THR   321      14.430 -34.070  26.608  1.00  0.00      A   
ATOM   4818  HG1 THR   321      14.913 -34.869  26.833  1.00  0.00      A   
ATOM   4819  CG2 THR   321      13.626 -32.086  27.701  1.00  0.00      A   
ATOM   4820 HG21 THR   321      13.715 -31.229  28.403  1.00  0.00      A   
ATOM   4821 HG22 THR   321      12.663 -32.565  27.978  1.00  0.00      A   
ATOM   4822 HG23 THR   321      13.455 -31.524  26.758  1.00  0.00      A   
ATOM   4823  C   THR   321      17.285 -33.149  27.533  1.00  0.00      A   
ATOM   4824  O   THR   321      17.435 -33.540  28.691  1.00  0.00      A   
ATOM   4825  N   ASN   322      18.250 -33.302  26.623  1.00  0.00      A   
ATOM   4826  HN  ASN   322      18.207 -33.022  25.667  1.00  0.00      A   
ATOM   4827  CA  ASN   322      19.433 -33.996  27.008  1.00  0.00      A   
ATOM   4828  HA  ASN   322      19.587 -33.731  28.043  1.00  0.00      A   
ATOM   4829  CB  ASN   322      19.299 -35.469  27.102  1.00  0.00      A   
ATOM   4830  HB1 ASN   322      18.574 -35.629  27.929  1.00  0.00      A   
ATOM   4831  HB2 ASN   322      20.176 -36.048  27.460  1.00  0.00      A   
ATOM   4832  CG  ASN   322      18.739 -36.060  25.768  1.00  0.00      A   
ATOM   4833  OD1 ASN   322      18.712 -35.454  24.651  1.00  0.00      A   
ATOM   4834  ND2 ASN   322      18.138 -37.278  25.876  1.00  0.00      A   
ATOM   4835 HD21 ASN   322      18.232 -37.742  26.756  1.00  0.00      A   
ATOM   4836 HD22 ASN   322      17.798 -37.696  25.033  1.00  0.00      A   
ATOM   4837  C   ASN   322      20.677 -33.526  26.240  1.00  0.00      A   
ATOM   4838  O   ASN   322      20.594 -32.830  25.209  1.00  0.00      A   
ATOM   4839  N   VAL   323      21.841 -33.858  26.733  1.00  0.00      A   
ATOM   4840  HN  VAL   323      21.924 -34.372  27.584  1.00  0.00      A   
ATOM   4841  CA  VAL   323      23.146 -33.524  26.188  1.00  0.00      A   
ATOM   4842  HA  VAL   323      23.160 -32.444  26.204  1.00  0.00      A   
ATOM   4843  CB  VAL   323      24.272 -34.108  27.067  1.00  0.00      A   
ATOM   4844  HB  VAL   323      24.280 -35.213  26.956  1.00  0.00      A   
ATOM   4845  CG1 VAL   323      25.652 -33.563  26.579  1.00  0.00      A   
ATOM   4846 HG11 VAL   323      25.697 -32.456  26.504  1.00  0.00      A   
ATOM   4847 HG12 VAL   323      25.805 -33.950  25.548  1.00  0.00      A   
ATOM   4848 HG13 VAL   323      26.480 -33.928  27.224  1.00  0.00      A   
ATOM   4849  CG2 VAL   323      24.164 -33.711  28.537  1.00  0.00      A   
ATOM   4850 HG21 VAL   323      23.344 -34.223  29.083  1.00  0.00      A   
ATOM   4851 HG22 VAL   323      23.983 -32.621  28.656  1.00  0.00      A   
ATOM   4852 HG23 VAL   323      25.121 -34.002  29.021  1.00  0.00      A   
ATOM   4853  C   VAL   323      23.372 -33.957  24.736  1.00  0.00      A   
ATOM   4854  O   VAL   323      24.090 -33.290  23.975  1.00  0.00      A   
ATOM   4855  N   GLY   324      22.933 -35.159  24.306  1.00  0.00      A   
ATOM   4856  HN  GLY   324      22.556 -35.735  25.027  1.00  0.00      A   
ATOM   4857  CA  GLY   324      23.078 -35.743  22.973  1.00  0.00      A   
ATOM   4858  HA1 GLY   324      22.804 -36.780  23.105  1.00  0.00      A   
ATOM   4859  HA2 GLY   324      24.091 -35.551  22.652  1.00  0.00      A   
ATOM   4860  C   GLY   324      22.236 -35.146  21.874  1.00  0.00      A   
ATOM   4861  O   GLY   324      22.557 -35.121  20.733  1.00  0.00      A   
ATOM   4862  N   SER   325      20.975 -34.592  22.211  1.00  0.00      A   
ATOM   4863  HN  SER   325      20.727 -34.627  23.176  1.00  0.00      A   
ATOM   4864  CA  SER   325      20.107 -33.842  21.261  1.00  0.00      A   
ATOM   4865  HA  SER   325      19.921 -34.421  20.369  1.00  0.00      A   
ATOM   4866  CB  SER   325      18.613 -33.769  21.801  1.00  0.00      A   
ATOM   4867  HB1 SER   325      18.143 -34.769  21.917  1.00  0.00      A   
ATOM   4868  HB2 SER   325      17.984 -33.238  21.054  1.00  0.00      A   
ATOM   4869  OG  SER   325      18.449 -33.104  23.076  1.00  0.00      A   
ATOM   4870  HG1 SER   325      18.938 -33.558  23.766  1.00  0.00      A   
ATOM   4871  C   SER   325      20.675 -32.472  20.905  1.00  0.00      A   
ATOM   4872  O   SER   325      20.546 -31.951  19.774  1.00  0.00      A   
ATOM   4873  N   THR   326      21.183 -31.705  21.879  1.00  0.00      A   
ATOM   4874  HN  THR   326      21.074 -31.969  22.834  1.00  0.00      A   
ATOM   4875  CA  THR   326      21.938 -30.476  21.740  1.00  0.00      A   
ATOM   4876  HA  THR   326      21.326 -29.825  21.133  1.00  0.00      A   
ATOM   4877  CB  THR   326      22.085 -29.846  23.091  1.00  0.00      A   
ATOM   4878  HB  THR   326      22.608 -30.407  23.895  1.00  0.00      A   
ATOM   4879  OG1 THR   326      20.796 -29.480  23.576  1.00  0.00      A   
ATOM   4880  HG1 THR   326      20.425 -28.848  22.956  1.00  0.00      A   
ATOM   4881  CG2 THR   326      22.829 -28.546  22.864  1.00  0.00      A   
ATOM   4882 HG21 THR   326      22.857 -28.178  23.912  1.00  0.00      A   
ATOM   4883 HG22 THR   326      22.294 -27.839  22.194  1.00  0.00      A   
ATOM   4884 HG23 THR   326      23.851 -28.718  22.464  1.00  0.00      A   
ATOM   4885  C   THR   326      23.186 -30.560  20.934  1.00  0.00      A   
ATOM   4886  O   THR   326      23.339 -29.759  20.042  1.00  0.00      A   
ATOM   4887  N   GLU   327      24.065 -31.611  21.132  1.00  0.00      A   
ATOM   4888  HN  GLU   327      23.952 -32.277  21.864  1.00  0.00      A   
ATOM   4889  CA  GLU   327      25.243 -31.827  20.358  1.00  0.00      A   
ATOM   4890  HA  GLU   327      25.867 -30.951  20.446  1.00  0.00      A   
ATOM   4891  CB  GLU   327      25.851 -33.144  20.878  1.00  0.00      A   
ATOM   4892  HB1 GLU   327      25.158 -33.999  20.720  1.00  0.00      A   
ATOM   4893  HB2 GLU   327      26.077 -33.117  21.965  1.00  0.00      A   
ATOM   4894  CG  GLU   327      27.145 -33.577  20.023  1.00  0.00      A   
ATOM   4895  HG1 GLU   327      27.891 -32.757  20.089  1.00  0.00      A   
ATOM   4896  HG2 GLU   327      26.805 -33.672  18.969  1.00  0.00      A   
ATOM   4897  CD  GLU   327      27.805 -34.834  20.370  1.00  0.00      A   
ATOM   4898  OE1 GLU   327      28.991 -34.910  20.017  1.00  0.00      A   
ATOM   4899  OE2 GLU   327      27.246 -35.829  20.925  1.00  0.00      A   
ATOM   4900  C   GLU   327      24.943 -32.028  18.928  1.00  0.00      A   
ATOM   4901  O   GLU   327      25.590 -31.393  18.088  1.00  0.00      A   
ATOM   4902  N   ALA   328      23.864 -32.805  18.547  1.00  0.00      A   
ATOM   4903  HN  ALA   328      23.401 -33.411  19.189  1.00  0.00      A   
ATOM   4904  CA  ALA   328      23.391 -33.053  17.163  1.00  0.00      A   
ATOM   4905  HA  ALA   328      24.236 -33.478  16.642  1.00  0.00      A   
ATOM   4906  CB  ALA   328      22.272 -34.024  17.061  1.00  0.00      A   
ATOM   4907  HB1 ALA   328      22.407 -34.839  17.804  1.00  0.00      A   
ATOM   4908  HB2 ALA   328      22.246 -34.443  16.032  1.00  0.00      A   
ATOM   4909  HB3 ALA   328      21.367 -33.448  17.352  1.00  0.00      A   
ATOM   4910  C   ALA   328      23.039 -31.740  16.428  1.00  0.00      A   
ATOM   4911  O   ALA   328      23.469 -31.524  15.287  1.00  0.00      A   
ATOM   4912  N   ALA   329      22.332 -30.895  17.145  1.00  0.00      A   
ATOM   4913  HN  ALA   329      21.964 -31.111  18.045  1.00  0.00      A   
ATOM   4914  CA  ALA   329      22.073 -29.506  16.745  1.00  0.00      A   
ATOM   4915  HA  ALA   329      21.660 -29.684  15.763  1.00  0.00      A   
ATOM   4916  CB  ALA   329      20.973 -28.924  17.625  1.00  0.00      A   
ATOM   4917  HB1 ALA   329      20.098 -29.605  17.545  1.00  0.00      A   
ATOM   4918  HB2 ALA   329      20.619 -27.986  17.147  1.00  0.00      A   
ATOM   4919  HB3 ALA   329      21.093 -28.907  18.730  1.00  0.00      A   
ATOM   4920  C   ALA   329      23.295 -28.610  16.582  1.00  0.00      A   
ATOM   4921  O   ALA   329      23.462 -27.923  15.572  1.00  0.00      A   
ATOM   4922  N   LEU   330      24.254 -28.635  17.554  1.00  0.00      A   
ATOM   4923  HN  LEU   330      24.190 -29.107  18.430  1.00  0.00      A   
ATOM   4924  CA  LEU   330      25.512 -28.006  17.489  1.00  0.00      A   
ATOM   4925  HA  LEU   330      25.318 -26.953  17.355  1.00  0.00      A   
ATOM   4926  CB  LEU   330      26.299 -27.993  18.890  1.00  0.00      A   
ATOM   4927  HB1 LEU   330      27.326 -27.634  18.665  1.00  0.00      A   
ATOM   4928  HB2 LEU   330      26.477 -29.063  19.131  1.00  0.00      A   
ATOM   4929  CG  LEU   330      25.612 -27.101  19.917  1.00  0.00      A   
ATOM   4930  HG  LEU   330      24.521 -27.310  19.902  1.00  0.00      A   
ATOM   4931  CD1 LEU   330      26.274 -27.255  21.256  1.00  0.00      A   
ATOM   4932 HD11 LEU   330      27.275 -26.777  21.307  1.00  0.00      A   
ATOM   4933 HD12 LEU   330      26.404 -28.322  21.535  1.00  0.00      A   
ATOM   4934 HD13 LEU   330      25.736 -26.684  22.042  1.00  0.00      A   
ATOM   4935  CD2 LEU   330      25.541 -25.603  19.558  1.00  0.00      A   
ATOM   4936 HD21 LEU   330      26.558 -25.254  19.279  1.00  0.00      A   
ATOM   4937 HD22 LEU   330      25.214 -25.065  20.473  1.00  0.00      A   
ATOM   4938 HD23 LEU   330      24.816 -25.329  18.762  1.00  0.00      A   
ATOM   4939  C   LEU   330      26.460 -28.477  16.276  1.00  0.00      A   
ATOM   4940  O   LEU   330      27.104 -27.694  15.562  1.00  0.00      A   
ATOM   4941  N   ASN   331      26.493 -29.802  16.020  1.00  0.00      A   
ATOM   4942  HN  ASN   331      26.015 -30.378  16.678  1.00  0.00      A   
ATOM   4943  CA  ASN   331      27.099 -30.392  14.795  1.00  0.00      A   
ATOM   4944  HA  ASN   331      28.093 -29.971  14.763  1.00  0.00      A   
ATOM   4945  CB  ASN   331      26.949 -31.905  15.037  1.00  0.00      A   
ATOM   4946  HB1 ASN   331      25.902 -32.230  15.218  1.00  0.00      A   
ATOM   4947  HB2 ASN   331      27.440 -32.222  15.981  1.00  0.00      A   
ATOM   4948  CG  ASN   331      27.495 -32.775  13.923  1.00  0.00      A   
ATOM   4949  OD1 ASN   331      26.821 -33.366  13.080  1.00  0.00      A   
ATOM   4950  ND2 ASN   331      28.843 -32.829  13.853  1.00  0.00      A   
ATOM   4951 HD21 ASN   331      29.177 -33.592  13.299  1.00  0.00      A   
ATOM   4952 HD22 ASN   331      29.444 -32.342  14.487  1.00  0.00      A   
ATOM   4953  C   ASN   331      26.331 -29.913  13.542  1.00  0.00      A   
ATOM   4954  O   ASN   331      26.939 -29.606  12.486  1.00  0.00      A   
ATOM   4955  N   GLY   332      25.015 -29.711  13.533  1.00  0.00      A   
ATOM   4956  HN  GLY   332      24.527 -29.904  14.381  1.00  0.00      A   
ATOM   4957  CA  GLY   332      24.222 -29.352  12.393  1.00  0.00      A   
ATOM   4958  HA1 GLY   332      23.220 -29.743  12.495  1.00  0.00      A   
ATOM   4959  HA2 GLY   332      24.598 -29.800  11.485  1.00  0.00      A   
ATOM   4960  C   GLY   332      24.157 -27.851  12.051  1.00  0.00      A   
ATOM   4961  O   GLY   332      23.520 -27.494  11.071  1.00  0.00      A   
ATOM   4962  N   LEU   333      24.806 -27.056  12.868  1.00  0.00      A   
ATOM   4963  HN  LEU   333      25.379 -27.563  13.507  1.00  0.00      A   
ATOM   4964  CA  LEU   333      24.674 -25.597  12.766  1.00  0.00      A   
ATOM   4965  HA  LEU   333      24.153 -25.333  11.857  1.00  0.00      A   
ATOM   4966  CB  LEU   333      24.155 -24.906  14.024  1.00  0.00      A   
ATOM   4967  HB1 LEU   333      24.586 -25.406  14.917  1.00  0.00      A   
ATOM   4968  HB2 LEU   333      23.067 -25.126  14.065  1.00  0.00      A   
ATOM   4969  CG  LEU   333      24.248 -23.373  14.291  1.00  0.00      A   
ATOM   4970  HG  LEU   333      25.288 -22.993  14.196  1.00  0.00      A   
ATOM   4971  CD1 LEU   333      23.545 -22.755  13.076  1.00  0.00      A   
ATOM   4972 HD11 LEU   333      22.574 -23.257  12.879  1.00  0.00      A   
ATOM   4973 HD12 LEU   333      24.148 -22.897  12.154  1.00  0.00      A   
ATOM   4974 HD13 LEU   333      23.358 -21.683  13.296  1.00  0.00      A   
ATOM   4975  CD2 LEU   333      23.536 -22.943  15.602  1.00  0.00      A   
ATOM   4976 HD21 LEU   333      23.628 -21.842  15.719  1.00  0.00      A   
ATOM   4977 HD22 LEU   333      24.069 -23.484  16.413  1.00  0.00      A   
ATOM   4978 HD23 LEU   333      22.440 -23.129  15.596  1.00  0.00      A   
ATOM   4979  C   LEU   333      26.109 -25.024  12.656  1.00  0.00      A   
ATOM   4980  O   LEU   333      26.977 -25.238  13.498  1.00  0.00      A   
ATOM   4981  N   HSE   334      26.465 -24.325  11.520  1.00  0.00      A   
ATOM   4982  HN  HSE   334      25.937 -24.383  10.677  1.00  0.00      A   
ATOM   4983  CA  HSE   334      27.698 -23.527  11.554  1.00  0.00      A   
ATOM   4984  HA  HSE   334      28.263 -23.746  12.448  1.00  0.00      A   
ATOM   4985  CB  HSE   334      28.573 -24.035  10.300  1.00  0.00      A   
ATOM   4986  HB1 HSE   334      29.464 -23.372  10.334  1.00  0.00      A   
ATOM   4987  HB2 HSE   334      28.038 -23.915   9.334  1.00  0.00      A   
ATOM   4988  ND1 HSE   334      30.164 -25.705  10.745  1.00  0.00      A   
ATOM   4989  CG  HSE   334      28.938 -25.424  10.421  1.00  0.00      A   
ATOM   4990  CE1 HSE   334      30.239 -27.053  10.640  1.00  0.00      A   
ATOM   4991  HE1 HSE   334      31.125 -27.652  10.851  1.00  0.00      A   
ATOM   4992  NE2 HSE   334      29.057 -27.602  10.288  1.00  0.00      A   
ATOM   4993  HE2 HSE   334      28.931 -28.548   9.991  1.00  0.00      A   
ATOM   4994  CD2 HSE   334      28.191 -26.526  10.170  1.00  0.00      A   
ATOM   4995  HD2 HSE   334      27.122 -26.623  10.024  1.00  0.00      A   
ATOM   4996  C   HSE   334      27.240 -22.040  11.453  1.00  0.00      A   
ATOM   4997  O   HSE   334      26.136 -21.758  10.929  1.00  0.00      A   
ATOM   4998  N   VAL   335      27.989 -21.090  12.016  1.00  0.00      A   
ATOM   4999  HN  VAL   335      28.854 -21.301  12.466  1.00  0.00      A   
ATOM   5000  CA  VAL   335      27.484 -19.728  12.296  1.00  0.00      A   
ATOM   5001  HA  VAL   335      26.515 -19.588  11.841  1.00  0.00      A   
ATOM   5002  CB  VAL   335      27.426 -19.400  13.865  1.00  0.00      A   
ATOM   5003  HB  VAL   335      28.382 -19.700  14.345  1.00  0.00      A   
ATOM   5004  CG1 VAL   335      27.115 -17.842  14.118  1.00  0.00      A   
ATOM   5005 HG11 VAL   335      26.727 -17.800  15.159  1.00  0.00      A   
ATOM   5006 HG12 VAL   335      26.291 -17.501  13.456  1.00  0.00      A   
ATOM   5007 HG13 VAL   335      28.023 -17.216  13.987  1.00  0.00      A   
ATOM   5008  CG2 VAL   335      26.315 -20.221  14.536  1.00  0.00      A   
ATOM   5009 HG21 VAL   335      26.609 -21.292  14.563  1.00  0.00      A   
ATOM   5010 HG22 VAL   335      25.444 -20.225  13.846  1.00  0.00      A   
ATOM   5011 HG23 VAL   335      25.985 -19.914  15.551  1.00  0.00      A   
ATOM   5012  C   VAL   335      28.432 -18.734  11.651  1.00  0.00      A   
ATOM   5013  O   VAL   335      29.687 -18.767  11.858  1.00  0.00      A   
ATOM   5014  N   ASP   336      27.925 -17.793  10.862  1.00  0.00      A   
ATOM   5015  HN  ASP   336      26.933 -17.792  10.754  1.00  0.00      A   
ATOM   5016  CA  ASP   336      28.625 -16.715  10.125  1.00  0.00      A   
ATOM   5017  HA  ASP   336      29.380 -17.196   9.521  1.00  0.00      A   
ATOM   5018  CB  ASP   336      27.702 -15.914   9.300  1.00  0.00      A   
ATOM   5019  HB1 ASP   336      28.287 -15.203   8.678  1.00  0.00      A   
ATOM   5020  HB2 ASP   336      26.999 -15.302   9.906  1.00  0.00      A   
ATOM   5021  CG  ASP   336      26.887 -16.716   8.363  1.00  0.00      A   
ATOM   5022  OD1 ASP   336      27.159 -17.833   7.848  1.00  0.00      A   
ATOM   5023  OD2 ASP   336      25.842 -16.153   8.004  1.00  0.00      A   
ATOM   5024  C   ASP   336      29.414 -15.821  11.135  1.00  0.00      A   
ATOM   5025  O   ASP   336      30.612 -15.708  11.028  1.00  0.00      A   
ATOM   5026  N   GLY   337      28.686 -15.293  12.111  1.00  0.00      A   
ATOM   5027  HN  GLY   337      27.710 -15.481  12.196  1.00  0.00      A   
ATOM   5028  CA  GLY   337      29.101 -14.404  13.140  1.00  0.00      A   
ATOM   5029  HA1 GLY   337      28.300 -13.702  13.316  1.00  0.00      A   
ATOM   5030  HA2 GLY   337      29.928 -13.856  12.714  1.00  0.00      A   
ATOM   5031  C   GLY   337      29.451 -15.172  14.412  1.00  0.00      A   
ATOM   5032  O   GLY   337      30.312 -16.055  14.399  1.00  0.00      A   
ATOM   5033  N   THR   338      28.726 -14.903  15.513  1.00  0.00      A   
ATOM   5034  HN  THR   338      28.008 -14.219  15.411  1.00  0.00      A   
ATOM   5035  CA  THR   338      28.930 -15.495  16.803  1.00  0.00      A   
ATOM   5036  HA  THR   338      29.715 -16.223  16.664  1.00  0.00      A   
ATOM   5037  CB  THR   338      29.286 -14.515  17.903  1.00  0.00      A   
ATOM   5038  HB  THR   338      28.704 -13.573  17.822  1.00  0.00      A   
ATOM   5039  OG1 THR   338      30.581 -13.989  17.628  1.00  0.00      A   
ATOM   5040  HG1 THR   338      30.402 -13.200  17.112  1.00  0.00      A   
ATOM   5041  CG2 THR   338      29.311 -15.092  19.373  1.00  0.00      A   
ATOM   5042 HG21 THR   338      29.876 -16.047  19.320  1.00  0.00      A   
ATOM   5043 HG22 THR   338      28.336 -15.299  19.862  1.00  0.00      A   
ATOM   5044 HG23 THR   338      29.968 -14.501  20.046  1.00  0.00      A   
ATOM   5045  C   THR   338      27.760 -16.325  17.192  1.00  0.00      A   
ATOM   5046  O   THR   338      26.614 -15.923  17.083  1.00  0.00      A   
ATOM   5047  N   LEU   339      27.998 -17.528  17.785  1.00  0.00      A   
ATOM   5048  HN  LEU   339      28.922 -17.902  17.814  1.00  0.00      A   
ATOM   5049  CA  LEU   339      27.057 -18.416  18.339  1.00  0.00      A   
ATOM   5050  HA  LEU   339      26.253 -18.340  17.623  1.00  0.00      A   
ATOM   5051  CB  LEU   339      27.585 -19.870  18.351  1.00  0.00      A   
ATOM   5052  HB1 LEU   339      28.566 -19.875  18.874  1.00  0.00      A   
ATOM   5053  HB2 LEU   339      27.871 -20.118  17.306  1.00  0.00      A   
ATOM   5054  CG  LEU   339      26.597 -20.942  18.903  1.00  0.00      A   
ATOM   5055  HG  LEU   339      26.555 -20.731  19.993  1.00  0.00      A   
ATOM   5056  CD1 LEU   339      25.182 -20.984  18.255  1.00  0.00      A   
ATOM   5057 HD11 LEU   339      24.883 -19.934  18.052  1.00  0.00      A   
ATOM   5058 HD12 LEU   339      24.417 -21.254  19.014  1.00  0.00      A   
ATOM   5059 HD13 LEU   339      25.132 -21.597  17.330  1.00  0.00      A   
ATOM   5060  CD2 LEU   339      27.245 -22.323  18.750  1.00  0.00      A   
ATOM   5061 HD21 LEU   339      27.389 -22.655  17.699  1.00  0.00      A   
ATOM   5062 HD22 LEU   339      26.655 -23.151  19.197  1.00  0.00      A   
ATOM   5063 HD23 LEU   339      28.219 -22.257  19.280  1.00  0.00      A   
ATOM   5064  C   LEU   339      26.680 -17.947  19.707  1.00  0.00      A   
ATOM   5065  O   LEU   339      27.526 -17.920  20.616  1.00  0.00      A   
ATOM   5066  N   HSE   340      25.473 -17.357  19.909  1.00  0.00      A   
ATOM   5067  HN  HSE   340      24.765 -17.177  19.231  1.00  0.00      A   
ATOM   5068  CA  HSE   340      25.074 -17.095  21.272  1.00  0.00      A   
ATOM   5069  HA  HSE   340      25.984 -17.006  21.848  1.00  0.00      A   
ATOM   5070  CB  HSE   340      24.296 -15.831  21.384  1.00  0.00      A   
ATOM   5071  HB1 HSE   340      23.955 -15.601  22.416  1.00  0.00      A   
ATOM   5072  HB2 HSE   340      23.369 -15.952  20.784  1.00  0.00      A   
ATOM   5073  ND1 HSE   340      25.878 -13.907  21.670  1.00  0.00      A   
ATOM   5074  CG  HSE   340      25.005 -14.692  20.894  1.00  0.00      A   
ATOM   5075  CE1 HSE   340      26.237 -12.902  20.887  1.00  0.00      A   
ATOM   5076  HE1 HSE   340      26.775 -11.999  21.177  1.00  0.00      A   
ATOM   5077  NE2 HSE   340      25.638 -12.973  19.685  1.00  0.00      A   
ATOM   5078  HE2 HSE   340      25.617 -12.246  18.998  1.00  0.00      A   
ATOM   5079  CD2 HSE   340      24.858 -14.112  19.646  1.00  0.00      A   
ATOM   5080  HD2 HSE   340      24.385 -14.466  18.738  1.00  0.00      A   
ATOM   5081  C   HSE   340      24.303 -18.284  21.767  1.00  0.00      A   
ATOM   5082  O   HSE   340      23.333 -18.632  21.036  1.00  0.00      A   
ATOM   5083  N   LEU   341      24.677 -19.036  22.850  1.00  0.00      A   
ATOM   5084  HN  LEU   341      25.559 -18.833  23.269  1.00  0.00      A   
ATOM   5085  CA  LEU   341      24.040 -20.269  23.242  1.00  0.00      A   
ATOM   5086  HA  LEU   341      23.314 -20.499  22.476  1.00  0.00      A   
ATOM   5087  CB  LEU   341      25.255 -21.234  23.367  1.00  0.00      A   
ATOM   5088  HB1 LEU   341      25.895 -20.929  24.222  1.00  0.00      A   
ATOM   5089  HB2 LEU   341      25.880 -21.099  22.458  1.00  0.00      A   
ATOM   5090  CG  LEU   341      24.847 -22.710  23.449  1.00  0.00      A   
ATOM   5091  HG  LEU   341      24.221 -22.963  24.332  1.00  0.00      A   
ATOM   5092  CD1 LEU   341      23.988 -23.102  22.229  1.00  0.00      A   
ATOM   5093 HD11 LEU   341      24.622 -22.761  21.383  1.00  0.00      A   
ATOM   5094 HD12 LEU   341      23.091 -22.455  22.337  1.00  0.00      A   
ATOM   5095 HD13 LEU   341      23.678 -24.169  22.237  1.00  0.00      A   
ATOM   5096  CD2 LEU   341      26.179 -23.483  23.468  1.00  0.00      A   
ATOM   5097 HD21 LEU   341      26.809 -23.066  22.654  1.00  0.00      A   
ATOM   5098 HD22 LEU   341      26.134 -24.581  23.305  1.00  0.00      A   
ATOM   5099 HD23 LEU   341      26.821 -23.202  24.330  1.00  0.00      A   
ATOM   5100  C   LEU   341      23.353 -20.297  24.624  1.00  0.00      A   
ATOM   5101  O   LEU   341      23.941 -19.765  25.580  1.00  0.00      A   
ATOM   5102  N   LEU   342      22.105 -20.840  24.779  1.00  0.00      A   
ATOM   5103  HN  LEU   342      21.553 -21.195  24.028  1.00  0.00      A   
ATOM   5104  CA  LEU   342      21.409 -20.681  26.038  1.00  0.00      A   
ATOM   5105  HA  LEU   342      21.980 -20.115  26.758  1.00  0.00      A   
ATOM   5106  CB  LEU   342      19.964 -20.002  25.814  1.00  0.00      A   
ATOM   5107  HB1 LEU   342      19.510 -20.049  26.826  1.00  0.00      A   
ATOM   5108  HB2 LEU   342      19.406 -20.613  25.073  1.00  0.00      A   
ATOM   5109  CG  LEU   342      19.957 -18.504  25.438  1.00  0.00      A   
ATOM   5110  HG  LEU   342      20.936 -18.148  25.825  1.00  0.00      A   
ATOM   5111  CD1 LEU   342      19.885 -18.249  23.916  1.00  0.00      A   
ATOM   5112 HD11 LEU   342      18.909 -18.636  23.552  1.00  0.00      A   
ATOM   5113 HD12 LEU   342      20.743 -18.590  23.299  1.00  0.00      A   
ATOM   5114 HD13 LEU   342      19.752 -17.200  23.575  1.00  0.00      A   
ATOM   5115  CD2 LEU   342      18.954 -17.698  26.249  1.00  0.00      A   
ATOM   5116 HD21 LEU   342      17.948 -18.027  25.911  1.00  0.00      A   
ATOM   5117 HD22 LEU   342      19.025 -16.631  25.947  1.00  0.00      A   
ATOM   5118 HD23 LEU   342      19.069 -17.712  27.354  1.00  0.00      A   
ATOM   5119  C   LEU   342      21.163 -22.050  26.599  1.00  0.00      A   
ATOM   5120  O   LEU   342      20.422 -22.902  26.044  1.00  0.00      A   
ATOM   5121  N   LEU   343      21.853 -22.341  27.689  1.00  0.00      A   
ATOM   5122  HN  LEU   343      22.488 -21.719  28.140  1.00  0.00      A   
ATOM   5123  CA  LEU   343      21.858 -23.687  28.317  1.00  0.00      A   
ATOM   5124  HA  LEU   343      21.108 -24.321  27.867  1.00  0.00      A   
ATOM   5125  CB  LEU   343      23.231 -24.406  28.404  1.00  0.00      A   
ATOM   5126  HB1 LEU   343      23.094 -25.448  28.763  1.00  0.00      A   
ATOM   5127  HB2 LEU   343      24.016 -23.884  28.993  1.00  0.00      A   
ATOM   5128  CG  LEU   343      23.877 -24.680  27.032  1.00  0.00      A   
ATOM   5129  HG  LEU   343      23.895 -23.680  26.549  1.00  0.00      A   
ATOM   5130  CD1 LEU   343      25.358 -25.150  26.944  1.00  0.00      A   
ATOM   5131 HD11 LEU   343      26.060 -24.486  27.492  1.00  0.00      A   
ATOM   5132 HD12 LEU   343      25.649 -25.193  25.873  1.00  0.00      A   
ATOM   5133 HD13 LEU   343      25.655 -26.131  27.375  1.00  0.00      A   
ATOM   5134  CD2 LEU   343      23.159 -25.604  26.024  1.00  0.00      A   
ATOM   5135 HD21 LEU   343      22.143 -25.184  25.860  1.00  0.00      A   
ATOM   5136 HD22 LEU   343      23.095 -26.643  26.411  1.00  0.00      A   
ATOM   5137 HD23 LEU   343      23.587 -25.599  24.999  1.00  0.00      A   
ATOM   5138  C   LEU   343      21.419 -23.516  29.795  1.00  0.00      A   
ATOM   5139  O   LEU   343      21.919 -22.577  30.459  1.00  0.00      A   
ATOM   5140  N   GLY   344      20.570 -24.431  30.364  1.00  0.00      A   
ATOM   5141  HN  GLY   344      20.070 -25.086  29.802  1.00  0.00      A   
ATOM   5142  CA  GLY   344      20.206 -24.346  31.757  1.00  0.00      A   
ATOM   5143  HA1 GLY   344      19.971 -23.308  31.943  1.00  0.00      A   
ATOM   5144  HA2 GLY   344      21.073 -24.671  32.313  1.00  0.00      A   
ATOM   5145  C   GLY   344      18.985 -25.103  32.107  1.00  0.00      A   
ATOM   5146  O   GLY   344      18.293 -25.550  31.196  1.00  0.00      A   
ATOM   5147  N   GLY   345      18.716 -25.339  33.421  1.00  0.00      A   
ATOM   5148  HN  GLY   345      19.455 -25.047  34.022  1.00  0.00      A   
ATOM   5149  CA  GLY   345      17.671 -26.148  33.878  1.00  0.00      A   
ATOM   5150  HA1 GLY   345      17.119 -26.594  33.064  1.00  0.00      A   
ATOM   5151  HA2 GLY   345      17.049 -25.695  34.636  1.00  0.00      A   
ATOM   5152  C   GLY   345      18.397 -27.219  34.622  1.00  0.00      A   
ATOM   5153  O   GLY   345      19.605 -27.074  34.880  1.00  0.00      A   
ATOM   5154  N   ASP   346      17.670 -28.265  35.130  1.00  0.00      A   
ATOM   5155  HN  ASP   346      16.708 -28.430  34.929  1.00  0.00      A   
ATOM   5156  CA  ASP   346      18.316 -29.459  35.744  1.00  0.00      A   
ATOM   5157  HA  ASP   346      19.047 -29.059  36.431  1.00  0.00      A   
ATOM   5158  CB  ASP   346      17.282 -30.246  36.631  1.00  0.00      A   
ATOM   5159  HB1 ASP   346      16.496 -30.713  36.000  1.00  0.00      A   
ATOM   5160  HB2 ASP   346      16.818 -29.594  37.402  1.00  0.00      A   
ATOM   5161  CG  ASP   346      17.869 -31.420  37.280  1.00  0.00      A   
ATOM   5162  OD1 ASP   346      19.045 -31.434  37.725  1.00  0.00      A   
ATOM   5163  OD2 ASP   346      17.031 -32.326  37.652  1.00  0.00      A   
ATOM   5164  C   ASP   346      18.952 -30.299  34.665  1.00  0.00      A   
ATOM   5165  O   ASP   346      18.275 -30.716  33.729  1.00  0.00      A   
ATOM   5166  N   GLY   347      20.272 -30.591  34.815  1.00  0.00      A   
ATOM   5167  HN  GLY   347      20.720 -30.187  35.608  1.00  0.00      A   
ATOM   5168  CA  GLY   347      21.153 -31.166  33.712  1.00  0.00      A   
ATOM   5169  HA1 GLY   347      22.159 -30.812  33.882  1.00  0.00      A   
ATOM   5170  HA2 GLY   347      20.824 -30.956  32.705  1.00  0.00      A   
ATOM   5171  C   GLY   347      21.064 -32.598  33.804  1.00  0.00      A   
ATOM   5172  O   GLY   347      21.352 -33.330  32.806  1.00  0.00      A   
ATOM   5173  N   LYS   348      20.530 -33.091  34.912  1.00  0.00      A   
ATOM   5174  HN  LYS   348      20.307 -32.332  35.519  1.00  0.00      A   
ATOM   5175  CA  LYS   348      20.151 -34.475  35.182  1.00  0.00      A   
ATOM   5176  HA  LYS   348      19.558 -34.421  36.083  1.00  0.00      A   
ATOM   5177  CB  LYS   348      19.273 -35.160  34.090  1.00  0.00      A   
ATOM   5178  HB1 LYS   348      19.182 -36.264  34.176  1.00  0.00      A   
ATOM   5179  HB2 LYS   348      19.765 -35.127  33.094  1.00  0.00      A   
ATOM   5180  CG  LYS   348      17.878 -34.608  34.135  1.00  0.00      A   
ATOM   5181  HG1 LYS   348      17.798 -33.516  33.944  1.00  0.00      A   
ATOM   5182  HG2 LYS   348      17.533 -34.676  35.188  1.00  0.00      A   
ATOM   5183  CD  LYS   348      16.965 -35.297  33.083  1.00  0.00      A   
ATOM   5184  HD1 LYS   348      15.896 -35.044  33.246  1.00  0.00      A   
ATOM   5185  HD2 LYS   348      17.077 -36.399  33.170  1.00  0.00      A   
ATOM   5186  CE  LYS   348      17.228 -34.766  31.659  1.00  0.00      A   
ATOM   5187  HE1 LYS   348      18.334 -34.754  31.556  1.00  0.00      A   
ATOM   5188  HE2 LYS   348      16.815 -33.738  31.571  1.00  0.00      A   
ATOM   5189  NZ  LYS   348      16.613 -35.584  30.533  1.00  0.00      A   
ATOM   5190  HZ1 LYS   348      17.127 -36.482  30.427  1.00  0.00      A   
ATOM   5191  HZ2 LYS   348      16.820 -35.026  29.680  1.00  0.00      A   
ATOM   5192  HZ3 LYS   348      15.613 -35.756  30.764  1.00  0.00      A
[truncated: 105,754 more chars]
