# Supplementary material for: Mechanistic insight into the dynamics of Mur ligase through a comprehensive timescale-specific approach
Source: Commun Chem. 2025 Sep 29;8:285. doi: 10.1038/s42004-025-01675-z (PMC12480691; doi:10.1038/s42004-025-01675-z)
Supplement: Supplementary file 9 — Supplementary Data 7 [file 42004_2025_1675_MOESM9_ESM.txt]

REMARK  REORIENT PROTEIN IN TRAJECTORY                                                
REMARK   DATE:     8/18/25     22:12:24      CREATED BY USER: franc                   
ATOM      1  N   ALA     1       9.571 -43.674  36.463  1.00  0.00      A   
ATOM      2  HT1 ALA     1       9.879 -42.682  36.511  1.00  0.00      A   
ATOM      3  HT2 ALA     1      10.108 -44.203  37.179  1.00  0.00      A   
ATOM      4  HT3 ALA     1       8.576 -43.830  36.722  1.00  0.00      A   
ATOM      5  CA  ALA     1       9.939 -44.309  35.196  1.00  0.00      A   
ATOM      6  HA  ALA     1       8.986 -44.560  34.754  1.00  0.00      A   
ATOM      7  CB  ALA     1      10.682 -43.234  34.358  1.00  0.00      A   
ATOM      8  HB1 ALA     1      11.658 -42.963  34.815  1.00  0.00      A   
ATOM      9  HB2 ALA     1      10.131 -42.271  34.322  1.00  0.00      A   
ATOM     10  HB3 ALA     1      10.811 -43.662  33.340  1.00  0.00      A   
ATOM     11  C   ALA     1      10.786 -45.580  35.449  1.00  0.00      A   
ATOM     12  O   ALA     1      11.784 -45.544  36.108  1.00  0.00      A   
ATOM     13  N   ASP     2      10.474 -46.684  34.748  1.00  0.00      A   
ATOM     14  HN  ASP     2       9.597 -46.724  34.276  1.00  0.00      A   
ATOM     15  CA  ASP     2      11.312 -47.850  34.783  1.00  0.00      A   
ATOM     16  HA  ASP     2      11.824 -47.932  35.730  1.00  0.00      A   
ATOM     17  CB  ASP     2      10.399 -49.097  34.720  1.00  0.00      A   
ATOM     18  HB1 ASP     2      10.098 -49.319  33.674  1.00  0.00      A   
ATOM     19  HB2 ASP     2       9.500 -48.857  35.327  1.00  0.00      A   
ATOM     20  CG  ASP     2      10.984 -50.416  35.260  1.00  0.00      A   
ATOM     21  OD1 ASP     2      12.211 -50.506  35.429  1.00  0.00      A   
ATOM     22  OD2 ASP     2      10.204 -51.339  35.564  1.00  0.00      A   
ATOM     23  C   ASP     2      12.303 -47.828  33.610  1.00  0.00      A   
ATOM     24  O   ASP     2      12.027 -47.233  32.580  1.00  0.00      A   
ATOM     25  N   TYR     3      13.468 -48.411  33.714  1.00  0.00      A   
ATOM     26  HN  TYR     3      13.780 -48.857  34.550  1.00  0.00      A   
ATOM     27  CA  TYR     3      14.367 -48.591  32.612  1.00  0.00      A   
ATOM     28  HA  TYR     3      13.855 -48.279  31.713  1.00  0.00      A   
ATOM     29  CB  TYR     3      15.612 -47.646  32.792  1.00  0.00      A   
ATOM     30  HB1 TYR     3      16.494 -47.934  32.181  1.00  0.00      A   
ATOM     31  HB2 TYR     3      15.938 -47.642  33.854  1.00  0.00      A   
ATOM     32  CG  TYR     3      15.266 -46.274  32.294  1.00  0.00      A   
ATOM     33  CD1 TYR     3      14.946 -45.972  30.974  1.00  0.00      A   
ATOM     34  HD1 TYR     3      14.814 -46.778  30.267  1.00  0.00      A   
ATOM     35  CE1 TYR     3      14.492 -44.669  30.653  1.00  0.00      A   
ATOM     36  HE1 TYR     3      14.184 -44.621  29.619  1.00  0.00      A   
ATOM     37  CZ  TYR     3      14.419 -43.648  31.628  1.00  0.00      A   
ATOM     38  OH  TYR     3      13.828 -42.343  31.382  1.00  0.00      A   
ATOM     39  HH  TYR     3      13.180 -42.445  30.681  1.00  0.00      A   
ATOM     40  CD2 TYR     3      15.320 -45.212  33.231  1.00  0.00      A   
ATOM     41  HD2 TYR     3      15.658 -45.454  34.228  1.00  0.00      A   
ATOM     42  CE2 TYR     3      14.828 -43.938  32.937  1.00  0.00      A   
ATOM     43  HE2 TYR     3      14.682 -43.259  33.764  1.00  0.00      A   
ATOM     44  C   TYR     3      14.767 -50.097  32.351  1.00  0.00      A   
ATOM     45  O   TYR     3      15.819 -50.357  31.854  1.00  0.00      A   
ATOM     46  N   GLN     4      13.923 -51.126  32.685  1.00  0.00      A   
ATOM     47  HN  GLN     4      13.032 -50.899  33.071  1.00  0.00      A   
ATOM     48  CA  GLN     4      14.172 -52.588  32.399  1.00  0.00      A   
ATOM     49  HA  GLN     4      15.058 -52.825  32.969  1.00  0.00      A   
ATOM     50  CB  GLN     4      13.113 -53.523  33.090  1.00  0.00      A   
ATOM     51  HB1 GLN     4      13.088 -53.218  34.158  1.00  0.00      A   
ATOM     52  HB2 GLN     4      13.488 -54.567  33.028  1.00  0.00      A   
ATOM     53  CG  GLN     4      11.665 -53.283  32.599  1.00  0.00      A   
ATOM     54  HG1 GLN     4      11.688 -53.725  31.580  1.00  0.00      A   
ATOM     55  HG2 GLN     4      11.335 -52.227  32.498  1.00  0.00      A   
ATOM     56  CD  GLN     4      10.591 -54.115  33.408  1.00  0.00      A   
ATOM     57  OE1 GLN     4       9.774 -54.890  32.859  1.00  0.00      A   
ATOM     58  NE2 GLN     4      10.631 -53.963  34.741  1.00  0.00      A   
ATOM     59 HE21 GLN     4      10.966 -53.102  35.122  1.00  0.00      A   
ATOM     60 HE22 GLN     4      10.140 -54.637  35.294  1.00  0.00      A   
ATOM     61  C   GLN     4      14.508 -52.969  31.000  1.00  0.00      A   
ATOM     62  O   GLN     4      13.825 -52.613  30.014  1.00  0.00      A   
ATOM     63  N   GLY     5      15.618 -53.702  30.826  1.00  0.00      A   
ATOM     64  HN  GLY     5      16.269 -53.778  31.577  1.00  0.00      A   
ATOM     65  CA  GLY     5      16.095 -54.120  29.510  1.00  0.00      A   
ATOM     66  HA1 GLY     5      15.267 -54.456  28.903  1.00  0.00      A   
ATOM     67  HA2 GLY     5      16.847 -54.892  29.593  1.00  0.00      A   
ATOM     68  C   GLY     5      16.688 -53.023  28.708  1.00  0.00      A   
ATOM     69  O   GLY     5      16.298 -52.884  27.564  1.00  0.00      A   
ATOM     70  N   LYS     6      17.666 -52.337  29.179  1.00  0.00      A   
ATOM     71  HN  LYS     6      18.004 -52.486  30.105  1.00  0.00      A   
ATOM     72  CA  LYS     6      18.202 -51.198  28.466  1.00  0.00      A   
ATOM     73  HA  LYS     6      17.970 -51.177  27.411  1.00  0.00      A   
ATOM     74  CB  LYS     6      17.732 -49.825  29.104  1.00  0.00      A   
ATOM     75  HB1 LYS     6      18.189 -48.937  28.616  1.00  0.00      A   
ATOM     76  HB2 LYS     6      18.046 -49.806  30.170  1.00  0.00      A   
ATOM     77  CG  LYS     6      16.214 -49.630  29.059  1.00  0.00      A   
ATOM     78  HG1 LYS     6      15.840 -48.745  29.616  1.00  0.00      A   
ATOM     79  HG2 LYS     6      15.706 -50.510  29.507  1.00  0.00      A   
ATOM     80  CD  LYS     6      15.764 -49.498  27.543  1.00  0.00      A   
ATOM     81  HD1 LYS     6      15.764 -50.505  27.075  1.00  0.00      A   
ATOM     82  HD2 LYS     6      16.411 -48.769  27.010  1.00  0.00      A   
ATOM     83  CE  LYS     6      14.277 -49.021  27.455  1.00  0.00      A   
ATOM     84  HE1 LYS     6      14.118 -47.941  27.664  1.00  0.00      A   
ATOM     85  HE2 LYS     6      13.725 -49.731  28.107  1.00  0.00      A   
ATOM     86  NZ  LYS     6      13.750 -49.258  26.103  1.00  0.00      A   
ATOM     87  HZ1 LYS     6      12.801 -48.849  25.988  1.00  0.00      A   
ATOM     88  HZ2 LYS     6      13.701 -50.252  25.802  1.00  0.00      A   
ATOM     89  HZ3 LYS     6      14.185 -48.690  25.348  1.00  0.00      A   
ATOM     90  C   LYS     6      19.660 -51.191  28.517  1.00  0.00      A   
ATOM     91  O   LYS     6      20.253 -51.249  29.608  1.00  0.00      A   
ATOM     92  N   ASN     7      20.251 -50.917  27.363  1.00  0.00      A   
ATOM     93  HN  ASN     7      19.785 -51.003  26.486  1.00  0.00      A   
ATOM     94  CA  ASN     7      21.616 -50.420  27.289  1.00  0.00      A   
ATOM     95  HA  ASN     7      22.327 -50.788  28.014  1.00  0.00      A   
ATOM     96  CB  ASN     7      22.375 -50.601  25.959  1.00  0.00      A   
ATOM     97  HB1 ASN     7      23.402 -50.177  25.957  1.00  0.00      A   
ATOM     98  HB2 ASN     7      21.867 -50.105  25.104  1.00  0.00      A   
ATOM     99  CG  ASN     7      22.614 -52.111  25.738  1.00  0.00      A   
ATOM    100  OD1 ASN     7      23.549 -52.723  26.245  1.00  0.00      A   
ATOM    101  ND2 ASN     7      21.673 -52.665  24.959  1.00  0.00      A   
ATOM    102 HD21 ASN     7      20.845 -52.110  24.882  1.00  0.00      A   
ATOM    103 HD22 ASN     7      21.547 -53.647  25.103  1.00  0.00      A   
ATOM    104  C   ASN     7      21.707 -48.895  27.578  1.00  0.00      A   
ATOM    105  O   ASN     7      21.123 -48.122  26.807  1.00  0.00      A   
ATOM    106  N   VAL     8      22.387 -48.434  28.616  1.00  0.00      A   
ATOM    107  HN  VAL     8      22.847 -49.082  29.218  1.00  0.00      A   
ATOM    108  CA  VAL     8      22.281 -47.073  29.111  1.00  0.00      A   
ATOM    109  HA  VAL     8      21.765 -46.471  28.378  1.00  0.00      A   
ATOM    110  CB  VAL     8      21.591 -47.019  30.403  1.00  0.00      A   
ATOM    111  HB  VAL     8      22.197 -47.622  31.113  1.00  0.00      A   
ATOM    112  CG1 VAL     8      21.696 -45.463  30.873  1.00  0.00      A   
ATOM    113 HG11 VAL     8      21.481 -44.725  30.070  1.00  0.00      A   
ATOM    114 HG12 VAL     8      22.752 -45.184  31.075  1.00  0.00      A   
ATOM    115 HG13 VAL     8      21.073 -45.235  31.764  1.00  0.00      A   
ATOM    116  CG2 VAL     8      20.113 -47.465  30.450  1.00  0.00      A   
ATOM    117 HG21 VAL     8      19.895 -48.482  30.060  1.00  0.00      A   
ATOM    118 HG22 VAL     8      19.572 -46.722  29.826  1.00  0.00      A   
ATOM    119 HG23 VAL     8      19.760 -47.404  31.502  1.00  0.00      A   
ATOM    120  C   VAL     8      23.721 -46.585  29.228  1.00  0.00      A   
ATOM    121  O   VAL     8      24.533 -47.089  29.971  1.00  0.00      A   
ATOM    122  N   VAL     9      23.969 -45.487  28.520  1.00  0.00      A   
ATOM    123  HN  VAL     9      23.188 -45.106  28.031  1.00  0.00      A   
ATOM    124  CA  VAL     9      25.247 -44.932  28.360  1.00  0.00      A   
ATOM    125  HA  VAL     9      25.938 -45.471  28.990  1.00  0.00      A   
ATOM    126  CB  VAL     9      25.751 -44.995  26.901  1.00  0.00      A   
ATOM    127  HB  VAL     9      24.884 -44.686  26.280  1.00  0.00      A   
ATOM    128  CG1 VAL     9      27.061 -44.218  26.813  1.00  0.00      A   
ATOM    129 HG11 VAL     9      27.824 -44.687  27.470  1.00  0.00      A   
ATOM    130 HG12 VAL     9      26.964 -43.116  26.918  1.00  0.00      A   
ATOM    131 HG13 VAL     9      27.470 -44.352  25.789  1.00  0.00      A   
ATOM    132  CG2 VAL     9      26.040 -46.508  26.646  1.00  0.00      A   
ATOM    133 HG21 VAL     9      26.876 -46.820  27.307  1.00  0.00      A   
ATOM    134 HG22 VAL     9      26.348 -46.703  25.596  1.00  0.00      A   
ATOM    135 HG23 VAL     9      25.169 -47.178  26.811  1.00  0.00      A   
ATOM    136  C   VAL     9      25.122 -43.468  28.880  1.00  0.00      A   
ATOM    137  O   VAL     9      24.166 -42.831  28.505  1.00  0.00      A   
ATOM    138  N   ILE    10      26.034 -43.001  29.778  1.00  0.00      A   
ATOM    139  HN  ILE    10      26.754 -43.611  30.100  1.00  0.00      A   
ATOM    140  CA  ILE    10      26.155 -41.622  30.165  1.00  0.00      A   
ATOM    141  HA  ILE    10      25.306 -41.161  29.683  1.00  0.00      A   
ATOM    142  CB  ILE    10      26.121 -41.498  31.668  1.00  0.00      A   
ATOM    143  HB  ILE    10      26.914 -42.088  32.176  1.00  0.00      A   
ATOM    144  CG2 ILE    10      26.222 -40.059  32.122  1.00  0.00      A   
ATOM    145 HG21 ILE    10      25.346 -39.525  31.693  1.00  0.00      A   
ATOM    146 HG22 ILE    10      27.053 -39.386  31.821  1.00  0.00      A   
ATOM    147 HG23 ILE    10      26.101 -40.047  33.226  1.00  0.00      A   
ATOM    148  CG1 ILE    10      24.749 -41.891  32.359  1.00  0.00      A   
ATOM    149 HG11 ILE    10      24.273 -42.708  31.776  1.00  0.00      A   
ATOM    150 HG12 ILE    10      24.174 -40.954  32.199  1.00  0.00      A   
ATOM    151  CD  ILE    10      24.987 -42.352  33.791  1.00  0.00      A   
ATOM    152  HD1 ILE    10      25.629 -41.718  34.438  1.00  0.00      A   
ATOM    153  HD2 ILE    10      25.300 -43.415  33.875  1.00  0.00      A   
ATOM    154  HD3 ILE    10      23.975 -42.350  34.249  1.00  0.00      A   
ATOM    155  C   ILE    10      27.420 -40.912  29.676  1.00  0.00      A   
ATOM    156  O   ILE    10      28.541 -41.443  29.862  1.00  0.00      A   
ATOM    157  N   ILE    11      27.288 -39.710  29.115  1.00  0.00      A   
ATOM    158  HN  ILE    11      26.416 -39.242  28.991  1.00  0.00      A   
ATOM    159  CA  ILE    11      28.429 -38.960  28.652  1.00  0.00      A   
ATOM    160  HA  ILE    11      29.172 -39.665  28.309  1.00  0.00      A   
ATOM    161  CB  ILE    11      28.122 -38.178  27.310  1.00  0.00      A   
ATOM    162  HB  ILE    11      27.145 -37.713  27.564  1.00  0.00      A   
ATOM    163  CG2 ILE    11      29.121 -37.049  26.970  1.00  0.00      A   
ATOM    164 HG21 ILE    11      30.126 -37.522  26.955  1.00  0.00      A   
ATOM    165 HG22 ILE    11      29.112 -36.187  27.672  1.00  0.00      A   
ATOM    166 HG23 ILE    11      28.969 -36.536  25.997  1.00  0.00      A   
ATOM    167  CG1 ILE    11      27.915 -39.206  26.206  1.00  0.00      A   
ATOM    168 HG11 ILE    11      27.066 -39.830  26.558  1.00  0.00      A   
ATOM    169 HG12 ILE    11      28.839 -39.814  26.096  1.00  0.00      A   
ATOM    170  CD  ILE    11      27.430 -38.461  24.914  1.00  0.00      A   
ATOM    171  HD1 ILE    11      27.242 -39.171  24.081  1.00  0.00      A   
ATOM    172  HD2 ILE    11      28.063 -37.674  24.451  1.00  0.00      A   
ATOM    173  HD3 ILE    11      26.437 -37.963  24.921  1.00  0.00      A   
ATOM    174  C   ILE    11      29.013 -38.035  29.699  1.00  0.00      A   
ATOM    175  O   ILE    11      28.351 -37.139  30.277  1.00  0.00      A   
ATOM    176  N   GLY    12      30.279 -38.156  30.119  1.00  0.00      A   
ATOM    177  HN  GLY    12      30.814 -38.759  29.532  1.00  0.00      A   
ATOM    178  CA  GLY    12      31.036 -37.403  31.113  1.00  0.00      A   
ATOM    179  HA1 GLY    12      30.866 -36.336  31.129  1.00  0.00      A   
ATOM    180  HA2 GLY    12      32.098 -37.585  31.038  1.00  0.00      A   
ATOM    181  C   GLY    12      30.750 -37.845  32.579  1.00  0.00      A   
ATOM    182  O   GLY    12      29.659 -38.173  32.971  1.00  0.00      A   
ATOM    183  N   LEU    13      31.779 -37.883  33.430  1.00  0.00      A   
ATOM    184  HN  LEU    13      32.691 -37.618  33.129  1.00  0.00      A   
ATOM    185  CA  LEU    13      31.572 -38.202  34.834  1.00  0.00      A   
ATOM    186  HA  LEU    13      30.720 -38.865  34.858  1.00  0.00      A   
ATOM    187  CB  LEU    13      32.730 -38.999  35.516  1.00  0.00      A   
ATOM    188  HB1 LEU    13      33.571 -38.319  35.771  1.00  0.00      A   
ATOM    189  HB2 LEU    13      33.058 -39.607  34.646  1.00  0.00      A   
ATOM    190  CG  LEU    13      32.403 -39.897  36.666  1.00  0.00      A   
ATOM    191  HG  LEU    13      32.467 -39.406  37.660  1.00  0.00      A   
ATOM    192  CD1 LEU    13      31.073 -40.631  36.670  1.00  0.00      A   
ATOM    193 HD11 LEU    13      30.934 -41.505  35.998  1.00  0.00      A   
ATOM    194 HD12 LEU    13      30.145 -40.045  36.496  1.00  0.00      A   
ATOM    195 HD13 LEU    13      30.814 -41.115  37.636  1.00  0.00      A   
ATOM    196  CD2 LEU    13      33.531 -40.903  36.839  1.00  0.00      A   
ATOM    197 HD21 LEU    13      34.431 -40.312  37.110  1.00  0.00      A   
ATOM    198 HD22 LEU    13      33.656 -41.461  35.887  1.00  0.00      A   
ATOM    199 HD23 LEU    13      33.173 -41.508  37.699  1.00  0.00      A   
ATOM    200  C   LEU    13      31.096 -37.044  35.571  1.00  0.00      A   
ATOM    201  O   LEU    13      30.148 -36.419  35.262  1.00  0.00      A   
ATOM    202  N   GLY    14      31.749 -36.740  36.763  1.00  0.00      A   
ATOM    203  HN  GLY    14      32.584 -37.245  36.967  1.00  0.00      A   
ATOM    204  CA  GLY    14      31.335 -35.702  37.709  1.00  0.00      A   
ATOM    205  HA1 GLY    14      31.368 -34.730  37.238  1.00  0.00      A   
ATOM    206  HA2 GLY    14      32.009 -35.894  38.531  1.00  0.00      A   
ATOM    207  C   GLY    14      30.021 -35.949  38.282  1.00  0.00      A   
ATOM    208  O   GLY    14      29.467 -37.009  38.180  1.00  0.00      A   
ATOM    209  N   LEU    15      29.518 -34.876  38.954  1.00  0.00      A   
ATOM    210  HN  LEU    15      30.053 -34.037  38.905  1.00  0.00      A   
ATOM    211  CA  LEU    15      28.300 -34.862  39.787  1.00  0.00      A   
ATOM    212  HA  LEU    15      28.374 -35.739  40.413  1.00  0.00      A   
ATOM    213  CB  LEU    15      28.176 -33.614  40.703  1.00  0.00      A   
ATOM    214  HB1 LEU    15      28.216 -32.711  40.058  1.00  0.00      A   
ATOM    215  HB2 LEU    15      29.059 -33.523  41.371  1.00  0.00      A   
ATOM    216  CG  LEU    15      26.916 -33.555  41.630  1.00  0.00      A   
ATOM    217  HG  LEU    15      26.020 -33.743  41.000  1.00  0.00      A   
ATOM    218  CD1 LEU    15      26.945 -34.615  42.692  1.00  0.00      A   
ATOM    219 HD11 LEU    15      27.983 -34.830  43.024  1.00  0.00      A   
ATOM    220 HD12 LEU    15      26.639 -35.612  42.309  1.00  0.00      A   
ATOM    221 HD13 LEU    15      26.248 -34.362  43.519  1.00  0.00      A   
ATOM    222  CD2 LEU    15      26.801 -32.181  42.341  1.00  0.00      A   
ATOM    223 HD21 LEU    15      26.396 -31.383  41.682  1.00  0.00      A   
ATOM    224 HD22 LEU    15      27.833 -31.869  42.612  1.00  0.00      A   
ATOM    225 HD23 LEU    15      26.145 -32.287  43.231  1.00  0.00      A   
ATOM    226  C   LEU    15      27.004 -34.951  38.900  1.00  0.00      A   
ATOM    227  O   LEU    15      26.002 -35.529  39.335  1.00  0.00      A   
ATOM    228  N   THR    16      27.054 -34.435  37.627  1.00  0.00      A   
ATOM    229  HN  THR    16      27.920 -34.074  37.290  1.00  0.00      A   
ATOM    230  CA  THR    16      26.004 -34.663  36.612  1.00  0.00      A   
ATOM    231  HA  THR    16      25.033 -34.351  36.966  1.00  0.00      A   
ATOM    232  CB  THR    16      26.229 -33.938  35.239  1.00  0.00      A   
ATOM    233  HB  THR    16      27.130 -34.326  34.717  1.00  0.00      A   
ATOM    234  OG1 THR    16      26.360 -32.508  35.160  1.00  0.00      A   
ATOM    235  HG1 THR    16      26.130 -32.386  34.236  1.00  0.00      A   
ATOM    236  CG2 THR    16      24.987 -34.142  34.340  1.00  0.00      A   
ATOM    237 HG21 THR    16      24.110 -34.251  35.013  1.00  0.00      A   
ATOM    238 HG22 THR    16      25.045 -34.946  33.575  1.00  0.00      A   
ATOM    239 HG23 THR    16      24.727 -33.254  33.725  1.00  0.00      A   
ATOM    240  C   THR    16      25.907 -36.156  36.302  1.00  0.00      A   
ATOM    241  O   THR    16      24.859 -36.798  36.356  1.00  0.00      A   
ATOM    242  N   GLY    17      27.094 -36.836  36.017  1.00  0.00      A   
ATOM    243  HN  GLY    17      27.943 -36.329  35.893  1.00  0.00      A   
ATOM    244  CA  GLY    17      27.232 -38.249  35.844  1.00  0.00      A   
ATOM    245  HA1 GLY    17      28.180 -38.502  35.393  1.00  0.00      A   
ATOM    246  HA2 GLY    17      26.587 -38.518  35.021  1.00  0.00      A   
ATOM    247  C   GLY    17      26.992 -39.160  37.005  1.00  0.00      A   
ATOM    248  O   GLY    17      26.370 -40.192  36.845  1.00  0.00      A   
ATOM    249  N   LEU    18      27.375 -38.808  38.233  1.00  0.00      A   
ATOM    250  HN  LEU    18      28.080 -38.111  38.338  1.00  0.00      A   
ATOM    251  CA  LEU    18      27.101 -39.525  39.417  1.00  0.00      A   
ATOM    252  HA  LEU    18      27.331 -40.571  39.279  1.00  0.00      A   
ATOM    253  CB  LEU    18      28.052 -39.007  40.537  1.00  0.00      A   
ATOM    254  HB1 LEU    18      27.727 -39.335  41.547  1.00  0.00      A   
ATOM    255  HB2 LEU    18      28.163 -37.903  40.469  1.00  0.00      A   
ATOM    256  CG  LEU    18      29.535 -39.505  40.423  1.00  0.00      A   
ATOM    257  HG  LEU    18      29.893 -39.369  39.380  1.00  0.00      A   
ATOM    258  CD1 LEU    18      30.394 -38.706  41.314  1.00  0.00      A   
ATOM    259 HD11 LEU    18      31.472 -38.937  41.181  1.00  0.00      A   
ATOM    260 HD12 LEU    18      30.134 -38.823  42.388  1.00  0.00      A   
ATOM    261 HD13 LEU    18      30.240 -37.640  41.042  1.00  0.00      A   
ATOM    262  CD2 LEU    18      29.609 -40.918  40.777  1.00  0.00      A   
ATOM    263 HD21 LEU    18      29.064 -41.651  40.145  1.00  0.00      A   
ATOM    264 HD22 LEU    18      29.279 -41.026  41.833  1.00  0.00      A   
ATOM    265 HD23 LEU    18      30.662 -41.257  40.673  1.00  0.00      A   
ATOM    266  C   LEU    18      25.668 -39.533  39.835  1.00  0.00      A   
ATOM    267  O   LEU    18      25.166 -40.578  40.323  1.00  0.00      A   
ATOM    268  N   SER    19      24.962 -38.376  39.755  1.00  0.00      A   
ATOM    269  HN  SER    19      25.306 -37.516  39.386  1.00  0.00      A   
ATOM    270  CA  SER    19      23.532 -38.340  39.925  1.00  0.00      A   
ATOM    271  HA  SER    19      23.346 -38.689  40.930  1.00  0.00      A   
ATOM    272  CB  SER    19      22.945 -36.879  39.866  1.00  0.00      A   
ATOM    273  HB1 SER    19      23.336 -36.304  40.733  1.00  0.00      A   
ATOM    274  HB2 SER    19      21.862 -37.032  40.062  1.00  0.00      A   
ATOM    275  OG  SER    19      23.045 -36.108  38.670  1.00  0.00      A   
ATOM    276  HG1 SER    19      23.943 -35.769  38.652  1.00  0.00      A   
ATOM    277  C   SER    19      22.807 -39.309  38.987  1.00  0.00      A   
ATOM    278  O   SER    19      21.958 -40.159  39.346  1.00  0.00      A   
ATOM    279  N   CYS    20      23.198 -39.297  37.704  1.00  0.00      A   
ATOM    280  HN  CYS    20      23.879 -38.689  37.304  1.00  0.00      A   
ATOM    281  CA  CYS    20      22.594 -40.235  36.776  1.00  0.00      A   
ATOM    282  HA  CYS    20      21.516 -40.178  36.809  1.00  0.00      A   
ATOM    283  CB  CYS    20      23.012 -39.921  35.356  1.00  0.00      A   
ATOM    284  HB1 CYS    20      22.581 -40.646  34.633  1.00  0.00      A   
ATOM    285  HB2 CYS    20      24.111 -40.029  35.239  1.00  0.00      A   
ATOM    286  SG  CYS    20      22.270 -38.395  34.650  1.00  0.00      A   
ATOM    287  HG1 CYS    20      23.090 -37.550  35.258  1.00  0.00      A   
ATOM    288  C   CYS    20      22.909 -41.750  37.010  1.00  0.00      A   
ATOM    289  O   CYS    20      22.006 -42.608  36.913  1.00  0.00      A   
ATOM    290  N   VAL    21      24.164 -42.112  37.429  1.00  0.00      A   
ATOM    291  HN  VAL    21      24.952 -41.501  37.426  1.00  0.00      A   
ATOM    292  CA  VAL    21      24.519 -43.470  37.887  1.00  0.00      A   
ATOM    293  HA  VAL    21      24.306 -44.149  37.074  1.00  0.00      A   
ATOM    294  CB  VAL    21      26.030 -43.584  38.128  1.00  0.00      A   
ATOM    295  HB  VAL    21      26.379 -42.686  38.682  1.00  0.00      A   
ATOM    296  CG1 VAL    21      26.483 -44.874  38.779  1.00  0.00      A   
ATOM    297 HG11 VAL    21      26.320 -45.739  38.101  1.00  0.00      A   
ATOM    298 HG12 VAL    21      26.020 -45.041  39.775  1.00  0.00      A   
ATOM    299 HG13 VAL    21      27.547 -44.738  39.070  1.00  0.00      A   
ATOM    300  CG2 VAL    21      26.700 -43.592  36.758  1.00  0.00      A   
ATOM    301 HG21 VAL    21      26.645 -42.597  36.267  1.00  0.00      A   
ATOM    302 HG22 VAL    21      26.192 -44.360  36.136  1.00  0.00      A   
ATOM    303 HG23 VAL    21      27.773 -43.860  36.865  1.00  0.00      A   
ATOM    304  C   VAL    21      23.636 -43.990  39.026  1.00  0.00      A   
ATOM    305  O   VAL    21      23.041 -45.052  38.892  1.00  0.00      A   
ATOM    306  N   ASP    22      23.508 -43.288  40.136  1.00  0.00      A   
ATOM    307  HN  ASP    22      24.034 -42.451  40.269  1.00  0.00      A   
ATOM    308  CA  ASP    22      22.547 -43.630  41.220  1.00  0.00      A   
ATOM    309  HA  ASP    22      22.749 -44.626  41.584  1.00  0.00      A   
ATOM    310  CB  ASP    22      22.595 -42.537  42.432  1.00  0.00      A   
ATOM    311  HB1 ASP    22      21.817 -42.700  43.208  1.00  0.00      A   
ATOM    312  HB2 ASP    22      22.442 -41.542  41.961  1.00  0.00      A   
ATOM    313  CG  ASP    22      23.975 -42.570  43.167  1.00  0.00      A   
ATOM    314  OD1 ASP    22      24.844 -43.479  42.897  1.00  0.00      A   
ATOM    315  OD2 ASP    22      24.132 -41.597  43.980  1.00  0.00      A   
ATOM    316  C   ASP    22      21.059 -43.633  40.873  1.00  0.00      A   
ATOM    317  O   ASP    22      20.260 -44.432  41.328  1.00  0.00      A   
ATOM    318  N   PHE    23      20.607 -42.626  40.052  1.00  0.00      A   
ATOM    319  HN  PHE    23      21.222 -41.885  39.793  1.00  0.00      A   
ATOM    320  CA  PHE    23      19.313 -42.632  39.504  1.00  0.00      A   
ATOM    321  HA  PHE    23      18.572 -42.505  40.280  1.00  0.00      A   
ATOM    322  CB  PHE    23      19.192 -41.461  38.532  1.00  0.00      A   
ATOM    323  HB1 PHE    23      19.980 -41.509  37.750  1.00  0.00      A   
ATOM    324  HB2 PHE    23      19.450 -40.532  39.085  1.00  0.00      A   
ATOM    325  CG  PHE    23      17.925 -41.292  37.762  1.00  0.00      A   
ATOM    326  CD1 PHE    23      16.817 -40.663  38.262  1.00  0.00      A   
ATOM    327  HD1 PHE    23      16.967 -40.401  39.299  1.00  0.00      A   
ATOM    328  CE1 PHE    23      15.602 -40.598  37.550  1.00  0.00      A   
ATOM    329  HE1 PHE    23      14.722 -40.096  37.924  1.00  0.00      A   
ATOM    330  CZ  PHE    23      15.521 -41.020  36.190  1.00  0.00      A   
ATOM    331  HZ  PHE    23      14.556 -40.980  35.707  1.00  0.00      A   
ATOM    332  CD2 PHE    23      17.859 -41.758  36.449  1.00  0.00      A   
ATOM    333  HD2 PHE    23      18.702 -42.255  35.992  1.00  0.00      A   
ATOM    334  CE2 PHE    23      16.656 -41.707  35.712  1.00  0.00      A   
ATOM    335  HE2 PHE    23      16.630 -41.918  34.653  1.00  0.00      A   
ATOM    336  C   PHE    23      19.044 -43.878  38.818  1.00  0.00      A   
ATOM    337  O   PHE    23      18.055 -44.596  39.089  1.00  0.00      A   
ATOM    338  N   PHE    24      19.959 -44.345  37.893  1.00  0.00      A   
ATOM    339  HN  PHE    24      20.702 -43.802  37.510  1.00  0.00      A   
ATOM    340  CA  PHE    24      19.775 -45.596  37.190  1.00  0.00      A   
ATOM    341  HA  PHE    24      18.761 -45.548  36.822  1.00  0.00      A   
ATOM    342  CB  PHE    24      20.680 -45.604  35.900  1.00  0.00      A   
ATOM    343  HB1 PHE    24      20.686 -46.605  35.417  1.00  0.00      A   
ATOM    344  HB2 PHE    24      21.740 -45.409  36.170  1.00  0.00      A   
ATOM    345  CG  PHE    24      20.223 -44.655  34.808  1.00  0.00      A   
ATOM    346  CD1 PHE    24      18.944 -44.797  34.248  1.00  0.00      A   
ATOM    347  HD1 PHE    24      18.292 -45.545  34.675  1.00  0.00      A   
ATOM    348  CE1 PHE    24      18.539 -43.892  33.274  1.00  0.00      A   
ATOM    349  HE1 PHE    24      17.549 -43.974  32.852  1.00  0.00      A   
ATOM    350  CZ  PHE    24      19.366 -42.937  32.711  1.00  0.00      A   
ATOM    351  HZ  PHE    24      18.974 -42.329  31.909  1.00  0.00      A   
ATOM    352  CD2 PHE    24      21.118 -43.760  34.249  1.00  0.00      A   
ATOM    353  HD2 PHE    24      22.116 -43.838  34.656  1.00  0.00      A   
ATOM    354  CE2 PHE    24      20.647 -42.915  33.230  1.00  0.00      A   
ATOM    355  HE2 PHE    24      21.350 -42.167  32.894  1.00  0.00      A   
ATOM    356  C   PHE    24      19.746 -46.861  38.020  1.00  0.00      A   
ATOM    357  O   PHE    24      18.963 -47.751  37.857  1.00  0.00      A   
ATOM    358  N   LEU    25      20.682 -46.916  39.059  1.00  0.00      A   
ATOM    359  HN  LEU    25      21.209 -46.079  39.189  1.00  0.00      A   
ATOM    360  CA  LEU    25      20.732 -48.011  40.001  1.00  0.00      A   
ATOM    361  HA  LEU    25      20.902 -48.917  39.437  1.00  0.00      A   
ATOM    362  CB  LEU    25      22.008 -47.866  40.900  1.00  0.00      A   
ATOM    363  HB1 LEU    25      21.840 -48.555  41.755  1.00  0.00      A   
ATOM    364  HB2 LEU    25      22.037 -46.867  41.385  1.00  0.00      A   
ATOM    365  CG  LEU    25      23.351 -48.156  40.229  1.00  0.00      A   
ATOM    366  HG  LEU    25      23.325 -47.683  39.225  1.00  0.00      A   
ATOM    367  CD1 LEU    25      24.574 -47.631  41.042  1.00  0.00      A   
ATOM    368 HD11 LEU    25      24.535 -48.165  42.015  1.00  0.00      A   
ATOM    369 HD12 LEU    25      24.538 -46.561  41.337  1.00  0.00      A   
ATOM    370 HD13 LEU    25      25.528 -47.998  40.607  1.00  0.00      A   
ATOM    371  CD2 LEU    25      23.468 -49.665  40.100  1.00  0.00      A   
ATOM    372 HD21 LEU    25      22.539 -50.149  39.732  1.00  0.00      A   
ATOM    373 HD22 LEU    25      23.623 -50.204  41.059  1.00  0.00      A   
ATOM    374 HD23 LEU    25      24.280 -49.849  39.364  1.00  0.00      A   
ATOM    375  C   LEU    25      19.439 -48.151  40.853  1.00  0.00      A   
ATOM    376  O   LEU    25      19.007 -49.224  41.217  1.00  0.00      A   
ATOM    377  N   ALA    26      18.735 -46.984  40.944  1.00  0.00      A   
ATOM    378  HN  ALA    26      19.292 -46.218  40.631  1.00  0.00      A   
ATOM    379  CA  ALA    26      17.421 -46.868  41.614  1.00  0.00      A   
ATOM    380  HA  ALA    26      17.309 -47.655  42.344  1.00  0.00      A   
ATOM    381  CB  ALA    26      17.414 -45.499  42.377  1.00  0.00      A   
ATOM    382  HB1 ALA    26      17.505 -44.590  41.744  1.00  0.00      A   
ATOM    383  HB2 ALA    26      18.233 -45.569  43.125  1.00  0.00      A   
ATOM    384  HB3 ALA    26      16.421 -45.462  42.874  1.00  0.00      A   
ATOM    385  C   ALA    26      16.265 -46.963  40.672  1.00  0.00      A   
ATOM    386  O   ALA    26      15.084 -47.101  40.977  1.00  0.00      A   
ATOM    387  N   ARG    27      16.610 -47.166  39.387  1.00  0.00      A   
ATOM    388  HN  ARG    27      17.523 -46.955  39.048  1.00  0.00      A   
ATOM    389  CA  ARG    27      15.694 -47.770  38.385  1.00  0.00      A   
ATOM    390  HA  ARG    27      14.662 -47.819  38.700  1.00  0.00      A   
ATOM    391  CB  ARG    27      15.548 -46.834  37.030  1.00  0.00      A   
ATOM    392  HB1 ARG    27      15.153 -47.522  36.252  1.00  0.00      A   
ATOM    393  HB2 ARG    27      16.525 -46.521  36.605  1.00  0.00      A   
ATOM    394  CG  ARG    27      14.638 -45.664  37.129  1.00  0.00      A   
ATOM    395  HG1 ARG    27      13.759 -46.169  37.583  1.00  0.00      A   
ATOM    396  HG2 ARG    27      14.335 -45.293  36.127  1.00  0.00      A   
ATOM    397  CD  ARG    27      15.063 -44.534  38.155  1.00  0.00      A   
ATOM    398  HD1 ARG    27      15.868 -43.923  37.694  1.00  0.00      A   
ATOM    399  HD2 ARG    27      15.496 -44.986  39.074  1.00  0.00      A   
ATOM    400  NE  ARG    27      13.883 -43.708  38.450  1.00  0.00      A   
ATOM    401  HE  ARG    27      13.123 -43.720  37.801  1.00  0.00      A   
ATOM    402  CZ  ARG    27      13.839 -42.981  39.561  1.00  0.00      A   
ATOM    403  NH1 ARG    27      14.889 -42.956  40.312  1.00  0.00      A   
ATOM    404 HH11 ARG    27      15.744 -43.403  40.049  1.00  0.00      A   
ATOM    405 HH12 ARG    27      14.900 -42.390  41.136  1.00  0.00      A   
ATOM    406  NH2 ARG    27      12.830 -42.191  39.822  1.00  0.00      A   
ATOM    407 HH21 ARG    27      12.789 -41.746  40.716  1.00  0.00      A   
ATOM    408 HH22 ARG    27      12.106 -42.118  39.136  1.00  0.00      A   
ATOM    409  C   ARG    27      16.062 -49.155  38.126  1.00  0.00      A   
ATOM    410  O   ARG    27      15.397 -49.760  37.299  1.00  0.00      A   
ATOM    411  N   GLY    28      17.036 -49.700  38.871  1.00  0.00      A   
ATOM    412  HN  GLY    28      17.411 -49.213  39.656  1.00  0.00      A   
ATOM    413  CA  GLY    28      17.624 -51.004  38.781  1.00  0.00      A   
ATOM    414  HA1 GLY    28      16.864 -51.764  38.889  1.00  0.00      A   
ATOM    415  HA2 GLY    28      18.370 -51.236  39.526  1.00  0.00      A   
ATOM    416  C   GLY    28      18.384 -51.413  37.519  1.00  0.00      A   
ATOM    417  O   GLY    28      18.361 -52.553  37.131  1.00  0.00      A   
ATOM    418  N   VAL    29      19.181 -50.450  37.031  1.00  0.00      A   
ATOM    419  HN  VAL    29      19.150 -49.533  37.421  1.00  0.00      A   
ATOM    420  CA  VAL    29      19.944 -50.698  35.767  1.00  0.00      A   
ATOM    421  HA  VAL    29      19.764 -51.708  35.428  1.00  0.00      A   
ATOM    422  CB  VAL    29      19.411 -49.801  34.651  1.00  0.00      A   
ATOM    423  HB  VAL    29      19.567 -48.714  34.822  1.00  0.00      A   
ATOM    424  CG1 VAL    29      20.179 -50.240  33.391  1.00  0.00      A   
ATOM    425 HG11 VAL    29      19.598 -49.957  32.487  1.00  0.00      A   
ATOM    426 HG12 VAL    29      20.287 -51.345  33.341  1.00  0.00      A   
ATOM    427 HG13 VAL    29      21.142 -49.691  33.473  1.00  0.00      A   
ATOM    428  CG2 VAL    29      17.875 -50.090  34.488  1.00  0.00      A   
ATOM    429 HG21 VAL    29      17.239 -49.502  35.184  1.00  0.00      A   
ATOM    430 HG22 VAL    29      17.681 -51.183  34.535  1.00  0.00      A   
ATOM    431 HG23 VAL    29      17.590 -49.739  33.473  1.00  0.00      A   
ATOM    432  C   VAL    29      21.489 -50.568  36.066  1.00  0.00      A   
ATOM    433  O   VAL    29      21.787 -49.817  36.986  1.00  0.00      A   
ATOM    434  N   THR    30      22.438 -51.237  35.386  1.00  0.00      A   
ATOM    435  HN  THR    30      22.262 -52.081  34.885  1.00  0.00      A   
ATOM    436  CA  THR    30      23.824 -50.878  35.451  1.00  0.00      A   
ATOM    437  HA  THR    30      24.058 -50.343  36.360  1.00  0.00      A   
ATOM    438  CB  THR    30      24.734 -52.093  35.554  1.00  0.00      A   
ATOM    439  HB  THR    30      24.624 -52.686  34.621  1.00  0.00      A   
ATOM    440  OG1 THR    30      24.360 -52.899  36.640  1.00  0.00      A   
ATOM    441  HG1 THR    30      23.551 -53.368  36.419  1.00  0.00      A   
ATOM    442  CG2 THR    30      26.231 -51.669  35.775  1.00  0.00      A   
ATOM    443 HG21 THR    30      26.432 -51.347  36.819  1.00  0.00      A   
ATOM    444 HG22 THR    30      26.655 -50.851  35.154  1.00  0.00      A   
ATOM    445 HG23 THR    30      26.853 -52.573  35.604  1.00  0.00      A   
ATOM    446  C   THR    30      24.213 -50.035  34.294  1.00  0.00      A   
ATOM    447  O   THR    30      24.236 -50.574  33.218  1.00  0.00      A   
ATOM    448  N   PRO    31      24.417 -48.755  34.415  1.00  0.00      A   
ATOM    449  CD  PRO    31      24.259 -48.055  35.692  1.00  0.00      A   
ATOM    450  HD1 PRO    31      24.857 -48.467  36.534  1.00  0.00      A   
ATOM    451  HD2 PRO    31      23.156 -48.097  35.814  1.00  0.00      A   
ATOM    452  CA  PRO    31      24.848 -47.840  33.340  1.00  0.00      A   
ATOM    453  HA  PRO    31      24.186 -48.008  32.504  1.00  0.00      A   
ATOM    454  CB  PRO    31      24.631 -46.362  33.918  1.00  0.00      A   
ATOM    455  HB1 PRO    31      23.615 -45.966  33.707  1.00  0.00      A   
ATOM    456  HB2 PRO    31      25.423 -45.668  33.565  1.00  0.00      A   
ATOM    457  CG  PRO    31      24.803 -46.607  35.440  1.00  0.00      A   
ATOM    458  HG1 PRO    31      25.823 -46.500  35.868  1.00  0.00      A   
ATOM    459  HG2 PRO    31      24.156 -45.885  35.983  1.00  0.00      A   
ATOM    460  C   PRO    31      26.306 -48.118  32.947  1.00  0.00      A   
ATOM    461  O   PRO    31      26.972 -48.853  33.627  1.00  0.00      A   
ATOM    462  N   ARG    32      26.802 -47.495  31.807  1.00  0.00      A   
ATOM    463  HN  ARG    32      26.190 -47.096  31.128  1.00  0.00      A   
ATOM    464  CA  ARG    32      28.236 -47.254  31.538  1.00  0.00      A   
ATOM    465  HA  ARG    32      28.744 -47.746  32.354  1.00  0.00      A   
ATOM    466  CB  ARG    32      28.661 -47.871  30.199  1.00  0.00      A   
ATOM    467  HB1 ARG    32      29.553 -48.508  30.380  1.00  0.00      A   
ATOM    468  HB2 ARG    32      28.959 -47.010  29.563  1.00  0.00      A   
ATOM    469  CG  ARG    32      27.607 -48.738  29.493  1.00  0.00      A   
ATOM    470  HG1 ARG    32      26.729 -48.102  29.251  1.00  0.00      A   
ATOM    471  HG2 ARG    32      27.289 -49.638  30.062  1.00  0.00      A   
ATOM    472  CD  ARG    32      28.034 -49.305  28.082  1.00  0.00      A   
ATOM    473  HD1 ARG    32      28.869 -49.970  28.391  1.00  0.00      A   
ATOM    474  HD2 ARG    32      28.417 -48.528  27.386  1.00  0.00      A   
ATOM    475  NE  ARG    32      26.964 -50.103  27.487  1.00  0.00      A   
ATOM    476  HE  ARG    32      26.257 -50.499  28.072  1.00  0.00      A   
ATOM    477  CZ  ARG    32      27.112 -50.855  26.386  1.00  0.00      A   
ATOM    478  NH1 ARG    32      28.268 -51.074  25.768  1.00  0.00      A   
ATOM    479 HH11 ARG    32      29.087 -50.811  26.277  1.00  0.00      A   
ATOM    480 HH12 ARG    32      28.360 -51.595  24.919  1.00  0.00      A   
ATOM    481  NH2 ARG    32      26.095 -51.386  25.784  1.00  0.00      A   
ATOM    482 HH21 ARG    32      25.256 -51.491  26.318  1.00  0.00      A   
ATOM    483 HH22 ARG    32      26.248 -52.077  25.079  1.00  0.00      A   
ATOM    484  C   ARG    32      28.435 -45.725  31.457  1.00  0.00      A   
ATOM    485  O   ARG    32      27.507 -45.009  31.072  1.00  0.00      A   
ATOM    486  N   VAL    33      29.619 -45.221  31.834  1.00  0.00      A   
ATOM    487  HN  VAL    33      30.273 -45.842  32.260  1.00  0.00      A   
ATOM    488  CA  VAL    33      29.870 -43.754  31.845  1.00  0.00      A   
ATOM    489  HA  VAL    33      29.112 -43.274  31.244  1.00  0.00      A   
ATOM    490  CB  VAL    33      30.179 -43.108  33.248  1.00  0.00      A   
ATOM    491  HB  VAL    33      31.090 -43.559  33.696  1.00  0.00      A   
ATOM    492  CG1 VAL    33      30.352 -41.569  32.921  1.00  0.00      A   
ATOM    493 HG11 VAL    33      31.390 -41.363  32.580  1.00  0.00      A   
ATOM    494 HG12 VAL    33      30.360 -40.883  33.795  1.00  0.00      A   
ATOM    495 HG13 VAL    33      29.559 -41.120  32.287  1.00  0.00      A   
ATOM    496  CG2 VAL    33      28.984 -43.295  34.217  1.00  0.00      A   
ATOM    497 HG21 VAL    33      28.060 -42.998  33.676  1.00  0.00      A   
ATOM    498 HG22 VAL    33      29.152 -42.635  35.095  1.00  0.00      A   
ATOM    499 HG23 VAL    33      28.789 -44.363  34.452  1.00  0.00      A   
ATOM    500  C   VAL    33      31.160 -43.528  31.072  1.00  0.00      A   
ATOM    501  O   VAL    33      32.147 -44.144  31.568  1.00  0.00      A   
ATOM    502  N   MET    34      31.211 -42.632  30.066  1.00  0.00      A   
ATOM    503  HN  MET    34      30.416 -42.142  29.717  1.00  0.00      A   
ATOM    504  CA  MET    34      32.389 -42.450  29.295  1.00  0.00      A   
ATOM    505  HA  MET    34      33.175 -42.939  29.852  1.00  0.00      A   
ATOM    506  CB  MET    34      32.254 -43.035  27.860  1.00  0.00      A   
ATOM    507  HB1 MET    34      32.212 -44.134  28.013  1.00  0.00      A   
ATOM    508  HB2 MET    34      33.161 -42.805  27.261  1.00  0.00      A   
ATOM    509  CG  MET    34      31.112 -42.593  26.985  1.00  0.00      A   
ATOM    510  HG1 MET    34      31.221 -41.487  26.969  1.00  0.00      A   
ATOM    511  HG2 MET    34      30.170 -42.711  27.563  1.00  0.00      A   
ATOM    512  SD  MET    34      31.193 -43.262  25.308  1.00  0.00      A   
ATOM    513  CE  MET    34      29.895 -42.409  24.552  1.00  0.00      A   
ATOM    514  HE1 MET    34      28.925 -42.345  25.090  1.00  0.00      A   
ATOM    515  HE2 MET    34      29.746 -42.997  23.622  1.00  0.00      A   
ATOM    516  HE3 MET    34      30.194 -41.366  24.316  1.00  0.00      A   
ATOM    517  C   MET    34      32.742 -40.925  29.200  1.00  0.00      A   
ATOM    518  O   MET    34      31.896 -40.167  28.794  1.00  0.00      A   
ATOM    519  N   ASP    35      33.940 -40.626  29.617  1.00  0.00      A   
ATOM    520  HN  ASP    35      34.640 -41.293  29.863  1.00  0.00      A   
ATOM    521  CA  ASP    35      34.446 -39.228  29.723  1.00  0.00      A   
ATOM    522  HA  ASP    35      33.669 -38.555  29.390  1.00  0.00      A   
ATOM    523  CB  ASP    35      34.719 -38.894  31.251  1.00  0.00      A   
ATOM    524  HB1 ASP    35      35.663 -39.437  31.470  1.00  0.00      A   
ATOM    525  HB2 ASP    35      33.912 -39.390  31.832  1.00  0.00      A   
ATOM    526  CG  ASP    35      34.783 -37.447  31.528  1.00  0.00      A   
ATOM    527  OD1 ASP    35      35.330 -36.636  30.721  1.00  0.00      A   
ATOM    528  OD2 ASP    35      34.185 -37.004  32.576  1.00  0.00      A   
ATOM    529  C   ASP    35      35.614 -39.121  28.798  1.00  0.00      A   
ATOM    530  O   ASP    35      36.321 -40.080  28.482  1.00  0.00      A   
ATOM    531  N   THR    36      35.891 -37.928  28.250  1.00  0.00      A   
ATOM    532  HN  THR    36      35.343 -37.128  28.480  1.00  0.00      A   
ATOM    533  CA  THR    36      36.974 -37.706  27.271  1.00  0.00      A   
ATOM    534  HA  THR    36      37.338 -38.677  26.971  1.00  0.00      A   
ATOM    535  CB  THR    36      36.624 -36.823  26.103  1.00  0.00      A   
ATOM    536  HB  THR    36      37.565 -36.573  25.567  1.00  0.00      A   
ATOM    537  OG1 THR    36      36.125 -35.599  26.578  1.00  0.00      A   
ATOM    538  HG1 THR    36      36.103 -35.060  25.784  1.00  0.00      A   
ATOM    539  CG2 THR    36      35.448 -37.367  25.194  1.00  0.00      A   
ATOM    540 HG21 THR    36      34.774 -37.880  25.913  1.00  0.00      A   
ATOM    541 HG22 THR    36      35.907 -38.093  24.489  1.00  0.00      A   
ATOM    542 HG23 THR    36      34.956 -36.541  24.637  1.00  0.00      A   
ATOM    543  C   THR    36      38.139 -37.117  28.023  1.00  0.00      A   
ATOM    544  O   THR    36      39.232 -37.145  27.509  1.00  0.00      A   
ATOM    545  N   ARG    37      37.893 -36.816  29.368  1.00  0.00      A   
ATOM    546  HN  ARG    37      37.002 -37.036  29.758  1.00  0.00      A   
ATOM    547  CA  ARG    37      38.946 -36.715  30.374  1.00  0.00      A   
ATOM    548  HA  ARG    37      39.736 -36.128  29.929  1.00  0.00      A   
ATOM    549  CB  ARG    37      38.430 -35.877  31.584  1.00  0.00      A   
ATOM    550  HB1 ARG    37      39.074 -35.698  32.472  1.00  0.00      A   
ATOM    551  HB2 ARG    37      37.572 -36.452  31.994  1.00  0.00      A   
ATOM    552  CG  ARG    37      38.162 -34.395  31.183  1.00  0.00      A   
ATOM    553  HG1 ARG    37      37.855 -34.485  30.119  1.00  0.00      A   
ATOM    554  HG2 ARG    37      39.102 -33.805  31.123  1.00  0.00      A   
ATOM    555  CD  ARG    37      37.231 -33.472  31.997  1.00  0.00      A   
ATOM    556  HD1 ARG    37      37.065 -32.587  31.346  1.00  0.00      A   
ATOM    557  HD2 ARG    37      37.591 -33.207  33.014  1.00  0.00      A   
ATOM    558  NE  ARG    37      35.934 -34.193  32.135  1.00  0.00      A   
ATOM    559  HE  ARG    37      35.811 -35.042  31.621  1.00  0.00      A   
ATOM    560  CZ  ARG    37      34.890 -33.669  32.722  1.00  0.00      A   
ATOM    561  NH1 ARG    37      34.768 -32.409  32.973  1.00  0.00      A   
ATOM    562 HH11 ARG    37      35.495 -31.758  32.752  1.00  0.00      A   
ATOM    563 HH12 ARG    37      33.835 -32.146  33.218  1.00  0.00      A   
ATOM    564  NH2 ARG    37      33.867 -34.492  32.881  1.00  0.00      A   
ATOM    565 HH21 ARG    37      34.050 -35.425  32.570  1.00  0.00      A   
ATOM    566 HH22 ARG    37      33.000 -34.152  33.245  1.00  0.00      A   
ATOM    567  C   ARG    37      39.572 -38.060  30.828  1.00  0.00      A   
ATOM    568  O   ARG    37      38.990 -39.063  31.161  1.00  0.00      A   
ATOM    569  N   MET    38      40.911 -38.123  30.765  1.00  0.00      A   
ATOM    570  HN  MET    38      41.410 -37.321  30.445  1.00  0.00      A   
ATOM    571  CA  MET    38      41.590 -39.303  31.068  1.00  0.00      A   
ATOM    572  HA  MET    38      41.075 -40.122  30.587  1.00  0.00      A   
ATOM    573  CB  MET    38      43.100 -39.217  30.565  1.00  0.00      A   
ATOM    574  HB1 MET    38      43.600 -40.136  30.938  1.00  0.00      A   
ATOM    575  HB2 MET    38      43.604 -38.297  30.932  1.00  0.00      A   
ATOM    576  CG  MET    38      43.234 -39.216  29.091  1.00  0.00      A   
ATOM    577  HG1 MET    38      42.559 -39.980  28.648  1.00  0.00      A   
ATOM    578  HG2 MET    38      44.210 -39.693  28.861  1.00  0.00      A   
ATOM    579  SD  MET    38      42.798 -37.670  28.261  1.00  0.00      A   
ATOM    580  CE  MET    38      43.063 -38.490  26.683  1.00  0.00      A   
ATOM    581  HE1 MET    38      44.118 -38.813  26.551  1.00  0.00      A   
ATOM    582  HE2 MET    38      42.660 -37.852  25.868  1.00  0.00      A   
ATOM    583  HE3 MET    38      42.465 -39.411  26.512  1.00  0.00      A   
ATOM    584  C   MET    38      41.521 -39.604  32.549  1.00  0.00      A   
ATOM    585  O   MET    38      41.438 -40.800  32.939  1.00  0.00      A   
ATOM    586  N   THR    39      41.587 -38.587  33.384  1.00  0.00      A   
ATOM    587  HN  THR    39      41.764 -37.656  33.075  1.00  0.00      A   
ATOM    588  CA  THR    39      41.352 -38.711  34.802  1.00  0.00      A   
ATOM    589  HA  THR    39      41.174 -39.723  35.134  1.00  0.00      A   
ATOM    590  CB  THR    39      42.572 -38.279  35.586  1.00  0.00      A   
ATOM    591  HB  THR    39      42.307 -38.448  36.652  1.00  0.00      A   
ATOM    592  OG1 THR    39      42.952 -36.887  35.418  1.00  0.00      A   
ATOM    593  HG1 THR    39      42.123 -36.411  35.333  1.00  0.00      A   
ATOM    594  CG2 THR    39      43.801 -39.245  35.287  1.00  0.00      A   
ATOM    595 HG21 THR    39      44.162 -39.261  34.236  1.00  0.00      A   
ATOM    596 HG22 THR    39      43.365 -40.242  35.513  1.00  0.00      A   
ATOM    597 HG23 THR    39      44.604 -39.033  36.025  1.00  0.00      A   
ATOM    598  C   THR    39      40.159 -37.759  35.125  1.00  0.00      A   
ATOM    599  O   THR    39      40.333 -36.504  35.060  1.00  0.00      A   
ATOM    600  N   PRO    40      38.929 -38.228  35.374  1.00  0.00      A   
ATOM    601  CD  PRO    40      38.544 -39.585  35.099  1.00  0.00      A   
ATOM    602  HD1 PRO    40      39.153 -40.198  35.796  1.00  0.00      A   
ATOM    603  HD2 PRO    40      38.767 -39.828  34.038  1.00  0.00      A   
ATOM    604  CA  PRO    40      37.775 -37.284  35.396  1.00  0.00      A   
ATOM    605  HA  PRO    40      37.954 -36.504  34.672  1.00  0.00      A   
ATOM    606  CB  PRO    40      36.661 -38.124  34.968  1.00  0.00      A   
ATOM    607  HB1 PRO    40      36.507 -38.081  33.869  1.00  0.00      A   
ATOM    608  HB2 PRO    40      35.700 -37.877  35.467  1.00  0.00      A   
ATOM    609  CG  PRO    40      37.022 -39.576  35.296  1.00  0.00      A   
ATOM    610  HG1 PRO    40      36.745 -39.819  36.345  1.00  0.00      A   
ATOM    611  HG2 PRO    40      36.491 -40.294  34.635  1.00  0.00      A   
ATOM    612  C   PRO    40      37.592 -36.718  36.766  1.00  0.00      A   
ATOM    613  O   PRO    40      38.200 -37.199  37.718  1.00  0.00      A   
ATOM    614  N   PRO    41      36.759 -35.713  36.935  1.00  0.00      A   
ATOM    615  CD  PRO    41      36.127 -34.930  35.886  1.00  0.00      A   
ATOM    616  HD1 PRO    41      35.655 -35.506  35.062  1.00  0.00      A   
ATOM    617  HD2 PRO    41      36.844 -34.209  35.436  1.00  0.00      A   
ATOM    618  CA  PRO    41      36.078 -35.418  38.257  1.00  0.00      A   
ATOM    619  HA  PRO    41      36.834 -35.385  39.027  1.00  0.00      A   
ATOM    620  CB  PRO    41      35.473 -34.077  37.940  1.00  0.00      A   
ATOM    621  HB1 PRO    41      36.230 -33.270  38.037  1.00  0.00      A   
ATOM    622  HB2 PRO    41      34.675 -33.637  38.576  1.00  0.00      A   
ATOM    623  CG  PRO    41      34.985 -34.207  36.545  1.00  0.00      A   
ATOM    624  HG1 PRO    41      34.041 -34.787  36.471  1.00  0.00      A   
ATOM    625  HG2 PRO    41      34.710 -33.164  36.278  1.00  0.00      A   
ATOM    626  C   PRO    41      35.157 -36.508  38.683  1.00  0.00      A   
ATOM    627  O   PRO    41      34.350 -36.976  37.826  1.00  0.00      A   
ATOM    628  N   GLY    42      35.258 -37.024  39.922  1.00  0.00      A   
ATOM    629  HN  GLY    42      35.830 -36.751  40.692  1.00  0.00      A   
ATOM    630  CA  GLY    42      34.454 -38.087  40.488  1.00  0.00      A   
ATOM    631  HA1 GLY    42      33.472 -37.945  40.063  1.00  0.00      A   
ATOM    632  HA2 GLY    42      34.452 -38.015  41.566  1.00  0.00      A   
ATOM    633  C   GLY    42      34.760 -39.601  40.122  1.00  0.00      A   
ATOM    634  O   GLY    42      33.832 -40.396  40.334  1.00  0.00      A   
ATOM    635  N   LEU    43      35.993 -40.021  39.701  1.00  0.00      A   
ATOM    636  HN  LEU    43      36.656 -39.287  39.577  1.00  0.00      A   
ATOM    637  CA  LEU    43      36.345 -41.388  39.411  1.00  0.00      A   
ATOM    638  HA  LEU    43      35.551 -41.919  38.908  1.00  0.00      A   
ATOM    639  CB  LEU    43      37.644 -41.565  38.569  1.00  0.00      A   
ATOM    640  HB1 LEU    43      38.490 -41.396  39.269  1.00  0.00      A   
ATOM    641  HB2 LEU    43      37.817 -40.861  37.727  1.00  0.00      A   
ATOM    642  CG  LEU    43      37.925 -42.934  37.872  1.00  0.00      A   
ATOM    643  HG  LEU    43      38.007 -43.691  38.681  1.00  0.00      A   
ATOM    644  CD1 LEU    43      36.973 -43.412  36.820  1.00  0.00      A   
ATOM    645 HD11 LEU    43      37.121 -42.921  35.834  1.00  0.00      A   
ATOM    646 HD12 LEU    43      35.933 -43.277  37.187  1.00  0.00      A   
ATOM    647 HD13 LEU    43      37.190 -44.491  36.672  1.00  0.00      A   
ATOM    648  CD2 LEU    43      39.346 -42.761  37.278  1.00  0.00      A   
ATOM    649 HD21 LEU    43      39.509 -41.792  36.759  1.00  0.00      A   
ATOM    650 HD22 LEU    43      39.668 -43.565  36.582  1.00  0.00      A   
ATOM    651 HD23 LEU    43      40.110 -42.760  38.084  1.00  0.00      A   
ATOM    652  C   LEU    43      36.467 -42.188  40.677  1.00  0.00      A   
ATOM    653  O   LEU    43      36.190 -43.388  40.667  1.00  0.00      A   
ATOM    654  N   ASP    44      36.776 -41.511  41.869  1.00  0.00      A   
ATOM    655  HN  ASP    44      37.074 -40.560  41.887  1.00  0.00      A   
ATOM    656  CA  ASP    44      36.924 -42.209  43.187  1.00  0.00      A   
ATOM    657  HA  ASP    44      37.248 -43.232  43.065  1.00  0.00      A   
ATOM    658  CB  ASP    44      37.890 -41.445  44.138  1.00  0.00      A   
ATOM    659  HB1 ASP    44      38.949 -41.640  43.864  1.00  0.00      A   
ATOM    660  HB2 ASP    44      37.715 -41.925  45.125  1.00  0.00      A   
ATOM    661  CG  ASP    44      37.729 -39.921  44.109  1.00  0.00      A   
ATOM    662  OD1 ASP    44      36.699 -39.293  43.830  1.00  0.00      A   
ATOM    663  OD2 ASP    44      38.690 -39.282  44.578  1.00  0.00      A   
ATOM    664  C   ASP    44      35.535 -42.276  43.834  1.00  0.00      A   
ATOM    665  O   ASP    44      35.470 -42.790  44.939  1.00  0.00      A   
ATOM    666  N   LYS    45      34.443 -41.823  43.323  1.00  0.00      A   
ATOM    667  HN  LYS    45      34.441 -41.322  42.462  1.00  0.00      A   
ATOM    668  CA  LYS    45      33.168 -41.948  43.985  1.00  0.00      A   
ATOM    669  HA  LYS    45      33.272 -42.300  45.001  1.00  0.00      A   
ATOM    670  CB  LYS    45      32.243 -40.678  43.849  1.00  0.00      A   
ATOM    671  HB1 LYS    45      31.339 -40.851  44.471  1.00  0.00      A   
ATOM    672  HB2 LYS    45      31.867 -40.527  42.814  1.00  0.00      A   
ATOM    673  CG  LYS    45      32.893 -39.271  44.193  1.00  0.00      A   
ATOM    674  HG1 LYS    45      32.101 -38.493  44.202  1.00  0.00      A   
ATOM    675  HG2 LYS    45      33.737 -39.009  43.519  1.00  0.00      A   
ATOM    676  CD  LYS    45      33.449 -39.204  45.703  1.00  0.00      A   
ATOM    677  HD1 LYS    45      33.809 -40.122  46.215  1.00  0.00      A   
ATOM    678  HD2 LYS    45      32.576 -38.933  46.334  1.00  0.00      A   
ATOM    679  CE  LYS    45      34.389 -38.014  45.928  1.00  0.00      A   
ATOM    680  HE1 LYS    45      34.073 -37.563  46.893  1.00  0.00      A   
ATOM    681  HE2 LYS    45      34.230 -37.206  45.182  1.00  0.00      A   
ATOM    682  NZ  LYS    45      35.837 -38.439  46.049  1.00  0.00      A   
ATOM    683  HZ1 LYS    45      36.371 -37.635  46.437  1.00  0.00      A   
ATOM    684  HZ2 LYS    45      36.259 -38.683  45.131  1.00  0.00      A   
ATOM    685  HZ3 LYS    45      35.915 -39.280  46.656  1.00  0.00      A   
ATOM    686  C   LYS    45      32.460 -43.002  43.212  1.00  0.00      A   
ATOM    687  O   LYS    45      31.369 -43.424  43.563  1.00  0.00      A   
ATOM    688  N   LEU    46      33.007 -43.480  42.077  1.00  0.00      A   
ATOM    689  HN  LEU    46      33.935 -43.203  41.840  1.00  0.00      A   
ATOM    690  CA  LEU    46      32.177 -44.366  41.219  1.00  0.00      A   
ATOM    691  HA  LEU    46      31.203 -43.902  41.180  1.00  0.00      A   
ATOM    692  CB  LEU    46      32.781 -44.261  39.783  1.00  0.00      A   
ATOM    693  HB1 LEU    46      33.880 -44.389  39.883  1.00  0.00      A   
ATOM    694  HB2 LEU    46      32.584 -43.269  39.322  1.00  0.00      A   
ATOM    695  CG  LEU    46      32.508 -45.333  38.737  1.00  0.00      A   
ATOM    696  HG  LEU    46      32.950 -46.293  39.079  1.00  0.00      A   
ATOM    697  CD1 LEU    46      31.091 -45.511  38.416  1.00  0.00      A   
ATOM    698 HD11 LEU    46      30.903 -46.218  37.580  1.00  0.00      A   
ATOM    699 HD12 LEU    46      30.572 -44.573  38.126  1.00  0.00      A   
ATOM    700 HD13 LEU    46      30.647 -46.049  39.281  1.00  0.00      A   
ATOM    701  CD2 LEU    46      33.327 -44.898  37.540  1.00  0.00      A   
ATOM    702 HD21 LEU    46      32.803 -43.993  37.162  1.00  0.00      A   
ATOM    703 HD22 LEU    46      33.347 -45.597  36.676  1.00  0.00      A   
ATOM    704 HD23 LEU    46      34.362 -44.523  37.694  1.00  0.00      A   
ATOM    705  C   LEU    46      32.024 -45.882  41.690  1.00  0.00      A   
ATOM    706  O   LEU    46      33.059 -46.506  41.960  1.00  0.00      A   
ATOM    707  N   PRO    47      30.828 -46.406  41.749  1.00  0.00      A   
ATOM    708  CD  PRO    47      29.578 -45.676  41.775  1.00  0.00      A   
ATOM    709  HD1 PRO    47      29.451 -45.112  40.827  1.00  0.00      A   
ATOM    710  HD2 PRO    47      29.606 -44.978  42.639  1.00  0.00      A   
ATOM    711  CA  PRO    47      30.492 -47.846  41.878  1.00  0.00      A   
ATOM    712  HA  PRO    47      30.603 -48.038  42.935  1.00  0.00      A   
ATOM    713  CB  PRO    47      29.056 -47.890  41.380  1.00  0.00      A   
ATOM    714  HB1 PRO    47      28.582 -48.846  41.690  1.00  0.00      A   
ATOM    715  HB2 PRO    47      28.876 -47.794  40.288  1.00  0.00      A   
ATOM    716  CG  PRO    47      28.409 -46.633  42.022  1.00  0.00      A   
ATOM    717  HG1 PRO    47      27.431 -46.273  41.637  1.00  0.00      A   
ATOM    718  HG2 PRO    47      28.265 -46.746  43.118  1.00  0.00      A   
ATOM    719  C   PRO    47      31.400 -48.798  41.050  1.00  0.00      A   
ATOM    720  O   PRO    47      31.627 -48.538  39.887  1.00  0.00      A   
ATOM    721  N   GLU    48      31.874 -49.918  41.680  1.00  0.00      A   
ATOM    722  HN  GLU    48      31.734 -49.988  42.664  1.00  0.00      A   
ATOM    723  CA  GLU    48      32.673 -50.882  40.928  1.00  0.00      A   
ATOM    724  HA  GLU    48      33.258 -50.340  40.200  1.00  0.00      A   
ATOM    725  CB  GLU    48      33.590 -51.599  41.964  1.00  0.00      A   
ATOM    726  HB1 GLU    48      34.222 -50.765  42.339  1.00  0.00      A   
ATOM    727  HB2 GLU    48      34.326 -52.178  41.367  1.00  0.00      A   
ATOM    728  CG  GLU    48      32.886 -52.496  42.990  1.00  0.00      A   
ATOM    729  HG1 GLU    48      33.540 -53.340  43.297  1.00  0.00      A   
ATOM    730  HG2 GLU    48      32.075 -52.955  42.385  1.00  0.00      A   
ATOM    731  CD  GLU    48      32.382 -51.753  44.176  1.00  0.00      A   
ATOM    732  OE1 GLU    48      33.150 -51.420  45.111  1.00  0.00      A   
ATOM    733  OE2 GLU    48      31.169 -51.480  44.275  1.00  0.00      A   
ATOM    734  C   GLU    48      31.780 -51.916  40.188  1.00  0.00      A   
ATOM    735  O   GLU    48      32.358 -52.806  39.542  1.00  0.00      A   
ATOM    736  N   ALA    49      30.429 -51.797  40.153  1.00  0.00      A   
ATOM    737  HN  ALA    49      29.905 -51.398  40.901  1.00  0.00      A   
ATOM    738  CA  ALA    49      29.633 -52.602  39.218  1.00  0.00      A   
ATOM    739  HA  ALA    49      30.091 -53.577  39.140  1.00  0.00      A   
ATOM    740  CB  ALA    49      28.260 -52.901  39.702  1.00  0.00      A   
ATOM    741  HB1 ALA    49      27.714 -51.938  39.793  1.00  0.00      A   
ATOM    742  HB2 ALA    49      28.210 -53.273  40.748  1.00  0.00      A   
ATOM    743  HB3 ALA    49      27.673 -53.646  39.123  1.00  0.00      A   
ATOM    744  C   ALA    49      29.523 -52.029  37.838  1.00  0.00      A   
ATOM    745  O   ALA    49      29.569 -52.690  36.803  1.00  0.00      A   
ATOM    746  N   VAL    50      29.485 -50.677  37.892  1.00  0.00      A   
ATOM    747  HN  VAL    50      29.607 -50.206  38.762  1.00  0.00      A   
ATOM    748  CA  VAL    50      29.263 -49.817  36.731  1.00  0.00      A   
ATOM    749  HA  VAL    50      28.373 -50.220  36.271  1.00  0.00      A   
ATOM    750  CB  VAL    50      28.797 -48.438  37.244  1.00  0.00      A   
ATOM    751  HB  VAL    50      29.446 -48.145  38.097  1.00  0.00      A   
ATOM    752  CG1 VAL    50      28.800 -47.294  36.213  1.00  0.00      A   
ATOM    753 HG11 VAL    50      28.464 -47.716  35.242  1.00  0.00      A   
ATOM    754 HG12 VAL    50      29.825 -46.941  35.970  1.00  0.00      A   
ATOM    755 HG13 VAL    50      28.235 -46.388  36.520  1.00  0.00      A   
ATOM    756  CG2 VAL    50      27.377 -48.593  37.831  1.00  0.00      A   
ATOM    757 HG21 VAL    50      27.338 -49.384  38.611  1.00  0.00      A   
ATOM    758 HG22 VAL    50      26.707 -48.994  37.041  1.00  0.00      A   
ATOM    759 HG23 VAL    50      26.953 -47.606  38.115  1.00  0.00      A   
ATOM    760  C   VAL    50      30.392 -49.818  35.773  1.00  0.00      A   
ATOM    761  O   VAL    50      31.540 -49.687  36.165  1.00  0.00      A   
ATOM    762  N   GLU    51      30.173 -50.006  34.430  1.00  0.00      A   
ATOM    763  HN  GLU    51      29.262 -50.182  34.066  1.00  0.00      A   
ATOM    764  CA  GLU    51      31.285 -49.850  33.511  1.00  0.00      A   
ATOM    765  HA  GLU    51      32.208 -50.234  33.920  1.00  0.00      A   
ATOM    766  CB  GLU    51      30.896 -50.491  32.128  1.00  0.00      A   
ATOM    767  HB1 GLU    51      31.637 -50.198  31.354  1.00  0.00      A   
ATOM    768  HB2 GLU    51      29.906 -50.139  31.767  1.00  0.00      A   
ATOM    769  CG  GLU    51      30.715 -52.032  32.148  1.00  0.00      A   
ATOM    770  HG1 GLU    51      29.906 -52.317  32.855  1.00  0.00      A   
ATOM    771  HG2 GLU    51      31.642 -52.531  32.504  1.00  0.00      A   
ATOM    772  CD  GLU    51      30.407 -52.478  30.754  1.00  0.00      A   
ATOM    773  OE1 GLU    51      31.227 -53.342  30.324  1.00  0.00      A   
ATOM    774  OE2 GLU    51      29.468 -51.896  30.174  1.00  0.00      A   
ATOM    775  C   GLU    51      31.745 -48.422  33.261  1.00  0.00      A   
ATOM    776  O   GLU    51      30.919 -47.464  33.353  1.00  0.00      A   
ATOM    777  N   ARG    52      33.036 -48.303  33.000  1.00  0.00      A   
ATOM    778  HN  ARG    52      33.668 -49.071  32.937  1.00  0.00      A   
ATOM    779  CA  ARG    52      33.499 -46.928  32.757  1.00  0.00      A   
ATOM    780  HA  ARG    52      32.687 -46.308  32.408  1.00  0.00      A   
ATOM    781  CB  ARG    52      34.090 -46.229  34.027  1.00  0.00      A   
ATOM    782  HB1 ARG    52      33.392 -46.542  34.833  1.00  0.00      A   
ATOM    783  HB2 ARG    52      34.106 -45.124  33.908  1.00  0.00      A   
ATOM    784  CG  ARG    52      35.483 -46.636  34.479  1.00  0.00      A   
ATOM    785  HG1 ARG    52      35.722 -46.159  35.453  1.00  0.00      A   
ATOM    786  HG2 ARG    52      36.323 -46.330  33.818  1.00  0.00      A   
ATOM    787  CD  ARG    52      35.764 -48.101  34.820  1.00  0.00      A   
ATOM    788  HD1 ARG    52      36.784 -48.215  35.246  1.00  0.00      A   
ATOM    789  HD2 ARG    52      35.762 -48.758  33.924  1.00  0.00      A   
ATOM    790  NE  ARG    52      34.815 -48.664  35.838  1.00  0.00      A   
ATOM    791  HE  ARG    52      33.958 -48.994  35.443  1.00  0.00      A   
ATOM    792  CZ  ARG    52      34.954 -48.578  37.157  1.00  0.00      A   
ATOM    793  NH1 ARG    52      36.023 -48.103  37.756  1.00  0.00      A   
ATOM    794 HH11 ARG    52      36.876 -47.829  37.312  1.00  0.00      A   
ATOM    795 HH12 ARG    52      36.089 -47.991  38.748  1.00  0.00      A   
ATOM    796  NH2 ARG    52      33.895 -48.983  37.904  1.00  0.00      A   
ATOM    797 HH21 ARG    52      33.071 -49.309  37.441  1.00  0.00      A   
ATOM    798 HH22 ARG    52      33.895 -48.868  38.898  1.00  0.00      A   
ATOM    799  C   ARG    52      34.461 -46.999  31.582  1.00  0.00      A   
ATOM    800  O   ARG    52      35.006 -48.082  31.316  1.00  0.00      A   
ATOM    801  N   HSE    53      34.731 -45.872  30.782  1.00  0.00      A   
ATOM    802  HN  HSE    53      34.341 -44.993  31.045  1.00  0.00      A   
ATOM    803  CA  HSE    53      35.764 -45.791  29.764  1.00  0.00      A   
ATOM    804  HA  HSE    53      36.603 -46.459  29.895  1.00  0.00      A   
ATOM    805  CB  HSE    53      35.164 -45.975  28.332  1.00  0.00      A   
ATOM    806  HB1 HSE    53      34.363 -45.228  28.146  1.00  0.00      A   
ATOM    807  HB2 HSE    53      34.671 -46.969  28.280  1.00  0.00      A   
ATOM    808  ND1 HSE    53      37.449 -46.660  27.410  1.00  0.00      A   
ATOM    809  CG  HSE    53      36.215 -45.981  27.250  1.00  0.00      A   
ATOM    810  CE1 HSE    53      38.308 -46.128  26.592  1.00  0.00      A   
ATOM    811  HE1 HSE    53      39.348 -46.434  26.480  1.00  0.00      A   
ATOM    812  NE2 HSE    53      37.614 -45.263  25.791  1.00  0.00      A   
ATOM    813  HE2 HSE    53      37.959 -44.677  25.059  1.00  0.00      A   
ATOM    814  CD2 HSE    53      36.305 -45.160  26.168  1.00  0.00      A   
ATOM    815  HD2 HSE    53      35.566 -44.452  25.815  1.00  0.00      A   
ATOM    816  C   HSE    53      36.262 -44.407  29.780  1.00  0.00      A   
ATOM    817  O   HSE    53      35.451 -43.462  29.830  1.00  0.00      A   
ATOM    818  N   THR    54      37.578 -44.208  29.704  1.00  0.00      A   
ATOM    819  HN  THR    54      38.122 -45.037  29.603  1.00  0.00      A   
ATOM    820  CA  THR    54      38.175 -42.971  29.956  1.00  0.00      A   
ATOM    821  HA  THR    54      37.452 -42.176  29.852  1.00  0.00      A   
ATOM    822  CB  THR    54      38.865 -42.765  31.282  1.00  0.00      A   
ATOM    823  HB  THR    54      39.522 -41.869  31.295  1.00  0.00      A   
ATOM    824  OG1 THR    54      39.730 -43.848  31.645  1.00  0.00      A   
ATOM    825  HG1 THR    54      40.546 -43.705  31.161  1.00  0.00      A   
ATOM    826  CG2 THR    54      37.850 -42.644  32.451  1.00  0.00      A   
ATOM    827 HG21 THR    54      36.943 -43.283  32.404  1.00  0.00      A   
ATOM    828 HG22 THR    54      37.606 -41.567  32.571  1.00  0.00      A   
ATOM    829 HG23 THR    54      38.288 -42.902  33.439  1.00  0.00      A   
ATOM    830  C   THR    54      39.139 -42.665  28.880  1.00  0.00      A   
ATOM    831  O   THR    54      40.203 -43.222  28.593  1.00  0.00      A   
ATOM    832  N   GLY    55      38.831 -41.557  28.163  1.00  0.00      A   
ATOM    833  HN  GLY    55      37.930 -41.141  28.257  1.00  0.00      A   
ATOM    834  CA  GLY    55      39.794 -40.703  27.405  1.00  0.00      A   
ATOM    835  HA1 GLY    55      40.816 -41.050  27.443  1.00  0.00      A   
ATOM    836  HA2 GLY    55      39.683 -39.700  27.789  1.00  0.00      A   
ATOM    837  C   GLY    55      39.371 -40.503  25.993  1.00  0.00      A   
ATOM    838  O   GLY    55      39.947 -39.689  25.313  1.00  0.00      A   
ATOM    839  N   SER    56      38.391 -41.241  25.580  1.00  0.00      A   
ATOM    840  HN  SER    56      37.825 -41.845  26.135  1.00  0.00      A   
ATOM    841  CA  SER    56      37.809 -41.160  24.238  1.00  0.00      A   
ATOM    842  HA  SER    56      37.795 -40.152  23.850  1.00  0.00      A   
ATOM    843  CB  SER    56      38.550 -42.102  23.267  1.00  0.00      A   
ATOM    844  HB1 SER    56      39.594 -41.726  23.212  1.00  0.00      A   
ATOM    845  HB2 SER    56      38.129 -42.142  22.239  1.00  0.00      A   
ATOM    846  OG  SER    56      38.643 -43.474  23.719  1.00  0.00      A   
ATOM    847  HG1 SER    56      39.516 -43.466  24.118  1.00  0.00      A   
ATOM    848  C   SER    56      36.366 -41.456  24.131  1.00  0.00      A   
ATOM    849  O   SER    56      35.964 -42.192  24.924  1.00  0.00      A   
ATOM    850  N   LEU    57      35.589 -40.782  23.255  1.00  0.00      A   
ATOM    851  HN  LEU    57      36.008 -40.156  22.600  1.00  0.00      A   
ATOM    852  CA  LEU    57      34.181 -41.029  23.155  1.00  0.00      A   
ATOM    853  HA  LEU    57      33.697 -41.326  24.074  1.00  0.00      A   
ATOM    854  CB  LEU    57      33.522 -39.701  22.614  1.00  0.00      A   
ATOM    855  HB1 LEU    57      33.701 -39.570  21.525  1.00  0.00      A   
ATOM    856  HB2 LEU    57      34.139 -38.917  23.104  1.00  0.00      A   
ATOM    857  CG  LEU    57      32.031 -39.598  22.954  1.00  0.00      A   
ATOM    858  HG  LEU    57      31.504 -40.576  22.929  1.00  0.00      A   
ATOM    859  CD1 LEU    57      31.856 -39.086  24.386  1.00  0.00      A   
ATOM    860 HD11 LEU    57      32.470 -39.669  25.104  1.00  0.00      A   
ATOM    861 HD12 LEU    57      30.815 -39.151  24.768  1.00  0.00      A   
ATOM    862 HD13 LEU    57      32.221 -38.040  24.478  1.00  0.00      A   
ATOM    863  CD2 LEU    57      31.351 -38.694  22.001  1.00  0.00      A   
ATOM    864 HD21 LEU    57      31.386 -39.152  20.990  1.00  0.00      A   
ATOM    865 HD22 LEU    57      31.675 -37.633  21.939  1.00  0.00      A   
ATOM    866 HD23 LEU    57      30.287 -38.719  22.321  1.00  0.00      A   
ATOM    867  C   LEU    57      34.027 -42.116  22.136  1.00  0.00      A   
ATOM    868  O   LEU    57      34.632 -42.090  21.046  1.00  0.00      A   
ATOM    869  N   ASN    58      33.355 -43.155  22.511  1.00  0.00      A   
ATOM    870  HN  ASN    58      32.790 -43.090  23.329  1.00  0.00      A   
ATOM    871  CA  ASN    58      33.451 -44.411  22.008  1.00  0.00      A   
ATOM    872  HA  ASN    58      34.346 -44.505  21.411  1.00  0.00      A   
ATOM    873  CB  ASN    58      33.616 -45.417  23.121  1.00  0.00      A   
ATOM    874  HB1 ASN    58      32.640 -45.381  23.650  1.00  0.00      A   
ATOM    875  HB2 ASN    58      34.469 -45.213  23.802  1.00  0.00      A   
ATOM    876  CG  ASN    58      33.676 -46.855  22.634  1.00  0.00      A   
ATOM    877  OD1 ASN    58      32.639 -47.566  22.587  1.00  0.00      A   
ATOM    878  ND2 ASN    58      34.864 -47.522  22.455  1.00  0.00      A   
ATOM    879 HD21 ASN    58      34.917 -48.458  22.108  1.00  0.00      A   
ATOM    880 HD22 ASN    58      35.680 -46.970  22.627  1.00  0.00      A   
ATOM    881  C   ASN    58      32.270 -44.637  21.047  1.00  0.00      A   
ATOM    882  O   ASN    58      31.109 -44.514  21.405  1.00  0.00      A   
ATOM    883  N   ASP    59      32.549 -44.820  19.722  1.00  0.00      A   
ATOM    884  HN  ASP    59      33.468 -44.943  19.356  1.00  0.00      A   
ATOM    885  CA  ASP    59      31.434 -44.959  18.728  1.00  0.00      A   
ATOM    886  HA  ASP    59      30.653 -44.219  18.826  1.00  0.00      A   
ATOM    887  CB  ASP    59      32.050 -44.952  17.289  1.00  0.00      A   
ATOM    888  HB1 ASP    59      31.205 -44.960  16.568  1.00  0.00      A   
ATOM    889  HB2 ASP    59      32.660 -45.879  17.225  1.00  0.00      A   
ATOM    890  CG  ASP    59      32.868 -43.711  17.082  1.00  0.00      A   
ATOM    891  OD1 ASP    59      32.444 -42.588  17.545  1.00  0.00      A   
ATOM    892  OD2 ASP    59      33.896 -43.787  16.310  1.00  0.00      A   
ATOM    893  C   ASP    59      30.530 -46.204  18.990  1.00  0.00      A   
ATOM    894  O   ASP    59      29.319 -46.101  18.997  1.00  0.00      A   
ATOM    895  N   GLU    60      31.134 -47.377  19.306  1.00  0.00      A   
ATOM    896  HN  GLU    60      32.103 -47.495  19.103  1.00  0.00      A   
ATOM    897  CA  GLU    60      30.379 -48.528  19.688  1.00  0.00      A   
ATOM    898  HA  GLU    60      29.700 -48.767  18.883  1.00  0.00      A   
ATOM    899  CB  GLU    60      31.368 -49.609  20.193  1.00  0.00      A   
ATOM    900  HB1 GLU    60      32.145 -49.181  20.862  1.00  0.00      A   
ATOM    901  HB2 GLU    60      32.012 -49.925  19.345  1.00  0.00      A   
ATOM    902  CG  GLU    60      30.832 -50.918  20.773  1.00  0.00      A   
ATOM    903  HG1 GLU    60      30.010 -51.370  20.176  1.00  0.00      A   
ATOM    904  HG2 GLU    60      30.484 -50.748  21.814  1.00  0.00      A   
ATOM    905  CD  GLU    60      31.835 -52.017  20.895  1.00  0.00      A   
ATOM    906  OE1 GLU    60      32.802 -51.887  21.715  1.00  0.00      A   
ATOM    907  OE2 GLU    60      31.833 -53.090  20.235  1.00  0.00      A   
ATOM    908  C   GLU    60      29.444 -48.302  20.813  1.00  0.00      A   
ATOM    909  O   GLU    60      28.261 -48.715  20.755  1.00  0.00      A   
ATOM    910  N   TRP    61      29.818 -47.666  21.954  1.00  0.00      A   
ATOM    911  HN  TRP    61      30.708 -47.273  22.171  1.00  0.00      A   
ATOM    912  CA  TRP    61      28.910 -47.304  23.041  1.00  0.00      A   
ATOM    913  HA  TRP    61      28.526 -48.206  23.495  1.00  0.00      A   
ATOM    914  CB  TRP    61      29.667 -46.752  24.299  1.00  0.00      A   
ATOM    915  HB1 TRP    61      28.910 -46.189  24.886  1.00  0.00      A   
ATOM    916  HB2 TRP    61      30.379 -46.018  23.866  1.00  0.00      A   
ATOM    917  CG  TRP    61      30.335 -47.709  25.112  1.00  0.00      A   
ATOM    918  CD1 TRP    61      30.683 -48.985  24.794  1.00  0.00      A   
ATOM    919  HD1 TRP    61      30.543 -49.474  23.841  1.00  0.00      A   
ATOM    920  NE1 TRP    61      31.451 -49.504  25.806  1.00  0.00      A   
ATOM    921  HE1 TRP    61      31.696 -50.445  25.890  1.00  0.00      A   
ATOM    922  CE2 TRP    61      31.512 -48.601  26.810  1.00  0.00      A   
ATOM    923  CD2 TRP    61      30.720 -47.475  26.462  1.00  0.00      A   
ATOM    924  CE3 TRP    61      30.722 -46.331  27.264  1.00  0.00      A   
ATOM    925  HE3 TRP    61      30.298 -45.373  27.002  1.00  0.00      A   
ATOM    926  CZ3 TRP    61      31.423 -46.430  28.527  1.00  0.00      A   
ATOM    927  HZ3 TRP    61      31.440 -45.635  29.257  1.00  0.00      A   
ATOM    928  CZ2 TRP    61      32.099 -48.748  28.038  1.00  0.00      A   
ATOM    929  HZ2 TRP    61      32.518 -49.662  28.433  1.00  0.00      A   
ATOM    930  CH2 TRP    61      32.125 -47.562  28.822  1.00  0.00      A   
ATOM    931  HH2 TRP    61      32.496 -47.795  29.808  1.00  0.00      A   
ATOM    932  C   TRP    61      27.692 -46.467  22.661  1.00  0.00      A   
ATOM    933  O   TRP    61      26.589 -46.759  23.116  1.00  0.00      A   
ATOM    934  N   LEU    62      27.901 -45.492  21.784  1.00  0.00      A   
ATOM    935  HN  LEU    62      28.818 -45.446  21.395  1.00  0.00      A   
ATOM    936  CA  LEU    62      26.846 -44.676  21.207  1.00  0.00      A   
ATOM    937  HA  LEU    62      26.300 -44.333  22.073  1.00  0.00      A   
ATOM    938  CB  LEU    62      27.404 -43.516  20.330  1.00  0.00      A   
ATOM    939  HB1 LEU    62      26.618 -42.928  19.809  1.00  0.00      A   
ATOM    940  HB2 LEU    62      28.199 -44.030  19.747  1.00  0.00      A   
ATOM    941  CG  LEU    62      28.102 -42.430  21.163  1.00  0.00      A   
ATOM    942  HG  LEU    62      29.071 -42.869  21.481  1.00  0.00      A   
ATOM    943  CD1 LEU    62      28.509 -41.211  20.264  1.00  0.00      A   
ATOM    944 HD11 LEU    62      27.702 -40.815  19.611  1.00  0.00      A   
ATOM    945 HD12 LEU    62      29.326 -41.630  19.640  1.00  0.00      A   
ATOM    946 HD13 LEU    62      28.962 -40.355  20.809  1.00  0.00      A   
ATOM    947  CD2 LEU    62      27.353 -41.986  22.408  1.00  0.00      A   
ATOM    948 HD21 LEU    62      27.307 -42.746  23.217  1.00  0.00      A   
ATOM    949 HD22 LEU    62      26.372 -41.620  22.035  1.00  0.00      A   
ATOM    950 HD23 LEU    62      27.753 -41.021  22.785  1.00  0.00      A   
ATOM    951  C   LEU    62      25.884 -45.549  20.420  1.00  0.00      A   
ATOM    952  O   LEU    62      24.653 -45.365  20.486  1.00  0.00      A   
ATOM    953  N   MET    63      26.363 -46.510  19.643  1.00  0.00      A   
ATOM    954  HN  MET    63      27.346 -46.677  19.644  1.00  0.00      A   
ATOM    955  CA  MET    63      25.577 -47.379  18.741  1.00  0.00      A   
ATOM    956  HA  MET    63      24.824 -46.782  18.249  1.00  0.00      A   
ATOM    957  CB  MET    63      26.434 -47.815  17.444  1.00  0.00      A   
ATOM    958  HB1 MET    63      25.747 -48.540  16.960  1.00  0.00      A   
ATOM    959  HB2 MET    63      27.304 -48.363  17.865  1.00  0.00      A   
ATOM    960  CG  MET    63      26.856 -46.656  16.520  1.00  0.00      A   
ATOM    961  HG1 MET    63      27.391 -47.124  15.665  1.00  0.00      A   
ATOM    962  HG2 MET    63      27.684 -46.171  17.081  1.00  0.00      A   
ATOM    963  SD  MET    63      25.627 -45.384  16.142  1.00  0.00      A   
ATOM    964  CE  MET    63      24.979 -46.532  14.870  1.00  0.00      A   
ATOM    965  HE1 MET    63      25.747 -46.916  14.164  1.00  0.00      A   
ATOM    966  HE2 MET    63      24.126 -45.991  14.409  1.00  0.00      A   
ATOM    967  HE3 MET    63      24.580 -47.407  15.426  1.00  0.00      A   
ATOM    968  C   MET    63      24.745 -48.506  19.374  1.00  0.00      A   
ATOM    969  O   MET    63      23.614 -48.863  18.884  1.00  0.00      A   
ATOM    970  N   ALA    64      25.299 -49.132  20.434  1.00  0.00      A   
ATOM    971  HN  ALA    64      26.246 -48.961  20.692  1.00  0.00      A   
ATOM    972  CA  ALA    64      24.627 -50.294  21.057  1.00  0.00      A   
ATOM    973  HA  ALA    64      24.138 -50.819  20.250  1.00  0.00      A   
ATOM    974  CB  ALA    64      25.750 -51.147  21.739  1.00  0.00      A   
ATOM    975  HB1 ALA    64      26.180 -50.710  22.666  1.00  0.00      A   
ATOM    976  HB2 ALA    64      26.601 -51.373  21.062  1.00  0.00      A   
ATOM    977  HB3 ALA    64      25.361 -52.135  22.063  1.00  0.00      A   
ATOM    978  C   ALA    64      23.702 -49.874  22.218  1.00  0.00      A   
ATOM    979  O   ALA    64      23.091 -50.571  23.011  1.00  0.00      A   
ATOM    980  N   ALA    65      23.642 -48.537  22.407  1.00  0.00      A   
ATOM    981  HN  ALA    65      24.174 -48.012  21.746  1.00  0.00      A   
ATOM    982  CA  ALA    65      22.890 -47.858  23.434  1.00  0.00      A   
ATOM    983  HA  ALA    65      23.059 -48.503  24.284  1.00  0.00      A   
ATOM    984  CB  ALA    65      23.433 -46.479  23.864  1.00  0.00      A   
ATOM    985  HB1 ALA    65      22.883 -45.914  24.647  1.00  0.00      A   
ATOM    986  HB2 ALA    65      23.593 -45.747  23.044  1.00  0.00      A   
ATOM    987  HB3 ALA    65      24.416 -46.649  24.353  1.00  0.00      A   
ATOM    988  C   ALA    65      21.378 -47.832  23.089  1.00  0.00      A   
ATOM    989  O   ALA    65      20.986 -47.562  21.935  1.00  0.00      A   
ATOM    990  N   ASP    66      20.568 -48.112  24.066  1.00  0.00      A   
ATOM    991  HN  ASP    66      20.946 -48.512  24.897  1.00  0.00      A   
ATOM    992  CA  ASP    66      19.172 -47.856  24.027  1.00  0.00      A   
ATOM    993  HA  ASP    66      18.810 -47.714  23.020  1.00  0.00      A   
ATOM    994  CB  ASP    66      18.425 -49.025  24.746  1.00  0.00      A   
ATOM    995  HB1 ASP    66      17.321 -48.932  24.661  1.00  0.00      A   
ATOM    996  HB2 ASP    66      18.754 -49.099  25.805  1.00  0.00      A   
ATOM    997  CG  ASP    66      18.848 -50.264  24.139  1.00  0.00      A   
ATOM    998  OD1 ASP    66      18.640 -50.378  22.877  1.00  0.00      A   
ATOM    999  OD2 ASP    66      19.409 -51.234  24.805  1.00  0.00      A   
ATOM   1000  C   ASP    66      18.835 -46.537  24.733  1.00  0.00      A   
ATOM   1001  O   ASP    66      17.823 -45.991  24.439  1.00  0.00      A   
ATOM   1002  N   LEU    67      19.788 -45.992  25.579  1.00  0.00      A   
ATOM   1003  HN  LEU    67      20.625 -46.450  25.871  1.00  0.00      A   
ATOM   1004  CA  LEU    67      19.576 -44.703  26.190  1.00  0.00      A   
ATOM   1005  HA  LEU    67      18.978 -44.072  25.549  1.00  0.00      A   
ATOM   1006  CB  LEU    67      18.985 -44.786  27.666  1.00  0.00      A   
ATOM   1007  HB1 LEU    67      19.739 -45.166  28.388  1.00  0.00      A   
ATOM   1008  HB2 LEU    67      18.148 -45.505  27.792  1.00  0.00      A   
ATOM   1009  CG  LEU    67      18.327 -43.511  28.124  1.00  0.00      A   
ATOM   1010  HG  LEU    67      19.086 -42.718  28.293  1.00  0.00      A   
ATOM   1011  CD1 LEU    67      17.081 -43.104  27.246  1.00  0.00      A   
ATOM   1012 HD11 LEU    67      17.413 -43.149  26.187  1.00  0.00      A   
ATOM   1013 HD12 LEU    67      16.641 -42.091  27.365  1.00  0.00      A   
ATOM   1014 HD13 LEU    67      16.224 -43.805  27.336  1.00  0.00      A   
ATOM   1015  CD2 LEU    67      17.828 -43.803  29.549  1.00  0.00      A   
ATOM   1016 HD21 LEU    67      17.239 -42.948  29.944  1.00  0.00      A   
ATOM   1017 HD22 LEU    67      18.676 -44.023  30.231  1.00  0.00      A   
ATOM   1018 HD23 LEU    67      17.245 -44.748  29.525  1.00  0.00      A   
ATOM   1019  C   LEU    67      20.940 -44.023  26.276  1.00  0.00      A   
ATOM   1020  O   LEU    67      21.823 -44.610  26.834  1.00  0.00      A   
ATOM   1021  N   ILE    68      21.068 -42.738  25.848  1.00  0.00      A   
ATOM   1022  HN  ILE    68      20.365 -42.267  25.321  1.00  0.00      A   
ATOM   1023  CA  ILE    68      22.300 -41.948  25.941  1.00  0.00      A   
ATOM   1024  HA  ILE    68      23.132 -42.491  26.364  1.00  0.00      A   
ATOM   1025  CB  ILE    68      22.928 -41.587  24.571  1.00  0.00      A   
ATOM   1026  HB  ILE    68      22.150 -40.988  24.051  1.00  0.00      A   
ATOM   1027  CG2 ILE    68      24.241 -40.746  24.672  1.00  0.00      A   
ATOM   1028 HG21 ILE    68      24.788 -41.167  25.542  1.00  0.00      A   
ATOM   1029 HG22 ILE    68      23.971 -39.729  25.029  1.00  0.00      A   
ATOM   1030 HG23 ILE    68      24.807 -40.859  23.722  1.00  0.00      A   
ATOM   1031  CG1 ILE    68      23.147 -42.824  23.709  1.00  0.00      A   
ATOM   1032 HG11 ILE    68      22.391 -43.633  23.805  1.00  0.00      A   
ATOM   1033 HG12 ILE    68      24.074 -43.328  24.057  1.00  0.00      A   
ATOM   1034  CD  ILE    68      23.334 -42.445  22.229  1.00  0.00      A   
ATOM   1035  HD1 ILE    68      23.589 -43.287  21.551  1.00  0.00      A   
ATOM   1036  HD2 ILE    68      24.160 -41.723  22.055  1.00  0.00      A   
ATOM   1037  HD3 ILE    68      22.385 -41.974  21.896  1.00  0.00      A   
ATOM   1038  C   ILE    68      22.092 -40.699  26.718  1.00  0.00      A   
ATOM   1039  O   ILE    68      21.267 -39.845  26.326  1.00  0.00      A   
ATOM   1040  N   VAL    69      22.811 -40.455  27.823  1.00  0.00      A   
ATOM   1041  HN  VAL    69      23.503 -41.089  28.156  1.00  0.00      A   
ATOM   1042  CA  VAL    69      22.548 -39.258  28.614  1.00  0.00      A   
ATOM   1043  HA  VAL    69      21.612 -38.789  28.348  1.00  0.00      A   
ATOM   1044  CB  VAL    69      22.527 -39.465  30.148  1.00  0.00      A   
ATOM   1045  HB  VAL    69      23.483 -39.958  30.427  1.00  0.00      A   
ATOM   1046  CG1 VAL    69      22.227 -38.090  30.866  1.00  0.00      A   
ATOM   1047 HG11 VAL    69      21.247 -37.703  30.514  1.00  0.00      A   
ATOM   1048 HG12 VAL    69      23.079 -37.395  30.705  1.00  0.00      A   
ATOM   1049 HG13 VAL    69      22.279 -38.260  31.962  1.00  0.00      A   
ATOM   1050  CG2 VAL    69      21.433 -40.472  30.574  1.00  0.00      A   
ATOM   1051 HG21 VAL    69      20.500 -40.221  30.027  1.00  0.00      A   
ATOM   1052 HG22 VAL    69      21.202 -40.401  31.659  1.00  0.00      A   
ATOM   1053 HG23 VAL    69      21.644 -41.502  30.214  1.00  0.00      A   
ATOM   1054  C   VAL    69      23.688 -38.376  28.141  1.00  0.00      A   
ATOM   1055  O   VAL    69      24.860 -38.685  28.279  1.00  0.00      A   
ATOM   1056  N   ALA    70      23.375 -37.324  27.571  1.00  0.00      A   
ATOM   1057  HN  ALA    70      22.434 -37.048  27.391  1.00  0.00      A   
ATOM   1058  CA  ALA    70      24.286 -36.268  27.241  1.00  0.00      A   
ATOM   1059  HA  ALA    70      25.270 -36.667  27.041  1.00  0.00      A   
ATOM   1060  CB  ALA    70      23.736 -35.705  25.927  1.00  0.00      A   
ATOM   1061  HB1 ALA    70      22.889 -35.068  26.262  1.00  0.00      A   
ATOM   1062  HB2 ALA    70      23.338 -36.481  25.239  1.00  0.00      A   
ATOM   1063  HB3 ALA    70      24.578 -35.154  25.455  1.00  0.00      A   
ATOM   1064  C   ALA    70      24.381 -35.244  28.416  1.00  0.00      A   
ATOM   1065  O   ALA    70      23.700 -35.296  29.391  1.00  0.00      A   
ATOM   1066  N   SER    71      25.270 -34.307  28.226  1.00  0.00      A   
ATOM   1067  HN  SER    71      25.795 -34.385  27.382  1.00  0.00      A   
ATOM   1068  CA  SER    71      25.692 -33.381  29.233  1.00  0.00      A   
ATOM   1069  HA  SER    71      24.809 -33.044  29.755  1.00  0.00      A   
ATOM   1070  CB  SER    71      26.739 -34.073  30.198  1.00  0.00      A   
ATOM   1071  HB1 SER    71      27.773 -34.168  29.804  1.00  0.00      A   
ATOM   1072  HB2 SER    71      26.377 -35.026  30.639  1.00  0.00      A   
ATOM   1073  OG  SER    71      26.818 -33.261  31.338  1.00  0.00      A   
ATOM   1074  HG1 SER    71      26.837 -33.917  32.039  1.00  0.00      A   
ATOM   1075  C   SER    71      26.308 -32.313  28.441  1.00  0.00      A   
ATOM   1076  O   SER    71      26.902 -32.654  27.444  1.00  0.00      A   
ATOM   1077  N   PRO    72      26.167 -31.004  28.650  1.00  0.00      A   
ATOM   1078  CD  PRO    72      25.544 -30.392  29.814  1.00  0.00      A   
ATOM   1079  HD1 PRO    72      26.141 -30.690  30.702  1.00  0.00      A   
ATOM   1080  HD2 PRO    72      24.497 -30.734  29.959  1.00  0.00      A   
ATOM   1081  CA  PRO    72      26.331 -30.038  27.489  1.00  0.00      A   
ATOM   1082  HA  PRO    72      25.838 -30.412  26.603  1.00  0.00      A   
ATOM   1083  CB  PRO    72      25.456 -28.847  28.053  1.00  0.00      A   
ATOM   1084  HB1 PRO    72      24.354 -28.979  27.996  1.00  0.00      A   
ATOM   1085  HB2 PRO    72      25.834 -27.904  27.603  1.00  0.00      A   
ATOM   1086  CG  PRO    72      25.732 -28.880  29.568  1.00  0.00      A   
ATOM   1087  HG1 PRO    72      26.767 -28.668  29.909  1.00  0.00      A   
ATOM   1088  HG2 PRO    72      25.111 -28.090  30.044  1.00  0.00      A   
ATOM   1089  C   PRO    72      27.791 -29.611  27.230  1.00  0.00      A   
ATOM   1090  O   PRO    72      28.118 -28.483  27.354  1.00  0.00      A   
ATOM   1091  N   GLY    73      28.601 -30.625  26.812  1.00  0.00      A   
ATOM   1092  HN  GLY    73      28.170 -31.507  26.987  1.00  0.00      A   
ATOM   1093  CA  GLY    73      29.984 -30.570  26.311  1.00  0.00      A   
ATOM   1094  HA1 GLY    73      30.521 -31.113  27.075  1.00  0.00      A   
ATOM   1095  HA2 GLY    73      30.332 -29.558  26.167  1.00  0.00      A   
ATOM   1096  C   GLY    73      30.121 -31.406  25.087  1.00  0.00      A   
ATOM   1097  O   GLY    73      31.174 -31.478  24.507  1.00  0.00      A   
ATOM   1098  N   ILE    74      29.037 -31.967  24.665  1.00  0.00      A   
ATOM   1099  HN  ILE    74      28.255 -31.756  25.247  1.00  0.00      A   
ATOM   1100  CA  ILE    74      28.935 -32.629  23.405  1.00  0.00      A   
ATOM   1101  HA  ILE    74      29.849 -32.453  22.858  1.00  0.00      A   
ATOM   1102  CB  ILE    74      28.696 -34.123  23.519  1.00  0.00      A   
ATOM   1103  HB  ILE    74      29.320 -34.348  24.411  1.00  0.00      A   
ATOM   1104  CG2 ILE    74      27.278 -34.526  24.021  1.00  0.00      A   
ATOM   1105 HG21 ILE    74      26.504 -34.198  23.293  1.00  0.00      A   
ATOM   1106 HG22 ILE    74      27.088 -34.089  25.024  1.00  0.00      A   
ATOM   1107 HG23 ILE    74      27.206 -35.634  23.987  1.00  0.00      A   
ATOM   1108  CG1 ILE    74      29.087 -35.026  22.319  1.00  0.00      A   
ATOM   1109 HG11 ILE    74      28.457 -34.850  21.421  1.00  0.00      A   
ATOM   1110 HG12 ILE    74      28.935 -36.075  22.653  1.00  0.00      A   
ATOM   1111  CD  ILE    74      30.477 -34.808  21.801  1.00  0.00      A   
ATOM   1112  HD1 ILE    74      30.575 -33.726  21.571  1.00  0.00      A   
ATOM   1113  HD2 ILE    74      30.663 -35.471  20.929  1.00  0.00      A   
ATOM   1114  HD3 ILE    74      31.218 -35.160  22.550  1.00  0.00      A   
ATOM   1115  C   ILE    74      27.816 -31.947  22.543  1.00  0.00      A   
ATOM   1116  O   ILE    74      26.813 -31.499  23.111  1.00  0.00      A   
ATOM   1117  N   ALA    75      28.066 -31.882  21.208  1.00  0.00      A   
ATOM   1118  HN  ALA    75      28.990 -32.154  20.950  1.00  0.00      A   
ATOM   1119  CA  ALA    75      26.988 -31.470  20.369  1.00  0.00      A   
ATOM   1120  HA  ALA    75      26.375 -30.726  20.857  1.00  0.00      A   
ATOM   1121  CB  ALA    75      27.640 -30.765  19.171  1.00  0.00      A   
ATOM   1122  HB1 ALA    75      28.282 -31.406  18.531  1.00  0.00      A   
ATOM   1123  HB2 ALA    75      28.312 -29.967  19.553  1.00  0.00      A   
ATOM   1124  HB3 ALA    75      26.893 -30.270  18.514  1.00  0.00      A   
ATOM   1125  C   ALA    75      26.177 -32.629  19.849  1.00  0.00      A   
ATOM   1126  O   ALA    75      26.649 -33.719  19.546  1.00  0.00      A   
ATOM   1127  N   LEU    76      24.837 -32.428  19.631  1.00  0.00      A   
ATOM   1128  HN  LEU    76      24.400 -31.532  19.610  1.00  0.00      A   
ATOM   1129  CA  LEU    76      23.915 -33.467  19.149  1.00  0.00      A   
ATOM   1130  HA  LEU    76      24.183 -34.393  19.637  1.00  0.00      A   
ATOM   1131  CB  LEU    76      22.370 -33.009  19.523  1.00  0.00      A   
ATOM   1132  HB1 LEU    76      22.222 -32.143  18.843  1.00  0.00      A   
ATOM   1133  HB2 LEU    76      22.285 -32.576  20.543  1.00  0.00      A   
ATOM   1134  CG  LEU    76      21.264 -34.061  19.315  1.00  0.00      A   
ATOM   1135  HG  LEU    76      21.211 -34.227  18.217  1.00  0.00      A   
ATOM   1136  CD1 LEU    76      21.516 -35.470  19.949  1.00  0.00      A   
ATOM   1137 HD11 LEU    76      22.526 -35.913  19.816  1.00  0.00      A   
ATOM   1138 HD12 LEU    76      20.812 -36.209  19.511  1.00  0.00      A   
ATOM   1139 HD13 LEU    76      21.477 -35.400  21.057  1.00  0.00      A   
ATOM   1140  CD2 LEU    76      19.909 -33.592  19.888  1.00  0.00      A   
ATOM   1141 HD21 LEU    76      19.320 -34.507  20.113  1.00  0.00      A   
ATOM   1142 HD22 LEU    76      19.334 -32.851  19.293  1.00  0.00      A   
ATOM   1143 HD23 LEU    76      20.089 -33.147  20.890  1.00  0.00      A   
ATOM   1144  C   LEU    76      24.130 -33.832  17.657  1.00  0.00      A   
ATOM   1145  O   LEU    76      23.976 -34.973  17.225  1.00  0.00      A   
ATOM   1146  N   ALA    77      24.656 -32.834  16.914  1.00  0.00      A   
ATOM   1147  HN  ALA    77      24.775 -31.941  17.341  1.00  0.00      A   
ATOM   1148  CA  ALA    77      24.875 -32.895  15.492  1.00  0.00      A   
ATOM   1149  HA  ALA    77      24.176 -33.602  15.070  1.00  0.00      A   
ATOM   1150  CB  ALA    77      24.675 -31.502  14.956  1.00  0.00      A   
ATOM   1151  HB1 ALA    77      25.384 -30.784  15.419  1.00  0.00      A   
ATOM   1152  HB2 ALA    77      23.639 -31.181  15.196  1.00  0.00      A   
ATOM   1153  HB3 ALA    77      24.785 -31.489  13.850  1.00  0.00      A   
ATOM   1154  C   ALA    77      26.308 -33.453  15.206  1.00  0.00      A   
ATOM   1155  O   ALA    77      26.717 -33.465  14.046  1.00  0.00      A   
ATOM   1156  N   HSE    78      27.095 -33.936  16.249  1.00  0.00      A   
ATOM   1157  HN  HSE    78      26.763 -33.980  17.188  1.00  0.00      A   
ATOM   1158  CA  HSE    78      28.326 -34.664  16.092  1.00  0.00      A   
ATOM   1159  HA  HSE    78      29.045 -33.981  15.666  1.00  0.00      A   
ATOM   1160  CB  HSE    78      28.867 -35.007  17.487  1.00  0.00      A   
ATOM   1161  HB1 HSE    78      28.035 -35.610  17.911  1.00  0.00      A   
ATOM   1162  HB2 HSE    78      29.145 -34.145  18.130  1.00  0.00      A   
ATOM   1163  ND1 HSE    78      29.886 -37.270  17.418  1.00  0.00      A   
ATOM   1164  CG  HSE    78      29.996 -35.953  17.675  1.00  0.00      A   
ATOM   1165  CE1 HSE    78      31.005 -37.805  17.882  1.00  0.00      A   
ATOM   1166  HE1 HSE    78      31.206 -38.874  17.947  1.00  0.00      A   
ATOM   1167  NE2 HSE    78      31.913 -36.838  18.261  1.00  0.00      A   
ATOM   1168  HE2 HSE    78      32.869 -36.897  18.550  1.00  0.00      A   
ATOM   1169  CD2 HSE    78      31.225 -35.655  18.154  1.00  0.00      A   
ATOM   1170  HD2 HSE    78      31.668 -34.667  18.150  1.00  0.00      A   
ATOM   1171  C   HSE    78      27.968 -35.915  15.249  1.00  0.00      A   
ATOM   1172  O   HSE    78      26.924 -36.520  15.394  1.00  0.00      A   
ATOM   1173  N   PRO    79      28.941 -36.410  14.463  1.00  0.00      A   
ATOM   1174  CD  PRO    79      30.185 -35.672  14.094  1.00  0.00      A   
ATOM   1175  HD1 PRO    79      30.934 -35.933  14.871  1.00  0.00      A   
ATOM   1176  HD2 PRO    79      29.917 -34.594  14.105  1.00  0.00      A   
ATOM   1177  CA  PRO    79      28.625 -37.442  13.494  1.00  0.00      A   
ATOM   1178  HA  PRO    79      27.863 -37.106  12.806  1.00  0.00      A   
ATOM   1179  CB  PRO    79      30.038 -37.607  12.844  1.00  0.00      A   
ATOM   1180  HB1 PRO    79      29.910 -38.076  11.845  1.00  0.00      A   
ATOM   1181  HB2 PRO    79      30.673 -38.291  13.446  1.00  0.00      A   
ATOM   1182  CG  PRO    79      30.524 -36.142  12.714  1.00  0.00      A   
ATOM   1183  HG1 PRO    79      31.610 -36.000  12.529  1.00  0.00      A   
ATOM   1184  HG2 PRO    79      29.948 -35.691  11.878  1.00  0.00      A   
ATOM   1185  C   PRO    79      28.206 -38.804  14.076  1.00  0.00      A   
ATOM   1186  O   PRO    79      27.345 -39.442  13.491  1.00  0.00      A   
ATOM   1187  N   SER    80      28.816 -39.229  15.171  1.00  0.00      A   
ATOM   1188  HN  SER    80      29.378 -38.665  15.771  1.00  0.00      A   
ATOM   1189  CA  SER    80      28.396 -40.518  15.802  1.00  0.00      A   
ATOM   1190  HA  SER    80      28.383 -41.285  15.041  1.00  0.00      A   
ATOM   1191  CB  SER    80      29.411 -40.952  16.906  1.00  0.00      A   
ATOM   1192  HB1 SER    80      29.132 -41.946  17.318  1.00  0.00      A   
ATOM   1193  HB2 SER    80      29.363 -40.291  17.798  1.00  0.00      A   
ATOM   1194  OG  SER    80      30.793 -40.970  16.359  1.00  0.00      A   
ATOM   1195  HG1 SER    80      31.306 -41.607  16.861  1.00  0.00      A   
ATOM   1196  C   SER    80      27.024 -40.404  16.376  1.00  0.00      A   
ATOM   1197  O   SER    80      26.190 -41.334  16.210  1.00  0.00      A   
ATOM   1198  N   LEU    81      26.712 -39.319  17.099  1.00  0.00      A   
ATOM   1199  HN  LEU    81      27.452 -38.659  17.198  1.00  0.00      A   
ATOM   1200  CA  LEU    81      25.360 -39.086  17.648  1.00  0.00      A   
ATOM   1201  HA  LEU    81      25.186 -39.911  18.323  1.00  0.00      A   
ATOM   1202  CB  LEU    81      25.395 -37.869  18.653  1.00  0.00      A   
ATOM   1203  HB1 LEU    81      24.334 -37.776  18.970  1.00  0.00      A   
ATOM   1204  HB2 LEU    81      25.771 -36.978  18.107  1.00  0.00      A   
ATOM   1205  CG  LEU    81      26.213 -38.101  19.936  1.00  0.00      A   
ATOM   1206  HG  LEU    81      27.272 -38.246  19.633  1.00  0.00      A   
ATOM   1207  CD1 LEU    81      26.220 -36.795  20.772  1.00  0.00      A   
ATOM   1208 HD11 LEU    81      25.237 -36.497  21.196  1.00  0.00      A   
ATOM   1209 HD12 LEU    81      26.661 -36.056  20.070  1.00  0.00      A   
ATOM   1210 HD13 LEU    81      26.868 -37.072  21.630  1.00  0.00      A   
ATOM   1211  CD2 LEU    81      25.679 -39.211  20.838  1.00  0.00      A   
ATOM   1212 HD21 LEU    81      25.624 -40.200  20.335  1.00  0.00      A   
ATOM   1213 HD22 LEU    81      24.650 -38.853  21.054  1.00  0.00      A   
ATOM   1214 HD23 LEU    81      26.109 -39.320  21.857  1.00  0.00      A   
ATOM   1215  C   LEU    81      24.327 -38.855  16.590  1.00  0.00      A   
ATOM   1216  O   LEU    81      23.109 -39.066  16.771  1.00  0.00      A   
ATOM   1217  N   SER    82      24.754 -38.269  15.434  1.00  0.00      A   
ATOM   1218  HN  SER    82      25.680 -37.970  15.214  1.00  0.00      A   
ATOM   1219  CA  SER    82      23.815 -37.943  14.374  1.00  0.00      A   
ATOM   1220  HA  SER    82      23.015 -37.445  14.902  1.00  0.00      A   
ATOM   1221  CB  SER    82      24.428 -36.913  13.449  1.00  0.00      A   
ATOM   1222  HB1 SER    82      25.428 -37.248  13.102  1.00  0.00      A   
ATOM   1223  HB2 SER    82      24.577 -35.944  13.972  1.00  0.00      A   
ATOM   1224  OG  SER    82      23.503 -36.634  12.369  1.00  0.00      A   
ATOM   1225  HG1 SER    82      23.503 -37.318  11.695  1.00  0.00      A   
ATOM   1226  C   SER    82      23.375 -39.191  13.707  1.00  0.00      A   
ATOM   1227  O   SER    82      22.208 -39.405  13.493  1.00  0.00      A   
ATOM   1228  N   ALA    83      24.323 -40.108  13.443  1.00  0.00      A   
ATOM   1229  HN  ALA    83      25.285 -39.861  13.530  1.00  0.00      A   
ATOM   1230  CA  ALA    83      24.039 -41.388  13.045  1.00  0.00      A   
ATOM   1231  HA  ALA    83      23.466 -41.260  12.139  1.00  0.00      A   
ATOM   1232  CB  ALA    83      25.402 -41.978  12.733  1.00  0.00      A   
ATOM   1233  HB1 ALA    83      26.077 -41.965  13.615  1.00  0.00      A   
ATOM   1234  HB2 ALA    83      25.881 -41.382  11.927  1.00  0.00      A   
ATOM   1235  HB3 ALA    83      25.332 -43.021  12.358  1.00  0.00      A   
ATOM   1236  C   ALA    83      23.346 -42.264  14.037  1.00  0.00      A   
ATOM   1237  O   ALA    83      22.531 -43.127  13.688  1.00  0.00      A   
ATOM   1238  N   ALA    84      23.590 -42.190  15.362  1.00  0.00      A   
ATOM   1239  HN  ALA    84      24.206 -41.479  15.692  1.00  0.00      A   
ATOM   1240  CA  ALA    84      22.855 -42.936  16.414  1.00  0.00      A   
ATOM   1241  HA  ALA    84      23.032 -43.999  16.339  1.00  0.00      A   
ATOM   1242  CB  ALA    84      23.552 -42.550  17.799  1.00  0.00      A   
ATOM   1243  HB1 ALA    84      23.630 -41.444  17.878  1.00  0.00      A   
ATOM   1244  HB2 ALA    84      24.604 -42.908  17.777  1.00  0.00      A   
ATOM   1245  HB3 ALA    84      22.959 -42.959  18.645  1.00  0.00      A   
ATOM   1246  C   ALA    84      21.414 -42.601  16.354  1.00  0.00      A   
ATOM   1247  O   ALA    84      20.576 -43.505  16.447  1.00  0.00      A   
ATOM   1248  N   ALA    85      21.120 -41.313  16.359  1.00  0.00      A   
ATOM   1249  HN  ALA    85      21.861 -40.646  16.347  1.00  0.00      A   
ATOM   1250  CA  ALA    85      19.756 -40.713  16.412  1.00  0.00      A   
ATOM   1251  HA  ALA    85      19.256 -41.087  17.294  1.00  0.00      A   
ATOM   1252  CB  ALA    85      19.810 -39.170  16.390  1.00  0.00      A   
ATOM   1253  HB1 ALA    85      20.447 -38.793  15.562  1.00  0.00      A   
ATOM   1254  HB2 ALA    85      20.280 -38.886  17.356  1.00  0.00      A   
ATOM   1255  HB3 ALA    85      18.747 -38.848  16.354  1.00  0.00      A   
ATOM   1256  C   ALA    85      18.957 -41.192  15.162  1.00  0.00      A   
ATOM   1257  O   ALA    85      17.780 -41.478  15.235  1.00  0.00      A   
ATOM   1258  N   ASP    86      19.589 -41.297  13.993  1.00  0.00      A   
ATOM   1259  HN  ASP    86      20.533 -40.999  13.874  1.00  0.00      A   
ATOM   1260  CA  ASP    86      18.864 -41.665  12.777  1.00  0.00      A   
ATOM   1261  HA  ASP    86      17.892 -41.195  12.758  1.00  0.00      A   
ATOM   1262  CB  ASP    86      19.605 -41.335  11.487  1.00  0.00      A   
ATOM   1263  HB1 ASP    86      19.055 -41.713  10.598  1.00  0.00      A   
ATOM   1264  HB2 ASP    86      20.677 -41.607  11.385  1.00  0.00      A   
ATOM   1265  CG  ASP    86      19.655 -39.865  11.292  1.00  0.00      A   
ATOM   1266  OD1 ASP    86      18.688 -39.094  11.652  1.00  0.00      A   
ATOM   1267  OD2 ASP    86      20.611 -39.352  10.667  1.00  0.00      A   
ATOM   1268  C   ASP    86      18.571 -43.161  12.729  1.00  0.00      A   
ATOM   1269  O   ASP    86      17.599 -43.546  12.135  1.00  0.00      A   
ATOM   1270  N   ALA    87      19.340 -44.003  13.447  1.00  0.00      A   
ATOM   1271  HN  ALA    87      20.118 -43.707  13.996  1.00  0.00      A   
ATOM   1272  CA  ALA    87      19.084 -45.414  13.541  1.00  0.00      A   
ATOM   1273  HA  ALA    87      18.769 -45.818  12.591  1.00  0.00      A   
ATOM   1274  CB  ALA    87      20.358 -46.067  14.056  1.00  0.00      A   
ATOM   1275  HB1 ALA    87      20.793 -45.701  15.010  1.00  0.00      A   
ATOM   1276  HB2 ALA    87      21.171 -45.798  13.349  1.00  0.00      A   
ATOM   1277  HB3 ALA    87      20.179 -47.162  14.120  1.00  0.00      A   
ATOM   1278  C   ALA    87      17.994 -45.776  14.620  1.00  0.00      A   
ATOM   1279  O   ALA    87      17.647 -46.937  14.756  1.00  0.00      A   
ATOM   1280  N   GLY    88      17.499 -44.742  15.387  1.00  0.00      A   
ATOM   1281  HN  GLY    88      17.794 -43.822  15.138  1.00  0.00      A   
ATOM   1282  CA  GLY    88      16.453 -45.011  16.448  1.00  0.00      A   
ATOM   1283  HA1 GLY    88      16.069 -46.011  16.311  1.00  0.00      A   
ATOM   1284  HA2 GLY    88      15.653 -44.303  16.293  1.00  0.00      A   
ATOM   1285  C   GLY    88      16.796 -44.810  17.902  1.00  0.00      A   
ATOM   1286  O   GLY    88      15.905 -45.027  18.701  1.00  0.00      A   
ATOM   1287  N   ILE    89      17.948 -44.413  18.299  1.00  0.00      A   
ATOM   1288  HN  ILE    89      18.621 -44.327  17.569  1.00  0.00      A   
ATOM   1289  CA  ILE    89      18.405 -44.242  19.644  1.00  0.00      A   
ATOM   1290  HA  ILE    89      17.903 -44.947  20.290  1.00  0.00      A   
ATOM   1291  CB  ILE    89      19.919 -44.353  19.814  1.00  0.00      A   
ATOM   1292  HB  ILE    89      20.470 -43.552  19.277  1.00  0.00      A   
ATOM   1293  CG2 ILE    89      20.336 -44.469  21.316  1.00  0.00      A   
ATOM   1294 HG21 ILE    89      19.612 -45.114  21.858  1.00  0.00      A   
ATOM   1295 HG22 ILE    89      20.257 -43.410  21.643  1.00  0.00      A   
ATOM   1296 HG23 ILE    89      21.352 -44.898  21.447  1.00  0.00      A   
ATOM   1297  CG1 ILE    89      20.425 -45.672  19.131  1.00  0.00      A   
ATOM   1298 HG11 ILE    89      20.162 -45.822  18.062  1.00  0.00      A   
ATOM   1299 HG12 ILE    89      19.956 -46.380  19.847  1.00  0.00      A   
ATOM   1300  CD  ILE    89      21.979 -45.940  19.202  1.00  0.00      A   
ATOM   1301  HD1 ILE    89      22.203 -46.495  18.266  1.00  0.00      A   
ATOM   1302  HD2 ILE    89      22.299 -46.429  20.147  1.00  0.00      A   
ATOM   1303  HD3 ILE    89      22.592 -45.018  19.118  1.00  0.00      A   
ATOM   1304  C   ILE    89      17.917 -42.951  20.262  1.00  0.00      A   
ATOM   1305  O   ILE    89      17.938 -41.901  19.635  1.00  0.00      A   
ATOM   1306  N   GLU    90      17.444 -43.056  21.537  1.00  0.00      A   
ATOM   1307  HN  GLU    90      17.459 -43.946  21.988  1.00  0.00      A   
ATOM   1308  CA  GLU    90      17.011 -41.893  22.229  1.00  0.00      A   
ATOM   1309  HA  GLU    90      16.763 -41.131  21.505  1.00  0.00      A   
ATOM   1310  CB  GLU    90      15.881 -42.046  23.273  1.00  0.00      A   
ATOM   1311  HB1 GLU    90      16.188 -42.749  24.076  1.00  0.00      A   
ATOM   1312  HB2 GLU    90      15.009 -42.501  22.755  1.00  0.00      A   
ATOM   1313  CG  GLU    90      15.344 -40.698  23.799  1.00  0.00      A   
ATOM   1314  HG1 GLU    90      15.046 -40.054  22.944  1.00  0.00      A   
ATOM   1315  HG2 GLU    90      16.053 -40.254  24.529  1.00  0.00      A   
ATOM   1316  CD  GLU    90      13.985 -40.958  24.451  1.00  0.00      A   
ATOM   1317  OE1 GLU    90      13.899 -41.884  25.321  1.00  0.00      A   
ATOM   1318  OE2 GLU    90      12.970 -40.370  23.994  1.00  0.00      A   
ATOM   1319  C   GLU    90      18.251 -41.370  23.028  1.00  0.00      A   
ATOM   1320  O   GLU    90      18.887 -41.967  23.879  1.00  0.00      A   
ATOM   1321  N   ILE    91      18.624 -40.125  22.642  1.00  0.00      A   
ATOM   1322  HN  ILE    91      18.307 -39.818  21.749  1.00  0.00      A   
ATOM   1323  CA  ILE    91      19.697 -39.300  23.287  1.00  0.00      A   
ATOM   1324  HA  ILE    91      20.286 -39.950  23.917  1.00  0.00      A   
ATOM   1325  CB  ILE    91      20.569 -38.647  22.236  1.00  0.00      A   
ATOM   1326  HB  ILE    91      19.954 -38.016  21.560  1.00  0.00      A   
ATOM   1327  CG2 ILE    91      21.655 -37.696  22.813  1.00  0.00      A   
ATOM   1328 HG21 ILE    91      22.480 -38.115  23.429  1.00  0.00      A   
ATOM   1329 HG22 ILE    91      21.196 -36.835  23.343  1.00  0.00      A   
ATOM   1330 HG23 ILE    91      22.221 -37.359  21.918  1.00  0.00      A   
ATOM   1331  CG1 ILE    91      21.292 -39.732  21.401  1.00  0.00      A   
ATOM   1332 HG11 ILE    91      20.702 -40.656  21.220  1.00  0.00      A   
ATOM   1333 HG12 ILE    91      22.259 -39.942  21.906  1.00  0.00      A   
ATOM   1334  CD  ILE    91      21.734 -39.253  20.018  1.00  0.00      A   
ATOM   1335  HD1 ILE    91      21.943 -40.127  19.363  1.00  0.00      A   
ATOM   1336  HD2 ILE    91      22.635 -38.603  20.026  1.00  0.00      A   
ATOM   1337  HD3 ILE    91      20.984 -38.689  19.423  1.00  0.00      A   
ATOM   1338  C   ILE    91      18.995 -38.217  24.088  1.00  0.00      A   
ATOM   1339  O   ILE    91      18.173 -37.463  23.537  1.00  0.00      A   
ATOM   1340  N   VAL    92      19.218 -38.141  25.405  1.00  0.00      A   
ATOM   1341  HN  VAL    92      19.980 -38.698  25.727  1.00  0.00      A   
ATOM   1342  CA  VAL    92      18.528 -37.236  26.308  1.00  0.00      A   
ATOM   1343  HA  VAL    92      17.871 -36.560  25.782  1.00  0.00      A   
ATOM   1344  CB  VAL    92      17.659 -37.898  27.404  1.00  0.00      A   
ATOM   1345  HB  VAL    92      17.026 -37.195  27.986  1.00  0.00      A   
ATOM   1346  CG1 VAL    92      16.609 -38.810  26.734  1.00  0.00      A   
ATOM   1347 HG11 VAL    92      17.055 -39.790  26.459  1.00  0.00      A   
ATOM   1348 HG12 VAL    92      16.144 -38.427  25.801  1.00  0.00      A   
ATOM   1349 HG13 VAL    92      15.864 -38.968  27.544  1.00  0.00      A   
ATOM   1350  CG2 VAL    92      18.498 -38.721  28.399  1.00  0.00      A   
ATOM   1351 HG21 VAL    92      17.920 -39.368  29.092  1.00  0.00      A   
ATOM   1352 HG22 VAL    92      19.019 -37.978  29.040  1.00  0.00      A   
ATOM   1353 HG23 VAL    92      19.288 -39.374  27.969  1.00  0.00      A   
ATOM   1354  C   VAL    92      19.467 -36.256  27.159  1.00  0.00      A   
ATOM   1355  O   VAL    92      20.676 -36.527  27.318  1.00  0.00      A   
ATOM   1356  N   GLY    93      18.933 -35.142  27.651  1.00  0.00      A   
ATOM   1357  HN  GLY    93      18.041 -34.779  27.395  1.00  0.00      A   
ATOM   1358  CA  GLY    93      19.611 -34.376  28.677  1.00  0.00      A   
ATOM   1359  HA1 GLY    93      19.141 -33.405  28.621  1.00  0.00      A   
ATOM   1360  HA2 GLY    93      20.687 -34.335  28.593  1.00  0.00      A   
ATOM   1361  C   GLY    93      19.201 -34.859  30.038  1.00  0.00      A   
ATOM   1362  O   GLY    93      18.357 -35.700  30.232  1.00  0.00      A   
ATOM   1363  N   ASP    94      19.874 -34.424  31.066  1.00  0.00      A   
ATOM   1364  HN  ASP    94      20.593 -33.734  31.031  1.00  0.00      A   
ATOM   1365  CA  ASP    94      19.312 -34.706  32.350  1.00  0.00      A   
ATOM   1366  HA  ASP    94      19.179 -35.776  32.391  1.00  0.00      A   
ATOM   1367  CB  ASP    94      20.476 -34.295  33.392  1.00  0.00      A   
ATOM   1368  HB1 ASP    94      21.345 -34.853  32.982  1.00  0.00      A   
ATOM   1369  HB2 ASP    94      20.264 -34.685  34.410  1.00  0.00      A   
ATOM   1370  CG  ASP    94      20.863 -32.757  33.343  1.00  0.00      A   
ATOM   1371  OD1 ASP    94      20.762 -32.105  32.311  1.00  0.00      A   
ATOM   1372  OD2 ASP    94      21.357 -32.323  34.399  1.00  0.00      A   
ATOM   1373  C   ASP    94      18.030 -33.984  32.782  1.00  0.00      A   
ATOM   1374  O   ASP    94      17.132 -34.419  33.512  1.00  0.00      A   
ATOM   1375  N   ILE    95      17.856 -32.786  32.145  1.00  0.00      A   
ATOM   1376  HN  ILE    95      18.687 -32.252  32.009  1.00  0.00      A   
ATOM   1377  CA  ILE    95      16.591 -32.005  32.231  1.00  0.00      A   
ATOM   1378  HA  ILE    95      16.378 -31.844  33.277  1.00  0.00      A   
ATOM   1379  CB  ILE    95      16.646 -30.681  31.501  1.00  0.00      A   
ATOM   1380  HB  ILE    95      16.492 -30.838  30.412  1.00  0.00      A   
ATOM   1381  CG2 ILE    95      15.492 -29.721  31.955  1.00  0.00      A   
ATOM   1382 HG21 ILE    95      15.360 -28.821  31.319  1.00  0.00      A   
ATOM   1383 HG22 ILE    95      15.806 -29.420  32.978  1.00  0.00      A   
ATOM   1384 HG23 ILE    95      14.531 -30.278  31.993  1.00  0.00      A   
ATOM   1385  CG1 ILE    95      18.050 -29.962  31.654  1.00  0.00      A   
ATOM   1386 HG11 ILE    95      17.939 -29.103  30.957  1.00  0.00      A   
ATOM   1387 HG12 ILE    95      18.820 -30.672  31.287  1.00  0.00      A   
ATOM   1388  CD  ILE    95      18.423 -29.371  33.095  1.00  0.00      A   
ATOM   1389  HD1 ILE    95      19.453 -28.957  33.071  1.00  0.00      A   
ATOM   1390  HD2 ILE    95      18.268 -30.159  33.863  1.00  0.00      A   
ATOM   1391  HD3 ILE    95      17.676 -28.564  33.251  1.00  0.00      A   
ATOM   1392  C   ILE    95      15.432 -32.793  31.653  1.00  0.00      A   
ATOM   1393  O   ILE    95      14.326 -32.950  32.169  1.00  0.00      A   
ATOM   1394  N   GLU    96      15.701 -33.496  30.527  1.00  0.00      A   
ATOM   1395  HN  GLU    96      16.632 -33.413  30.180  1.00  0.00      A   
ATOM   1396  CA  GLU    96      14.735 -34.383  29.936  1.00  0.00      A   
ATOM   1397  HA  GLU    96      13.841 -33.784  29.845  1.00  0.00      A   
ATOM   1398  CB  GLU    96      15.227 -34.907  28.488  1.00  0.00      A   
ATOM   1399  HB1 GLU    96      16.203 -35.385  28.715  1.00  0.00      A   
ATOM   1400  HB2 GLU    96      15.574 -34.047  27.876  1.00  0.00      A   
ATOM   1401  CG  GLU    96      14.405 -35.884  27.627  1.00  0.00      A   
ATOM   1402  HG1 GLU    96      14.235 -36.775  28.267  1.00  0.00      A   
ATOM   1403  HG2 GLU    96      15.093 -36.102  26.782  1.00  0.00      A   
ATOM   1404  CD  GLU    96      13.025 -35.399  27.086  1.00  0.00      A   
ATOM   1405  OE1 GLU    96      12.697 -34.184  27.206  1.00  0.00      A   
ATOM   1406  OE2 GLU    96      12.334 -36.211  26.442  1.00  0.00      A   
ATOM   1407  C   GLU    96      14.329 -35.563  30.741  1.00  0.00      A   
ATOM   1408  O   GLU    96      13.216 -35.916  30.909  1.00  0.00      A   
ATOM   1409  N   LEU    97      15.315 -36.201  31.476  1.00  0.00      A   
ATOM   1410  HN  LEU    97      16.261 -35.948  31.289  1.00  0.00      A   
ATOM   1411  CA  LEU    97      15.029 -37.217  32.429  1.00  0.00      A   
ATOM   1412  HA  LEU    97      14.446 -37.979  31.933  1.00  0.00      A   
ATOM   1413  CB  LEU    97      16.384 -37.956  32.858  1.00  0.00      A   
ATOM   1414  HB1 LEU    97      16.301 -38.550  33.794  1.00  0.00      A   
ATOM   1415  HB2 LEU    97      17.126 -37.136  32.963  1.00  0.00      A   
ATOM   1416  CG  LEU    97      17.019 -38.839  31.693  1.00  0.00      A   
ATOM   1417  HG  LEU    97      17.034 -38.185  30.795  1.00  0.00      A   
ATOM   1418  CD1 LEU    97      18.480 -39.099  32.050  1.00  0.00      A   
ATOM   1419 HD11 LEU    97      19.056 -38.162  31.888  1.00  0.00      A   
ATOM   1420 HD12 LEU    97      18.963 -39.803  31.340  1.00  0.00      A   
ATOM   1421 HD13 LEU    97      18.511 -39.422  33.113  1.00  0.00      A   
ATOM   1422  CD2 LEU    97      16.339 -40.165  31.241  1.00  0.00      A   
ATOM   1423 HD21 LEU    97      16.948 -40.676  30.465  1.00  0.00      A   
ATOM   1424 HD22 LEU    97      15.323 -39.923  30.865  1.00  0.00      A   
ATOM   1425 HD23 LEU    97      16.220 -40.789  32.153  1.00  0.00      A   
ATOM   1426  C   LEU    97      14.243 -36.799  33.660  1.00  0.00      A   
ATOM   1427  O   LEU    97      13.298 -37.416  34.180  1.00  0.00      A   
ATOM   1428  N   PHE    98      14.511 -35.531  34.164  1.00  0.00      A   
ATOM   1429  HN  PHE    98      15.313 -35.083  33.775  1.00  0.00      A   
ATOM   1430  CA  PHE    98      13.731 -34.944  35.204  1.00  0.00      A   
ATOM   1431  HA  PHE    98      13.641 -35.622  36.040  1.00  0.00      A   
ATOM   1432  CB  PHE    98      14.442 -33.715  35.811  1.00  0.00      A   
ATOM   1433  HB1 PHE    98      14.727 -33.026  34.987  1.00  0.00      A   
ATOM   1434  HB2 PHE    98      15.416 -34.023  36.247  1.00  0.00      A   
ATOM   1435  CG  PHE    98      13.633 -32.983  36.879  1.00  0.00      A   
ATOM   1436  CD1 PHE    98      13.853 -33.256  38.252  1.00  0.00      A   
ATOM   1437  HD1 PHE    98      14.497 -34.089  38.490  1.00  0.00      A   
ATOM   1438  CE1 PHE    98      13.324 -32.425  39.219  1.00  0.00      A   
ATOM   1439  HE1 PHE    98      13.522 -32.624  40.262  1.00  0.00      A   
ATOM   1440  CZ  PHE    98      12.551 -31.290  38.838  1.00  0.00      A   
ATOM   1441  HZ  PHE    98      12.179 -30.738  39.688  1.00  0.00      A   
ATOM   1442  CD2 PHE    98      12.770 -31.903  36.531  1.00  0.00      A   
ATOM   1443  HD2 PHE    98      12.566 -31.560  35.527  1.00  0.00      A   
ATOM   1444  CE2 PHE    98      12.182 -31.099  37.519  1.00  0.00      A   
ATOM   1445  HE2 PHE    98      11.483 -30.304  37.306  1.00  0.00      A   
ATOM   1446  C   PHE    98      12.320 -34.659  34.771  1.00  0.00      A   
ATOM   1447  O   PHE    98      11.398 -35.053  35.458  1.00  0.00      A   
ATOM   1448  N   CYS    99      12.029 -34.067  33.590  1.00  0.00      A   
ATOM   1449  HN  CYS    99      12.809 -33.848  33.009  1.00  0.00      A   
ATOM   1450  CA  CYS    99      10.677 -33.742  33.078  1.00  0.00      A   
ATOM   1451  HA  CYS    99      10.190 -33.095  33.792  1.00  0.00      A   
ATOM   1452  CB  CYS    99      10.776 -33.071  31.700  1.00  0.00      A   
ATOM   1453  HB1 CYS    99       9.766 -32.918  31.263  1.00  0.00      A   
ATOM   1454  HB2 CYS    99      11.229 -33.865  31.069  1.00  0.00      A   
ATOM   1455  SG  CYS    99      11.645 -31.440  31.500  1.00  0.00      A   
ATOM   1456  HG1 CYS    99      12.843 -31.946  31.753  1.00  0.00      A   
ATOM   1457  C   CYS    99       9.706 -34.879  32.993  1.00  0.00      A   
ATOM   1458  O   CYS    99       8.549 -34.822  33.290  1.00  0.00      A   
ATOM   1459  N   ARG   100      10.310 -36.024  32.548  1.00  0.00      A   
ATOM   1460  HN  ARG   100      11.279 -36.029  32.313  1.00  0.00      A   
ATOM   1461  CA  ARG   100       9.594 -37.299  32.745  1.00  0.00      A   
ATOM   1462  HA  ARG   100       8.690 -37.174  32.167  1.00  0.00      A   
ATOM   1463  CB  ARG   100      10.384 -38.403  32.034  1.00  0.00      A   
ATOM   1464  HB1 ARG   100       9.724 -39.295  32.075  1.00  0.00      A   
ATOM   1465  HB2 ARG   100      11.348 -38.671  32.516  1.00  0.00      A   
ATOM   1466  CG  ARG   100      10.656 -38.134  30.550  1.00  0.00      A   
ATOM   1467  HG1 ARG   100      11.246 -37.206  30.393  1.00  0.00      A   
ATOM   1468  HG2 ARG   100       9.686 -37.905  30.060  1.00  0.00      A   
ATOM   1469  CD  ARG   100      11.188 -39.325  29.800  1.00  0.00      A   
ATOM   1470  HD1 ARG   100      10.428 -40.132  29.867  1.00  0.00      A   
ATOM   1471  HD2 ARG   100      12.195 -39.641  30.149  1.00  0.00      A   
ATOM   1472  NE  ARG   100      11.353 -38.892  28.420  1.00  0.00      A   
ATOM   1473  HE  ARG   100      11.127 -37.970  28.107  1.00  0.00      A   
ATOM   1474  CZ  ARG   100      12.075 -39.524  27.478  1.00  0.00      A   
ATOM   1475  NH1 ARG   100      12.393 -40.775  27.483  1.00  0.00      A   
ATOM   1476 HH11 ARG   100      11.955 -41.294  28.218  1.00  0.00      A   
ATOM   1477 HH12 ARG   100      12.953 -41.095  26.719  1.00  0.00      A   
ATOM   1478  NH2 ARG   100      12.534 -38.859  26.433  1.00  0.00      A   
ATOM   1479 HH21 ARG   100      12.841 -39.278  25.578  1.00  0.00      A   
ATOM   1480 HH22 ARG   100      12.520 -37.866  26.313  1.00  0.00      A   
ATOM   1481  C   ARG   100       9.196 -37.796  34.156  1.00  0.00      A   
ATOM   1482  O   ARG   100       8.118 -38.386  34.286  1.00  0.00      A   
ATOM   1483  N   GLU   101       9.979 -37.482  35.253  1.00  0.00      A   
ATOM   1484  HN  GLU   101      10.877 -37.089  35.070  1.00  0.00      A   
ATOM   1485  CA  GLU   101       9.700 -37.843  36.639  1.00  0.00      A   
ATOM   1486  HA  GLU   101       8.899 -38.554  36.499  1.00  0.00      A   
ATOM   1487  CB  GLU   101      10.979 -38.412  37.429  1.00  0.00      A   
ATOM   1488  HB1 GLU   101      10.751 -38.637  38.493  1.00  0.00      A   
ATOM   1489  HB2 GLU   101      11.758 -37.620  37.417  1.00  0.00      A   
ATOM   1490  CG  GLU   101      11.596 -39.763  36.883  1.00  0.00      A   
ATOM   1491  HG1 GLU   101      12.504 -39.973  37.488  1.00  0.00      A   
ATOM   1492  HG2 GLU   101      11.882 -39.655  35.815  1.00  0.00      A   
ATOM   1493  CD  GLU   101      10.688 -40.907  37.106  1.00  0.00      A   
ATOM   1494  OE1 GLU   101      11.074 -41.751  37.976  1.00  0.00      A   
ATOM   1495  OE2 GLU   101       9.563 -41.065  36.547  1.00  0.00      A   
ATOM   1496  C   GLU   101       9.044 -36.653  37.335  1.00  0.00      A   
ATOM   1497  O   GLU   101       8.712 -36.629  38.519  1.00  0.00      A   
ATOM   1498  N   ALA   102       8.808 -35.544  36.649  1.00  0.00      A   
ATOM   1499  HN  ALA   102       9.050 -35.540  35.682  1.00  0.00      A   
ATOM   1500  CA  ALA   102       8.429 -34.217  37.192  1.00  0.00      A   
ATOM   1501  HA  ALA   102       9.115 -34.070  38.013  1.00  0.00      A   
ATOM   1502  CB  ALA   102       8.671 -33.168  36.105  1.00  0.00      A   
ATOM   1503  HB1 ALA   102       8.123 -33.367  35.159  1.00  0.00      A   
ATOM   1504  HB2 ALA   102       9.768 -33.173  35.931  1.00  0.00      A   
ATOM   1505  HB3 ALA   102       8.306 -32.160  36.397  1.00  0.00      A   
ATOM   1506  C   ALA   102       6.958 -34.115  37.774  1.00  0.00      A   
ATOM   1507  O   ALA   102       6.002 -34.559  37.195  1.00  0.00      A   
ATOM   1508  N   GLN   103       6.822 -33.611  38.987  1.00  0.00      A   
ATOM   1509  HN  GLN   103       7.599 -33.246  39.494  1.00  0.00      A   
ATOM   1510  CA  GLN   103       5.527 -33.601  39.650  1.00  0.00      A   
ATOM   1511  HA  GLN   103       4.724 -34.016  39.058  1.00  0.00      A   
ATOM   1512  CB  GLN   103       5.582 -34.471  40.946  1.00  0.00      A   
ATOM   1513  HB1 GLN   103       4.536 -34.408  41.313  1.00  0.00      A   
ATOM   1514  HB2 GLN   103       6.210 -34.034  41.752  1.00  0.00      A   
ATOM   1515  CG  GLN   103       5.866 -35.969  40.741  1.00  0.00      A   
ATOM   1516  HG1 GLN   103       5.667 -36.453  41.722  1.00  0.00      A   
ATOM   1517  HG2 GLN   103       6.948 -36.115  40.536  1.00  0.00      A   
ATOM   1518  CD  GLN   103       4.983 -36.639  39.749  1.00  0.00      A   
ATOM   1519  OE1 GLN   103       3.831 -36.894  40.071  1.00  0.00      A   
ATOM   1520  NE2 GLN   103       5.591 -37.135  38.617  1.00  0.00      A   
ATOM   1521 HE21 GLN   103       6.530 -36.878  38.389  1.00  0.00      A   
ATOM   1522 HE22 GLN   103       5.068 -37.674  37.956  1.00  0.00      A   
ATOM   1523  C   GLN   103       5.058 -32.256  40.067  1.00  0.00      A   
ATOM   1524  O   GLN   103       4.401 -32.056  41.084  1.00  0.00      A   
ATOM   1525  N   ALA   104       5.478 -31.202  39.282  1.00  0.00      A   
ATOM   1526  HN  ALA   104       6.009 -31.264  38.441  1.00  0.00      A   
ATOM   1527  CA  ALA   104       5.097 -29.781  39.554  1.00  0.00      A   
ATOM   1528  HA  ALA   104       4.042 -29.865  39.768  1.00  0.00      A   
ATOM   1529  CB  ALA   104       5.882 -29.239  40.679  1.00  0.00      A   
ATOM   1530  HB1 ALA   104       5.578 -28.198  40.920  1.00  0.00      A   
ATOM   1531  HB2 ALA   104       6.956 -29.248  40.397  1.00  0.00      A   
ATOM   1532  HB3 ALA   104       5.844 -29.905  41.568  1.00  0.00      A   
ATOM   1533  C   ALA   104       5.311 -28.960  38.305  1.00  0.00      A   
ATOM   1534  O   ALA   104       6.262 -29.232  37.505  1.00  0.00      A   
ATOM   1535  N   PRO   105       4.510 -27.866  38.192  1.00  0.00      A   
ATOM   1536  CD  PRO   105       3.098 -27.687  38.718  1.00  0.00      A   
ATOM   1537  HD1 PRO   105       3.066 -27.409  39.794  1.00  0.00      A   
ATOM   1538  HD2 PRO   105       2.460 -28.529  38.375  1.00  0.00      A   
ATOM   1539  CA  PRO   105       4.770 -26.801  37.234  1.00  0.00      A   
ATOM   1540  HA  PRO   105       4.531 -27.255  36.283  1.00  0.00      A   
ATOM   1541  CB  PRO   105       3.871 -25.688  37.677  1.00  0.00      A   
ATOM   1542  HB1 PRO   105       3.777 -25.033  36.785  1.00  0.00      A   
ATOM   1543  HB2 PRO   105       4.247 -25.184  38.594  1.00  0.00      A   
ATOM   1544  CG  PRO   105       2.578 -26.408  38.023  1.00  0.00      A   
ATOM   1545  HG1 PRO   105       1.813 -25.888  38.639  1.00  0.00      A   
ATOM   1546  HG2 PRO   105       2.160 -26.823  37.081  1.00  0.00      A   
ATOM   1547  C   PRO   105       6.161 -26.337  37.098  1.00  0.00      A   
ATOM   1548  O   PRO   105       6.837 -26.213  38.129  1.00  0.00      A   
ATOM   1549  N   ILE   106       6.644 -26.138  35.868  1.00  0.00      A   
ATOM   1550  HN  ILE   106       6.026 -26.221  35.090  1.00  0.00      A   
ATOM   1551  CA  ILE   106       8.003 -25.826  35.650  1.00  0.00      A   
ATOM   1552  HA  ILE   106       8.506 -25.844  36.606  1.00  0.00      A   
ATOM   1553  CB  ILE   106       8.624 -26.744  34.636  1.00  0.00      A   
ATOM   1554  HB  ILE   106       8.184 -26.571  33.631  1.00  0.00      A   
ATOM   1555  CG2 ILE   106      10.150 -26.482  34.539  1.00  0.00      A   
ATOM   1556 HG21 ILE   106      10.632 -27.068  33.727  1.00  0.00      A   
ATOM   1557 HG22 ILE   106      10.665 -26.886  35.436  1.00  0.00      A   
ATOM   1558 HG23 ILE   106      10.429 -25.428  34.325  1.00  0.00      A   
ATOM   1559  CG1 ILE   106       8.451 -28.169  35.172  1.00  0.00      A   
ATOM   1560 HG11 ILE   106       7.404 -28.489  34.986  1.00  0.00      A   
ATOM   1561 HG12 ILE   106       8.664 -28.187  36.262  1.00  0.00      A   
ATOM   1562  CD  ILE   106       9.339 -29.360  34.597  1.00  0.00      A   
ATOM   1563  HD1 ILE   106      10.333 -29.331  35.092  1.00  0.00      A   
ATOM   1564  HD2 ILE   106       9.475 -29.242  33.501  1.00  0.00      A   
ATOM   1565  HD3 ILE   106       8.785 -30.296  34.823  1.00  0.00      A   
ATOM   1566  C   ILE   106       8.014 -24.345  35.240  1.00  0.00      A   
ATOM   1567  O   ILE   106       7.298 -23.876  34.342  1.00  0.00      A   
ATOM   1568  N   VAL   107       8.826 -23.487  35.869  1.00  0.00      A   
ATOM   1569  HN  VAL   107       9.269 -23.787  36.710  1.00  0.00      A   
ATOM   1570  CA  VAL   107       9.329 -22.307  35.197  1.00  0.00      A   
ATOM   1571  HA  VAL   107       8.658 -22.046  34.392  1.00  0.00      A   
ATOM   1572  CB  VAL   107       9.527 -21.103  36.137  1.00  0.00      A   
ATOM   1573  HB  VAL   107      10.247 -21.282  36.964  1.00  0.00      A   
ATOM   1574  CG1 VAL   107      10.070 -19.929  35.320  1.00  0.00      A   
ATOM   1575 HG11 VAL   107       9.509 -19.723  34.384  1.00  0.00      A   
ATOM   1576 HG12 VAL   107      11.155 -19.955  35.080  1.00  0.00      A   
ATOM   1577 HG13 VAL   107       9.938 -19.040  35.973  1.00  0.00      A   
ATOM   1578  CG2 VAL   107       8.190 -20.756  36.829  1.00  0.00      A   
ATOM   1579 HG21 VAL   107       7.418 -20.553  36.056  1.00  0.00      A   
ATOM   1580 HG22 VAL   107       8.203 -19.940  37.581  1.00  0.00      A   
ATOM   1581 HG23 VAL   107       7.855 -21.671  37.363  1.00  0.00      A   
ATOM   1582  C   VAL   107      10.723 -22.589  34.586  1.00  0.00      A   
ATOM   1583  O   VAL   107      11.608 -23.045  35.296  1.00  0.00      A   
ATOM   1584  N   ALA   108      10.897 -22.468  33.247  1.00  0.00      A   
ATOM   1585  HN  ALA   108      10.071 -22.098  32.828  1.00  0.00      A   
ATOM   1586  CA  ALA   108      12.026 -22.856  32.461  1.00  0.00      A   
ATOM   1587  HA  ALA   108      12.657 -23.533  33.018  1.00  0.00      A   
ATOM   1588  CB  ALA   108      11.361 -23.736  31.345  1.00  0.00      A   
ATOM   1589  HB1 ALA   108      10.826 -24.551  31.878  1.00  0.00      A   
ATOM   1590  HB2 ALA   108      12.159 -24.186  30.717  1.00  0.00      A   
ATOM   1591  HB3 ALA   108      10.597 -23.154  30.787  1.00  0.00      A   
ATOM   1592  C   ALA   108      12.830 -21.721  31.912  1.00  0.00      A   
ATOM   1593  O   ALA   108      12.380 -20.854  31.168  1.00  0.00      A   
ATOM   1594  N   ILE   109      14.157 -21.671  32.214  1.00  0.00      A   
ATOM   1595  HN  ILE   109      14.630 -22.330  32.793  1.00  0.00      A   
ATOM   1596  CA  ILE   109      15.049 -20.583  31.910  1.00  0.00      A   
ATOM   1597  HA  ILE   109      14.579 -19.870  31.249  1.00  0.00      A   
ATOM   1598  CB  ILE   109      15.364 -19.712  33.163  1.00  0.00      A   
ATOM   1599  HB  ILE   109      15.942 -20.375  33.841  1.00  0.00      A   
ATOM   1600  CG2 ILE   109      16.347 -18.506  32.874  1.00  0.00      A   
ATOM   1601 HG21 ILE   109      15.925 -17.553  32.489  1.00  0.00      A   
ATOM   1602 HG22 ILE   109      17.202 -18.734  32.202  1.00  0.00      A   
ATOM   1603 HG23 ILE   109      16.857 -18.243  33.825  1.00  0.00      A   
ATOM   1604  CG1 ILE   109      14.072 -19.154  33.835  1.00  0.00      A   
ATOM   1605 HG11 ILE   109      13.323 -19.955  34.008  1.00  0.00      A   
ATOM   1606 HG12 ILE   109      13.652 -18.338  33.208  1.00  0.00      A   
ATOM   1607  CD  ILE   109      14.405 -18.715  35.284  1.00  0.00      A   
ATOM   1608  HD1 ILE   109      15.131 -17.878  35.192  1.00  0.00      A   
ATOM   1609  HD2 ILE   109      14.842 -19.559  35.860  1.00  0.00      A   
ATOM   1610  HD3 ILE   109      13.459 -18.483  35.820  1.00  0.00      A   
ATOM   1611  C   ILE   109      16.308 -20.973  31.112  1.00  0.00      A   
ATOM   1612  O   ILE   109      17.154 -21.716  31.518  1.00  0.00      A   
ATOM   1613  N   THR   110      16.394 -20.378  29.909  1.00  0.00      A   
ATOM   1614  HN  THR   110      15.661 -19.795  29.567  1.00  0.00      A   
ATOM   1615  CA  THR   110      17.596 -20.434  29.016  1.00  0.00      A   
ATOM   1616  HA  THR   110      18.461 -20.671  29.618  1.00  0.00      A   
ATOM   1617  CB  THR   110      17.518 -21.468  27.865  1.00  0.00      A   
ATOM   1618  HB  THR   110      17.041 -22.411  28.208  1.00  0.00      A   
ATOM   1619  OG1 THR   110      18.797 -21.869  27.431  1.00  0.00      A   
ATOM   1620  HG1 THR   110      19.098 -22.490  28.098  1.00  0.00      A   
ATOM   1621  CG2 THR   110      16.722 -20.846  26.680  1.00  0.00      A   
ATOM   1622 HG21 THR   110      17.174 -19.911  26.286  1.00  0.00      A   
ATOM   1623 HG22 THR   110      15.701 -20.526  26.978  1.00  0.00      A   
ATOM   1624 HG23 THR   110      16.619 -21.647  25.917  1.00  0.00      A   
ATOM   1625  C   THR   110      18.026 -19.070  28.487  1.00  0.00      A   
ATOM   1626  O   THR   110      17.399 -18.100  28.925  1.00  0.00      A   
ATOM   1627  N   GLY   111      19.086 -18.867  27.706  1.00  0.00      A   
ATOM   1628  HN  GLY   111      19.567 -19.660  27.338  1.00  0.00      A   
ATOM   1629  CA  GLY   111      19.546 -17.614  27.193  1.00  0.00      A   
ATOM   1630  HA1 GLY   111      19.104 -16.799  27.746  1.00  0.00      A   
ATOM   1631  HA2 GLY   111      19.365 -17.519  26.133  1.00  0.00      A   
ATOM   1632  C   GLY   111      20.995 -17.637  27.503  1.00  0.00      A   
ATOM   1633  O   GLY   111      21.344 -18.180  28.528  1.00  0.00      A   
ATOM   1634  N   SER   112      21.714 -16.961  26.663  1.00  0.00      A   
ATOM   1635  HN  SER   112      21.313 -16.409  25.936  1.00  0.00      A   
ATOM   1636  CA  SER   112      23.182 -16.905  26.598  1.00  0.00      A   
ATOM   1637  HA  SER   112      23.467 -17.942  26.505  1.00  0.00      A   
ATOM   1638  CB  SER   112      23.718 -15.991  25.504  1.00  0.00      A   
ATOM   1639  HB1 SER   112      24.817 -16.053  25.351  1.00  0.00      A   
ATOM   1640  HB2 SER   112      23.462 -14.938  25.748  1.00  0.00      A   
ATOM   1641  OG  SER   112      22.977 -16.396  24.363  1.00  0.00      A   
ATOM   1642  HG1 SER   112      23.143 -17.324  24.181  1.00  0.00      A   
ATOM   1643  C   SER   112      23.795 -16.519  27.904  1.00  0.00      A   
ATOM   1644  O   SER   112      24.789 -17.146  28.310  1.00  0.00      A   
ATOM   1645  N   ASN   113      23.252 -15.473  28.538  1.00  0.00      A   
ATOM   1646  HN  ASN   113      22.443 -14.995  28.203  1.00  0.00      A   
ATOM   1647  CA  ASN   113      23.842 -14.802  29.697  1.00  0.00      A   
ATOM   1648  HA  ASN   113      24.429 -15.464  30.316  1.00  0.00      A   
ATOM   1649  CB  ASN   113      24.794 -13.719  29.185  1.00  0.00      A   
ATOM   1650  HB1 ASN   113      24.367 -12.833  28.670  1.00  0.00      A   
ATOM   1651  HB2 ASN   113      25.432 -14.122  28.370  1.00  0.00      A   
ATOM   1652  CG  ASN   113      25.798 -13.151  30.215  1.00  0.00      A   
ATOM   1653  OD1 ASN   113      26.132 -11.981  30.276  1.00  0.00      A   
ATOM   1654  ND2 ASN   113      26.356 -14.090  30.988  1.00  0.00      A   
ATOM   1655 HD21 ASN   113      26.029 -15.019  31.166  1.00  0.00      A   
ATOM   1656 HD22 ASN   113      27.037 -13.792  31.656  1.00  0.00      A   
ATOM   1657  C   ASN   113      22.822 -14.246  30.597  1.00  0.00      A   
ATOM   1658  O   ASN   113      21.915 -13.552  30.206  1.00  0.00      A   
ATOM   1659  N   GLY   114      22.931 -14.511  31.975  1.00  0.00      A   
ATOM   1660  HN  GLY   114      23.744 -14.924  32.378  1.00  0.00      A   
ATOM   1661  CA  GLY   114      21.929 -14.173  32.982  1.00  0.00      A   
ATOM   1662  HA1 GLY   114      21.261 -13.395  32.644  1.00  0.00      A   
ATOM   1663  HA2 GLY   114      22.586 -13.789  33.748  1.00  0.00      A   
ATOM   1664  C   GLY   114      21.191 -15.283  33.592  1.00  0.00      A   
ATOM   1665  O   GLY   114      20.323 -15.039  34.444  1.00  0.00      A   
ATOM   1666  N   LYS   115      21.522 -16.456  33.149  1.00  0.00      A   
ATOM   1667  HN  LYS   115      22.370 -16.652  32.662  1.00  0.00      A   
ATOM   1668  CA  LYS   115      20.689 -17.668  33.458  1.00  0.00      A   
ATOM   1669  HA  LYS   115      19.660 -17.446  33.216  1.00  0.00      A   
ATOM   1670  CB  LYS   115      21.004 -18.906  32.550  1.00  0.00      A   
ATOM   1671  HB1 LYS   115      21.035 -18.515  31.511  1.00  0.00      A   
ATOM   1672  HB2 LYS   115      20.127 -19.578  32.665  1.00  0.00      A   
ATOM   1673  CG  LYS   115      22.325 -19.549  32.929  1.00  0.00      A   
ATOM   1674  HG1 LYS   115      22.249 -20.151  33.859  1.00  0.00      A   
ATOM   1675  HG2 LYS   115      22.999 -18.707  33.196  1.00  0.00      A   
ATOM   1676  CD  LYS   115      22.930 -20.643  31.987  1.00  0.00      A   
ATOM   1677  HD1 LYS   115      22.202 -21.481  31.994  1.00  0.00      A   
ATOM   1678  HD2 LYS   115      23.854 -21.024  32.472  1.00  0.00      A   
ATOM   1679  CE  LYS   115      23.218 -20.225  30.524  1.00  0.00      A   
ATOM   1680  HE1 LYS   115      22.235 -19.837  30.178  1.00  0.00      A   
ATOM   1681  HE2 LYS   115      23.608 -21.095  29.954  1.00  0.00      A   
ATOM   1682  NZ  LYS   115      24.072 -18.953  30.624  1.00  0.00      A   
ATOM   1683  HZ1 LYS   115      25.060 -19.202  30.833  1.00  0.00      A   
ATOM   1684  HZ2 LYS   115      23.871 -18.352  31.449  1.00  0.00      A   
ATOM   1685  HZ3 LYS   115      24.043 -18.364  29.767  1.00  0.00      A   
ATOM   1686  C   LYS   115      20.735 -17.972  34.959  1.00  0.00      A   
ATOM   1687  O   LYS   115      19.716 -18.181  35.625  1.00  0.00      A   
ATOM   1688  N   SER   116      21.949 -17.891  35.537  1.00  0.00      A   
ATOM   1689  HN  SER   116      22.704 -17.666  34.926  1.00  0.00      A   
ATOM   1690  CA  SER   116      22.272 -18.240  36.913  1.00  0.00      A   
ATOM   1691  HA  SER   116      21.903 -19.242  37.081  1.00  0.00      A   
ATOM   1692  CB  SER   116      23.768 -18.372  37.275  1.00  0.00      A   
ATOM   1693  HB1 SER   116      23.957 -18.743  38.305  1.00  0.00      A   
ATOM   1694  HB2 SER   116      24.210 -17.355  37.334  1.00  0.00      A   
ATOM   1695  OG  SER   116      24.628 -19.186  36.415  1.00  0.00      A   
ATOM   1696  HG1 SER   116      24.758 -18.724  35.583  1.00  0.00      A   
ATOM   1697  C   SER   116      21.603 -17.175  37.800  1.00  0.00      A   
ATOM   1698  O   SER   116      20.832 -17.470  38.784  1.00  0.00      A   
ATOM   1699  N   THR   117      21.674 -15.906  37.398  1.00  0.00      A   
ATOM   1700  HN  THR   117      22.163 -15.662  36.564  1.00  0.00      A   
ATOM   1701  CA  THR   117      21.060 -14.768  38.093  1.00  0.00      A   
ATOM   1702  HA  THR   117      21.419 -14.760  39.112  1.00  0.00      A   
ATOM   1703  CB  THR   117      21.583 -13.527  37.396  1.00  0.00      A   
ATOM   1704  HB  THR   117      21.349 -13.484  36.311  1.00  0.00      A   
ATOM   1705  OG1 THR   117      22.974 -13.435  37.619  1.00  0.00      A   
ATOM   1706  HG1 THR   117      23.448 -13.939  36.953  1.00  0.00      A   
ATOM   1707  CG2 THR   117      21.018 -12.182  38.072  1.00  0.00      A   
ATOM   1708 HG21 THR   117      21.538 -11.984  39.033  1.00  0.00      A   
ATOM   1709 HG22 THR   117      19.912 -12.238  38.167  1.00  0.00      A   
ATOM   1710 HG23 THR   117      21.208 -11.301  37.423  1.00  0.00      A   
ATOM   1711  C   THR   117      19.555 -14.729  38.116  1.00  0.00      A   
ATOM   1712  O   THR   117      18.961 -14.550  39.185  1.00  0.00      A   
ATOM   1713  N   VAL   118      18.875 -14.939  36.945  1.00  0.00      A   
ATOM   1714  HN  VAL   118      19.393 -14.966  36.093  1.00  0.00      A   
ATOM   1715  CA  VAL   118      17.375 -14.858  36.835  1.00  0.00      A   
ATOM   1716  HA  VAL   118      17.000 -13.974  37.329  1.00  0.00      A   
ATOM   1717  CB  VAL   118      16.840 -14.740  35.419  1.00  0.00      A   
ATOM   1718  HB  VAL   118      17.328 -15.557  34.846  1.00  0.00      A   
ATOM   1719  CG1 VAL   118      15.324 -14.926  35.348  1.00  0.00      A   
ATOM   1720 HG11 VAL   118      14.980 -15.978  35.443  1.00  0.00      A   
ATOM   1721 HG12 VAL   118      14.868 -14.578  34.397  1.00  0.00      A   
ATOM   1722 HG13 VAL   118      14.785 -14.368  36.144  1.00  0.00      A   
ATOM   1723  CG2 VAL   118      17.199 -13.384  34.904  1.00  0.00      A   
ATOM   1724 HG21 VAL   118      18.246 -13.070  35.105  1.00  0.00      A   
ATOM   1725 HG22 VAL   118      16.486 -12.601  35.237  1.00  0.00      A   
ATOM   1726 HG23 VAL   118      17.110 -13.504  33.803  1.00  0.00      A   
ATOM   1727  C   VAL   118      16.743 -16.031  37.574  1.00  0.00      A   
ATOM   1728  O   VAL   118      15.771 -15.818  38.324  1.00  0.00      A   
ATOM   1729  N   THR   119      17.304 -17.272  37.294  1.00  0.00      A   
ATOM   1730  HN  THR   119      18.095 -17.399  36.701  1.00  0.00      A   
ATOM   1731  CA  THR   119      16.885 -18.515  37.969  1.00  0.00      A   
ATOM   1732  HA  THR   119      15.861 -18.702  37.681  1.00  0.00      A   
ATOM   1733  CB  THR   119      17.769 -19.703  37.451  1.00  0.00      A   
ATOM   1734  HB  THR   119      18.843 -19.529  37.677  1.00  0.00      A   
ATOM   1735  OG1 THR   119      17.520 -20.003  36.074  1.00  0.00      A   
ATOM   1736  HG1 THR   119      18.131 -19.450  35.580  1.00  0.00      A   
ATOM   1737  CG2 THR   119      17.299 -21.039  38.056  1.00  0.00      A   
ATOM   1738 HG21 THR   119      16.369 -21.478  37.633  1.00  0.00      A   
ATOM   1739 HG22 THR   119      17.243 -20.916  39.159  1.00  0.00      A   
ATOM   1740 HG23 THR   119      18.152 -21.729  37.886  1.00  0.00      A   
ATOM   1741  C   THR   119      17.057 -18.428  39.494  1.00  0.00      A   
ATOM   1742  O   THR   119      16.151 -18.793  40.226  1.00  0.00      A   
ATOM   1743  N   THR   120      18.155 -17.838  39.946  1.00  0.00      A   
ATOM   1744  HN  THR   120      18.772 -17.514  39.232  1.00  0.00      A   
ATOM   1745  CA  THR   120      18.376 -17.509  41.360  1.00  0.00      A   
ATOM   1746  HA  THR   120      18.309 -18.395  41.974  1.00  0.00      A   
ATOM   1747  CB  THR   120      19.762 -16.934  41.711  1.00  0.00      A   
ATOM   1748  HB  THR   120      19.834 -16.081  41.003  1.00  0.00      A   
ATOM   1749  OG1 THR   120      20.764 -18.008  41.525  1.00  0.00      A   
ATOM   1750  HG1 THR   120      21.011 -17.923  40.601  1.00  0.00      A   
ATOM   1751  CG2 THR   120      19.969 -16.695  43.163  1.00  0.00      A   
ATOM   1752 HG21 THR   120      19.675 -17.595  43.744  1.00  0.00      A   
ATOM   1753 HG22 THR   120      19.334 -15.841  43.483  1.00  0.00      A   
ATOM   1754 HG23 THR   120      20.971 -16.283  43.410  1.00  0.00      A   
ATOM   1755  C   THR   120      17.349 -16.591  41.953  1.00  0.00      A   
ATOM   1756  O   THR   120      16.953 -16.791  43.077  1.00  0.00      A   
ATOM   1757  N   LEU   121      17.042 -15.506  41.236  1.00  0.00      A   
ATOM   1758  HN  LEU   121      17.575 -15.309  40.417  1.00  0.00      A   
ATOM   1759  CA  LEU   121      15.999 -14.529  41.637  1.00  0.00      A   
ATOM   1760  HA  LEU   121      16.144 -14.126  42.628  1.00  0.00      A   
ATOM   1761  CB  LEU   121      16.073 -13.314  40.694  1.00  0.00      A   
ATOM   1762  HB1 LEU   121      15.153 -12.693  40.641  1.00  0.00      A   
ATOM   1763  HB2 LEU   121      16.226 -13.587  39.628  1.00  0.00      A   
ATOM   1764  CG  LEU   121      17.101 -12.171  41.070  1.00  0.00      A   
ATOM   1765  HG  LEU   121      18.078 -12.675  41.230  1.00  0.00      A   
ATOM   1766  CD1 LEU   121      17.353 -11.248  39.871  1.00  0.00      A   
ATOM   1767 HD11 LEU   121      16.672 -10.372  39.916  1.00  0.00      A   
ATOM   1768 HD12 LEU   121      17.238 -11.844  38.940  1.00  0.00      A   
ATOM   1769 HD13 LEU   121      18.388 -10.846  39.823  1.00  0.00      A   
ATOM   1770  CD2 LEU   121      16.719 -11.452  42.409  1.00  0.00      A   
ATOM   1771 HD21 LEU   121      16.557 -12.177  43.235  1.00  0.00      A   
ATOM   1772 HD22 LEU   121      15.970 -10.641  42.280  1.00  0.00      A   
ATOM   1773 HD23 LEU   121      17.643 -10.874  42.626  1.00  0.00      A   
ATOM   1774  C   LEU   121      14.595 -14.975  41.817  1.00  0.00      A   
ATOM   1775  O   LEU   121      13.878 -14.603  42.740  1.00  0.00      A   
ATOM   1776  N   VAL   122      14.149 -15.833  40.855  1.00  0.00      A   
ATOM   1777  HN  VAL   122      14.784 -15.984  40.101  1.00  0.00      A   
ATOM   1778  CA  VAL   122      12.850 -16.494  40.830  1.00  0.00      A   
ATOM   1779  HA  VAL   122      12.164 -15.690  41.055  1.00  0.00      A   
ATOM   1780  CB  VAL   122      12.475 -17.129  39.486  1.00  0.00      A   
ATOM   1781  HB  VAL   122      13.366 -17.660  39.088  1.00  0.00      A   
ATOM   1782  CG1 VAL   122      11.206 -18.059  39.571  1.00  0.00      A   
ATOM   1783 HG11 VAL   122      10.317 -17.624  40.076  1.00  0.00      A   
ATOM   1784 HG12 VAL   122      11.396 -19.038  40.061  1.00  0.00      A   
ATOM   1785 HG13 VAL   122      10.992 -18.339  38.517  1.00  0.00      A   
ATOM   1786  CG2 VAL   122      12.302 -15.990  38.460  1.00  0.00      A   
ATOM   1787 HG21 VAL   122      12.033 -16.438  37.479  1.00  0.00      A   
ATOM   1788 HG22 VAL   122      13.204 -15.395  38.205  1.00  0.00      A   
ATOM   1789 HG23 VAL   122      11.467 -15.354  38.825  1.00  0.00      A   
ATOM   1790  C   VAL   122      12.747 -17.429  42.023  1.00  0.00      A   
ATOM   1791  O   VAL   122      11.705 -17.453  42.665  1.00  0.00      A   
ATOM   1792  N   GLY   123      13.770 -18.233  42.402  1.00  0.00      A   
ATOM   1793  HN  GLY   123      14.551 -18.390  41.803  1.00  0.00      A   
ATOM   1794  CA  GLY   123      13.936 -19.008  43.620  1.00  0.00      A   
ATOM   1795  HA1 GLY   123      14.877 -19.536  43.604  1.00  0.00      A   
ATOM   1796  HA2 GLY   123      13.080 -19.660  43.709  1.00  0.00      A   
ATOM   1797  C   GLY   123      13.932 -18.225  44.888  1.00  0.00      A   
ATOM   1798  O   GLY   123      13.186 -18.555  45.862  1.00  0.00      A   
ATOM   1799  N   GLU   124      14.617 -17.025  44.969  1.00  0.00      A   
ATOM   1800  HN  GLU   124      15.153 -16.717  44.186  1.00  0.00      A   
ATOM   1801  CA  GLU   124      14.448 -16.029  46.033  1.00  0.00      A   
ATOM   1802  HA  GLU   124      14.729 -16.549  46.937  1.00  0.00      A   
ATOM   1803  CB  GLU   124      15.449 -14.863  45.849  1.00  0.00      A   
ATOM   1804  HB1 GLU   124      15.184 -14.030  46.535  1.00  0.00      A   
ATOM   1805  HB2 GLU   124      15.313 -14.411  44.843  1.00  0.00      A   
ATOM   1806  CG  GLU   124      16.895 -15.142  46.126  1.00  0.00      A   
ATOM   1807  HG1 GLU   124      17.408 -14.164  46.246  1.00  0.00      A   
ATOM   1808  HG2 GLU   124      17.363 -15.653  45.257  1.00  0.00      A   
ATOM   1809  CD  GLU   124      17.122 -15.881  47.364  1.00  0.00      A   
ATOM   1810  OE1 GLU   124      16.541 -15.567  48.425  1.00  0.00      A   
ATOM   1811  OE2 GLU   124      17.996 -16.833  47.330  1.00  0.00      A   
ATOM   1812  C   GLU   124      13.001 -15.460  46.211  1.00  0.00      A   
ATOM   1813  O   GLU   124      12.493 -15.259  47.338  1.00  0.00      A   
ATOM   1814  N   MET   125      12.297 -15.096  45.087  1.00  0.00      A   
ATOM   1815  HN  MET   125      12.712 -15.117  44.180  1.00  0.00      A   
ATOM   1816  CA  MET   125      10.884 -14.809  44.909  1.00  0.00      A   
ATOM   1817  HA  MET   125      10.703 -13.964  45.557  1.00  0.00      A   
ATOM   1818  CB  MET   125      10.521 -14.448  43.469  1.00  0.00      A   
ATOM   1819  HB1 MET   125       9.435 -14.214  43.446  1.00  0.00      A   
ATOM   1820  HB2 MET   125      10.712 -15.236  42.709  1.00  0.00      A   
ATOM   1821  CG  MET   125      11.109 -13.065  42.983  1.00  0.00      A   
ATOM   1822  HG1 MET   125      12.076 -13.090  43.530  1.00  0.00      A   
ATOM   1823  HG2 MET   125      10.360 -12.360  43.403  1.00  0.00      A   
ATOM   1824  SD  MET   125      11.148 -12.855  41.098  1.00  0.00      A   
ATOM   1825  CE  MET   125      11.795 -11.213  41.137  1.00  0.00      A   
ATOM   1826  HE1 MET   125      11.392 -10.686  42.028  1.00  0.00      A   
ATOM   1827  HE2 MET   125      11.516 -10.605  40.250  1.00  0.00      A   
ATOM   1828  HE3 MET   125      12.890 -11.237  41.327  1.00  0.00      A   
ATOM   1829  C   MET   125       9.893 -15.875  45.366  1.00  0.00      A   
ATOM   1830  O   MET   125       8.793 -15.616  45.876  1.00  0.00      A   
ATOM   1831  N   ALA   126      10.189 -17.182  45.061  1.00  0.00      A   
ATOM   1832  HN  ALA   126      10.968 -17.418  44.487  1.00  0.00      A   
ATOM   1833  CA  ALA   126       9.477 -18.334  45.552  1.00  0.00      A   
ATOM   1834  HA  ALA   126       8.467 -18.189  45.198  1.00  0.00      A   
ATOM   1835  CB  ALA   126      10.077 -19.572  44.867  1.00  0.00      A   
ATOM   1836  HB1 ALA   126      11.135 -19.577  45.205  1.00  0.00      A   
ATOM   1837  HB2 ALA   126      10.088 -19.374  43.774  1.00  0.00      A   
ATOM   1838  HB3 ALA   126       9.451 -20.478  45.020  1.00  0.00      A   
ATOM   1839  C   ALA   126       9.568 -18.442  47.086  1.00  0.00      A   
ATOM   1840  O   ALA   126       8.604 -18.757  47.735  1.00  0.00      A   
ATOM   1841  N   LYS   127      10.766 -18.169  47.693  1.00  0.00      A   
ATOM   1842  HN  LYS   127      11.593 -17.941  47.184  1.00  0.00      A   
ATOM   1843  CA  LYS   127      10.901 -18.204  49.097  1.00  0.00      A   
ATOM   1844  HA  LYS   127      10.406 -19.112  49.411  1.00  0.00      A   
ATOM   1845  CB  LYS   127      12.305 -18.210  49.601  1.00  0.00      A   
ATOM   1846  HB1 LYS   127      12.311 -17.946  50.680  1.00  0.00      A   
ATOM   1847  HB2 LYS   127      12.856 -17.350  49.162  1.00  0.00      A   
ATOM   1848  CG  LYS   127      13.063 -19.560  49.343  1.00  0.00      A   
ATOM   1849  HG1 LYS   127      12.942 -19.876  48.284  1.00  0.00      A   
ATOM   1850  HG2 LYS   127      12.465 -20.332  49.872  1.00  0.00      A   
ATOM   1851  CD  LYS   127      14.512 -19.427  49.767  1.00  0.00      A   
ATOM   1852  HD1 LYS   127      14.981 -20.432  49.698  1.00  0.00      A   
ATOM   1853  HD2 LYS   127      14.556 -19.228  50.859  1.00  0.00      A   
ATOM   1854  CE  LYS   127      15.299 -18.444  48.911  1.00  0.00      A   
ATOM   1855  HE1 LYS   127      14.804 -17.453  48.995  1.00  0.00      A   
ATOM   1856  HE2 LYS   127      15.279 -18.847  47.876  1.00  0.00      A   
ATOM   1857  NZ  LYS   127      16.594 -18.323  49.450  1.00  0.00      A   
ATOM   1858  HZ1 LYS   127      17.151 -17.648  48.887  1.00  0.00      A   
ATOM   1859  HZ2 LYS   127      17.123 -19.206  49.305  1.00  0.00      A   
ATOM   1860  HZ3 LYS   127      16.695 -18.038  50.445  1.00  0.00      A   
ATOM   1861  C   LYS   127      10.133 -17.129  49.767  1.00  0.00      A   
ATOM   1862  O   LYS   127       9.340 -17.439  50.656  1.00  0.00      A   
ATOM   1863  N   ALA   128      10.078 -15.932  49.202  1.00  0.00      A   
ATOM   1864  HN  ALA   128      10.821 -15.673  48.590  1.00  0.00      A   
ATOM   1865  CA  ALA   128       9.273 -14.867  49.729  1.00  0.00      A   
ATOM   1866  HA  ALA   128       9.581 -14.674  50.746  1.00  0.00      A   
ATOM   1867  CB  ALA   128       9.410 -13.635  48.748  1.00  0.00      A   
ATOM   1868  HB1 ALA   128      10.489 -13.387  48.668  1.00  0.00      A   
ATOM   1869  HB2 ALA   128       8.780 -12.785  49.089  1.00  0.00      A   
ATOM   1870  HB3 ALA   128       9.069 -13.903  47.725  1.00  0.00      A   
ATOM   1871  C   ALA   128       7.750 -15.204  49.779  1.00  0.00      A   
ATOM   1872  O   ALA   128       7.101 -14.934  50.775  1.00  0.00      A   
ATOM   1873  N   ALA   129       7.255 -15.962  48.802  1.00  0.00      A   
ATOM   1874  HN  ALA   129       7.778 -16.272  48.012  1.00  0.00      A   
ATOM   1875  CA  ALA   129       5.875 -16.449  48.805  1.00  0.00      A   
ATOM   1876  HA  ALA   129       5.333 -15.622  49.239  1.00  0.00      A   
ATOM   1877  CB  ALA   129       5.427 -16.534  47.404  1.00  0.00      A   
ATOM   1878  HB1 ALA   129       6.127 -17.022  46.693  1.00  0.00      A   
ATOM   1879  HB2 ALA   129       5.183 -15.544  46.963  1.00  0.00      A   
ATOM   1880  HB3 ALA   129       4.476 -17.088  47.252  1.00  0.00      A   
ATOM   1881  C   ALA   129       5.543 -17.766  49.597  1.00  0.00      A   
ATOM   1882  O   ALA   129       4.417 -18.192  49.608  1.00  0.00      A   
ATOM   1883  N   GLY   130       6.559 -18.512  50.212  1.00  0.00      A   
ATOM   1884  HN  GLY   130       7.475 -18.122  50.274  1.00  0.00      A   
ATOM   1885  CA  GLY   130       6.306 -19.736  50.980  1.00  0.00      A   
ATOM   1886  HA1 GLY   130       5.399 -19.550  51.536  1.00  0.00      A   
ATOM   1887  HA2 GLY   130       7.145 -19.820  51.655  1.00  0.00      A   
ATOM   1888  C   GLY   130       6.169 -21.014  50.267  1.00  0.00      A   
ATOM   1889  O   GLY   130       5.772 -22.011  50.909  1.00  0.00      A   
ATOM   1890  N   VAL   131       6.510 -20.958  48.998  1.00  0.00      A   
ATOM   1891  HN  VAL   131       6.809 -20.070  48.660  1.00  0.00      A   
ATOM   1892  CA  VAL   131       6.310 -22.040  47.968  1.00  0.00      A   
ATOM   1893  HA  VAL   131       5.366 -22.563  48.021  1.00  0.00      A   
ATOM   1894  CB  VAL   131       6.335 -21.384  46.596  1.00  0.00      A   
ATOM   1895  HB  VAL   131       7.309 -20.912  46.345  1.00  0.00      A   
ATOM   1896  CG1 VAL   131       6.230 -22.501  45.520  1.00  0.00      A   
ATOM   1897 HG11 VAL   131       5.349 -23.133  45.765  1.00  0.00      A   
ATOM   1898 HG12 VAL   131       7.087 -23.206  45.491  1.00  0.00      A   
ATOM   1899 HG13 VAL   131       5.933 -22.087  44.533  1.00  0.00      A   
ATOM   1900  CG2 VAL   131       5.170 -20.347  46.436  1.00  0.00      A   
ATOM   1901 HG21 VAL   131       4.998 -20.064  45.375  1.00  0.00      A   
ATOM   1902 HG22 VAL   131       5.302 -19.446  47.071  1.00  0.00      A   
ATOM   1903 HG23 VAL   131       4.270 -20.883  46.807  1.00  0.00      A   
ATOM   1904  C   VAL   131       7.376 -23.099  48.184  1.00  0.00      A   
ATOM   1905  O   VAL   131       8.585 -22.789  48.364  1.00  0.00      A   
ATOM   1906  N   ASN   132       7.067 -24.388  48.202  1.00  0.00      A   
ATOM   1907  HN  ASN   132       6.122 -24.704  48.245  1.00  0.00      A   
ATOM   1908  CA  ASN   132       8.095 -25.457  48.228  1.00  0.00      A   
ATOM   1909  HA  ASN   132       8.911 -25.221  48.894  1.00  0.00      A   
ATOM   1910  CB  ASN   132       7.423 -26.795  48.553  1.00  0.00      A   
ATOM   1911  HB1 ASN   132       6.593 -26.967  47.834  1.00  0.00      A   
ATOM   1912  HB2 ASN   132       7.008 -26.737  49.582  1.00  0.00      A   
ATOM   1913  CG  ASN   132       8.416 -27.942  48.626  1.00  0.00      A   
ATOM   1914  OD1 ASN   132       9.626 -27.803  48.366  1.00  0.00      A   
ATOM   1915  ND2 ASN   132       7.981 -29.183  48.887  1.00  0.00      A   
ATOM   1916 HD21 ASN   132       8.733 -29.825  49.035  1.00  0.00      A   
ATOM   1917 HD22 ASN   132       7.088 -29.444  49.252  1.00  0.00      A   
ATOM   1918  C   ASN   132       8.819 -25.497  46.877  1.00  0.00      A   
ATOM   1919  O   ASN   132       8.278 -25.775  45.781  1.00  0.00      A   
ATOM   1920  N   VAL   133      10.074 -25.005  46.825  1.00  0.00      A   
ATOM   1921  HN  VAL   133      10.647 -24.738  47.596  1.00  0.00      A   
ATOM   1922  CA  VAL   133      10.707 -24.709  45.500  1.00  0.00      A   
ATOM   1923  HA  VAL   133      10.007 -24.884  44.696  1.00  0.00      A   
ATOM   1924  CB  VAL   133      10.995 -23.208  45.459  1.00  0.00      A   
ATOM   1925  HB  VAL   133      10.068 -22.659  45.730  1.00  0.00      A   
ATOM   1926  CG1 VAL   133      12.123 -22.620  46.371  1.00  0.00      A   
ATOM   1927 HG11 VAL   133      13.101 -23.142  46.450  1.00  0.00      A   
ATOM   1928 HG12 VAL   133      11.882 -22.812  47.439  1.00  0.00      A   
ATOM   1929 HG13 VAL   133      12.164 -21.516  46.252  1.00  0.00      A   
ATOM   1930  CG2 VAL   133      11.325 -22.872  44.038  1.00  0.00      A   
ATOM   1931 HG21 VAL   133      12.266 -23.361  43.707  1.00  0.00      A   
ATOM   1932 HG22 VAL   133      11.440 -21.772  43.942  1.00  0.00      A   
ATOM   1933 HG23 VAL   133      10.526 -23.237  43.357  1.00  0.00      A   
ATOM   1934  C   VAL   133      11.916 -25.534  45.318  1.00  0.00      A   
ATOM   1935  O   VAL   133      12.775 -25.625  46.181  1.00  0.00      A   
ATOM   1936  N   GLY   134      12.015 -26.146  44.088  1.00  0.00      A   
ATOM   1937  HN  GLY   134      11.217 -26.093  43.493  1.00  0.00      A   
ATOM   1938  CA  GLY   134      13.188 -26.983  43.626  1.00  0.00      A   
ATOM   1939  HA1 GLY   134      12.760 -27.946  43.389  1.00  0.00      A   
ATOM   1940  HA2 GLY   134      13.868 -26.995  44.465  1.00  0.00      A   
ATOM   1941  C   GLY   134      13.875 -26.301  42.482  1.00  0.00      A   
ATOM   1942  O   GLY   134      13.235 -25.825  41.544  1.00  0.00      A   
ATOM   1943  N   VAL   135      15.166 -26.123  42.584  1.00  0.00      A   
ATOM   1944  HN  VAL   135      15.691 -26.787  43.111  1.00  0.00      A   
ATOM   1945  CA  VAL   135      15.903 -25.241  41.755  1.00  0.00      A   
ATOM   1946  HA  VAL   135      15.276 -24.966  40.920  1.00  0.00      A   
ATOM   1947  CB  VAL   135      16.517 -23.959  42.408  1.00  0.00      A   
ATOM   1948  HB  VAL   135      17.225 -24.304  43.191  1.00  0.00      A   
ATOM   1949  CG1 VAL   135      17.135 -23.071  41.283  1.00  0.00      A   
ATOM   1950 HG11 VAL   135      16.419 -22.837  40.467  1.00  0.00      A   
ATOM   1951 HG12 VAL   135      17.993 -23.608  40.824  1.00  0.00      A   
ATOM   1952 HG13 VAL   135      17.468 -22.135  41.781  1.00  0.00      A   
ATOM   1953  CG2 VAL   135      15.396 -23.206  43.184  1.00  0.00      A   
ATOM   1954 HG21 VAL   135      14.511 -23.324  42.523  1.00  0.00      A   
ATOM   1955 HG22 VAL   135      15.691 -22.135  43.206  1.00  0.00      A   
ATOM   1956 HG23 VAL   135      15.209 -23.556  44.221  1.00  0.00      A   
ATOM   1957  C   VAL   135      17.120 -26.065  41.255  1.00  0.00      A   
ATOM   1958  O   VAL   135      18.000 -26.482  41.963  1.00  0.00      A   
ATOM   1959  N   GLY   136      17.298 -26.093  39.903  1.00  0.00      A   
ATOM   1960  HN  GLY   136      16.607 -25.727  39.283  1.00  0.00      A   
ATOM   1961  CA  GLY   136      18.296 -26.914  39.171  1.00  0.00      A   
ATOM   1962  HA1 GLY   136      18.066 -27.947  39.386  1.00  0.00      A   
ATOM   1963  HA2 GLY   136      19.244 -26.755  39.663  1.00  0.00      A   
ATOM   1964  C   GLY   136      18.469 -26.623  37.693  1.00  0.00      A   
ATOM   1965  O   GLY   136      17.758 -25.850  37.042  1.00  0.00      A   
ATOM   1966  N   GLY   137      19.527 -27.192  37.136  1.00  0.00      A   
ATOM   1967  HN  GLY   137      20.172 -27.766  37.635  1.00  0.00      A   
ATOM   1968  CA  GLY   137      20.151 -26.775  35.897  1.00  0.00      A   
ATOM   1969  HA1 GLY   137      20.028 -25.702  35.867  1.00  0.00      A   
ATOM   1970  HA2 GLY   137      19.718 -27.338  35.084  1.00  0.00      A   
ATOM   1971  C   GLY   137      21.590 -27.180  35.771  1.00  0.00      A   
ATOM   1972  O   GLY   137      21.994 -28.252  36.168  1.00  0.00      A   
ATOM   1973  N   ASN   138      22.398 -26.324  35.108  1.00  0.00      A   
ATOM   1974  HN  ASN   138      22.061 -25.418  34.864  1.00  0.00      A   
ATOM   1975  CA  ASN   138      23.823 -26.683  34.724  1.00  0.00      A   
ATOM   1976  HA  ASN   138      24.000 -27.746  34.798  1.00  0.00      A   
ATOM   1977  CB  ASN   138      24.228 -26.198  33.255  1.00  0.00      A   
ATOM   1978  HB1 ASN   138      23.294 -26.092  32.664  1.00  0.00      A   
ATOM   1979  HB2 ASN   138      24.660 -27.108  32.788  1.00  0.00      A   
ATOM   1980  CG  ASN   138      25.275 -25.101  33.134  1.00  0.00      A   
ATOM   1981  OD1 ASN   138      26.486 -25.319  32.992  1.00  0.00      A   
ATOM   1982  ND2 ASN   138      24.717 -23.896  33.199  1.00  0.00      A   
ATOM   1983 HD21 ASN   138      23.722 -23.806  33.244  1.00  0.00      A   
ATOM   1984 HD22 ASN   138      25.317 -23.099  33.271  1.00  0.00      A   
ATOM   1985  C   ASN   138      24.759 -26.177  35.827  1.00  0.00      A   
ATOM   1986  O   ASN   138      25.777 -26.804  36.043  1.00  0.00      A   
ATOM   1987  N   ILE   139      24.412 -25.085  36.541  1.00  0.00      A   
ATOM   1988  HN  ILE   139      23.675 -24.479  36.251  1.00  0.00      A   
ATOM   1989  CA  ILE   139      25.077 -24.777  37.810  1.00  0.00      A   
ATOM   1990  HA  ILE   139      25.979 -25.367  37.887  1.00  0.00      A   
ATOM   1991  CB  ILE   139      25.313 -23.234  37.973  1.00  0.00      A   
ATOM   1992  HB  ILE   139      26.083 -23.105  38.763  1.00  0.00      A   
ATOM   1993  CG2 ILE   139      25.989 -22.666  36.600  1.00  0.00      A   
ATOM   1994 HG21 ILE   139      25.207 -22.636  35.812  1.00  0.00      A   
ATOM   1995 HG22 ILE   139      26.825 -23.281  36.205  1.00  0.00      A   
ATOM   1996 HG23 ILE   139      26.262 -21.632  36.904  1.00  0.00      A   
ATOM   1997  CG1 ILE   139      24.140 -22.339  38.405  1.00  0.00      A   
ATOM   1998 HG11 ILE   139      23.198 -22.485  37.834  1.00  0.00      A   
ATOM   1999 HG12 ILE   139      24.461 -21.310  38.135  1.00  0.00      A   
ATOM   2000  CD  ILE   139      23.768 -22.308  39.903  1.00  0.00      A   
ATOM   2001  HD1 ILE   139      23.130 -23.196  40.094  1.00  0.00      A   
ATOM   2002  HD2 ILE   139      23.169 -21.386  40.066  1.00  0.00      A   
ATOM   2003  HD3 ILE   139      24.649 -22.330  40.580  1.00  0.00      A   
ATOM   2004  C   ILE   139      24.265 -25.373  38.899  1.00  0.00      A   
ATOM   2005  O   ILE   139      23.149 -26.027  38.771  1.00  0.00      A   
ATOM   2006  N   GLY   140      24.815 -25.183  40.098  1.00  0.00      A   
ATOM   2007  HN  GLY   140      25.655 -24.659  40.207  1.00  0.00      A   
ATOM   2008  CA  GLY   140      24.137 -25.640  41.375  1.00  0.00      A   
ATOM   2009  HA1 GLY   140      23.142 -25.221  41.334  1.00  0.00      A   
ATOM   2010  HA2 GLY   140      24.757 -25.245  42.166  1.00  0.00      A   
ATOM   2011  C   GLY   140      24.087 -27.165  41.307  1.00  0.00      A   
ATOM   2012  O   GLY   140      25.087 -27.868  41.069  1.00  0.00      A   
ATOM   2013  N   LEU   141      22.847 -27.742  41.491  1.00  0.00      A   
ATOM   2014  HN  LEU   141      22.028 -27.227  41.735  1.00  0.00      A   
ATOM   2015  CA  LEU   141      22.634 -29.147  41.565  1.00  0.00      A   
ATOM   2016  HA  LEU   141      23.614 -29.575  41.711  1.00  0.00      A   
ATOM   2017  CB  LEU   141      21.665 -29.583  42.686  1.00  0.00      A   
ATOM   2018  HB1 LEU   141      21.502 -30.663  42.485  1.00  0.00      A   
ATOM   2019  HB2 LEU   141      20.703 -29.074  42.461  1.00  0.00      A   
ATOM   2020  CG  LEU   141      22.195 -29.246  44.075  1.00  0.00      A   
ATOM   2021  HG  LEU   141      22.379 -28.151  44.080  1.00  0.00      A   
ATOM   2022  CD1 LEU   141      21.130 -29.546  45.185  1.00  0.00      A   
ATOM   2023 HD11 LEU   141      20.345 -28.765  45.278  1.00  0.00      A   
ATOM   2024 HD12 LEU   141      21.679 -29.622  46.148  1.00  0.00      A   
ATOM   2025 HD13 LEU   141      20.666 -30.547  45.047  1.00  0.00      A   
ATOM   2026  CD2 LEU   141      23.475 -30.042  44.407  1.00  0.00      A   
ATOM   2027 HD21 LEU   141      23.376 -31.103  44.090  1.00  0.00      A   
ATOM   2028 HD22 LEU   141      23.833 -29.944  45.454  1.00  0.00      A   
ATOM   2029 HD23 LEU   141      24.308 -29.636  43.795  1.00  0.00      A   
ATOM   2030  C   LEU   141      22.063 -29.524  40.198  1.00  0.00      A   
ATOM   2031  O   LEU   141      21.084 -28.935  39.772  1.00  0.00      A   
ATOM   2032  N   PRO   142      22.631 -30.485  39.424  1.00  0.00      A   
ATOM   2033  CD  PRO   142      23.950 -31.010  39.710  1.00  0.00      A   
ATOM   2034  HD1 PRO   142      23.931 -31.745  40.543  1.00  0.00      A   
ATOM   2035  HD2 PRO   142      24.596 -30.126  39.894  1.00  0.00      A   
ATOM   2036  CA  PRO   142      21.879 -31.266  38.346  1.00  0.00      A   
ATOM   2037  HA  PRO   142      21.618 -30.575  37.559  1.00  0.00      A   
ATOM   2038  CB  PRO   142      22.932 -32.295  37.856  1.00  0.00      A   
ATOM   2039  HB1 PRO   142      22.794 -32.276  36.754  1.00  0.00      A   
ATOM   2040  HB2 PRO   142      22.821 -33.323  38.264  1.00  0.00      A   
ATOM   2041  CG  PRO   142      24.278 -31.711  38.356  1.00  0.00      A   
ATOM   2042  HG1 PRO   142      25.086 -32.433  38.599  1.00  0.00      A   
ATOM   2043  HG2 PRO   142      24.597 -31.011  37.555  1.00  0.00      A   
ATOM   2044  C   PRO   142      20.538 -31.820  38.735  1.00  0.00      A   
ATOM   2045  O   PRO   142      20.195 -32.177  39.932  1.00  0.00      A   
ATOM   2046  N   ALA   143      19.640 -31.973  37.833  1.00  0.00      A   
ATOM   2047  HN  ALA   143      19.977 -31.818  36.907  1.00  0.00      A   
ATOM   2048  CA  ALA   143      18.248 -32.150  38.023  1.00  0.00      A   
ATOM   2049  HA  ALA   143      18.055 -31.318  38.684  1.00  0.00      A   
ATOM   2050  CB  ALA   143      17.530 -32.043  36.633  1.00  0.00      A   
ATOM   2051  HB1 ALA   143      18.135 -32.501  35.821  1.00  0.00      A   
ATOM   2052  HB2 ALA   143      17.582 -30.937  36.545  1.00  0.00      A   
ATOM   2053  HB3 ALA   143      16.434 -32.223  36.637  1.00  0.00      A   
ATOM   2054  C   ALA   143      17.727 -33.423  38.694  1.00  0.00      A   
ATOM   2055  O   ALA   143      16.739 -33.409  39.433  1.00  0.00      A   
ATOM   2056  N   LEU   144      18.441 -34.488  38.543  1.00  0.00      A   
ATOM   2057  HN  LEU   144      19.333 -34.478  38.099  1.00  0.00      A   
ATOM   2058  CA  LEU   144      18.017 -35.795  38.974  1.00  0.00      A   
ATOM   2059  HA  LEU   144      16.946 -35.916  38.907  1.00  0.00      A   
ATOM   2060  CB  LEU   144      18.606 -37.046  38.086  1.00  0.00      A   
ATOM   2061  HB1 LEU   144      18.100 -37.980  38.413  1.00  0.00      A   
ATOM   2062  HB2 LEU   144      19.710 -37.124  38.186  1.00  0.00      A   
ATOM   2063  CG  LEU   144      18.237 -36.875  36.628  1.00  0.00      A   
ATOM   2064  HG  LEU   144      18.753 -35.957  36.272  1.00  0.00      A   
ATOM   2065  CD1 LEU   144      18.783 -38.085  35.833  1.00  0.00      A   
ATOM   2066 HD11 LEU   144      18.775 -38.039  34.723  1.00  0.00      A   
ATOM   2067 HD12 LEU   144      18.285 -38.987  36.250  1.00  0.00      A   
ATOM   2068 HD13 LEU   144      19.858 -38.080  36.112  1.00  0.00      A   
ATOM   2069  CD2 LEU   144      16.755 -36.748  36.404  1.00  0.00      A   
ATOM   2070 HD21 LEU   144      16.530 -36.941  35.333  1.00  0.00      A   
ATOM   2071 HD22 LEU   144      16.410 -35.713  36.618  1.00  0.00      A   
ATOM   2072 HD23 LEU   144      16.195 -37.462  37.044  1.00  0.00      A   
ATOM   2073  C   LEU   144      18.258 -36.141  40.391  1.00  0.00      A   
ATOM   2074  O   LEU   144      17.747 -37.050  41.040  1.00  0.00      A   
ATOM   2075  N   MET   145      18.952 -35.234  41.114  1.00  0.00      A   
ATOM   2076  HN  MET   145      19.298 -34.413  40.667  1.00  0.00      A   
ATOM   2077  CA  MET   145      19.104 -35.142  42.560  1.00  0.00      A   
ATOM   2078  HA  MET   145      19.344 -36.125  42.938  1.00  0.00      A   
ATOM   2079  CB  MET   145      20.275 -34.164  42.750  1.00  0.00      A   
ATOM   2080  HB1 MET   145      20.451 -33.953  43.827  1.00  0.00      A   
ATOM   2081  HB2 MET   145      19.915 -33.254  42.224  1.00  0.00      A   
ATOM   2082  CG  MET   145      21.629 -34.575  42.134  1.00  0.00      A   
ATOM   2083  HG1 MET   145      21.418 -34.634  41.045  1.00  0.00      A   
ATOM   2084  HG2 MET   145      21.840 -35.640  42.371  1.00  0.00      A   
ATOM   2085  SD  MET   145      23.039 -33.513  42.504  1.00  0.00      A   
ATOM   2086  CE  MET   145      23.264 -33.969  44.243  1.00  0.00      A   
ATOM   2087  HE1 MET   145      23.326 -35.060  44.446  1.00  0.00      A   
ATOM   2088  HE2 MET   145      22.373 -33.529  44.741  1.00  0.00      A   
ATOM   2089  HE3 MET   145      24.207 -33.474  44.557  1.00  0.00      A   
ATOM   2090  C   MET   145      17.873 -34.657  43.357  1.00  0.00      A   
ATOM   2091  O   MET   145      17.810 -34.854  44.552  1.00  0.00      A   
ATOM   2092  N   LEU   146      16.889 -33.982  42.628  1.00  0.00      A   
ATOM   2093  HN  LEU   146      16.819 -34.040  41.636  1.00  0.00      A   
ATOM   2094  CA  LEU   146      15.814 -33.141  43.209  1.00  0.00      A   
ATOM   2095  HA  LEU   146      15.984 -32.845  44.234  1.00  0.00      A   
ATOM   2096  CB  LEU   146      15.940 -31.835  42.360  1.00  0.00      A   
ATOM   2097  HB1 LEU   146      15.278 -31.085  42.843  1.00  0.00      A   
ATOM   2098  HB2 LEU   146      15.569 -32.076  41.342  1.00  0.00      A   
ATOM   2099  CG  LEU   146      17.347 -31.149  42.343  1.00  0.00      A   
ATOM   2100  HG  LEU   146      18.095 -31.643  41.686  1.00  0.00      A   
ATOM   2101  CD1 LEU   146      17.232 -29.886  41.573  1.00  0.00      A   
ATOM   2102 HD11 LEU   146      18.172 -29.302  41.676  1.00  0.00      A   
ATOM   2103 HD12 LEU   146      16.415 -29.206  41.895  1.00  0.00      A   
ATOM   2104 HD13 LEU   146      17.073 -30.049  40.486  1.00  0.00      A   
ATOM   2105  CD2 LEU   146      18.032 -30.870  43.778  1.00  0.00      A   
ATOM   2106 HD21 LEU   146      17.215 -30.389  44.356  1.00  0.00      A   
ATOM   2107 HD22 LEU   146      18.950 -30.243  43.761  1.00  0.00      A   
ATOM   2108 HD23 LEU   146      18.300 -31.840  44.249  1.00  0.00      A   
ATOM   2109  C   LEU   146      14.366 -33.686  43.118  1.00  0.00      A   
ATOM   2110  O   LEU   146      13.344 -33.095  43.377  1.00  0.00      A   
ATOM   2111  N   LEU   147      14.280 -34.936  42.721  1.00  0.00      A   
ATOM   2112  HN  LEU   147      15.100 -35.384  42.372  1.00  0.00      A   
ATOM   2113  CA  LEU   147      13.045 -35.757  42.712  1.00  0.00      A   
ATOM   2114  HA  LEU   147      12.375 -35.309  41.993  1.00  0.00      A   
ATOM   2115  CB  LEU   147      13.388 -37.173  42.176  1.00  0.00      A   
ATOM   2116  HB1 LEU   147      12.464 -37.716  41.886  1.00  0.00      A   
ATOM   2117  HB2 LEU   147      13.975 -37.787  42.892  1.00  0.00      A   
ATOM   2118  CG  LEU   147      14.244 -37.112  40.865  1.00  0.00      A   
ATOM   2119  HG  LEU   147      15.154 -36.502  41.046  1.00  0.00      A   
ATOM   2120  CD1 LEU   147      14.754 -38.537  40.562  1.00  0.00      A   
ATOM   2121 HD11 LEU   147      15.314 -38.976  41.415  1.00  0.00      A   
ATOM   2122 HD12 LEU   147      15.353 -38.595  39.628  1.00  0.00      A   
ATOM   2123 HD13 LEU   147      13.949 -39.279  40.375  1.00  0.00      A   
ATOM   2124  CD2 LEU   147      13.488 -36.569  39.628  1.00  0.00      A   
ATOM   2125 HD21 LEU   147      13.496 -35.461  39.545  1.00  0.00      A   
ATOM   2126 HD22 LEU   147      12.464 -37.001  39.640  1.00  0.00      A   
ATOM   2127 HD23 LEU   147      14.069 -36.919  38.749  1.00  0.00      A   
ATOM   2128  C   LEU   147      12.367 -35.788  44.003  1.00  0.00      A   
ATOM   2129  O   LEU   147      12.842 -36.384  45.014  1.00  0.00      A   
ATOM   2130  N   ASP   148      11.214 -35.074  44.084  1.00  0.00      A   
ATOM   2131  HN  ASP   148      10.871 -34.513  43.334  1.00  0.00      A   
ATOM   2132  CA  ASP   148      10.281 -35.029  45.195  1.00  0.00      A   
ATOM   2133  HA  ASP   148      10.423 -35.939  45.758  1.00  0.00      A   
ATOM   2134  CB  ASP   148      10.616 -33.784  46.109  1.00  0.00      A   
ATOM   2135  HB1 ASP   148      10.458 -32.807  45.605  1.00  0.00      A   
ATOM   2136  HB2 ASP   148      11.715 -33.776  46.270  1.00  0.00      A   
ATOM   2137  CG  ASP   148       9.936 -33.871  47.512  1.00  0.00      A   
ATOM   2138  OD1 ASP   148       8.708 -34.201  47.628  1.00  0.00      A   
ATOM   2139  OD2 ASP   148      10.681 -33.633  48.525  1.00  0.00      A   
ATOM   2140  C   ASP   148       8.910 -34.993  44.543  1.00  0.00      A   
ATOM   2141  O   ASP   148       8.744 -34.131  43.682  1.00  0.00      A   
ATOM   2142  N   ASP   149       7.946 -35.794  44.994  1.00  0.00      A   
ATOM   2143  HN  ASP   149       8.107 -36.391  45.776  1.00  0.00      A   
ATOM   2144  CA  ASP   149       6.677 -35.777  44.420  1.00  0.00      A   
ATOM   2145  HA  ASP   149       6.673 -35.621  43.351  1.00  0.00      A   
ATOM   2146  CB  ASP   149       6.180 -37.236  44.546  1.00  0.00      A   
ATOM   2147  HB1 ASP   149       5.154 -37.382  44.145  1.00  0.00      A   
ATOM   2148  HB2 ASP   149       6.236 -37.405  45.643  1.00  0.00      A   
ATOM   2149  CG  ASP   149       7.042 -38.238  43.833  1.00  0.00      A   
ATOM   2150  OD1 ASP   149       7.942 -37.850  42.976  1.00  0.00      A   
ATOM   2151  OD2 ASP   149       6.963 -39.463  44.066  1.00  0.00      A   
ATOM   2152  C   ASP   149       5.706 -34.797  45.024  1.00  0.00      A   
ATOM   2153  O   ASP   149       4.675 -34.590  44.456  1.00  0.00      A   
ATOM   2154  N   GLU   150       6.091 -34.096  46.136  1.00  0.00      A   
ATOM   2155  HN  GLU   150       7.024 -34.122  46.486  1.00  0.00      A   
ATOM   2156  CA  GLU   150       5.131 -33.217  46.846  1.00  0.00      A   
ATOM   2157  HA  GLU   150       4.175 -33.367  46.367  1.00  0.00      A   
ATOM   2158  CB  GLU   150       4.995 -33.796  48.254  1.00  0.00      A   
ATOM   2159  HB1 GLU   150       4.372 -33.148  48.908  1.00  0.00      A   
ATOM   2160  HB2 GLU   150       6.013 -33.744  48.696  1.00  0.00      A   
ATOM   2161  CG  GLU   150       4.400 -35.293  48.309  1.00  0.00      A   
ATOM   2162  HG1 GLU   150       4.915 -36.032  47.659  1.00  0.00      A   
ATOM   2163  HG2 GLU   150       3.372 -35.265  47.890  1.00  0.00      A   
ATOM   2164  CD  GLU   150       4.515 -35.783  49.742  1.00  0.00      A   
ATOM   2165  OE1 GLU   150       3.526 -36.166  50.430  1.00  0.00      A   
ATOM   2166  OE2 GLU   150       5.673 -35.906  50.196  1.00  0.00      A   
ATOM   2167  C   GLU   150       5.669 -31.809  46.843  1.00  0.00      A   
ATOM   2168  O   GLU   150       5.466 -31.008  47.830  1.00  0.00      A   
ATOM   2169  N   CYS   151       6.399 -31.423  45.758  1.00  0.00      A   
ATOM   2170  HN  CYS   151       6.437 -31.927  44.898  1.00  0.00      A   
ATOM   2171  CA  CYS   151       7.117 -30.179  45.611  1.00  0.00      A   
ATOM   2172  HA  CYS   151       7.287 -29.653  46.538  1.00  0.00      A   
ATOM   2173  CB  CYS   151       8.652 -30.424  45.206  1.00  0.00      A   
ATOM   2174  HB1 CYS   151       8.507 -30.947  44.236  1.00  0.00      A   
ATOM   2175  HB2 CYS   151       9.107 -31.072  45.986  1.00  0.00      A   
ATOM   2176  SG  CYS   151       9.676 -28.830  44.995  1.00  0.00      A   
ATOM   2177  HG1 CYS   151      10.364 -29.013  46.112  1.00  0.00      A   
ATOM   2178  C   CYS   151       6.267 -29.170  44.776  1.00  0.00      A   
ATOM   2179  O   CYS   151       5.496 -29.572  43.931  1.00  0.00      A   
ATOM   2180  N   GLU   152       6.294 -27.887  45.038  1.00  0.00      A   
ATOM   2181  HN  GLU   152       7.005 -27.459  45.591  1.00  0.00      A   
ATOM   2182  CA  GLU   152       5.227 -26.995  44.672  1.00  0.00      A   
ATOM   2183  HA  GLU   152       4.312 -27.552  44.530  1.00  0.00      A   
ATOM   2184  CB  GLU   152       4.777 -25.887  45.684  1.00  0.00      A   
ATOM   2185  HB1 GLU   152       4.038 -25.261  45.140  1.00  0.00      A   
ATOM   2186  HB2 GLU   152       5.656 -25.405  46.161  1.00  0.00      A   
ATOM   2187  CG  GLU   152       3.890 -26.353  46.893  1.00  0.00      A   
ATOM   2188  HG1 GLU   152       4.446 -27.166  47.408  1.00  0.00      A   
ATOM   2189  HG2 GLU   152       2.920 -26.819  46.618  1.00  0.00      A   
ATOM   2190  CD  GLU   152       3.566 -25.244  47.889  1.00  0.00      A   
ATOM   2191  OE1 GLU   152       4.356 -25.086  48.865  1.00  0.00      A   
ATOM   2192  OE2 GLU   152       2.608 -24.471  47.676  1.00  0.00      A   
ATOM   2193  C   GLU   152       5.424 -26.318  43.368  1.00  0.00      A   
ATOM   2194  O   GLU   152       4.510 -26.177  42.565  1.00  0.00      A   
ATOM   2195  N   LEU   153       6.710 -25.950  43.070  1.00  0.00      A   
ATOM   2196  HN  LEU   153       7.479 -26.122  43.682  1.00  0.00      A   
ATOM   2197  CA  LEU   153       7.120 -25.364  41.828  1.00  0.00      A   
ATOM   2198  HA  LEU   153       6.475 -25.643  41.008  1.00  0.00      A   
ATOM   2199  CB  LEU   153       7.189 -23.834  41.971  1.00  0.00      A   
ATOM   2200  HB1 LEU   153       7.971 -23.524  42.698  1.00  0.00      A   
ATOM   2201  HB2 LEU   153       6.226 -23.502  42.416  1.00  0.00      A   
ATOM   2202  CG  LEU   153       7.467 -23.153  40.580  1.00  0.00      A   
ATOM   2203  HG  LEU   153       8.308 -23.632  40.034  1.00  0.00      A   
ATOM   2204  CD1 LEU   153       6.289 -23.202  39.646  1.00  0.00      A   
ATOM   2205 HD11 LEU   153       6.101 -24.264  39.381  1.00  0.00      A   
ATOM   2206 HD12 LEU   153       6.543 -22.787  38.648  1.00  0.00      A   
ATOM   2207 HD13 LEU   153       5.301 -22.848  40.010  1.00  0.00      A   
ATOM   2208  CD2 LEU   153       7.939 -21.685  40.746  1.00  0.00      A   
ATOM   2209 HD21 LEU   153       8.191 -21.209  39.774  1.00  0.00      A   
ATOM   2210 HD22 LEU   153       8.742 -21.586  41.507  1.00  0.00      A   
ATOM   2211 HD23 LEU   153       7.014 -21.225  41.153  1.00  0.00      A   
ATOM   2212  C   LEU   153       8.556 -25.906  41.653  1.00  0.00      A   
ATOM   2213  O   LEU   153       9.331 -26.033  42.589  1.00  0.00      A   
ATOM   2214  N   TYR   154       8.906 -26.151  40.405  1.00  0.00      A   
ATOM   2215  HN  TYR   154       8.212 -26.140  39.689  1.00  0.00      A   
ATOM   2216  CA  TYR   154      10.287 -26.373  39.961  1.00  0.00      A   
ATOM   2217  HA  TYR   154      10.900 -26.227  40.838  1.00  0.00      A   
ATOM   2218  CB  TYR   154      10.563 -27.664  39.138  1.00  0.00      A   
ATOM   2219  HB1 TYR   154      11.654 -27.829  39.010  1.00  0.00      A   
ATOM   2220  HB2 TYR   154      10.105 -27.512  38.137  1.00  0.00      A   
ATOM   2221  CG  TYR   154      10.009 -28.903  39.756  1.00  0.00      A   
ATOM   2222  CD1 TYR   154      10.259 -29.232  41.058  1.00  0.00      A   
ATOM   2223  HD1 TYR   154      10.692 -28.528  41.753  1.00  0.00      A   
ATOM   2224  CE1 TYR   154       9.777 -30.398  41.572  1.00  0.00      A   
ATOM   2225  HE1 TYR   154      10.116 -30.776  42.526  1.00  0.00      A   
ATOM   2226  CZ  TYR   154       9.055 -31.291  40.769  1.00  0.00      A   
ATOM   2227  OH  TYR   154       8.640 -32.597  41.200  1.00  0.00      A   
ATOM   2228  HH  TYR   154       8.435 -32.738  42.127  1.00  0.00      A   
ATOM   2229  CD2 TYR   154       9.165 -29.699  39.008  1.00  0.00      A   
ATOM   2230  HD2 TYR   154       8.962 -29.490  37.968  1.00  0.00      A   
ATOM   2231  CE2 TYR   154       8.799 -30.962  39.477  1.00  0.00      A   
ATOM   2232  HE2 TYR   154       8.119 -31.526  38.856  1.00  0.00      A   
ATOM   2233  C   TYR   154      10.789 -25.154  39.168  1.00  0.00      A   
ATOM   2234  O   TYR   154      10.007 -24.615  38.363  1.00  0.00      A   
ATOM   2235  N   VAL   155      12.032 -24.746  39.338  1.00  0.00      A   
ATOM   2236  HN  VAL   155      12.530 -25.100  40.126  1.00  0.00      A   
ATOM   2237  CA  VAL   155      12.673 -23.644  38.588  1.00  0.00      A   
ATOM   2238  HA  VAL   155      11.958 -23.323  37.845  1.00  0.00      A   
ATOM   2239  CB  VAL   155      13.103 -22.339  39.413  1.00  0.00      A   
ATOM   2240  HB  VAL   155      14.091 -22.524  39.887  1.00  0.00      A   
ATOM   2241  CG1 VAL   155      13.312 -21.142  38.542  1.00  0.00      A   
ATOM   2242 HG11 VAL   155      12.402 -20.878  37.963  1.00  0.00      A   
ATOM   2243 HG12 VAL   155      14.049 -21.409  37.755  1.00  0.00      A   
ATOM   2244 HG13 VAL   155      13.697 -20.214  39.017  1.00  0.00      A   
ATOM   2245  CG2 VAL   155      12.041 -22.106  40.510  1.00  0.00      A   
ATOM   2246 HG21 VAL   155      10.982 -21.982  40.199  1.00  0.00      A   
ATOM   2247 HG22 VAL   155      12.325 -21.190  41.071  1.00  0.00      A   
ATOM   2248 HG23 VAL   155      12.008 -22.964  41.216  1.00  0.00      A   
ATOM   2249  C   VAL   155      13.892 -24.297  37.890  1.00  0.00      A   
ATOM   2250  O   VAL   155      14.769 -24.849  38.524  1.00  0.00      A   
ATOM   2251  N   LEU   156      13.896 -24.255  36.487  1.00  0.00      A   
ATOM   2252  HN  LEU   156      13.204 -23.744  35.983  1.00  0.00      A   
ATOM   2253  CA  LEU   156      14.881 -25.030  35.704  1.00  0.00      A   
ATOM   2254  HA  LEU   156      15.560 -25.457  36.427  1.00  0.00      A   
ATOM   2255  CB  LEU   156      14.382 -26.290  34.969  1.00  0.00      A   
ATOM   2256  HB1 LEU   156      15.089 -26.517  34.143  1.00  0.00      A   
ATOM   2257  HB2 LEU   156      13.495 -25.946  34.395  1.00  0.00      A   
ATOM   2258  CG  LEU   156      14.061 -27.449  35.936  1.00  0.00      A   
ATOM   2259  HG  LEU   156      13.225 -27.149  36.604  1.00  0.00      A   
ATOM   2260  CD1 LEU   156      13.478 -28.526  35.083  1.00  0.00      A   
ATOM   2261 HD11 LEU   156      12.472 -28.247  34.705  1.00  0.00      A   
ATOM   2262 HD12 LEU   156      13.306 -29.381  35.771  1.00  0.00      A   
ATOM   2263 HD13 LEU   156      14.176 -28.713  34.239  1.00  0.00      A   
ATOM   2264  CD2 LEU   156      15.253 -27.917  36.736  1.00  0.00      A   
ATOM   2265 HD21 LEU   156      15.592 -27.157  37.472  1.00  0.00      A   
ATOM   2266 HD22 LEU   156      16.086 -28.128  36.032  1.00  0.00      A   
ATOM   2267 HD23 LEU   156      15.042 -28.816  37.354  1.00  0.00      A   
ATOM   2268  C   LEU   156      15.771 -24.151  34.787  1.00  0.00      A   
ATOM   2269  O   LEU   156      15.311 -23.584  33.827  1.00  0.00      A   
ATOM   2270  N   GLU   157      17.066 -24.144  35.087  1.00  0.00      A   
ATOM   2271  HN  GLU   157      17.372 -24.621  35.908  1.00  0.00      A   
ATOM   2272  CA  GLU   157      18.059 -23.660  34.192  1.00  0.00      A   
ATOM   2273  HA  GLU   157      17.632 -22.909  33.544  1.00  0.00      A   
ATOM   2274  CB  GLU   157      19.071 -22.815  34.969  1.00  0.00      A   
ATOM   2275  HB1 GLU   157      19.383 -23.357  35.887  1.00  0.00      A   
ATOM   2276  HB2 GLU   157      18.499 -21.933  35.329  1.00  0.00      A   
ATOM   2277  CG  GLU   157      20.367 -22.347  34.237  1.00  0.00      A   
ATOM   2278  HG1 GLU   157      20.631 -21.336  34.613  1.00  0.00      A   
ATOM   2279  HG2 GLU   157      20.153 -22.061  33.185  1.00  0.00      A   
ATOM   2280  CD  GLU   157      21.516 -23.296  34.455  1.00  0.00      A   
ATOM   2281  OE1 GLU   157      21.849 -23.683  35.602  1.00  0.00      A   
ATOM   2282  OE2 GLU   157      22.123 -23.711  33.404  1.00  0.00      A   
ATOM   2283  C   GLU   157      18.698 -24.624  33.196  1.00  0.00      A   
ATOM   2284  O   GLU   157      18.936 -25.758  33.498  1.00  0.00      A   
ATOM   2285  N   LEU   158      18.820 -24.223  31.936  1.00  0.00      A   
ATOM   2286  HN  LEU   158      18.508 -23.298  31.735  1.00  0.00      A   
ATOM   2287  CA  LEU   158      19.305 -25.138  30.945  1.00  0.00      A   
ATOM   2288  HA  LEU   158      20.161 -25.662  31.346  1.00  0.00      A   
ATOM   2289  CB  LEU   158      18.273 -26.279  30.464  1.00  0.00      A   
ATOM   2290  HB1 LEU   158      18.004 -26.861  31.371  1.00  0.00      A   
ATOM   2291  HB2 LEU   158      18.813 -26.917  29.731  1.00  0.00      A   
ATOM   2292  CG  LEU   158      17.028 -25.759  29.822  1.00  0.00      A   
ATOM   2293  HG  LEU   158      17.195 -25.069  28.967  1.00  0.00      A   
ATOM   2294  CD1 LEU   158      16.407 -26.998  29.204  1.00  0.00      A   
ATOM   2295 HD11 LEU   158      16.055 -27.733  29.960  1.00  0.00      A   
ATOM   2296 HD12 LEU   158      17.109 -27.536  28.532  1.00  0.00      A   
ATOM   2297 HD13 LEU   158      15.543 -26.638  28.607  1.00  0.00      A   
ATOM   2298  CD2 LEU   158      16.068 -25.155  30.882  1.00  0.00      A   
ATOM   2299 HD21 LEU   158      15.059 -24.949  30.465  1.00  0.00      A   
ATOM   2300 HD22 LEU   158      16.274 -24.163  31.338  1.00  0.00      A   
ATOM   2301 HD23 LEU   158      16.033 -25.847  31.750  1.00  0.00      A   
ATOM   2302  C   LEU   158      19.980 -24.511  29.825  1.00  0.00      A   
ATOM   2303  O   LEU   158      19.670 -23.390  29.359  1.00  0.00      A   
ATOM   2304  N   SER   159      20.979 -25.221  29.341  1.00  0.00      A   
ATOM   2305  HN  SER   159      21.158 -26.089  29.797  1.00  0.00      A   
ATOM   2306  CA  SER   159      21.839 -24.740  28.274  1.00  0.00      A   
ATOM   2307  HA  SER   159      21.620 -23.685  28.199  1.00  0.00      A   
ATOM   2308  CB  SER   159      23.272 -24.914  28.557  1.00  0.00      A   
ATOM   2309  HB1 SER   159      23.694 -25.907  28.820  1.00  0.00      A   
ATOM   2310  HB2 SER   159      23.390 -24.352  29.508  1.00  0.00      A   
ATOM   2311  OG  SER   159      24.094 -24.287  27.623  1.00  0.00      A   
ATOM   2312  HG1 SER   159      23.809 -23.370  27.608  1.00  0.00      A   
ATOM   2313  C   SER   159      21.358 -25.382  26.917  1.00  0.00      A   
ATOM   2314  O   SER   159      20.436 -26.132  26.840  1.00  0.00      A   
ATOM   2315  N   SER   160      21.974 -24.962  25.770  1.00  0.00      A   
ATOM   2316  HN  SER   160      22.756 -24.360  25.911  1.00  0.00      A   
ATOM   2317  CA  SER   160      21.411 -25.225  24.428  1.00  0.00      A   
ATOM   2318  HA  SER   160      20.385 -24.890  24.449  1.00  0.00      A   
ATOM   2319  CB  SER   160      22.107 -24.481  23.250  1.00  0.00      A   
ATOM   2320  HB1 SER   160      21.729 -23.452  23.433  1.00  0.00      A   
ATOM   2321  HB2 SER   160      21.718 -24.858  22.280  1.00  0.00      A   
ATOM   2322  OG  SER   160      23.516 -24.639  23.359  1.00  0.00      A   
ATOM   2323  HG1 SER   160      23.784 -25.413  22.859  1.00  0.00      A   
ATOM   2324  C   SER   160      21.380 -26.704  24.140  1.00  0.00      A   
ATOM   2325  O   SER   160      20.302 -27.160  23.826  1.00  0.00      A   
ATOM   2326  N   PHE   161      22.506 -27.436  24.423  1.00  0.00      A   
ATOM   2327  HN  PHE   161      23.334 -26.956  24.704  1.00  0.00      A   
ATOM   2328  CA  PHE   161      22.589 -28.825  24.228  1.00  0.00      A   
ATOM   2329  HA  PHE   161      22.361 -29.105  23.210  1.00  0.00      A   
ATOM   2330  CB  PHE   161      24.000 -29.330  24.679  1.00  0.00      A   
ATOM   2331  HB1 PHE   161      24.177 -30.357  24.295  1.00  0.00      A   
ATOM   2332  HB2 PHE   161      23.951 -29.430  25.785  1.00  0.00      A   
ATOM   2333  CG  PHE   161      25.101 -28.350  24.209  1.00  0.00      A   
ATOM   2334  CD1 PHE   161      25.661 -28.608  22.970  1.00  0.00      A   
ATOM   2335  HD1 PHE   161      25.201 -29.414  22.417  1.00  0.00      A   
ATOM   2336  CE1 PHE   161      26.676 -27.741  22.456  1.00  0.00      A   
ATOM   2337  HE1 PHE   161      27.070 -27.876  21.459  1.00  0.00      A   
ATOM   2338  CZ  PHE   161      27.186 -26.787  23.293  1.00  0.00      A   
ATOM   2339  HZ  PHE   161      28.043 -26.226  22.951  1.00  0.00      A   
ATOM   2340  CD2 PHE   161      25.515 -27.290  25.015  1.00  0.00      A   
ATOM   2341  HD2 PHE   161      24.936 -27.021  25.887  1.00  0.00      A   
ATOM   2342  CE2 PHE   161      26.593 -26.511  24.534  1.00  0.00      A   
ATOM   2343  HE2 PHE   161      26.846 -25.609  25.073  1.00  0.00      A   
ATOM   2344  C   PHE   161      21.551 -29.547  25.045  1.00  0.00      A   
ATOM   2345  O   PHE   161      20.892 -30.477  24.554  1.00  0.00      A   
ATOM   2346  N   GLN   162      21.349 -29.133  26.334  1.00  0.00      A   
ATOM   2347  HN  GLN   162      21.868 -28.326  26.603  1.00  0.00      A   
ATOM   2348  CA  GLN   162      20.252 -29.590  27.171  1.00  0.00      A   
ATOM   2349  HA  GLN   162      20.402 -30.654  27.281  1.00  0.00      A   
ATOM   2350  CB  GLN   162      20.288 -29.212  28.599  1.00  0.00      A   
ATOM   2351  HB1 GLN   162      19.380 -29.532  29.152  1.00  0.00      A   
ATOM   2352  HB2 GLN   162      20.374 -28.107  28.518  1.00  0.00      A   
ATOM   2353  CG  GLN   162      21.529 -29.764  29.362  1.00  0.00      A   
ATOM   2354  HG1 GLN   162      22.426 -29.866  28.714  1.00  0.00      A   
ATOM   2355  HG2 GLN   162      21.202 -30.744  29.770  1.00  0.00      A   
ATOM   2356  CD  GLN   162      21.841 -28.816  30.530  1.00  0.00      A   
ATOM   2357  OE1 GLN   162      22.126 -27.670  30.210  1.00  0.00      A   
ATOM   2358  NE2 GLN   162      21.744 -29.247  31.774  1.00  0.00      A   
ATOM   2359 HE21 GLN   162      21.726 -30.235  31.930  1.00  0.00      A   
ATOM   2360 HE22 GLN   162      21.815 -28.562  32.499  1.00  0.00      A   
ATOM   2361  C   GLN   162      18.867 -29.423  26.565  1.00  0.00      A   
ATOM   2362  O   GLN   162      18.152 -30.406  26.479  1.00  0.00      A   
ATOM   2363  N   LEU   163      18.554 -28.217  26.083  1.00  0.00      A   
ATOM   2364  HN  LEU   163      19.210 -27.471  26.166  1.00  0.00      A   
ATOM   2365  CA  LEU   163      17.461 -27.954  25.313  1.00  0.00      A   
ATOM   2366  HA  LEU   163      16.531 -28.197  25.806  1.00  0.00      A   
ATOM   2367  CB  LEU   163      17.404 -26.452  24.991  1.00  0.00      A   
ATOM   2368  HB1 LEU   163      17.066 -26.285  23.946  1.00  0.00      A   
ATOM   2369  HB2 LEU   163      18.456 -26.098  25.029  1.00  0.00      A   
ATOM   2370  CG  LEU   163      16.474 -25.669  25.959  1.00  0.00      A   
ATOM   2371  HG  LEU   163      16.903 -25.834  26.971  1.00  0.00      A   
ATOM   2372  CD1 LEU   163      16.552 -24.202  25.518  1.00  0.00      A   
ATOM   2373 HD11 LEU   163      16.201 -24.186  24.464  1.00  0.00      A   
ATOM   2374 HD12 LEU   163      17.584 -23.806  25.406  1.00  0.00      A   
ATOM   2375 HD13 LEU   163      15.837 -23.642  26.158  1.00  0.00      A   
ATOM   2376  CD2 LEU   163      15.020 -26.142  25.950  1.00  0.00      A   
ATOM   2377 HD21 LEU   163      14.749 -26.070  24.875  1.00  0.00      A   
ATOM   2378 HD22 LEU   163      14.398 -25.566  26.668  1.00  0.00      A   
ATOM   2379 HD23 LEU   163      14.865 -27.205  26.232  1.00  0.00      A   
ATOM   2380  C   LEU   163      17.354 -28.760  24.031  1.00  0.00      A   
ATOM   2381  O   LEU   163      16.178 -29.233  23.734  1.00  0.00      A   
ATOM   2382  N   GLU   164      18.434 -29.051  23.330  1.00  0.00      A   
ATOM   2383  HN  GLU   164      19.281 -28.547  23.482  1.00  0.00      A   
ATOM   2384  CA  GLU   164      18.428 -29.871  22.130  1.00  0.00      A   
ATOM   2385  HA  GLU   164      17.760 -29.404  21.421  1.00  0.00      A   
ATOM   2386  CB  GLU   164      19.852 -30.030  21.454  1.00  0.00      A   
ATOM   2387  HB1 GLU   164      19.760 -30.782  20.642  1.00  0.00      A   
ATOM   2388  HB2 GLU   164      20.613 -30.375  22.187  1.00  0.00      A   
ATOM   2389  CG  GLU   164      20.471 -28.733  20.837  1.00  0.00      A   
ATOM   2390  HG1 GLU   164      20.843 -28.210  21.744  1.00  0.00      A   
ATOM   2391  HG2 GLU   164      19.652 -28.145  20.370  1.00  0.00      A   
ATOM   2392  CD  GLU   164      21.549 -28.928  19.755  1.00  0.00      A   
ATOM   2393  OE1 GLU   164      21.165 -28.782  18.553  1.00  0.00      A   
ATOM   2394  OE2 GLU   164      22.742 -29.147  20.000  1.00  0.00      A   
ATOM   2395  C   GLU   164      17.984 -31.335  22.388  1.00  0.00      A   
ATOM   2396  O   GLU   164      17.277 -31.987  21.609  1.00  0.00      A   
ATOM   2397  N   THR   165      18.399 -31.860  23.521  1.00  0.00      A   
ATOM   2398  HN  THR   165      18.876 -31.270  24.168  1.00  0.00      A   
ATOM   2399  CA  THR   165      18.131 -33.178  23.961  1.00  0.00      A   
ATOM   2400  HA  THR   165      17.852 -33.790  23.116  1.00  0.00      A   
ATOM   2401  CB  THR   165      19.465 -33.781  24.505  1.00  0.00      A   
ATOM   2402  HB  THR   165      19.386 -34.832  24.856  1.00  0.00      A   
ATOM   2403  OG1 THR   165      20.046 -32.994  25.535  1.00  0.00      A   
ATOM   2404  HG1 THR   165      20.176 -32.162  25.074  1.00  0.00      A   
ATOM   2405  CG2 THR   165      20.529 -33.871  23.328  1.00  0.00      A   
ATOM   2406 HG21 THR   165      20.809 -32.891  22.886  1.00  0.00      A   
ATOM   2407 HG22 THR   165      20.104 -34.525  22.537  1.00  0.00      A   
ATOM   2408 HG23 THR   165      21.499 -34.312  23.644  1.00  0.00      A   
ATOM   2409  C   THR   165      16.951 -33.303  24.938  1.00  0.00      A   
ATOM   2410  O   THR   165      16.593 -34.355  25.427  1.00  0.00      A   
ATOM   2411  N   THR   166      16.236 -32.236  25.086  1.00  0.00      A   
ATOM   2412  HN  THR   166      16.481 -31.436  24.544  1.00  0.00      A   
ATOM   2413  CA  THR   166      15.019 -32.169  25.921  1.00  0.00      A   
ATOM   2414  HA  THR   166      14.728 -33.126  26.329  1.00  0.00      A   
ATOM   2415  CB  THR   166      15.234 -31.225  27.114  1.00  0.00      A   
ATOM   2416  HB  THR   166      15.449 -30.198  26.751  1.00  0.00      A   
ATOM   2417  OG1 THR   166      16.360 -31.661  27.878  1.00  0.00      A   
ATOM   2418  HG1 THR   166      17.025 -31.364  27.253  1.00  0.00      A   
ATOM   2419  CG2 THR   166      14.036 -31.171  28.075  1.00  0.00      A   
ATOM   2420 HG21 THR   166      13.514 -32.148  28.159  1.00  0.00      A   
ATOM   2421 HG22 THR   166      13.228 -30.456  27.811  1.00  0.00      A   
ATOM   2422 HG23 THR   166      14.296 -30.802  29.091  1.00  0.00      A   
ATOM   2423  C   THR   166      13.839 -31.783  25.054  1.00  0.00      A   
ATOM   2424  O   THR   166      13.771 -30.849  24.314  1.00  0.00      A   
ATOM   2425  N   SER   167      12.729 -32.562  25.239  1.00  0.00      A   
ATOM   2426  HN  SER   167      12.676 -33.335  25.867  1.00  0.00      A   
ATOM   2427  CA  SER   167      11.477 -32.406  24.481  1.00  0.00      A   
ATOM   2428  HA  SER   167      11.311 -31.383  24.176  1.00  0.00      A   
ATOM   2429  CB  SER   167      11.435 -33.201  23.141  1.00  0.00      A   
ATOM   2430  HB1 SER   167      12.257 -32.790  22.516  1.00  0.00      A   
ATOM   2431  HB2 SER   167      10.568 -33.106  22.453  1.00  0.00      A   
ATOM   2432  OG  SER   167      11.548 -34.619  23.235  1.00  0.00      A   
ATOM   2433  HG1 SER   167      12.482 -34.795  23.371  1.00  0.00      A   
ATOM   2434  C   SER   167      10.192 -32.711  25.243  1.00  0.00      A   
ATOM   2435  O   SER   167       9.080 -32.577  24.715  1.00  0.00      A   
ATOM   2436  N   SER   168      10.272 -33.148  26.491  1.00  0.00      A   
ATOM   2437  HN  SER   168      11.210 -33.215  26.823  1.00  0.00      A   
ATOM   2438  CA  SER   168       9.265 -33.594  27.418  1.00  0.00      A   
ATOM   2439  HA  SER   168       8.313 -33.856  26.981  1.00  0.00      A   
ATOM   2440  CB  SER   168       9.767 -34.784  28.349  1.00  0.00      A   
ATOM   2441  HB1 SER   168       8.993 -35.122  29.070  1.00  0.00      A   
ATOM   2442  HB2 SER   168      10.653 -34.400  28.898  1.00  0.00      A   
ATOM   2443  OG  SER   168      10.093 -36.000  27.659  1.00  0.00      A   
ATOM   2444  HG1 SER   168      10.895 -35.800  27.171  1.00  0.00      A   
ATOM   2445  C   SER   168       8.918 -32.449  28.375  1.00  0.00      A   
ATOM   2446  O   SER   168       8.217 -32.661  29.359  1.00  0.00      A   
ATOM   2447  N   LEU   169       9.319 -31.183  28.066  1.00  0.00      A   
ATOM   2448  HN  LEU   169       9.830 -31.065  27.217  1.00  0.00      A   
ATOM   2449  CA  LEU   169       9.124 -29.990  28.910  1.00  0.00      A   
ATOM   2450  HA  LEU   169       9.647 -30.164  29.839  1.00  0.00      A   
ATOM   2451  CB  LEU   169       9.798 -28.706  28.409  1.00  0.00      A   
ATOM   2452  HB1 LEU   169       9.402 -28.431  27.408  1.00  0.00      A   
ATOM   2453  HB2 LEU   169      10.840 -28.979  28.136  1.00  0.00      A   
ATOM   2454  CG  LEU   169       9.784 -27.449  29.307  1.00  0.00      A   
ATOM   2455  HG  LEU   169       8.752 -27.137  29.575  1.00  0.00      A   
ATOM   2456  CD1 LEU   169      10.609 -27.475  30.656  1.00  0.00      A   
ATOM   2457 HD11 LEU   169      11.600 -27.939  30.466  1.00  0.00      A   
ATOM   2458 HD12 LEU   169       9.994 -28.069  31.365  1.00  0.00      A   
ATOM   2459 HD13 LEU   169      10.666 -26.454  31.090  1.00  0.00      A   
ATOM   2460  CD2 LEU   169      10.413 -26.291  28.499  1.00  0.00      A   
ATOM   2461 HD21 LEU   169      10.054 -26.135  27.460  1.00  0.00      A   
ATOM   2462 HD22 LEU   169      11.490 -26.544  28.393  1.00  0.00      A   
ATOM   2463 HD23 LEU   169      10.478 -25.420  29.187  1.00  0.00      A   
ATOM   2464  C   LEU   169       7.642 -29.777  29.337  1.00  0.00      A   
ATOM   2465  O   LEU   169       6.743 -30.026  28.570  1.00  0.00      A   
ATOM   2466  N   GLN   170       7.482 -29.286  30.579  1.00  0.00      A   
ATOM   2467  HN  GLN   170       8.238 -28.953  31.137  1.00  0.00      A   
ATOM   2468  CA  GLN   170       6.140 -29.141  31.244  1.00  0.00      A   
ATOM   2469  HA  GLN   170       5.373 -29.194  30.486  1.00  0.00      A   
ATOM   2470  CB  GLN   170       5.810 -29.936  32.527  1.00  0.00      A   
ATOM   2471  HB1 GLN   170       4.737 -29.753  32.749  1.00  0.00      A   
ATOM   2472  HB2 GLN   170       6.403 -29.641  33.418  1.00  0.00      A   
ATOM   2473  CG  GLN   170       5.947 -31.477  32.282  1.00  0.00      A   
ATOM   2474  HG1 GLN   170       6.982 -31.808  32.052  1.00  0.00      A   
ATOM   2475  HG2 GLN   170       5.300 -31.818  31.446  1.00  0.00      A   
ATOM   2476  CD  GLN   170       5.660 -32.306  33.583  1.00  0.00      A   
ATOM   2477  OE1 GLN   170       5.513 -31.756  34.672  1.00  0.00      A   
ATOM   2478  NE2 GLN   170       5.394 -33.618  33.381  1.00  0.00      A   
ATOM   2479 HE21 GLN   170       5.104 -34.169  34.164  1.00  0.00      A   
ATOM   2480 HE22 GLN   170       5.565 -34.000  32.473  1.00  0.00      A   
ATOM   2481  C   GLN   170       6.062 -27.667  31.675  1.00  0.00      A   
ATOM   2482  O   GLN   170       5.385 -27.340  32.625  1.00  0.00      A   
ATOM   2483  N   ALA   171       6.722 -26.695  30.995  1.00  0.00      A   
ATOM   2484  HN  ALA   171       7.230 -26.775  30.141  1.00  0.00      A   
ATOM   2485  CA  ALA   171       6.758 -25.280  31.343  1.00  0.00      A   
ATOM   2486  HA  ALA   171       7.309 -25.180  32.267  1.00  0.00      A   
ATOM   2487  CB  ALA   171       7.648 -24.578  30.360  1.00  0.00      A   
ATOM   2488  HB1 ALA   171       8.739 -24.613  30.565  1.00  0.00      A   
ATOM   2489  HB2 ALA   171       7.417 -23.493  30.316  1.00  0.00      A   
ATOM   2490  HB3 ALA   171       7.360 -25.004  29.375  1.00  0.00      A   
ATOM   2491  C   ALA   171       5.463 -24.595  31.551  1.00  0.00      A   
ATOM   2492  O   ALA   171       4.598 -24.771  30.669  1.00  0.00      A   
ATOM   2493  N   VAL   172       5.274 -23.813  32.720  1.00  0.00      A   
ATOM   2494  HN  VAL   172       5.952 -23.812  33.451  1.00  0.00      A   
ATOM   2495  CA  VAL   172       4.041 -23.065  32.882  1.00  0.00      A   
ATOM   2496  HA  VAL   172       3.312 -23.504  32.217  1.00  0.00      A   
ATOM   2497  CB  VAL   172       3.484 -22.942  34.363  1.00  0.00      A   
ATOM   2498  HB  VAL   172       3.395 -23.979  34.754  1.00  0.00      A   
ATOM   2499  CG1 VAL   172       4.376 -22.129  35.324  1.00  0.00      A   
ATOM   2500 HG11 VAL   172       4.536 -21.058  35.073  1.00  0.00      A   
ATOM   2501 HG12 VAL   172       5.379 -22.606  35.363  1.00  0.00      A   
ATOM   2502 HG13 VAL   172       3.796 -22.246  36.264  1.00  0.00      A   
ATOM   2503  CG2 VAL   172       2.006 -22.474  34.328  1.00  0.00      A   
ATOM   2504 HG21 VAL   172       1.723 -22.455  35.402  1.00  0.00      A   
ATOM   2505 HG22 VAL   172       1.288 -23.083  33.739  1.00  0.00      A   
ATOM   2506 HG23 VAL   172       1.981 -21.427  33.957  1.00  0.00      A   
ATOM   2507  C   VAL   172       4.352 -21.680  32.416  1.00  0.00      A   
ATOM   2508  O   VAL   172       3.497 -20.885  32.114  1.00  0.00      A   
ATOM   2509  N   ALA   173       5.654 -21.395  32.399  1.00  0.00      A   
ATOM   2510  HN  ALA   173       6.148 -22.129  32.858  1.00  0.00      A   
ATOM   2511  CA  ALA   173       6.303 -20.302  31.757  1.00  0.00      A   
ATOM   2512  HA  ALA   173       5.746 -20.116  30.850  1.00  0.00      A   
ATOM   2513  CB  ALA   173       6.224 -19.010  32.623  1.00  0.00      A   
ATOM   2514  HB1 ALA   173       6.968 -19.082  33.445  1.00  0.00      A   
ATOM   2515  HB2 ALA   173       5.190 -18.835  32.989  1.00  0.00      A   
ATOM   2516  HB3 ALA   173       6.423 -18.081  32.048  1.00  0.00      A   
ATOM   2517  C   ALA   173       7.728 -20.596  31.373  1.00  0.00      A   
ATOM   2518  O   ALA   173       8.399 -21.490  32.035  1.00  0.00      A   
ATOM   2519  N   ALA   174       8.188 -19.926  30.268  1.00  0.00      A   
ATOM   2520  HN  ALA   174       7.705 -19.164  29.843  1.00  0.00      A   
ATOM   2521  CA  ALA   174       9.452 -20.164  29.751  1.00  0.00      A   
ATOM   2522  HA  ALA   174      10.061 -20.538  30.560  1.00  0.00      A   
ATOM   2523  CB  ALA   174       9.322 -21.121  28.560  1.00  0.00      A   
ATOM   2524  HB1 ALA   174      10.288 -21.145  28.012  1.00  0.00      A   
ATOM   2525  HB2 ALA   174       8.474 -20.816  27.911  1.00  0.00      A   
ATOM   2526  HB3 ALA   174       9.129 -22.145  28.945  1.00  0.00      A   
ATOM   2527  C   ALA   174      10.082 -18.829  29.340  1.00  0.00      A   
ATOM   2528  O   ALA   174       9.342 -17.862  29.192  1.00  0.00      A   
ATOM   2529  N   THR   175      11.419 -18.767  29.139  1.00  0.00      A   
ATOM   2530  HN  THR   175      11.989 -19.522  29.454  1.00  0.00      A   
ATOM   2531  CA  THR   175      12.080 -17.528  28.672  1.00  0.00      A   
ATOM   2532  HA  THR   175      11.427 -17.022  27.976  1.00  0.00      A   
ATOM   2533  CB  THR   175      12.475 -16.587  29.825  1.00  0.00      A   
ATOM   2534  HB  THR   175      11.540 -16.394  30.393  1.00  0.00      A   
ATOM   2535  OG1 THR   175      12.860 -15.350  29.339  1.00  0.00      A   
ATOM   2536  HG1 THR   175      12.129 -15.009  28.819  1.00  0.00      A   
ATOM   2537  CG2 THR   175      13.635 -17.100  30.638  1.00  0.00      A   
ATOM   2538 HG21 THR   175      14.548 -17.226  30.017  1.00  0.00      A   
ATOM   2539 HG22 THR   175      13.353 -18.037  31.164  1.00  0.00      A   
ATOM   2540 HG23 THR   175      13.840 -16.393  31.470  1.00  0.00      A   
ATOM   2541  C   THR   175      13.335 -17.894  27.888  1.00  0.00      A   
ATOM   2542  O   THR   175      13.947 -18.939  28.168  1.00  0.00      A   
ATOM   2543  N   ILE   176      13.739 -17.016  26.927  1.00  0.00      A   
ATOM   2544  HN  ILE   176      13.160 -16.216  26.792  1.00  0.00      A   
ATOM   2545  CA  ILE   176      15.066 -17.015  26.353  1.00  0.00      A   
ATOM   2546  HA  ILE   176      15.668 -17.810  26.770  1.00  0.00      A   
ATOM   2547  CB  ILE   176      14.962 -17.158  24.802  1.00  0.00      A   
ATOM   2548  HB  ILE   176      14.278 -16.381  24.399  1.00  0.00      A   
ATOM   2549  CG2 ILE   176      16.345 -17.037  24.223  1.00  0.00      A   
ATOM   2550 HG21 ILE   176      16.327 -16.954  23.115  1.00  0.00      A   
ATOM   2551 HG22 ILE   176      17.007 -17.916  24.371  1.00  0.00      A   
ATOM   2552 HG23 ILE   176      16.829 -16.149  24.683  1.00  0.00      A   
ATOM   2553  CG1 ILE   176      14.423 -18.520  24.402  1.00  0.00      A   
ATOM   2554 HG11 ILE   176      13.437 -18.698  24.881  1.00  0.00      A   
ATOM   2555 HG12 ILE   176      15.160 -19.288  24.720  1.00  0.00      A   
ATOM   2556  CD  ILE   176      14.194 -18.584  22.953  1.00  0.00      A   
ATOM   2557  HD1 ILE   176      15.105 -18.791  22.352  1.00  0.00      A   
ATOM   2558  HD2 ILE   176      13.717 -17.693  22.490  1.00  0.00      A   
ATOM   2559  HD3 ILE   176      13.547 -19.461  22.739  1.00  0.00      A   
ATOM   2560  C   ILE   176      15.665 -15.620  26.720  1.00  0.00      A   
ATOM   2561  O   ILE   176      15.390 -14.615  26.085  1.00  0.00      A   
ATOM   2562  N   LEU   177      16.518 -15.562  27.783  1.00  0.00      A   
ATOM   2563  HN  LEU   177      16.732 -16.338  28.371  1.00  0.00      A   
ATOM   2564  CA  LEU   177      16.955 -14.297  28.354  1.00  0.00      A   
ATOM   2565  HA  LEU   177      16.102 -13.763  28.746  1.00  0.00      A   
ATOM   2566  CB  LEU   177      17.857 -14.646  29.630  1.00  0.00      A   
ATOM   2567  HB1 LEU   177      18.213 -13.675  30.036  1.00  0.00      A   
ATOM   2568  HB2 LEU   177      18.826 -15.152  29.434  1.00  0.00      A   
ATOM   2569  CG  LEU   177      17.115 -15.333  30.725  1.00  0.00      A   
ATOM   2570  HG  LEU   177      16.787 -16.357  30.444  1.00  0.00      A   
ATOM   2571  CD1 LEU   177      18.099 -15.527  31.890  1.00  0.00      A   
ATOM   2572 HD11 LEU   177      18.406 -14.594  32.409  1.00  0.00      A   
ATOM   2573 HD12 LEU   177      18.979 -16.006  31.411  1.00  0.00      A   
ATOM   2574 HD13 LEU   177      17.708 -16.226  32.660  1.00  0.00      A   
ATOM   2575  CD2 LEU   177      15.922 -14.487  31.245  1.00  0.00      A   
ATOM   2576 HD21 LEU   177      15.051 -14.509  30.556  1.00  0.00      A   
ATOM   2577 HD22 LEU   177      16.164 -13.467  31.613  1.00  0.00      A   
ATOM   2578 HD23 LEU   177      15.539 -15.043  32.128  1.00  0.00      A   
ATOM   2579  C   LEU   177      17.758 -13.240  27.527  1.00  0.00      A   
ATOM   2580  O   LEU   177      17.839 -12.086  27.959  1.00  0.00      A   
ATOM   2581  N   ASN   178      18.324 -13.590  26.337  1.00  0.00      A   
ATOM   2582  HN  ASN   178      18.330 -14.551  26.071  1.00  0.00      A   
ATOM   2583  CA  ASN   178      19.144 -12.785  25.394  1.00  0.00      A   
ATOM   2584  HA  ASN   178      18.314 -12.368  24.843  1.00  0.00      A   
ATOM   2585  CB  ASN   178      20.038 -11.673  26.124  1.00  0.00      A   
ATOM   2586  HB1 ASN   178      19.369 -10.905  26.569  1.00  0.00      A   
ATOM   2587  HB2 ASN   178      20.646 -11.103  25.389  1.00  0.00      A   
ATOM   2588  CG  ASN   178      20.960 -12.301  27.144  1.00  0.00      A   
ATOM   2589  OD1 ASN   178      21.946 -13.054  26.918  1.00  0.00      A   
ATOM   2590  ND2 ASN   178      20.689 -11.827  28.429  1.00  0.00      A   
ATOM   2591 HD21 ASN   178      21.115 -12.287  29.208  1.00  0.00      A   
ATOM   2592 HD22 ASN   178      19.705 -11.686  28.538  1.00  0.00      A   
ATOM   2593  C   ASN   178      19.891 -13.779  24.549  1.00  0.00      A   
ATOM   2594  O   ASN   178      20.125 -14.874  24.966  1.00  0.00      A   
ATOM   2595  N   VAL   179      20.234 -13.341  23.332  1.00  0.00      A   
ATOM   2596  HN  VAL   179      19.979 -12.445  22.975  1.00  0.00      A   
ATOM   2597  CA  VAL   179      21.142 -14.257  22.518  1.00  0.00      A   
ATOM   2598  HA  VAL   179      21.455 -15.153  23.034  1.00  0.00      A   
ATOM   2599  CB  VAL   179      20.568 -14.674  21.175  1.00  0.00      A   
ATOM   2600  HB  VAL   179      20.241 -13.795  20.579  1.00  0.00      A   
ATOM   2601  CG1 VAL   179      21.431 -15.566  20.316  1.00  0.00      A   
ATOM   2602 HG11 VAL   179      21.027 -15.555  19.281  1.00  0.00      A   
ATOM   2603 HG12 VAL   179      21.456 -16.635  20.619  1.00  0.00      A   
ATOM   2604 HG13 VAL   179      22.432 -15.115  20.145  1.00  0.00      A   
ATOM   2605  CG2 VAL   179      19.293 -15.530  21.484  1.00  0.00      A   
ATOM   2606 HG21 VAL   179      18.685 -14.973  22.229  1.00  0.00      A   
ATOM   2607 HG22 VAL   179      19.667 -16.425  22.025  1.00  0.00      A   
ATOM   2608 HG23 VAL   179      18.767 -15.839  20.555  1.00  0.00      A   
ATOM   2609  C   VAL   179      22.472 -13.648  22.295  1.00  0.00      A   
ATOM   2610  O   VAL   179      22.521 -12.466  21.851  1.00  0.00      A   
ATOM   2611  N   THR   180      23.630 -14.271  22.555  1.00  0.00      A   
ATOM   2612  HN  THR   180      23.522 -14.990  23.237  1.00  0.00      A   
ATOM   2613  CA  THR   180      24.994 -13.743  22.332  1.00  0.00      A   
ATOM   2614  HA  THR   180      24.938 -12.678  22.160  1.00  0.00      A   
ATOM   2615  CB  THR   180      25.995 -14.097  23.557  1.00  0.00      A   
ATOM   2616  HB  THR   180      26.118 -15.181  23.769  1.00  0.00      A   
ATOM   2617  OG1 THR   180      25.591 -13.554  24.771  1.00  0.00      A   
ATOM   2618  HG1 THR   180      26.282 -13.824  25.381  1.00  0.00      A   
ATOM   2619  CG2 THR   180      27.368 -13.565  23.410  1.00  0.00      A   
ATOM   2620 HG21 THR   180      27.436 -12.456  23.376  1.00  0.00      A   
ATOM   2621 HG22 THR   180      27.722 -13.859  22.399  1.00  0.00      A   
ATOM   2622 HG23 THR   180      28.124 -14.094  24.028  1.00  0.00      A   
ATOM   2623  C   THR   180      25.507 -14.417  20.962  1.00  0.00      A   
ATOM   2624  O   THR   180      25.217 -15.619  20.690  1.00  0.00      A   
ATOM   2625  N   GLU   181      26.260 -13.644  20.169  1.00  0.00      A   
ATOM   2626  HN  GLU   181      26.629 -12.760  20.444  1.00  0.00      A   
ATOM   2627  CA  GLU   181      26.798 -14.076  18.888  1.00  0.00      A   
ATOM   2628  HA  GLU   181      26.138 -14.816  18.461  1.00  0.00      A   
ATOM   2629  CB  GLU   181      26.766 -12.958  17.795  1.00  0.00      A   
ATOM   2630  HB1 GLU   181      27.520 -12.217  18.137  1.00  0.00      A   
ATOM   2631  HB2 GLU   181      25.787 -12.433  17.771  1.00  0.00      A   
ATOM   2632  CG  GLU   181      27.262 -13.524  16.364  1.00  0.00      A   
ATOM   2633  HG1 GLU   181      26.524 -14.300  16.070  1.00  0.00      A   
ATOM   2634  HG2 GLU   181      28.254 -14.016  16.449  1.00  0.00      A   
ATOM   2635  CD  GLU   181      27.326 -12.475  15.337  1.00  0.00      A   
ATOM   2636  OE1 GLU   181      27.892 -11.431  15.715  1.00  0.00      A   
ATOM   2637  OE2 GLU   181      26.655 -12.531  14.315  1.00  0.00      A   
ATOM   2638  C   GLU   181      28.154 -14.738  19.078  1.00  0.00      A   
ATOM   2639  O   GLU   181      29.242 -14.194  18.814  1.00  0.00      A   
ATOM   2640  N   ASP   182      28.027 -15.984  19.510  1.00  0.00      A   
ATOM   2641  HN  ASP   182      27.121 -16.396  19.451  1.00  0.00      A   
ATOM   2642  CA  ASP   182      29.112 -16.657  20.107  1.00  0.00      A   
ATOM   2643  HA  ASP   182      30.011 -16.365  19.585  1.00  0.00      A   
ATOM   2644  CB  ASP   182      29.142 -16.236  21.595  1.00  0.00      A   
ATOM   2645  HB1 ASP   182      28.092 -16.303  21.952  1.00  0.00      A   
ATOM   2646  HB2 ASP   182      29.386 -15.155  21.510  1.00  0.00      A   
ATOM   2647  CG  ASP   182      30.112 -16.916  22.544  1.00  0.00      A   
ATOM   2648  OD1 ASP   182      31.123 -17.500  22.120  1.00  0.00      A   
ATOM   2649  OD2 ASP   182      29.847 -16.795  23.757  1.00  0.00      A   
ATOM   2650  C   ASP   182      28.880 -18.113  19.923  1.00  0.00      A   
ATOM   2651  O   ASP   182      27.762 -18.389  19.457  1.00  0.00      A   
ATOM   2652  N   HSE   183      29.843 -19.046  20.237  1.00  0.00      A   
ATOM   2653  HN  HSE   183      30.714 -18.646  20.511  1.00  0.00      A   
ATOM   2654  CA  HSE   183      29.756 -20.523  20.315  1.00  0.00      A   
ATOM   2655  HA  HSE   183      30.521 -20.877  20.990  1.00  0.00      A   
ATOM   2656  CB  HSE   183      28.410 -21.086  20.828  1.00  0.00      A   
ATOM   2657  HB1 HSE   183      28.425 -22.194  20.911  1.00  0.00      A   
ATOM   2658  HB2 HSE   183      27.624 -20.812  20.092  1.00  0.00      A   
ATOM   2659  ND1 HSE   183      28.683 -21.067  23.330  1.00  0.00      A   
ATOM   2660  CG  HSE   183      28.108 -20.480  22.154  1.00  0.00      A   
ATOM   2661  CE1 HSE   183      27.921 -20.610  24.342  1.00  0.00      A   
ATOM   2662  HE1 HSE   183      28.010 -20.921  25.383  1.00  0.00      A   
ATOM   2663  NE2 HSE   183      26.938 -19.825  23.938  1.00  0.00      A   
ATOM   2664  HE2 HSE   183      26.375 -19.269  24.550  1.00  0.00      A   
ATOM   2665  CD2 HSE   183      27.063 -19.709  22.544  1.00  0.00      A   
ATOM   2666  HD2 HSE   183      26.490 -19.041  21.914  1.00  0.00      A   
ATOM   2667  C   HSE   183      30.053 -21.212  19.021  1.00  0.00      A   
ATOM   2668  O   HSE   183      29.547 -22.309  18.719  1.00  0.00      A   
ATOM   2669  N   MET   184      30.883 -20.563  18.176  1.00  0.00      A   
ATOM   2670  HN  MET   184      31.324 -19.726  18.489  1.00  0.00      A   
ATOM   2671  CA  MET   184      31.193 -20.925  16.806  1.00  0.00      A   
ATOM   2672  HA  MET   184      30.291 -21.102  16.239  1.00  0.00      A   
ATOM   2673  CB  MET   184      31.999 -19.671  16.246  1.00  0.00      A   
ATOM   2674  HB1 MET   184      32.283 -19.937  15.206  1.00  0.00      A   
ATOM   2675  HB2 MET   184      32.962 -19.454  16.755  1.00  0.00      A   
ATOM   2676  CG  MET   184      31.076 -18.371  16.414  1.00  0.00      A   
ATOM   2677  HG1 MET   184      31.711 -17.572  15.976  1.00  0.00      A   
ATOM   2678  HG2 MET   184      31.039 -17.993  17.458  1.00  0.00      A   
ATOM   2679  SD  MET   184      29.487 -18.349  15.499  1.00  0.00      A   
ATOM   2680  CE  MET   184      29.143 -16.600  15.762  1.00  0.00      A   
ATOM   2681  HE1 MET   184      28.263 -16.329  15.140  1.00  0.00      A   
ATOM   2682  HE2 MET   184      29.995 -15.889  15.703  1.00  0.00      A   
ATOM   2683  HE3 MET   184      28.727 -16.415  16.775  1.00  0.00      A   
ATOM   2684  C   MET   184      31.898 -22.299  16.775  1.00  0.00      A   
ATOM   2685  O   MET   184      31.749 -23.149  15.923  1.00  0.00      A   
ATOM   2686  N   ASP   185      32.854 -22.560  17.748  1.00  0.00      A   
ATOM   2687  HN  ASP   185      32.948 -21.929  18.514  1.00  0.00      A   
ATOM   2688  CA  ASP   185      33.650 -23.751  17.824  1.00  0.00      A   
ATOM   2689  HA  ASP   185      33.975 -24.021  16.830  1.00  0.00      A   
ATOM   2690  CB  ASP   185      34.928 -23.477  18.574  1.00  0.00      A   
ATOM   2691  HB1 ASP   185      35.324 -22.474  18.309  1.00  0.00      A   
ATOM   2692  HB2 ASP   185      35.683 -24.188  18.176  1.00  0.00      A   
ATOM   2693  CG  ASP   185      34.901 -23.472  20.104  1.00  0.00      A   
ATOM   2694  OD1 ASP   185      33.825 -23.503  20.691  1.00  0.00      A   
ATOM   2695  OD2 ASP   185      36.006 -23.411  20.790  1.00  0.00      A   
ATOM   2696  C   ASP   185      32.779 -24.919  18.235  1.00  0.00      A   
ATOM   2697  O   ASP   185      33.085 -26.005  17.788  1.00  0.00      A   
ATOM   2698  N   ARG   186      31.721 -24.797  18.951  1.00  0.00      A   
ATOM   2699  HN  ARG   186      31.573 -23.852  19.230  1.00  0.00      A   
ATOM   2700  CA  ARG   186      30.832 -25.872  19.337  1.00  0.00      A   
ATOM   2701  HA  ARG   186      31.416 -26.771  19.472  1.00  0.00      A   
ATOM   2702  CB  ARG   186      30.048 -25.550  20.620  1.00  0.00      A   
ATOM   2703  HB1 ARG   186      29.158 -26.177  20.844  1.00  0.00      A   
ATOM   2704  HB2 ARG   186      29.662 -24.523  20.450  1.00  0.00      A   
ATOM   2705  CG  ARG   186      30.884 -25.519  21.952  1.00  0.00      A   
ATOM   2706  HG1 ARG   186      31.884 -25.944  21.720  1.00  0.00      A   
ATOM   2707  HG2 ARG   186      30.493 -26.243  22.698  1.00  0.00      A   
ATOM   2708  CD  ARG   186      31.335 -24.224  22.541  1.00  0.00      A   
ATOM   2709  HD1 ARG   186      31.707 -23.421  21.870  1.00  0.00      A   
ATOM   2710  HD2 ARG   186      32.148 -24.540  23.229  1.00  0.00      A   
ATOM   2711  NE  ARG   186      30.184 -23.711  23.364  1.00  0.00      A   
ATOM   2712  HE  ARG   186      29.679 -22.891  23.095  1.00  0.00      A   
ATOM   2713  CZ  ARG   186      29.761 -24.275  24.462  1.00  0.00      A   
ATOM   2714  NH1 ARG   186      30.330 -25.230  25.162  1.00  0.00      A   
ATOM   2715 HH11 ARG   186      29.854 -25.536  25.986  1.00  0.00      A   
ATOM   2716 HH12 ARG   186      31.067 -25.822  24.834  1.00  0.00      A   
ATOM   2717  NH2 ARG   186      28.694 -23.756  25.024  1.00  0.00      A   
ATOM   2718 HH21 ARG   186      28.371 -24.006  25.936  1.00  0.00      A   
ATOM   2719 HH22 ARG   186      28.240 -22.916  24.726  1.00  0.00      A   
ATOM   2720  C   ARG   186      29.747 -26.153  18.370  1.00  0.00      A   
ATOM   2721  O   ARG   186      29.464 -27.288  18.127  1.00  0.00      A   
ATOM   2722  N   TYR   187      29.177 -25.158  17.696  1.00  0.00      A   
ATOM   2723  HN  TYR   187      29.441 -24.203  17.807  1.00  0.00      A   
ATOM   2724  CA  TYR   187      28.252 -25.339  16.599  1.00  0.00      A   
ATOM   2725  HA  TYR   187      27.853 -26.342  16.622  1.00  0.00      A   
ATOM   2726  CB  TYR   187      26.989 -24.339  16.734  1.00  0.00      A   
ATOM   2727  HB1 TYR   187      26.443 -24.206  15.776  1.00  0.00      A   
ATOM   2728  HB2 TYR   187      27.404 -23.351  17.026  1.00  0.00      A   
ATOM   2729  CG  TYR   187      26.067 -24.933  17.769  1.00  0.00      A   
ATOM   2730  CD1 TYR   187      25.395 -26.167  17.562  1.00  0.00      A   
ATOM   2731  HD1 TYR   187      25.445 -26.574  16.563  1.00  0.00      A   
ATOM   2732  CE1 TYR   187      24.634 -26.735  18.572  1.00  0.00      A   
ATOM   2733  HE1 TYR   187      23.975 -27.571  18.384  1.00  0.00      A   
ATOM   2734  CZ  TYR   187      24.578 -26.089  19.804  1.00  0.00      A   
ATOM   2735  OH  TYR   187      23.739 -26.662  20.784  1.00  0.00      A   
ATOM   2736  HH  TYR   187      23.656 -27.586  20.538  1.00  0.00      A   
ATOM   2737  CD2 TYR   187      25.968 -24.333  19.038  1.00  0.00      A   
ATOM   2738  HD2 TYR   187      26.444 -23.389  19.258  1.00  0.00      A   
ATOM   2739  CE2 TYR   187      25.245 -24.964  20.069  1.00  0.00      A   
ATOM   2740  HE2 TYR   187      25.077 -24.381  20.962  1.00  0.00      A   
ATOM   2741  C   TYR   187      28.811 -25.052  15.184  1.00  0.00      A   
ATOM   2742  O   TYR   187      29.171 -23.911  14.936  1.00  0.00      A   
ATOM   2743  N   PRO   188      28.935 -25.958  14.163  1.00  0.00      A   
ATOM   2744  CD  PRO   188      28.959 -27.430  14.417  1.00  0.00      A   
ATOM   2745  HD1 PRO   188      27.899 -27.714  14.243  1.00  0.00      A   
ATOM   2746  HD2 PRO   188      29.404 -27.708  15.397  1.00  0.00      A   
ATOM   2747  CA  PRO   188      29.485 -25.580  12.875  1.00  0.00      A   
ATOM   2748  HA  PRO   188      30.418 -25.077  13.083  1.00  0.00      A   
ATOM   2749  CB  PRO   188      29.641 -26.936  12.107  1.00  0.00      A   
ATOM   2750  HB1 PRO   188      30.439 -26.989  11.335  1.00  0.00      A   
ATOM   2751  HB2 PRO   188      28.678 -27.202  11.622  1.00  0.00      A   
ATOM   2752  CG  PRO   188      29.855 -27.930  13.274  1.00  0.00      A   
ATOM   2753  HG1 PRO   188      29.544 -28.952  12.967  1.00  0.00      A   
ATOM   2754  HG2 PRO   188      30.875 -27.863  13.710  1.00  0.00      A   
ATOM   2755  C   PRO   188      28.673 -24.524  12.100  1.00  0.00      A   
ATOM   2756  O   PRO   188      29.270 -23.770  11.296  1.00  0.00      A   
ATOM   2757  N   PHE   189      27.385 -24.373  12.373  1.00  0.00      A   
ATOM   2758  HN  PHE   189      26.990 -25.072  12.965  1.00  0.00      A   
ATOM   2759  CA  PHE   189      26.543 -23.394  11.794  1.00  0.00      A   
ATOM   2760  HA  PHE   189      27.089 -22.849  11.039  1.00  0.00      A   
ATOM   2761  CB  PHE   189      25.184 -23.995  11.185  1.00  0.00      A   
ATOM   2762  HB1 PHE   189      24.560 -23.207  10.711  1.00  0.00      A   
ATOM   2763  HB2 PHE   189      24.645 -24.533  11.995  1.00  0.00      A   
ATOM   2764  CG  PHE   189      25.480 -24.986  10.146  1.00  0.00      A   
ATOM   2765  CD1 PHE   189      26.144 -24.712   8.925  1.00  0.00      A   
ATOM   2766  HD1 PHE   189      26.574 -23.739   8.740  1.00  0.00      A   
ATOM   2767  CE1 PHE   189      26.436 -25.685   7.986  1.00  0.00      A   
ATOM   2768  HE1 PHE   189      26.986 -25.450   7.087  1.00  0.00      A   
ATOM   2769  CZ  PHE   189      25.916 -26.988   8.178  1.00  0.00      A   
ATOM   2770  HZ  PHE   189      26.196 -27.685   7.402  1.00  0.00      A   
ATOM   2771  CD2 PHE   189      24.892 -26.270  10.267  1.00  0.00      A   
ATOM   2772  HD2 PHE   189      24.391 -26.539  11.185  1.00  0.00      A   
ATOM   2773  CE2 PHE   189      25.184 -27.338   9.353  1.00  0.00      A   
ATOM   2774  HE2 PHE   189      24.693 -28.261   9.623  1.00  0.00      A   
ATOM   2775  C   PHE   189      26.253 -22.261  12.843  1.00  0.00      A   
ATOM   2776  O   PHE   189      25.373 -21.479  12.626  1.00  0.00      A   
ATOM   2777  N   GLY   190      27.067 -22.191  13.930  1.00  0.00      A   
ATOM   2778  HN  GLY   190      27.691 -22.908  14.232  1.00  0.00      A   
ATOM   2779  CA  GLY   190      27.109 -21.005  14.863  1.00  0.00      A   
ATOM   2780  HA1 GLY   190      27.646 -20.246  14.314  1.00  0.00      A   
ATOM   2781  HA2 GLY   190      27.637 -21.310  15.755  1.00  0.00      A   
ATOM   2782  C   GLY   190      25.763 -20.494  15.421  1.00  0.00      A   
ATOM   2783  O   GLY   190      25.080 -21.294  16.074  1.00  0.00      A   
ATOM   2784  N   LEU   191      25.424 -19.238  15.116  1.00  0.00      A   
ATOM   2785  HN  LEU   191      26.115 -18.770  14.570  1.00  0.00      A   
ATOM   2786  CA  LEU   191      24.312 -18.490  15.665  1.00  0.00      A   
ATOM   2787  HA  LEU   191      24.437 -18.579  16.734  1.00  0.00      A   
ATOM   2788  CB  LEU   191      24.462 -16.995  15.253  1.00  0.00      A   
ATOM   2789  HB1 LEU   191      24.626 -16.894  14.158  1.00  0.00      A   
ATOM   2790  HB2 LEU   191      25.253 -16.445  15.806  1.00  0.00      A   
ATOM   2791  CG  LEU   191      23.247 -16.163  15.626  1.00  0.00      A   
ATOM   2792  HG  LEU   191      22.305 -16.584  15.213  1.00  0.00      A   
ATOM   2793  CD1 LEU   191      23.169 -15.944  17.104  1.00  0.00      A   
ATOM   2794 HD11 LEU   191      22.839 -16.878  17.606  1.00  0.00      A   
ATOM   2795 HD12 LEU   191      22.314 -15.282  17.357  1.00  0.00      A   
ATOM   2796 HD13 LEU   191      24.078 -15.572  17.623  1.00  0.00      A   
ATOM   2797  CD2 LEU   191      23.431 -14.735  15.113  1.00  0.00      A   
ATOM   2798 HD21 LEU   191      23.444 -14.761  14.003  1.00  0.00      A   
ATOM   2799 HD22 LEU   191      24.382 -14.240  15.406  1.00  0.00      A   
ATOM   2800 HD23 LEU   191      22.605 -14.080  15.465  1.00  0.00      A   
ATOM   2801  C   LEU   191      22.883 -19.080  15.238  1.00  0.00      A   
ATOM   2802  O   LEU   191      21.945 -19.179  16.055  1.00  0.00      A   
ATOM   2803  N   GLN   192      22.698 -19.502  13.957  1.00  0.00      A   
ATOM   2804  HN  GLN   192      23.409 -19.441  13.261  1.00  0.00      A   
ATOM   2805  CA  GLN   192      21.434 -20.037  13.462  1.00  0.00      A   
ATOM   2806  HA  GLN   192      20.628 -19.377  13.750  1.00  0.00      A   
ATOM   2807  CB  GLN   192      21.475 -20.034  11.922  1.00  0.00      A   
ATOM   2808  HB1 GLN   192      20.797 -20.809  11.505  1.00  0.00      A   
ATOM   2809  HB2 GLN   192      22.483 -20.409  11.641  1.00  0.00      A   
ATOM   2810  CG  GLN   192      21.294 -18.719  11.209  1.00  0.00      A   
ATOM   2811  HG1 GLN   192      20.283 -18.394  11.538  1.00  0.00      A   
ATOM   2812  HG2 GLN   192      21.341 -18.983  10.131  1.00  0.00      A   
ATOM   2813  CD  GLN   192      22.248 -17.531  11.596  1.00  0.00      A   
ATOM   2814  OE1 GLN   192      21.930 -16.854  12.530  1.00  0.00      A   
ATOM   2815  NE2 GLN   192      23.431 -17.520  11.049  1.00  0.00      A   
ATOM   2816 HE21 GLN   192      24.055 -16.766  11.252  1.00  0.00      A   
ATOM   2817 HE22 GLN   192      23.571 -18.104  10.249  1.00  0.00      A   
ATOM   2818  C   GLN   192      21.073 -21.401  14.050  1.00  0.00      A   
ATOM   2819  O   GLN   192      19.923 -21.671  14.327  1.00  0.00      A   
ATOM   2820  N   GLN   193      22.089 -22.176  14.406  1.00  0.00      A   
ATOM   2821  HN  GLN   193      22.992 -21.953  14.047  1.00  0.00      A   
ATOM   2822  CA  GLN   193      21.979 -23.430  14.994  1.00  0.00      A   
ATOM   2823  HA  GLN   193      21.041 -23.946  14.851  1.00  0.00      A   
ATOM   2824  CB  GLN   193      23.021 -24.370  14.252  1.00  0.00      A   
ATOM   2825  HB1 GLN   193      24.021 -23.887  14.210  1.00  0.00      A   
ATOM   2826  HB2 GLN   193      22.548 -24.622  13.278  1.00  0.00      A   
ATOM   2827  CG  GLN   193      23.170 -25.822  14.886  1.00  0.00      A   
ATOM   2828  HG1 GLN   193      22.214 -26.352  14.688  1.00  0.00      A   
ATOM   2829  HG2 GLN   193      23.371 -25.826  15.979  1.00  0.00      A   
ATOM   2830  CD  GLN   193      24.313 -26.640  14.263  1.00  0.00      A   
ATOM   2831  OE1 GLN   193      25.155 -26.081  13.571  1.00  0.00      A   
ATOM   2832  NE2 GLN   193      24.307 -27.944  14.499  1.00  0.00      A   
ATOM   2833 HE21 GLN   193      23.619 -28.286  15.138  1.00  0.00      A   
ATOM   2834 HE22 GLN   193      25.091 -28.469  14.167  1.00  0.00      A   
ATOM   2835  C   GLN   193      22.133 -23.297  16.520  1.00  0.00      A   
ATOM   2836  O   GLN   193      21.641 -24.158  17.193  1.00  0.00      A   
ATOM   2837  N   TYR   194      22.672 -22.182  17.054  1.00  0.00      A   
ATOM   2838  HN  TYR   194      23.349 -21.658  16.542  1.00  0.00      A   
ATOM   2839  CA  TYR   194      22.547 -21.834  18.398  1.00  0.00      A   
ATOM   2840  HA  TYR   194      22.726 -22.691  19.031  1.00  0.00      A   
ATOM   2841  CB  TYR   194      23.762 -20.897  18.759  1.00  0.00      A   
ATOM   2842  HB1 TYR   194      23.750 -20.053  18.036  1.00  0.00      A   
ATOM   2843  HB2 TYR   194      24.701 -21.481  18.658  1.00  0.00      A   
ATOM   2844  CG  TYR   194      23.603 -20.367  20.107  1.00  0.00      A   
ATOM   2845  CD1 TYR   194      23.843 -21.247  21.227  1.00  0.00      A   
ATOM   2846  HD1 TYR   194      24.000 -22.309  21.117  1.00  0.00      A   
ATOM   2847  CE1 TYR   194      23.824 -20.691  22.529  1.00  0.00      A   
ATOM   2848  HE1 TYR   194      23.945 -21.403  23.332  1.00  0.00      A   
ATOM   2849  CZ  TYR   194      23.701 -19.335  22.786  1.00  0.00      A   
ATOM   2850  OH  TYR   194      23.785 -18.884  24.085  1.00  0.00      A   
ATOM   2851  HH  TYR   194      23.692 -19.651  24.655  1.00  0.00      A   
ATOM   2852  CD2 TYR   194      23.562 -19.035  20.397  1.00  0.00      A   
ATOM   2853  HD2 TYR   194      23.442 -18.345  19.575  1.00  0.00      A   
ATOM   2854  CE2 TYR   194      23.504 -18.527  21.660  1.00  0.00      A   
ATOM   2855  HE2 TYR   194      23.519 -17.450  21.742  1.00  0.00      A   
ATOM   2856  C   TYR   194      21.098 -21.464  18.778  1.00  0.00      A   
ATOM   2857  O   TYR   194      20.528 -21.856  19.792  1.00  0.00      A   
ATOM   2858  N   ARG   195      20.488 -20.653  17.903  1.00  0.00      A   
ATOM   2859  HN  ARG   195      21.009 -20.355  17.107  1.00  0.00      A   
ATOM   2860  CA  ARG   195      19.105 -20.157  17.990  1.00  0.00      A   
ATOM   2861  HA  ARG   195      19.006 -19.638  18.932  1.00  0.00      A   
ATOM   2862  CB  ARG   195      18.823 -19.164  16.796  1.00  0.00      A   
ATOM   2863  HB1 ARG   195      18.763 -19.751  15.855  1.00  0.00      A   
ATOM   2864  HB2 ARG   195      19.732 -18.527  16.831  1.00  0.00      A   
ATOM   2865  CG  ARG   195      17.512 -18.332  16.687  1.00  0.00      A   
ATOM   2866  HG1 ARG   195      17.648 -17.519  17.431  1.00  0.00      A   
ATOM   2867  HG2 ARG   195      16.647 -18.854  17.149  1.00  0.00      A   
ATOM   2868  CD  ARG   195      17.382 -17.574  15.349  1.00  0.00      A   
ATOM   2869  HD1 ARG   195      17.464 -18.175  14.418  1.00  0.00      A   
ATOM   2870  HD2 ARG   195      18.072 -16.705  15.311  1.00  0.00      A   
ATOM   2871  NE  ARG   195      16.011 -16.919  15.388  1.00  0.00      A   
ATOM   2872  HE  ARG   195      15.458 -16.834  16.217  1.00  0.00      A   
ATOM   2873  CZ  ARG   195      15.649 -15.980  14.532  1.00  0.00      A   
ATOM   2874  NH1 ARG   195      16.335 -15.781  13.390  1.00  0.00      A   
ATOM   2875 HH11 ARG   195      17.185 -16.306  13.404  1.00  0.00      A   
ATOM   2876 HH12 ARG   195      16.056 -15.074  12.740  1.00  0.00      A   
ATOM   2877  NH2 ARG   195      14.607 -15.245  14.708  1.00  0.00      A   
ATOM   2878 HH21 ARG   195      14.404 -14.558  14.010  1.00  0.00      A   
ATOM   2879 HH22 ARG   195      13.922 -15.601  15.343  1.00  0.00      A   
ATOM   2880  C   ARG   195      18.086 -21.291  17.948  1.00  0.00      A   
ATOM   2881  O   ARG   195      17.220 -21.248  18.831  1.00  0.00      A   
ATOM   2882  N   ALA   196      18.255 -22.269  17.084  1.00  0.00      A   
ATOM   2883  HN  ALA   196      18.946 -22.112  16.383  1.00  0.00      A   
ATOM   2884  CA  ALA   196      17.320 -23.310  16.868  1.00  0.00      A   
ATOM   2885  HA  ALA   196      16.358 -22.829  16.762  1.00  0.00      A   
ATOM   2886  CB  ALA   196      17.688 -23.954  15.570  1.00  0.00      A   
ATOM   2887  HB1 ALA   196      17.712 -23.322  14.656  1.00  0.00      A   
ATOM   2888  HB2 ALA   196      16.943 -24.775  15.493  1.00  0.00      A   
ATOM   2889  HB3 ALA   196      18.718 -24.368  15.537  1.00  0.00      A   
ATOM   2890  C   ALA   196      17.345 -24.373  18.009  1.00  0.00      A   
ATOM   2891  O   ALA   196      16.397 -25.158  18.253  1.00  0.00      A   
ATOM   2892  N   ALA   197      18.469 -24.418  18.748  1.00  0.00      A   
ATOM   2893  HN  ALA   197      19.201 -23.781  18.518  1.00  0.00      A   
ATOM   2894  CA  ALA   197      18.535 -25.155  20.043  1.00  0.00      A   
ATOM   2895  HA  ALA   197      18.118 -26.143  19.910  1.00  0.00      A   
ATOM   2896  CB  ALA   197      20.063 -25.156  20.288  1.00  0.00      A   
ATOM   2897  HB1 ALA   197      20.418 -24.134  20.540  1.00  0.00      A   
ATOM   2898  HB2 ALA   197      20.654 -25.308  19.360  1.00  0.00      A   
ATOM   2899  HB3 ALA   197      20.343 -25.908  21.056  1.00  0.00      A   
ATOM   2900  C   ALA   197      17.809 -24.425  21.208  1.00  0.00      A   
ATOM   2901  O   ALA   197      16.925 -24.992  21.880  1.00  0.00      A   
ATOM   2902  N   KCX   198      18.212 -23.113  21.402  1.00  0.00      A   
ATOM   2903  HN  KCX   198      18.976 -22.825  20.830  1.00  0.00      A   
ATOM   2904  CA  KCX   198      17.515 -22.214  22.345  1.00  0.00      A   
ATOM   2905  HA  KCX   198      17.819 -22.592  23.310  1.00  0.00      A   
ATOM   2906  CB  KCX   198      18.136 -20.748  22.281  1.00  0.00      A   
ATOM   2907  HB1 KCX   198      17.621 -19.975  22.891  1.00  0.00      A   
ATOM   2908  HB2 KCX   198      17.984 -20.352  21.254  1.00  0.00      A   
ATOM   2909  CG  KCX   198      19.623 -20.575  22.881  1.00  0.00      A   
ATOM   2910  HG1 KCX   198      19.879 -19.496  22.817  1.00  0.00      A   
ATOM   2911  HG2 KCX   198      20.348 -21.047  22.183  1.00  0.00      A   
ATOM   2912  CD  KCX   198      19.746 -20.957  24.358  1.00  0.00      A   
ATOM   2913  HD1 KCX   198      19.574 -22.033  24.574  1.00  0.00      A   
ATOM   2914  HD2 KCX   198      18.985 -20.419  24.964  1.00  0.00      A   
ATOM   2915  CE  KCX   198      21.152 -20.647  24.864  1.00  0.00      A   
ATOM   2916  HE1 KCX   198      21.338 -19.552  24.865  1.00  0.00      A   
ATOM   2917  HE2 KCX   198      21.756 -21.118  24.059  1.00  0.00      A   
ATOM   2918  NZ  KCX   198      21.486 -21.178  26.193  1.00  0.00      A   
ATOM   2919  HNZ KCX   198      20.815 -21.748  26.661  1.00  0.00      A   
ATOM   2920  C   KCX   198      16.014 -22.069  22.179  1.00  0.00      A   
ATOM   2921  O   KCX   198      15.276 -22.008  23.153  1.00  0.00      A   
ATOM   2922  CX  KCX   198      22.748 -21.110  26.639  1.00  0.00      A   
ATOM   2923  OX1 KCX   198      23.109 -21.935  27.457  1.00  0.00      A   
ATOM   2924  OX2 KCX   198      23.614 -20.607  25.836  1.00  0.00      A   
ATOM   2925  N   LEU   199      15.528 -21.924  20.954  1.00  0.00      A   
ATOM   2926  HN  LEU   199      16.110 -21.930  20.145  1.00  0.00      A   
ATOM   2927  CA  LEU   199      14.059 -21.765  20.637  1.00  0.00      A   
ATOM   2928  HA  LEU   199      13.610 -20.941  21.171  1.00  0.00      A   
ATOM   2929  CB  LEU   199      13.860 -21.403  19.076  1.00  0.00      A   
ATOM   2930  HB1 LEU   199      12.761 -21.303  18.946  1.00  0.00      A   
ATOM   2931  HB2 LEU   199      14.433 -22.204  18.562  1.00  0.00      A   
ATOM   2932  CG  LEU   199      14.301 -20.030  18.684  1.00  0.00      A   
ATOM   2933  HG  LEU   199      15.301 -19.749  19.079  1.00  0.00      A   
ATOM   2934  CD1 LEU   199      14.199 -19.898  17.203  1.00  0.00      A   
ATOM   2935 HD11 LEU   199      15.012 -20.391  16.628  1.00  0.00      A   
ATOM   2936 HD12 LEU   199      14.247 -18.867  16.791  1.00  0.00      A   
ATOM   2937 HD13 LEU   199      13.212 -20.295  16.882  1.00  0.00      A   
ATOM   2938  CD2 LEU   199      13.344 -18.981  19.319  1.00  0.00      A   
ATOM   2939 HD21 LEU   199      13.444 -18.981  20.425  1.00  0.00      A   
ATOM   2940 HD22 LEU   199      12.296 -19.275  19.095  1.00  0.00      A   
ATOM   2941 HD23 LEU   199      13.730 -18.001  18.966  1.00  0.00      A   
ATOM   2942  C   LEU   199      13.196 -22.919  20.932  1.00  0.00      A   
ATOM   2943  O   LEU   199      12.034 -23.024  20.595  1.00  0.00      A   
ATOM   2944  N   ARG   200      13.716 -23.938  21.586  1.00  0.00      A   
ATOM   2945  HN  ARG   200      14.697 -23.847  21.738  1.00  0.00      A   
ATOM   2946  CA  ARG   200      13.058 -25.192  21.951  1.00  0.00      A   
ATOM   2947  HA  ARG   200      12.301 -25.443  21.223  1.00  0.00      A   
ATOM   2948  CB  ARG   200      14.047 -26.406  21.949  1.00  0.00      A   
ATOM   2949  HB1 ARG   200      13.419 -27.245  22.318  1.00  0.00      A   
ATOM   2950  HB2 ARG   200      14.866 -26.104  22.635  1.00  0.00      A   
ATOM   2951  CG  ARG   200      14.530 -26.760  20.528  1.00  0.00      A   
ATOM   2952  HG1 ARG   200      15.046 -25.820  20.237  1.00  0.00      A   
ATOM   2953  HG2 ARG   200      13.572 -26.822  19.969  1.00  0.00      A   
ATOM   2954  CD  ARG   200      15.439 -28.035  20.349  1.00  0.00      A   
ATOM   2955  HD1 ARG   200      16.466 -27.857  20.734  1.00  0.00      A   
ATOM   2956  HD2 ARG   200      15.521 -28.399  19.303  1.00  0.00      A   
ATOM   2957  NE  ARG   200      14.795 -29.098  21.174  1.00  0.00      A   
ATOM   2958  HE  ARG   200      15.002 -29.068  22.152  1.00  0.00      A   
ATOM   2959  CZ  ARG   200      13.656 -29.641  20.881  1.00  0.00      A   
ATOM   2960  NH1 ARG   200      12.942 -29.559  19.766  1.00  0.00      A   
ATOM   2961 HH11 ARG   200      13.375 -29.216  18.932  1.00  0.00      A   
ATOM   2962 HH12 ARG   200      12.052 -30.012  19.813  1.00  0.00      A   
ATOM   2963  NH2 ARG   200      12.968 -30.270  21.816  1.00  0.00      A   
ATOM   2964 HH21 ARG   200      11.989 -30.178  21.636  1.00  0.00      A   
ATOM   2965 HH22 ARG   200      13.350 -30.402  22.731  1.00  0.00      A   
ATOM   2966  C   ARG   200      12.330 -25.141  23.274  1.00  0.00      A   
ATOM   2967  O   ARG   200      11.548 -26.003  23.599  1.00  0.00      A   
ATOM   2968  N   ILE   201      12.556 -23.998  23.963  1.00  0.00      A   
ATOM   2969  HN  ILE   201      13.200 -23.315  23.628  1.00  0.00      A   
ATOM   2970  CA  ILE   201      11.994 -23.816  25.297  1.00  0.00      A   
ATOM   2971  HA  ILE   201      12.049 -24.784  25.773  1.00  0.00      A   
ATOM   2972  CB  ILE   201      12.928 -22.843  26.043  1.00  0.00      A   
ATOM   2973  HB  ILE   201      13.953 -23.189  25.791  1.00  0.00      A   
ATOM   2974  CG2 ILE   201      12.746 -21.431  25.523  1.00  0.00      A   
ATOM   2975 HG21 ILE   201      11.755 -21.002  25.784  1.00  0.00      A   
ATOM   2976 HG22 ILE   201      13.088 -21.390  24.467  1.00  0.00      A   
ATOM   2977 HG23 ILE   201      13.535 -20.834  26.029  1.00  0.00      A   
ATOM   2978  CG1 ILE   201      12.746 -23.057  27.542  1.00  0.00      A   
ATOM   2979 HG11 ILE   201      12.922 -24.140  27.714  1.00  0.00      A   
ATOM   2980 HG12 ILE   201      11.692 -22.953  27.878  1.00  0.00      A   
ATOM   2981  CD  ILE   201      13.681 -22.353  28.583  1.00  0.00      A   
ATOM   2982  HD1 ILE   201      14.653 -22.163  28.080  1.00  0.00      A   
ATOM   2983  HD2 ILE   201      13.870 -22.775  29.593  1.00  0.00      A   
ATOM   2984  HD3 ILE   201      13.256 -21.349  28.798  1.00  0.00      A   
ATOM   2985  C   ILE   201      10.531 -23.399  25.163  1.00  0.00      A   
ATOM   2986  O   ILE   201       9.880 -23.304  26.185  1.00  0.00      A   
ATOM   2987  N   TYR   202      10.082 -23.125  23.935  1.00  0.00      A   
ATOM   2988  HN  TYR   202      10.677 -23.262  23.147  1.00  0.00      A   
ATOM   2989  CA  TYR   202       8.677 -22.768  23.627  1.00  0.00      A   
ATOM   2990  HA  TYR   202       8.145 -22.569  24.545  1.00  0.00      A   
ATOM   2991  CB  TYR   202       8.530 -21.612  22.657  1.00  0.00      A   
ATOM   2992  HB1 TYR   202       7.463 -21.312  22.588  1.00  0.00      A   
ATOM   2993  HB2 TYR   202       8.898 -21.783  21.623  1.00  0.00      A   
ATOM   2994  CG  TYR   202       9.255 -20.341  23.227  1.00  0.00      A   
ATOM   2995  CD1 TYR   202       9.007 -19.817  24.518  1.00  0.00      A   
ATOM   2996  HD1 TYR   202       8.348 -20.485  25.052  1.00  0.00      A   
ATOM   2997  CE1 TYR   202       9.788 -18.834  25.068  1.00  0.00      A   
ATOM   2998  HE1 TYR   202       9.646 -18.446  26.065  1.00  0.00      A   
ATOM   2999  CZ  TYR   202      10.638 -18.114  24.179  1.00  0.00      A   
ATOM   3000  OH  TYR   202      11.323 -16.946  24.663  1.00  0.00      A   
ATOM   3001  HH  TYR   202      11.549 -16.423  23.890  1.00  0.00      A   
ATOM   3002  CD2 TYR   202      10.182 -19.677  22.391  1.00  0.00      A   
ATOM   3003  HD2 TYR   202      10.379 -20.032  21.391  1.00  0.00      A   
ATOM   3004  CE2 TYR   202      10.828 -18.492  22.864  1.00  0.00      A   
ATOM   3005  HE2 TYR   202      11.460 -17.875  22.242  1.00  0.00      A   
ATOM   3006  C   TYR   202       7.969 -23.975  23.100  1.00  0.00      A   
ATOM   3007  O   TYR   202       6.834 -23.964  22.567  1.00  0.00      A   
ATOM   3008  N   GLU   203       8.544 -25.168  23.325  1.00  0.00      A   
ATOM   3009  HN  GLU   203       9.371 -25.079  23.874  1.00  0.00      A   
ATOM   3010  CA  GLU   203       7.912 -26.475  23.105  1.00  0.00      A   
ATOM   3011  HA  GLU   203       7.242 -26.333  22.270  1.00  0.00      A   
ATOM   3012  CB  GLU   203       8.812 -27.747  22.706  1.00  0.00      A   
ATOM   3013  HB1 GLU   203       8.095 -28.595  22.696  1.00  0.00      A   
ATOM   3014  HB2 GLU   203       9.588 -28.019  23.453  1.00  0.00      A   
ATOM   3015  CG  GLU   203       9.412 -27.621  21.252  1.00  0.00      A   
ATOM   3016  HG1 GLU   203      10.240 -26.881  21.276  1.00  0.00      A   
ATOM   3017  HG2 GLU   203       8.556 -27.234  20.657  1.00  0.00      A   
ATOM   3018  CD  GLU   203       9.950 -28.968  20.776  1.00  0.00      A   
ATOM   3019  OE1 GLU   203      10.360 -29.831  21.611  1.00  0.00      A   
ATOM   3020  OE2 GLU   203       9.917 -29.274  19.564  1.00  0.00      A   
ATOM   3021  C   GLU   203       7.059 -26.742  24.375  1.00  0.00      A   
ATOM   3022  O   GLU   203       7.576 -27.036  25.465  1.00  0.00      A   
ATOM   3023  N   ASN   204       5.700 -26.737  24.303  1.00  0.00      A   
ATOM   3024  HN  ASN   204       5.185 -26.586  23.463  1.00  0.00      A   
ATOM   3025  CA  ASN   204       4.876 -27.206  25.427  1.00  0.00      A   
ATOM   3026  HA  ASN   204       3.884 -26.958  25.078  1.00  0.00      A   
ATOM   3027  CB  ASN   204       4.962 -28.734  25.654  1.00  0.00      A   
ATOM   3028  HB1 ASN   204       4.392 -29.018  26.565  1.00  0.00      A   
ATOM   3029  HB2 ASN   204       5.992 -29.077  25.890  1.00  0.00      A   
ATOM   3030  CG  ASN   204       4.316 -29.693  24.613  1.00  0.00      A   
ATOM   3031  OD1 ASN   204       3.850 -29.360  23.510  1.00  0.00      A   
ATOM   3032  ND2 ASN   204       4.143 -30.952  25.015  1.00  0.00      A   
ATOM   3033 HD21 ASN   204       4.619 -31.319  25.815  1.00  0.00      A   
ATOM   3034 HD22 ASN   204       3.486 -31.559  24.568  1.00  0.00      A   
ATOM   3035  C   ASN   204       4.976 -26.388  26.652  1.00  0.00      A   
ATOM   3036  O   ASN   204       4.967 -26.882  27.792  1.00  0.00      A   
ATOM   3037  N   ALA   205       4.992 -25.089  26.354  1.00  0.00      A   
ATOM   3038  HN  ALA   205       4.866 -24.834  25.398  1.00  0.00      A   
ATOM   3039  CA  ALA   205       5.117 -24.026  27.362  1.00  0.00      A   
ATOM   3040  HA  ALA   205       5.065 -24.434  28.360  1.00  0.00      A   
ATOM   3041  CB  ALA   205       6.481 -23.373  27.100  1.00  0.00      A   
ATOM   3042  HB1 ALA   205       7.218 -24.203  27.071  1.00  0.00      A   
ATOM   3043  HB2 ALA   205       6.777 -22.615  27.857  1.00  0.00      A   
ATOM   3044  HB3 ALA   205       6.500 -22.939  26.077  1.00  0.00      A   
ATOM   3045  C   ALA   205       4.023 -23.036  27.253  1.00  0.00      A   
ATOM   3046  O   ALA   205       3.811 -22.321  26.260  1.00  0.00      A   
ATOM   3047  N   LYS   206       3.268 -22.911  28.341  1.00  0.00      A   
ATOM   3048  HN  LYS   206       3.592 -23.375  29.162  1.00  0.00      A   
ATOM   3049  CA  LYS   206       2.065 -22.093  28.400  1.00  0.00      A   
ATOM   3050  HA  LYS   206       1.405 -22.518  27.658  1.00  0.00      A   
ATOM   3051  CB  LYS   206       1.338 -22.199  29.738  1.00  0.00      A   
ATOM   3052  HB1 LYS   206       2.111 -22.177  30.535  1.00  0.00      A   
ATOM   3053  HB2 LYS   206       0.757 -23.146  29.742  1.00  0.00      A   
ATOM   3054  CG  LYS   206       0.194 -21.188  30.123  1.00  0.00      A   
ATOM   3055  HG1 LYS   206      -0.475 -20.966  29.265  1.00  0.00      A   
ATOM   3056  HG2 LYS   206       0.786 -20.267  30.310  1.00  0.00      A   
ATOM   3057  CD  LYS   206      -0.882 -21.627  31.170  1.00  0.00      A   
ATOM   3058  HD1 LYS   206      -0.477 -21.788  32.191  1.00  0.00      A   
ATOM   3059  HD2 LYS   206      -1.313 -22.578  30.790  1.00  0.00      A   
ATOM   3060  CE  LYS   206      -1.988 -20.545  31.412  1.00  0.00      A   
ATOM   3061  HE1 LYS   206      -2.601 -20.860  32.283  1.00  0.00      A   
ATOM   3062  HE2 LYS   206      -2.670 -20.536  30.534  1.00  0.00      A   
ATOM   3063  NZ  LYS   206      -1.426 -19.218  31.627  1.00  0.00      A   
ATOM   3064  HZ1 LYS   206      -0.651 -19.385  32.300  1.00  0.00      A   
ATOM   3065  HZ2 LYS   206      -2.095 -18.496  31.961  1.00  0.00      A   
ATOM   3066  HZ3 LYS   206      -1.001 -18.845  30.754  1.00  0.00      A   
ATOM   3067  C   LYS   206       2.100 -20.607  27.985  1.00  0.00      A   
ATOM   3068  O   LYS   206       1.349 -20.100  27.167  1.00  0.00      A   
ATOM   3069  N   VAL   207       2.976 -19.891  28.690  1.00  0.00      A   
ATOM   3070  HN  VAL   207       3.574 -20.275  29.389  1.00  0.00      A   
ATOM   3071  CA  VAL   207       3.300 -18.501  28.278  1.00  0.00      A   
ATOM   3072  HA  VAL   207       2.834 -18.190  27.354  1.00  0.00      A   
ATOM   3073  CB  VAL   207       2.833 -17.490  29.401  1.00  0.00      A   
ATOM   3074  HB  VAL   207       1.799 -17.716  29.738  1.00  0.00      A   
ATOM   3075  CG1 VAL   207       3.683 -17.479  30.652  1.00  0.00      A   
ATOM   3076 HG11 VAL   207       4.597 -16.849  30.622  1.00  0.00      A   
ATOM   3077 HG12 VAL   207       3.871 -18.522  30.987  1.00  0.00      A   
ATOM   3078 HG13 VAL   207       3.198 -17.047  31.553  1.00  0.00      A   
ATOM   3079  CG2 VAL   207       2.674 -16.016  28.859  1.00  0.00      A   
ATOM   3080 HG21 VAL   207       2.180 -15.398  29.638  1.00  0.00      A   
ATOM   3081 HG22 VAL   207       2.047 -15.982  27.943  1.00  0.00      A   
ATOM   3082 HG23 VAL   207       3.678 -15.543  28.900  1.00  0.00      A   
ATOM   3083  C   VAL   207       4.811 -18.287  27.990  1.00  0.00      A   
ATOM   3084  O   VAL   207       5.679 -18.934  28.568  1.00  0.00      A   
ATOM   3085  N   CYS   208       5.115 -17.349  27.093  1.00  0.00      A   
ATOM   3086  HN  CYS   208       4.434 -16.694  26.775  1.00  0.00      A   
ATOM   3087  CA  CYS   208       6.469 -17.044  26.618  1.00  0.00      A   
ATOM   3088  HA  CYS   208       7.107 -17.674  27.221  1.00  0.00      A   
ATOM   3089  CB  CYS   208       6.721 -17.255  25.113  1.00  0.00      A   
ATOM   3090  HB1 CYS   208       6.671 -18.327  24.826  1.00  0.00      A   
ATOM   3091  HB2 CYS   208       7.718 -16.882  24.793  1.00  0.00      A   
ATOM   3092  SG  CYS   208       5.528 -16.305  24.168  1.00  0.00      A   
ATOM   3093  C   CYS   208       6.854 -15.620  27.068  1.00  0.00      A   
ATOM   3094  O   CYS   208       6.111 -14.639  26.919  1.00  0.00      A   
ATOM   3095  N   VAL   209       8.025 -15.476  27.737  1.00  0.00      A   
ATOM   3096  HN  VAL   209       8.676 -16.219  27.868  1.00  0.00      A   
ATOM   3097  CA  VAL   209       8.496 -14.159  28.231  1.00  0.00      A   
ATOM   3098  HA  VAL   209       7.791 -13.382  27.977  1.00  0.00      A   
ATOM   3099  CB  VAL   209       8.666 -14.246  29.772  1.00  0.00      A   
ATOM   3100  HB  VAL   209       9.286 -15.144  29.979  1.00  0.00      A   
ATOM   3101  CG1 VAL   209       9.357 -12.945  30.276  1.00  0.00      A   
ATOM   3102 HG11 VAL   209      10.365 -12.945  29.808  1.00  0.00      A   
ATOM   3103 HG12 VAL   209       9.545 -12.828  31.365  1.00  0.00      A   
ATOM   3104 HG13 VAL   209       8.770 -12.038  30.016  1.00  0.00      A   
ATOM   3105  CG2 VAL   209       7.362 -14.451  30.581  1.00  0.00      A   
ATOM   3106 HG21 VAL   209       7.565 -14.450  31.673  1.00  0.00      A   
ATOM   3107 HG22 VAL   209       6.907 -15.436  30.343  1.00  0.00      A   
ATOM   3108 HG23 VAL   209       6.488 -13.789  30.399  1.00  0.00      A   
ATOM   3109  C   VAL   209       9.854 -13.842  27.470  1.00  0.00      A   
ATOM   3110  O   VAL   209      10.871 -14.495  27.684  1.00  0.00      A   
ATOM   3111  N   VAL   210       9.796 -12.869  26.659  1.00  0.00      A   
ATOM   3112  HN  VAL   210       8.945 -12.362  26.554  1.00  0.00      A   
ATOM   3113  CA  VAL   210      10.721 -12.623  25.581  1.00  0.00      A   
ATOM   3114  HA  VAL   210      11.528 -13.322  25.742  1.00  0.00      A   
ATOM   3115  CB  VAL   210       9.975 -12.795  24.199  1.00  0.00      A   
ATOM   3116  HB  VAL   210      10.791 -12.772  23.444  1.00  0.00      A   
ATOM   3117  CG1 VAL   210       9.114 -14.100  24.170  1.00  0.00      A   
ATOM   3118 HG11 VAL   210       9.891 -14.889  24.266  1.00  0.00      A   
ATOM   3119 HG12 VAL   210       8.651 -14.334  23.188  1.00  0.00      A   
ATOM   3120 HG13 VAL   210       8.388 -14.082  25.011  1.00  0.00      A   
ATOM   3121  CG2 VAL   210       9.248 -11.455  23.933  1.00  0.00      A   
ATOM   3122 HG21 VAL   210       9.834 -10.513  23.977  1.00  0.00      A   
ATOM   3123 HG22 VAL   210       8.428 -11.296  24.666  1.00  0.00      A   
ATOM   3124 HG23 VAL   210       8.794 -11.550  22.923  1.00  0.00      A   
ATOM   3125  C   VAL   210      11.324 -11.191  25.776  1.00  0.00      A   
ATOM   3126  O   VAL   210      10.735 -10.325  26.341  1.00  0.00      A   
ATOM   3127  N   ASN   211      12.487 -10.946  25.203  1.00  0.00      A   
ATOM   3128  HN  ASN   211      12.882 -11.604  24.567  1.00  0.00      A   
ATOM   3129  CA  ASN   211      13.142  -9.725  25.403  1.00  0.00      A   
ATOM   3130  HA  ASN   211      12.899  -9.323  26.376  1.00  0.00      A   
ATOM   3131  CB  ASN   211      14.686  -9.974  25.489  1.00  0.00      A   
ATOM   3132  HB1 ASN   211      14.974  -9.771  24.436  1.00  0.00      A   
ATOM   3133  HB2 ASN   211      14.998 -10.986  25.828  1.00  0.00      A   
ATOM   3134  CG  ASN   211      15.468  -8.864  26.183  1.00  0.00      A   
ATOM   3135  OD1 ASN   211      14.917  -7.763  26.188  1.00  0.00      A   
ATOM   3136  ND2 ASN   211      16.660  -9.184  26.754  1.00  0.00      A   
ATOM   3137 HD21 ASN   211      16.984 -10.126  26.851  1.00  0.00      A   
ATOM   3138 HD22 ASN   211      17.061  -8.474  27.333  1.00  0.00      A   
ATOM   3139  C   ASN   211      12.640  -8.665  24.436  1.00  0.00      A   
ATOM   3140  O   ASN   211      12.835  -8.901  23.270  1.00  0.00      A   
ATOM   3141  N   ALA   212      12.137  -7.495  24.893  1.00  0.00      A   
ATOM   3142  HN  ALA   212      12.122  -7.404  25.886  1.00  0.00      A   
ATOM   3143  CA  ALA   212      11.864  -6.389  23.959  1.00  0.00      A   
ATOM   3144  HA  ALA   212      11.199  -6.770  23.198  1.00  0.00      A   
ATOM   3145  CB  ALA   212      11.334  -5.244  24.770  1.00  0.00      A   
ATOM   3146  HB1 ALA   212      12.166  -5.126  25.497  1.00  0.00      A   
ATOM   3147  HB2 ALA   212      10.529  -5.587  25.455  1.00  0.00      A   
ATOM   3148  HB3 ALA   212      11.112  -4.371  24.120  1.00  0.00      A   
ATOM   3149  C   ALA   212      13.107  -5.793  23.300  1.00  0.00      A   
ATOM   3150  O   ALA   212      13.051  -5.079  22.299  1.00  0.00      A   
ATOM   3151  N   ASP   213      14.273  -6.068  23.916  1.00  0.00      A   
ATOM   3152  HN  ASP   213      14.360  -6.582  24.766  1.00  0.00      A   
ATOM   3153  CA  ASP   213      15.536  -5.438  23.610  1.00  0.00      A   
ATOM   3154  HA  ASP   213      15.416  -4.579  22.966  1.00  0.00      A   
ATOM   3155  CB  ASP   213      16.150  -4.954  24.944  1.00  0.00      A   
ATOM   3156  HB1 ASP   213      17.174  -4.624  24.666  1.00  0.00      A   
ATOM   3157  HB2 ASP   213      16.260  -5.909  25.502  1.00  0.00      A   
ATOM   3158  CG  ASP   213      15.493  -3.817  25.651  1.00  0.00      A   
ATOM   3159  OD1 ASP   213      14.468  -3.258  25.138  1.00  0.00      A   
ATOM   3160  OD2 ASP   213      15.987  -3.445  26.791  1.00  0.00      A   
ATOM   3161  C   ASP   213      16.371  -6.302  22.754  1.00  0.00      A   
ATOM   3162  O   ASP   213      17.440  -5.880  22.357  1.00  0.00      A   
ATOM   3163  N   ASP   214      15.934  -7.535  22.502  1.00  0.00      A   
ATOM   3164  HN  ASP   214      15.048  -7.849  22.832  1.00  0.00      A   
ATOM   3165  CA  ASP   214      16.610  -8.463  21.761  1.00  0.00      A   
ATOM   3166  HA  ASP   214      17.209  -7.926  21.040  1.00  0.00      A   
ATOM   3167  CB  ASP   214      17.559  -9.298  22.688  1.00  0.00      A   
ATOM   3168  HB1 ASP   214      17.090 -10.256  22.996  1.00  0.00      A   
ATOM   3169  HB2 ASP   214      17.853  -8.885  23.676  1.00  0.00      A   
ATOM   3170  CG  ASP   214      18.781  -9.776  21.953  1.00  0.00      A   
ATOM   3171  OD1 ASP   214      18.816  -9.528  20.735  1.00  0.00      A   
ATOM   3172  OD2 ASP   214      19.706 -10.410  22.578  1.00  0.00      A   
ATOM   3173  C   ASP   214      15.647  -9.249  20.916  1.00  0.00      A   
ATOM   3174  O   ASP   214      14.705  -9.886  21.337  1.00  0.00      A   
ATOM   3175  N   ALA   215      15.793  -9.207  19.631  1.00  0.00      A   
ATOM   3176  HN  ALA   215      16.711  -8.988  19.309  1.00  0.00      A   
ATOM   3177  CA  ALA   215      14.720  -9.416  18.680  1.00  0.00      A   
ATOM   3178  HA  ALA   215      13.820  -9.329  19.271  1.00  0.00      A   
ATOM   3179  CB  ALA   215      14.927  -8.482  17.504  1.00  0.00      A   
ATOM   3180  HB1 ALA   215      15.422  -8.901  16.602  1.00  0.00      A   
ATOM   3181  HB2 ALA   215      15.492  -7.631  17.942  1.00  0.00      A   
ATOM   3182  HB3 ALA   215      14.043  -7.939  17.106  1.00  0.00      A   
ATOM   3183  C   ALA   215      14.756 -10.814  18.211  1.00  0.00      A   
ATOM   3184  O   ALA   215      14.027 -11.158  17.285  1.00  0.00      A   
ATOM   3185  N   LEU   216      15.637 -11.726  18.839  1.00  0.00      A   
ATOM   3186  HN  LEU   216      16.106 -11.392  19.654  1.00  0.00      A   
ATOM   3187  CA  LEU   216      15.804 -13.074  18.422  1.00  0.00      A   
ATOM   3188  HA  LEU   216      15.293 -13.272  17.491  1.00  0.00      A   
ATOM   3189  CB  LEU   216      17.297 -13.465  18.443  1.00  0.00      A   
ATOM   3190  HB1 LEU   216      17.357 -14.571  18.359  1.00  0.00      A   
ATOM   3191  HB2 LEU   216      17.882 -13.158  19.336  1.00  0.00      A   
ATOM   3192  CG  LEU   216      18.156 -12.892  17.237  1.00  0.00      A   
ATOM   3193  HG  LEU   216      18.327 -11.808  17.409  1.00  0.00      A   
ATOM   3194  CD1 LEU   216      19.533 -13.675  17.265  1.00  0.00      A   
ATOM   3195 HD11 LEU   216      19.350 -14.766  17.162  1.00  0.00      A   
ATOM   3196 HD12 LEU   216      20.103 -13.516  18.206  1.00  0.00      A   
ATOM   3197 HD13 LEU   216      20.264 -13.361  16.489  1.00  0.00      A   
ATOM   3198  CD2 LEU   216      17.459 -13.041  15.899  1.00  0.00      A   
ATOM   3199 HD21 LEU   216      16.603 -12.332  15.858  1.00  0.00      A   
ATOM   3200 HD22 LEU   216      17.055 -14.065  15.753  1.00  0.00      A   
ATOM   3201 HD23 LEU   216      18.073 -12.781  15.010  1.00  0.00      A   
ATOM   3202  C   LEU   216      15.176 -13.937  19.430  1.00  0.00      A   
ATOM   3203  O   LEU   216      15.302 -15.157  19.180  1.00  0.00      A   
ATOM   3204  N   THR   217      14.578 -13.379  20.488  1.00  0.00      A   
ATOM   3205  HN  THR   217      14.638 -12.386  20.541  1.00  0.00      A   
ATOM   3206  CA  THR   217      14.187 -14.116  21.672  1.00  0.00      A   
ATOM   3207  HA  THR   217      14.715 -15.053  21.765  1.00  0.00      A   
ATOM   3208  CB  THR   217      14.682 -13.348  22.911  1.00  0.00      A   
ATOM   3209  HB  THR   217      14.267 -13.801  23.837  1.00  0.00      A   
ATOM   3210  OG1 THR   217      13.992 -12.099  22.869  1.00  0.00      A   
ATOM   3211  HG1 THR   217      14.471 -11.441  22.361  1.00  0.00      A   
ATOM   3212  CG2 THR   217      16.169 -13.207  23.176  1.00  0.00      A   
ATOM   3213 HG21 THR   217      16.691 -12.767  22.300  1.00  0.00      A   
ATOM   3214 HG22 THR   217      16.555 -14.228  23.382  1.00  0.00      A   
ATOM   3215 HG23 THR   217      16.376 -12.662  24.122  1.00  0.00      A   
ATOM   3216  C   THR   217      12.661 -14.481  21.787  1.00  0.00      A   
ATOM   3217  O   THR   217      12.196 -15.238  22.728  1.00  0.00      A   
ATOM   3218  N   MET   218      11.953 -14.014  20.796  1.00  0.00      A   
ATOM   3219  HN  MET   218      12.537 -13.548  20.136  1.00  0.00      A   
ATOM   3220  CA  MET   218      10.545 -14.346  20.478  1.00  0.00      A   
ATOM   3221  HA  MET   218       9.971 -14.368  21.393  1.00  0.00      A   
ATOM   3222  CB  MET   218       9.951 -13.354  19.441  1.00  0.00      A   
ATOM   3223  HB1 MET   218       8.876 -13.608  19.321  1.00  0.00      A   
ATOM   3224  HB2 MET   218      10.334 -13.406  18.400  1.00  0.00      A   
ATOM   3225  CG  MET   218       9.905 -11.923  19.994  1.00  0.00      A   
ATOM   3226  HG1 MET   218      10.149 -12.027  21.073  1.00  0.00      A   
ATOM   3227  HG2 MET   218       8.870 -11.518  19.986  1.00  0.00      A   
ATOM   3228  SD  MET   218      11.145 -10.859  19.252  1.00  0.00      A   
ATOM   3229  CE  MET   218      10.884  -9.409  20.331  1.00  0.00      A   
ATOM   3230  HE1 MET   218      11.384  -8.521  19.888  1.00  0.00      A   
ATOM   3231  HE2 MET   218      11.199  -9.601  21.379  1.00  0.00      A   
ATOM   3232  HE3 MET   218       9.819  -9.096  20.356  1.00  0.00      A   
ATOM   3233  C   MET   218      10.539 -15.767  19.860  1.00  0.00      A   
ATOM   3234  O   MET   218      11.574 -16.188  19.283  1.00  0.00      A   
ATOM   3235  N   PRO   219       9.431 -16.553  19.947  1.00  0.00      A   
ATOM   3236  CD  PRO   219       8.159 -16.136  20.543  1.00  0.00      A   
ATOM   3237  HD1 PRO   219       7.875 -15.065  20.458  1.00  0.00      A   
ATOM   3238  HD2 PRO   219       8.185 -16.434  21.613  1.00  0.00      A   
ATOM   3239  CA  PRO   219       9.235 -17.629  18.982  1.00  0.00      A   
ATOM   3240  HA  PRO   219      10.096 -18.280  19.014  1.00  0.00      A   
ATOM   3241  CB  PRO   219       7.926 -18.283  19.382  1.00  0.00      A   
ATOM   3242  HB1 PRO   219       8.070 -19.024  20.197  1.00  0.00      A   
ATOM   3243  HB2 PRO   219       7.491 -18.839  18.524  1.00  0.00      A   
ATOM   3244  CG  PRO   219       7.102 -17.013  19.859  1.00  0.00      A   
ATOM   3245  HG1 PRO   219       6.674 -16.490  18.977  1.00  0.00      A   
ATOM   3246  HG2 PRO   219       6.250 -17.404  20.455  1.00  0.00      A   
ATOM   3247  C   PRO   219       9.136 -17.158  17.531  1.00  0.00      A   
ATOM   3248  O   PRO   219       8.651 -16.064  17.323  1.00  0.00      A   
ATOM   3249  N   ILE   220       9.716 -17.819  16.516  1.00  0.00      A   
ATOM   3250  HN  ILE   220      10.089 -18.731  16.666  1.00  0.00      A   
ATOM   3251  CA  ILE   220       9.647 -17.352  15.083  1.00  0.00      A   
ATOM   3252  HA  ILE   220       9.941 -16.316  15.156  1.00  0.00      A   
ATOM   3253  CB  ILE   220      10.643 -18.170  14.230  1.00  0.00      A   
ATOM   3254  HB  ILE   220      10.228 -19.176  14.001  1.00  0.00      A   
ATOM   3255  CG2 ILE   220      10.831 -17.559  12.851  1.00  0.00      A   
ATOM   3256 HG21 ILE   220      11.100 -16.489  12.984  1.00  0.00      A   
ATOM   3257 HG22 ILE   220       9.851 -17.631  12.332  1.00  0.00      A   
ATOM   3258 HG23 ILE   220      11.608 -17.944  12.157  1.00  0.00      A   
ATOM   3259  CG1 ILE   220      12.046 -18.403  14.847  1.00  0.00      A   
ATOM   3260 HG11 ILE   220      11.970 -18.883  15.846  1.00  0.00      A   
ATOM   3261 HG12 ILE   220      12.598 -17.439  14.845  1.00  0.00      A   
ATOM   3262  CD  ILE   220      12.843 -19.473  14.030  1.00  0.00      A   
ATOM   3263  HD1 ILE   220      12.305 -20.439  13.922  1.00  0.00      A   
ATOM   3264  HD2 ILE   220      13.819 -19.697  14.511  1.00  0.00      A   
ATOM   3265  HD3 ILE   220      13.172 -19.075  13.046  1.00  0.00      A   
ATOM   3266  C   ILE   220       8.239 -17.303  14.538  1.00  0.00      A   
ATOM   3267  O   ILE   220       7.823 -16.220  14.073  1.00  0.00      A   
ATOM   3268  N   ARG   221       7.470 -18.421  14.705  1.00  0.00      A   
ATOM   3269  HN  ARG   221       7.979 -19.148  15.160  1.00  0.00      A   
ATOM   3270  CA  ARG   221       6.077 -18.618  14.261  1.00  0.00      A   
ATOM   3271  HA  ARG   221       6.126 -18.175  13.277  1.00  0.00      A   
ATOM   3272  CB  ARG   221       5.870 -20.172  14.006  1.00  0.00      A   
ATOM   3273  HB1 ARG   221       6.170 -20.654  14.961  1.00  0.00      A   
ATOM   3274  HB2 ARG   221       6.628 -20.266  13.199  1.00  0.00      A   
ATOM   3275  CG  ARG   221       4.502 -20.740  13.703  1.00  0.00      A   
ATOM   3276  HG1 ARG   221       3.814 -20.627  14.568  1.00  0.00      A   
ATOM   3277  HG2 ARG   221       4.613 -21.834  13.545  1.00  0.00      A   
ATOM   3278  CD  ARG   221       3.832 -20.299  12.386  1.00  0.00      A   
ATOM   3279  HD1 ARG   221       3.771 -19.192  12.451  1.00  0.00      A   
ATOM   3280  HD2 ARG   221       2.818 -20.722  12.218  1.00  0.00      A   
ATOM   3281  NE  ARG   221       4.809 -20.526  11.187  1.00  0.00      A   
ATOM   3282  HE  ARG   221       5.499 -19.832  10.981  1.00  0.00      A   
ATOM   3283  CZ  ARG   221       4.791 -21.634  10.457  1.00  0.00      A   
ATOM   3284  NH1 ARG   221       4.000 -22.670  10.627  1.00  0.00      A   
ATOM   3285 HH11 ARG   221       3.620 -22.654  11.551  1.00  0.00      A   
ATOM   3286 HH12 ARG   221       4.241 -23.540  10.196  1.00  0.00      A   
ATOM   3287  NH2 ARG   221       5.727 -21.820   9.556  1.00  0.00      A   
ATOM   3288 HH21 ARG   221       6.010 -21.051   8.982  1.00  0.00      A   
ATOM   3289 HH22 ARG   221       5.767 -22.729   9.141  1.00  0.00      A   
ATOM   3290  C   ARG   221       5.030 -17.954  15.048  1.00  0.00      A   
ATOM   3291  O   ARG   221       4.767 -18.324  16.232  1.00  0.00      A   
ATOM   3292  N   GLY   222       4.363 -17.058  14.359  1.00  0.00      A   
ATOM   3293  HN  GLY   222       4.515 -16.969  13.378  1.00  0.00      A   
ATOM   3294  CA  GLY   222       3.059 -16.477  14.732  1.00  0.00      A   
ATOM   3295  HA1 GLY   222       2.350 -17.130  15.218  1.00  0.00      A   
ATOM   3296  HA2 GLY   222       2.610 -16.110  13.821  1.00  0.00      A   
ATOM   3297  C   GLY   222       3.152 -15.298  15.628  1.00  0.00      A   
ATOM   3298  O   GLY   222       4.041 -15.149  16.453  1.00  0.00      A   
ATOM   3299  N   ALA   223       2.093 -14.508  15.482  1.00  0.00      A   
ATOM   3300  HN  ALA   223       1.370 -14.769  14.847  1.00  0.00      A   
ATOM   3301  CA  ALA   223       1.833 -13.248  16.160  1.00  0.00      A   
ATOM   3302  HA  ALA   223       2.202 -13.413  17.161  1.00  0.00      A   
ATOM   3303  CB  ALA   223       2.745 -12.104  15.593  1.00  0.00      A   
ATOM   3304  HB1 ALA   223       3.824 -12.366  15.648  1.00  0.00      A   
ATOM   3305  HB2 ALA   223       2.603 -11.162  16.164  1.00  0.00      A   
ATOM   3306  HB3 ALA   223       2.423 -11.951  14.540  1.00  0.00      A   
ATOM   3307  C   ALA   223       0.393 -12.909  16.236  1.00  0.00      A   
ATOM   3308  O   ALA   223       0.025 -11.783  16.340  1.00  0.00      A   
ATOM   3309  N   ASP   224      -0.542 -13.864  16.204  1.00  0.00      A   
ATOM   3310  HN  ASP   224      -0.203 -14.798  16.295  1.00  0.00      A   
ATOM   3311  CA  ASP   224      -1.934 -13.676  16.551  1.00  0.00      A   
ATOM   3312  HA  ASP   224      -2.431 -12.987  15.884  1.00  0.00      A   
ATOM   3313  CB  ASP   224      -2.719 -15.042  16.437  1.00  0.00      A   
ATOM   3314  HB1 ASP   224      -3.741 -14.913  16.854  1.00  0.00      A   
ATOM   3315  HB2 ASP   224      -2.235 -15.826  17.057  1.00  0.00      A   
ATOM   3316  CG  ASP   224      -2.936 -15.400  15.016  1.00  0.00      A   
ATOM   3317  OD1 ASP   224      -3.520 -16.547  14.881  1.00  0.00      A   
ATOM   3318  OD2 ASP   224      -2.875 -14.573  14.069  1.00  0.00      A   
ATOM   3319  C   ASP   224      -2.105 -13.203  17.984  1.00  0.00      A   
ATOM   3320  O   ASP   224      -2.994 -12.443  18.402  1.00  0.00      A   
ATOM   3321  N   GLU   225      -1.228 -13.707  18.942  1.00  0.00      A   
ATOM   3322  HN  GLU   225      -0.501 -14.374  18.793  1.00  0.00      A   
ATOM   3323  CA  GLU   225      -1.246 -13.155  20.292  1.00  0.00      A   
ATOM   3324  HA  GLU   225      -1.696 -12.174  20.253  1.00  0.00      A   
ATOM   3325  CB  GLU   225      -2.078 -13.939  21.326  1.00  0.00      A   
ATOM   3326  HB1 GLU   225      -3.144 -13.644  21.224  1.00  0.00      A   
ATOM   3327  HB2 GLU   225      -1.783 -13.535  22.319  1.00  0.00      A   
ATOM   3328  CG  GLU   225      -2.003 -15.485  21.327  1.00  0.00      A   
ATOM   3329  HG1 GLU   225      -2.023 -15.859  20.281  1.00  0.00      A   
ATOM   3330  HG2 GLU   225      -2.825 -15.898  21.950  1.00  0.00      A   
ATOM   3331  CD  GLU   225      -0.700 -15.934  21.995  1.00  0.00      A   
ATOM   3332  OE1 GLU   225       0.050 -16.632  21.281  1.00  0.00      A   
ATOM   3333  OE2 GLU   225      -0.344 -15.588  23.172  1.00  0.00      A   
ATOM   3334  C   GLU   225       0.257 -12.951  20.693  1.00  0.00      A   
ATOM   3335  O   GLU   225       1.036 -13.915  20.784  1.00  0.00      A   
ATOM   3336  N   ARG   226       0.695 -11.677  20.934  1.00  0.00      A   
ATOM   3337  HN  ARG   226       0.036 -10.931  20.866  1.00  0.00      A   
ATOM   3338  CA  ARG   226       2.035 -11.440  21.355  1.00  0.00      A   
ATOM   3339  HA  ARG   226       2.545 -12.027  20.605  1.00  0.00      A   
ATOM   3340  CB  ARG   226       2.499 -10.046  21.067  1.00  0.00      A   
ATOM   3341  HB1 ARG   226       2.037  -9.815  20.083  1.00  0.00      A   
ATOM   3342  HB2 ARG   226       3.602 -10.037  20.938  1.00  0.00      A   
ATOM   3343  CG  ARG   226       1.995  -8.870  21.955  1.00  0.00      A   
ATOM   3344  HG1 ARG   226       0.884  -8.865  21.955  1.00  0.00      A   
ATOM   3345  HG2 ARG   226       2.275  -7.935  21.425  1.00  0.00      A   
ATOM   3346  CD  ARG   226       2.578  -8.775  23.438  1.00  0.00      A   
ATOM   3347  HD1 ARG   226       3.674  -8.610  23.360  1.00  0.00      A   
ATOM   3348  HD2 ARG   226       2.379  -9.783  23.859  1.00  0.00      A   
ATOM   3349  NE  ARG   226       1.998  -7.653  24.208  1.00  0.00      A   
ATOM   3350  HE  ARG   226       1.170  -7.148  23.961  1.00  0.00      A   
ATOM   3351  CZ  ARG   226       2.485  -7.463  25.381  1.00  0.00      A   
ATOM   3352  NH1 ARG   226       3.371  -8.213  25.948  1.00  0.00      A   
ATOM   3353 HH11 ARG   226       3.768  -7.922  26.819  1.00  0.00      A   
ATOM   3354 HH12 ARG   226       3.725  -8.971  25.400  1.00  0.00      A   
ATOM   3355  NH2 ARG   226       2.162  -6.441  26.132  1.00  0.00      A   
ATOM   3356 HH21 ARG   226       1.723  -5.684  25.649  1.00  0.00      A   
ATOM   3357 HH22 ARG   226       2.681  -6.379  26.984  1.00  0.00      A   
ATOM   3358  C   ARG   226       2.473 -12.062  22.770  1.00  0.00      A   
ATOM   3359  O   ARG   226       1.710 -12.362  23.664  1.00  0.00      A   
ATOM   3360  N   CYS   227       3.749 -12.314  22.909  1.00  0.00      A   
ATOM   3361  HN  CYS   227       4.347 -12.031  22.162  1.00  0.00      A   
ATOM   3362  CA  CYS   227       4.468 -12.655  24.121  1.00  0.00      A   
ATOM   3363  HA  CYS   227       3.908 -13.465  24.565  1.00  0.00      A   
ATOM   3364  CB  CYS   227       5.878 -13.271  23.855  1.00  0.00      A   
ATOM   3365  HB1 CYS   227       6.559 -13.359  24.729  1.00  0.00      A   
ATOM   3366  HB2 CYS   227       6.455 -12.576  23.208  1.00  0.00      A   
ATOM   3367  SG  CYS   227       5.749 -14.758  22.869  1.00  0.00      A   
ATOM   3368  C   CYS   227       4.639 -11.593  25.175  1.00  0.00      A   
ATOM   3369  O   CYS   227       4.638 -10.349  24.902  1.00  0.00      A   
ATOM   3370  N   VAL   228       4.758 -11.998  26.431  1.00  0.00      A   
ATOM   3371  HN  VAL   228       4.880 -12.958  26.667  1.00  0.00      A   
ATOM   3372  CA  VAL   228       5.231 -11.102  27.490  1.00  0.00      A   
ATOM   3373  HA  VAL   228       4.565 -10.252  27.469  1.00  0.00      A   
ATOM   3374  CB  VAL   228       5.044 -11.761  28.851  1.00  0.00      A   
ATOM   3375  HB  VAL   228       5.608 -12.717  28.816  1.00  0.00      A   
ATOM   3376  CG1 VAL   228       5.769 -11.016  30.001  1.00  0.00      A   
ATOM   3377 HG11 VAL   228       5.515  -9.936  29.943  1.00  0.00      A   
ATOM   3378 HG12 VAL   228       6.869 -11.088  29.861  1.00  0.00      A   
ATOM   3379 HG13 VAL   228       5.510 -11.388  31.015  1.00  0.00      A   
ATOM   3380  CG2 VAL   228       3.536 -11.971  29.145  1.00  0.00      A   
ATOM   3381 HG21 VAL   228       3.389 -12.182  30.225  1.00  0.00      A   
ATOM   3382 HG22 VAL   228       3.263 -12.823  28.486  1.00  0.00      A   
ATOM   3383 HG23 VAL   228       2.991 -11.058  28.823  1.00  0.00      A   
ATOM   3384  C   VAL   228       6.618 -10.547  27.343  1.00  0.00      A   
ATOM   3385  O   VAL   228       7.486 -11.313  26.897  1.00  0.00      A   
ATOM   3386  N   SER   229       6.810  -9.222  27.564  1.00  0.00      A   
ATOM   3387  HN  SER   229       6.062  -8.665  27.917  1.00  0.00      A   
ATOM   3388  CA  SER   229       8.146  -8.658  27.342  1.00  0.00      A   
ATOM   3389  HA  SER   229       8.832  -9.492  27.310  1.00  0.00      A   
ATOM   3390  CB  SER   229       8.249  -7.879  25.943  1.00  0.00      A   
ATOM   3391  HB1 SER   229       8.186  -8.790  25.311  1.00  0.00      A   
ATOM   3392  HB2 SER   229       9.246  -7.419  25.774  1.00  0.00      A   
ATOM   3393  OG  SER   229       7.159  -7.021  25.568  1.00  0.00      A   
ATOM   3394  HG1 SER   229       7.399  -6.568  24.757  1.00  0.00      A   
ATOM   3395  C   SER   229       8.805  -7.786  28.443  1.00  0.00      A   
ATOM   3396  O   SER   229       8.222  -6.958  29.095  1.00  0.00      A   
ATOM   3397  N   PHE   230      10.175  -7.963  28.642  1.00  0.00      A   
ATOM   3398  HN  PHE   230      10.676  -8.676  28.157  1.00  0.00      A   
ATOM   3399  CA  PHE   230      10.996  -7.219  29.561  1.00  0.00      A   
ATOM   3400  HA  PHE   230      10.369  -6.530  30.107  1.00  0.00      A   
ATOM   3401  CB  PHE   230      11.656  -8.097  30.727  1.00  0.00      A   
ATOM   3402  HB1 PHE   230      10.899  -8.522  31.420  1.00  0.00      A   
ATOM   3403  HB2 PHE   230      12.335  -7.427  31.296  1.00  0.00      A   
ATOM   3404  CG  PHE   230      12.549  -9.133  30.185  1.00  0.00      A   
ATOM   3405  CD1 PHE   230      13.945  -8.843  30.135  1.00  0.00      A   
ATOM   3406  HD1 PHE   230      14.490  -7.982  30.492  1.00  0.00      A   
ATOM   3407  CE1 PHE   230      14.750  -9.911  29.671  1.00  0.00      A   
ATOM   3408  HE1 PHE   230      15.788  -9.616  29.628  1.00  0.00      A   
ATOM   3409  CZ  PHE   230      14.256 -11.074  29.149  1.00  0.00      A   
ATOM   3410  HZ  PHE   230      14.916 -11.872  28.842  1.00  0.00      A   
ATOM   3411  CD2 PHE   230      12.012 -10.313  29.695  1.00  0.00      A   
ATOM   3412  HD2 PHE   230      10.978 -10.625  29.698  1.00  0.00      A   
ATOM   3413  CE2 PHE   230      12.893 -11.257  29.142  1.00  0.00      A   
ATOM   3414  HE2 PHE   230      12.512 -12.159  28.686  1.00  0.00      A   
ATOM   3415  C   PHE   230      12.047  -6.339  28.773  1.00  0.00      A   
ATOM   3416  O   PHE   230      12.539  -6.668  27.712  1.00  0.00      A   
ATOM   3417  N   GLY   231      12.385  -5.115  29.313  1.00  0.00      A   
ATOM   3418  HN  GLY   231      11.922  -4.810  30.141  1.00  0.00      A   
ATOM   3419  CA  GLY   231      13.439  -4.244  28.739  1.00  0.00      A   
ATOM   3420  HA1 GLY   231      13.149  -3.994  27.729  1.00  0.00      A   
ATOM   3421  HA2 GLY   231      14.361  -4.765  28.953  1.00  0.00      A   
ATOM   3422  C   GLY   231      13.549  -2.888  29.325  1.00  0.00      A   
ATOM   3423  O   GLY   231      12.745  -2.527  30.179  1.00  0.00      A   
ATOM   3424  N   VAL   232      14.494  -2.045  28.874  1.00  0.00      A   
ATOM   3425  HN  VAL   232      15.055  -2.368  28.116  1.00  0.00      A   
ATOM   3426  CA  VAL   232      14.906  -0.813  29.522  1.00  0.00      A   
ATOM   3427  HA  VAL   232      14.863  -0.942  30.593  1.00  0.00      A   
ATOM   3428  CB  VAL   232      16.317  -0.471  29.121  1.00  0.00      A   
ATOM   3429  HB  VAL   232      16.369  -0.408  28.013  1.00  0.00      A   
ATOM   3430  CG1 VAL   232      16.704   0.964  29.522  1.00  0.00      A   
ATOM   3431 HG11 VAL   232      16.689   1.122  30.622  1.00  0.00      A   
ATOM   3432 HG12 VAL   232      16.331   1.838  28.947  1.00  0.00      A   
ATOM   3433 HG13 VAL   232      17.805   1.058  29.403  1.00  0.00      A   
ATOM   3434  CG2 VAL   232      17.354  -1.462  29.788  1.00  0.00      A   
ATOM   3435 HG21 VAL   232      18.376  -1.187  29.449  1.00  0.00      A   
ATOM   3436 HG22 VAL   232      17.118  -2.509  29.500  1.00  0.00      A   
ATOM   3437 HG23 VAL   232      17.445  -1.354  30.890  1.00  0.00      A   
ATOM   3438  C   VAL   232      13.965   0.367  29.239  1.00  0.00      A   
ATOM   3439  O   VAL   232      13.737   1.190  30.104  1.00  0.00      A   
ATOM   3440  N   ASN   233      13.418   0.465  28.017  1.00  0.00      A   
ATOM   3441  HN  ASN   233      13.462  -0.238  27.310  1.00  0.00      A   
ATOM   3442  CA  ASN   233      12.822   1.621  27.520  1.00  0.00      A   
ATOM   3443  HA  ASN   233      12.867   2.445  28.216  1.00  0.00      A   
ATOM   3444  CB  ASN   233      13.537   1.982  26.192  1.00  0.00      A   
ATOM   3445  HB1 ASN   233      12.906   2.718  25.649  1.00  0.00      A   
ATOM   3446  HB2 ASN   233      13.692   1.118  25.510  1.00  0.00      A   
ATOM   3447  CG  ASN   233      14.793   2.771  26.396  1.00  0.00      A   
ATOM   3448  OD1 ASN   233      14.935   3.529  27.418  1.00  0.00      A   
ATOM   3449  ND2 ASN   233      15.762   2.811  25.481  1.00  0.00      A   
ATOM   3450 HD21 ASN   233      15.675   2.216  24.682  1.00  0.00      A   
ATOM   3451 HD22 ASN   233      16.551   3.425  25.469  1.00  0.00      A   
ATOM   3452  C   ASN   233      11.299   1.490  27.269  1.00  0.00      A   
ATOM   3453  O   ASN   233      10.515   2.435  27.544  1.00  0.00      A   
ATOM   3454  N   MET   234      10.868   0.255  26.921  1.00  0.00      A   
ATOM   3455  HN  MET   234      11.498  -0.508  26.794  1.00  0.00      A   
ATOM   3456  CA  MET   234       9.482  -0.146  26.777  1.00  0.00      A   
ATOM   3457  HA  MET   234       8.947   0.256  27.625  1.00  0.00      A   
ATOM   3458  CB  MET   234       8.930   0.299  25.426  1.00  0.00      A   
ATOM   3459  HB1 MET   234       9.181   1.362  25.224  1.00  0.00      A   
ATOM   3460  HB2 MET   234       7.820   0.318  25.435  1.00  0.00      A   
ATOM   3461  CG  MET   234       9.333  -0.573  24.208  1.00  0.00      A   
ATOM   3462  HG1 MET   234       9.230  -1.664  24.391  1.00  0.00      A   
ATOM   3463  HG2 MET   234      10.436  -0.547  24.074  1.00  0.00      A   
ATOM   3464  SD  MET   234       8.651  -0.108  22.641  1.00  0.00      A   
ATOM   3465  CE  MET   234       9.073  -1.631  21.860  1.00  0.00      A   
ATOM   3466  HE1 MET   234       8.825  -1.546  20.780  1.00  0.00      A   
ATOM   3467  HE2 MET   234       8.604  -2.532  22.309  1.00  0.00      A   
ATOM   3468  HE3 MET   234      10.172  -1.756  21.960  1.00  0.00      A   
ATOM   3469  C   MET   234       9.376  -1.661  26.938  1.00  0.00      A   
ATOM   3470  O   MET   234      10.295  -2.430  26.876  1.00  0.00      A   
ATOM   3471  N   GLY   235       8.145  -2.159  26.979  1.00  0.00      A   
ATOM   3472  HN  GLY   235       7.311  -1.621  26.883  1.00  0.00      A   
ATOM   3473  CA  GLY   235       7.965  -3.587  27.229  1.00  0.00      A   
ATOM   3474  HA1 GLY   235       8.794  -3.923  27.834  1.00  0.00      A   
ATOM   3475  HA2 GLY   235       7.794  -4.212  26.365  1.00  0.00      A   
ATOM   3476  C   GLY   235       6.729  -3.666  28.101  1.00  0.00      A   
ATOM   3477  O   GLY   235       5.925  -2.709  28.065  1.00  0.00      A   
ATOM   3478  N   ASP   236       6.456  -4.782  28.853  1.00  0.00      A   
ATOM   3479  HN  ASP   236       6.922  -5.642  28.657  1.00  0.00      A   
ATOM   3480  CA  ASP   236       5.473  -4.913  29.927  1.00  0.00      A   
ATOM   3481  HA  ASP   236       4.665  -4.239  29.680  1.00  0.00      A   
ATOM   3482  CB  ASP   236       5.075  -6.372  30.074  1.00  0.00      A   
ATOM   3483  HB1 ASP   236       4.448  -6.548  30.974  1.00  0.00      A   
ATOM   3484  HB2 ASP   236       5.939  -7.066  30.135  1.00  0.00      A   
ATOM   3485  CG  ASP   236       4.251  -6.621  28.850  1.00  0.00      A   
ATOM   3486  OD1 ASP   236       3.315  -5.828  28.505  1.00  0.00      A   
ATOM   3487  OD2 ASP   236       4.379  -7.703  28.254  1.00  0.00      A   
ATOM   3488  C   ASP   236       6.021  -4.538  31.332  1.00  0.00      A   
ATOM   3489  O   ASP   236       5.256  -4.159  32.211  1.00  0.00      A   
ATOM   3490  N   TYR   237       7.318  -4.867  31.349  1.00  0.00      A   
ATOM   3491  HN  TYR   237       7.759  -5.116  30.490  1.00  0.00      A   
ATOM   3492  CA  TYR   237       8.237  -4.829  32.491  1.00  0.00      A   
ATOM   3493  HA  TYR   237       7.671  -4.371  33.288  1.00  0.00      A   
ATOM   3494  CB  TYR   237       8.822  -6.223  32.940  1.00  0.00      A   
ATOM   3495  HB1 TYR   237       9.569  -6.225  33.762  1.00  0.00      A   
ATOM   3496  HB2 TYR   237       9.297  -6.643  32.028  1.00  0.00      A   
ATOM   3497  CG  TYR   237       7.572  -6.967  33.409  1.00  0.00      A   
ATOM   3498  CD1 TYR   237       7.170  -6.813  34.758  1.00  0.00      A   
ATOM   3499  HD1 TYR   237       7.772  -6.178  35.391  1.00  0.00      A   
ATOM   3500  CE1 TYR   237       5.946  -7.361  35.132  1.00  0.00      A   
ATOM   3501  HE1 TYR   237       5.528  -7.272  36.124  1.00  0.00      A   
ATOM   3502  CZ  TYR   237       5.251  -8.212  34.208  1.00  0.00      A   
ATOM   3503  OH  TYR   237       4.045  -8.764  34.538  1.00  0.00      A   
ATOM   3504  HH  TYR   237       3.896  -8.865  35.481  1.00  0.00      A   
ATOM   3505  CD2 TYR   237       6.916  -7.913  32.577  1.00  0.00      A   
ATOM   3506  HD2 TYR   237       7.261  -8.141  31.580  1.00  0.00      A   
ATOM   3507  CE2 TYR   237       5.688  -8.375  32.966  1.00  0.00      A   
ATOM   3508  HE2 TYR   237       5.159  -9.033  32.293  1.00  0.00      A   
ATOM   3509  C   TYR   237       9.404  -3.999  32.122  1.00  0.00      A   
ATOM   3510  O   TYR   237      10.159  -4.319  31.250  1.00  0.00      A   
ATOM   3511  N   HSE   238       9.493  -2.793  32.747  1.00  0.00      A   
ATOM   3512  HN  HSE   238       8.926  -2.641  33.553  1.00  0.00      A   
ATOM   3513  CA  HSE   238      10.200  -1.661  32.126  1.00  0.00      A   
ATOM   3514  HA  HSE   238      11.091  -2.097  31.699  1.00  0.00      A   
ATOM   3515  CB  HSE   238       9.482  -1.097  30.911  1.00  0.00      A   
ATOM   3516  HB1 HSE   238       9.504  -1.870  30.114  1.00  0.00      A   
ATOM   3517  HB2 HSE   238      10.097  -0.346  30.370  1.00  0.00      A   
ATOM   3518  ND1 HSE   238       7.778   0.814  31.233  1.00  0.00      A   
ATOM   3519  CG  HSE   238       8.100  -0.493  30.895  1.00  0.00      A   
ATOM   3520  CE1 HSE   238       6.523   0.931  31.015  1.00  0.00      A   
ATOM   3521  HE1 HSE   238       5.930   1.840  31.107  1.00  0.00      A   
ATOM   3522  NE2 HSE   238       5.973  -0.221  30.646  1.00  0.00      A   
ATOM   3523  HE2 HSE   238       5.045  -0.340  30.293  1.00  0.00      A   
ATOM   3524  CD2 HSE   238       7.015  -1.144  30.576  1.00  0.00      A   
ATOM   3525  HD2 HSE   238       6.878  -2.170  30.256  1.00  0.00      A   
ATOM   3526  C   HSE   238      10.625  -0.605  33.203  1.00  0.00      A   
ATOM   3527  O   HSE   238      10.090  -0.574  34.309  1.00  0.00      A   
ATOM   3528  N   LEU   239      11.572   0.303  32.869  1.00  0.00      A   
ATOM   3529  HN  LEU   239      12.050   0.256  31.995  1.00  0.00      A   
ATOM   3530  CA  LEU   239      12.140   1.280  33.726  1.00  0.00      A   
ATOM   3531  HA  LEU   239      11.737   1.125  34.716  1.00  0.00      A   
ATOM   3532  CB  LEU   239      13.666   1.382  33.657  1.00  0.00      A   
ATOM   3533  HB1 LEU   239      14.070   2.254  34.214  1.00  0.00      A   
ATOM   3534  HB2 LEU   239      13.942   1.484  32.585  1.00  0.00      A   
ATOM   3535  CG  LEU   239      14.386   0.063  34.075  1.00  0.00      A   
ATOM   3536  HG  LEU   239      13.973  -0.775  33.474  1.00  0.00      A   
ATOM   3537  CD1 LEU   239      15.897   0.156  33.611  1.00  0.00      A   
ATOM   3538 HD11 LEU   239      16.435   1.022  34.053  1.00  0.00      A   
ATOM   3539 HD12 LEU   239      15.904   0.369  32.521  1.00  0.00      A   
ATOM   3540 HD13 LEU   239      16.532  -0.735  33.804  1.00  0.00      A   
ATOM   3541  CD2 LEU   239      14.192  -0.266  35.552  1.00  0.00      A   
ATOM   3542 HD21 LEU   239      13.135  -0.245  35.894  1.00  0.00      A   
ATOM   3543 HD22 LEU   239      14.739   0.436  36.217  1.00  0.00      A   
ATOM   3544 HD23 LEU   239      14.611  -1.289  35.652  1.00  0.00      A   
ATOM   3545  C   LEU   239      11.675   2.643  33.317  1.00  0.00      A   
ATOM   3546  O   LEU   239      11.052   2.905  32.272  1.00  0.00      A   
ATOM   3547  N   ASN   240      11.825   3.602  34.298  1.00  0.00      A   
ATOM   3548  HN  ASN   240      12.050   3.288  35.217  1.00  0.00      A   
ATOM   3549  CA  ASN   240      11.491   4.965  34.118  1.00  0.00      A   
ATOM   3550  HA  ASN   240      11.640   5.382  33.133  1.00  0.00      A   
ATOM   3551  CB  ASN   240       9.971   5.065  34.489  1.00  0.00      A   
ATOM   3552  HB1 ASN   240       9.770   4.324  35.292  1.00  0.00      A   
ATOM   3553  HB2 ASN   240       9.399   4.787  33.578  1.00  0.00      A   
ATOM   3554  CG  ASN   240       9.318   6.322  34.939  1.00  0.00      A   
ATOM   3555  OD1 ASN   240       8.951   6.452  36.076  1.00  0.00      A   
ATOM   3556  ND2 ASN   240       9.264   7.344  34.039  1.00  0.00      A   
ATOM   3557 HD21 ASN   240       8.441   7.908  34.117  1.00  0.00      A   
ATOM   3558 HD22 ASN   240       9.598   7.356  33.096  1.00  0.00      A   
ATOM   3559  C   ASN   240      12.296   5.841  35.129  1.00  0.00      A   
ATOM   3560  O   ASN   240      12.566   5.340  36.169  1.00  0.00      A   
ATOM   3561  N   HSE   241      12.652   7.116  34.777  1.00  0.00      A   
ATOM   3562  HN  HSE   241      12.410   7.394  33.851  1.00  0.00      A   
ATOM   3563  CA  HSE   241      13.531   8.059  35.496  1.00  0.00      A   
ATOM   3564  HA  HSE   241      14.032   7.463  36.245  1.00  0.00      A   
ATOM   3565  CB  HSE   241      14.666   8.706  34.687  1.00  0.00      A   
ATOM   3566  HB1 HSE   241      15.357   9.248  35.367  1.00  0.00      A   
ATOM   3567  HB2 HSE   241      14.361   9.489  33.960  1.00  0.00      A   
ATOM   3568  ND1 HSE   241      16.099   6.628  34.807  1.00  0.00      A   
ATOM   3569  CG  HSE   241      15.452   7.617  34.069  1.00  0.00      A   
ATOM   3570  CE1 HSE   241      16.749   5.932  33.950  1.00  0.00      A   
ATOM   3571  HE1 HSE   241      17.371   5.099  34.278  1.00  0.00      A   
ATOM   3572  NE2 HSE   241      16.606   6.338  32.699  1.00  0.00      A   
ATOM   3573  HE2 HSE   241      17.001   5.917  31.882  1.00  0.00      A   
ATOM   3574  CD2 HSE   241      15.776   7.470  32.727  1.00  0.00      A   
ATOM   3575  HD2 HSE   241      15.517   8.234  32.005  1.00  0.00      A   
ATOM   3576  C   HSE   241      12.739   9.099  36.146  1.00  0.00      A   
ATOM   3577  O   HSE   241      11.907   9.731  35.469  1.00  0.00      A   
ATOM   3578  N   GLN   242      12.883   9.337  37.468  1.00  0.00      A   
ATOM   3579  HN  GLN   242      13.514   8.783  38.006  1.00  0.00      A   
ATOM   3580  CA  GLN   242      12.199  10.465  38.075  1.00  0.00      A   
ATOM   3581  HA  GLN   242      11.784  11.162  37.362  1.00  0.00      A   
ATOM   3582  CB  GLN   242      11.217  10.157  39.131  1.00  0.00      A   
ATOM   3583  HB1 GLN   242      10.846  10.986  39.771  1.00  0.00      A   
ATOM   3584  HB2 GLN   242      11.679   9.469  39.871  1.00  0.00      A   
ATOM   3585  CG  GLN   242       9.961   9.340  38.626  1.00  0.00      A   
ATOM   3586  HG1 GLN   242       9.341   9.012  39.488  1.00  0.00      A   
ATOM   3587  HG2 GLN   242      10.131   8.436  38.003  1.00  0.00      A   
ATOM   3588  CD  GLN   242       8.927  10.222  37.934  1.00  0.00      A   
ATOM   3589  OE1 GLN   242       7.924  10.507  38.531  1.00  0.00      A   
ATOM   3590  NE2 GLN   242       9.245  10.611  36.731  1.00  0.00      A   
ATOM   3591 HE21 GLN   242      10.060  10.232  36.293  1.00  0.00      A   
ATOM   3592 HE22 GLN   242       8.658  11.138  36.116  1.00  0.00      A   
ATOM   3593  C   GLN   242      13.290  11.252  38.767  1.00  0.00      A   
ATOM   3594  O   GLN   242      13.835  10.831  39.747  1.00  0.00      A   
ATOM   3595  N   GLN   243      13.626  12.465  38.212  1.00  0.00      A   
ATOM   3596  HN  GLN   243      13.197  12.901  37.425  1.00  0.00      A   
ATOM   3597  CA  GLN   243      14.799  13.199  38.733  1.00  0.00      A   
ATOM   3598  HA  GLN   243      15.084  13.962  38.024  1.00  0.00      A   
ATOM   3599  CB  GLN   243      14.554  14.099  39.971  1.00  0.00      A   
ATOM   3600  HB1 GLN   243      13.812  14.802  39.536  1.00  0.00      A   
ATOM   3601  HB2 GLN   243      15.363  14.811  40.243  1.00  0.00      A   
ATOM   3602  CG  GLN   243      13.805  13.460  41.197  1.00  0.00      A   
ATOM   3603  HG1 GLN   243      14.511  12.664  41.517  1.00  0.00      A   
ATOM   3604  HG2 GLN   243      12.821  13.052  40.882  1.00  0.00      A   
ATOM   3605  CD  GLN   243      13.535  14.563  42.218  1.00  0.00      A   
ATOM   3606  OE1 GLN   243      12.396  14.881  42.573  1.00  0.00      A   
ATOM   3607  NE2 GLN   243      14.657  15.084  42.825  1.00  0.00      A   
ATOM   3608 HE21 GLN   243      15.527  14.702  42.513  1.00  0.00      A   
ATOM   3609 HE22 GLN   243      14.423  15.630  43.629  1.00  0.00      A   
ATOM   3610  C   GLN   243      16.136  12.456  38.552  1.00  0.00      A   
ATOM   3611  O   GLN   243      16.533  12.027  37.467  1.00  0.00      A   
ATOM   3612  N   GLY   244      16.944  12.370  39.606  1.00  0.00      A   
ATOM   3613  HN  GLY   244      16.681  12.802  40.466  1.00  0.00      A   
ATOM   3614  CA  GLY   244      18.101  11.449  39.719  1.00  0.00      A   
ATOM   3615  HA1 GLY   244      18.562  11.734  40.653  1.00  0.00      A   
ATOM   3616  HA2 GLY   244      18.824  11.634  38.938  1.00  0.00      A   
ATOM   3617  C   GLY   244      17.784   9.954  39.769  1.00  0.00      A   
ATOM   3618  O   GLY   244      18.640   9.116  39.388  1.00  0.00      A   
ATOM   3619  N   GLU   245      16.621   9.637  40.260  1.00  0.00      A   
ATOM   3620  HN  GLU   245      15.918  10.301  40.503  1.00  0.00      A   
ATOM   3621  CA  GLU   245      16.284   8.267  40.607  1.00  0.00      A   
ATOM   3622  HA  GLU   245      17.165   7.798  41.019  1.00  0.00      A   
ATOM   3623  CB  GLU   245      15.251   8.365  41.754  1.00  0.00      A   
ATOM   3624  HB1 GLU   245      14.885   7.391  42.141  1.00  0.00      A   
ATOM   3625  HB2 GLU   245      14.450   9.068  41.440  1.00  0.00      A   
ATOM   3626  CG  GLU   245      15.766   9.004  43.083  1.00  0.00      A   
ATOM   3627  HG1 GLU   245      15.887  10.082  42.843  1.00  0.00      A   
ATOM   3628  HG2 GLU   245      16.749   8.599  43.406  1.00  0.00      A   
ATOM   3629  CD  GLU   245      14.909   8.958  44.370  1.00  0.00      A   
ATOM   3630  OE1 GLU   245      15.448   9.097  45.502  1.00  0.00      A   
ATOM   3631  OE2 GLU   245      13.658   8.836  44.218  1.00  0.00      A   
ATOM   3632  C   GLU   245      15.682   7.570  39.364  1.00  0.00      A   
ATOM   3633  O   GLU   245      15.352   8.191  38.352  1.00  0.00      A   
ATOM   3634  N   THR   246      15.485   6.195  39.468  1.00  0.00      A   
ATOM   3635  HN  THR   246      15.796   5.772  40.315  1.00  0.00      A   
ATOM   3636  CA  THR   246      14.985   5.205  38.517  1.00  0.00      A   
ATOM   3637  HA  THR   246      14.400   5.710  37.761  1.00  0.00      A   
ATOM   3638  CB  THR   246      16.056   4.437  37.858  1.00  0.00      A   
ATOM   3639  HB  THR   246      16.641   3.797  38.552  1.00  0.00      A   
ATOM   3640  OG1 THR   246      17.111   5.246  37.272  1.00  0.00      A   
ATOM   3641  HG1 THR   246      16.709   5.590  36.471  1.00  0.00      A   
ATOM   3642  CG2 THR   246      15.528   3.551  36.783  1.00  0.00      A   
ATOM   3643 HG21 THR   246      14.676   4.012  36.239  1.00  0.00      A   
ATOM   3644 HG22 THR   246      15.154   2.595  37.209  1.00  0.00      A   
ATOM   3645 HG23 THR   246      16.349   3.350  36.061  1.00  0.00      A   
ATOM   3646  C   THR   246      14.017   4.195  39.132  1.00  0.00      A   
ATOM   3647  O   THR   246      14.113   3.877  40.334  1.00  0.00      A   
ATOM   3648  N   TRP   247      12.962   3.773  38.412  1.00  0.00      A   
ATOM   3649  HN  TRP   247      12.935   4.014  37.444  1.00  0.00      A   
ATOM   3650  CA  TRP   247      11.774   3.086  38.869  1.00  0.00      A   
ATOM   3651  HA  TRP   247      11.961   2.744  39.877  1.00  0.00      A   
ATOM   3652  CB  TRP   247      10.468   3.918  38.850  1.00  0.00      A   
ATOM   3653  HB1 TRP   247       9.520   3.364  39.021  1.00  0.00      A   
ATOM   3654  HB2 TRP   247      10.456   4.340  37.822  1.00  0.00      A   
ATOM   3655  CG  TRP   247      10.480   5.050  39.872  1.00  0.00      A   
ATOM   3656  CD1 TRP   247      10.949   6.294  39.782  1.00  0.00      A   
ATOM   3657  HD1 TRP   247      11.417   6.707  38.901  1.00  0.00      A   
ATOM   3658  NE1 TRP   247      10.755   6.909  41.002  1.00  0.00      A   
ATOM   3659  HE1 TRP   247      11.469   7.470  41.359  1.00  0.00      A   
ATOM   3660  CE2 TRP   247      10.084   6.058  41.888  1.00  0.00      A   
ATOM   3661  CD2 TRP   247       9.898   4.903  41.240  1.00  0.00      A   
ATOM   3662  CE3 TRP   247       9.258   3.825  41.908  1.00  0.00      A   
ATOM   3663  HE3 TRP   247       8.941   2.902  41.444  1.00  0.00      A   
ATOM   3664  CZ3 TRP   247       8.643   4.007  43.145  1.00  0.00      A   
ATOM   3665  HZ3 TRP   247       8.160   3.158  43.606  1.00  0.00      A   
ATOM   3666  CZ2 TRP   247       9.600   6.312  43.153  1.00  0.00      A   
ATOM   3667  HZ2 TRP   247       9.836   7.240  43.653  1.00  0.00      A   
ATOM   3668  CH2 TRP   247       8.797   5.258  43.734  1.00  0.00      A   
ATOM   3669  HH2 TRP   247       8.312   5.506  44.667  1.00  0.00      A   
ATOM   3670  C   TRP   247      11.505   1.811  37.996  1.00  0.00      A   
ATOM   3671  O   TRP   247      11.580   1.869  36.807  1.00  0.00      A   
ATOM   3672  N   LEU   248      11.196   0.686  38.708  1.00  0.00      A   
ATOM   3673  HN  LEU   248      11.083   0.790  39.694  1.00  0.00      A   
ATOM   3674  CA  LEU   248      10.513  -0.421  38.061  1.00  0.00      A   
ATOM   3675  HA  LEU   248      11.022  -0.632  37.132  1.00  0.00      A   
ATOM   3676  CB  LEU   248      10.393  -1.742  38.899  1.00  0.00      A   
ATOM   3677  HB1 LEU   248      10.012  -2.552  38.242  1.00  0.00      A   
ATOM   3678  HB2 LEU   248       9.640  -1.771  39.716  1.00  0.00      A   
ATOM   3679  CG  LEU   248      11.628  -2.296  39.549  1.00  0.00      A   
ATOM   3680  HG  LEU   248      11.836  -1.661  40.436  1.00  0.00      A   
ATOM   3681  CD1 LEU   248      11.362  -3.666  40.162  1.00  0.00      A   
ATOM   3682 HD11 LEU   248      11.157  -4.413  39.366  1.00  0.00      A   
ATOM   3683 HD12 LEU   248      10.397  -3.668  40.713  1.00  0.00      A   
ATOM   3684 HD13 LEU   248      12.279  -3.986  40.701  1.00  0.00      A   
ATOM   3685  CD2 LEU   248      12.871  -2.308  38.579  1.00  0.00      A   
ATOM   3686 HD21 LEU   248      13.039  -1.343  38.056  1.00  0.00      A   
ATOM   3687 HD22 LEU   248      12.759  -3.105  37.813  1.00  0.00      A   
ATOM   3688 HD23 LEU   248      13.768  -2.576  39.177  1.00  0.00      A   
ATOM   3689  C   LEU   248       9.059  -0.193  37.751  1.00  0.00      A   
ATOM   3690  O   LEU   248       8.226   0.291  38.535  1.00  0.00      A   
ATOM   3691  N   ARG   249       8.715  -0.368  36.466  1.00  0.00      A   
ATOM   3692  HN  ARG   249       9.390  -0.587  35.766  1.00  0.00      A   
ATOM   3693  CA  ARG   249       7.357  -0.316  36.067  1.00  0.00      A   
ATOM   3694  HA  ARG   249       6.740  -0.146  36.937  1.00  0.00      A   
ATOM   3695  CB  ARG   249       7.033   0.688  35.049  1.00  0.00      A   
ATOM   3696  HB1 ARG   249       5.991   0.654  34.666  1.00  0.00      A   
ATOM   3697  HB2 ARG   249       7.625   0.589  34.115  1.00  0.00      A   
ATOM   3698  CG  ARG   249       7.397   2.149  35.513  1.00  0.00      A   
ATOM   3699  HG1 ARG   249       8.502   2.262  35.549  1.00  0.00      A   
ATOM   3700  HG2 ARG   249       6.949   2.111  36.529  1.00  0.00      A   
ATOM   3701  CD  ARG   249       6.771   3.298  34.667  1.00  0.00      A   
ATOM   3702  HD1 ARG   249       7.059   4.313  35.013  1.00  0.00      A   
ATOM   3703  HD2 ARG   249       5.663   3.251  34.590  1.00  0.00      A   
ATOM   3704  NE  ARG   249       7.296   3.142  33.256  1.00  0.00      A   
ATOM   3705  HE  ARG   249       7.623   2.278  32.874  1.00  0.00      A   
ATOM   3706  CZ  ARG   249       7.374   4.018  32.321  1.00  0.00      A   
ATOM   3707  NH1 ARG   249       6.969   5.271  32.379  1.00  0.00      A   
ATOM   3708 HH11 ARG   249       6.496   5.720  33.138  1.00  0.00      A   
ATOM   3709 HH12 ARG   249       7.178   5.740  31.521  1.00  0.00      A   
ATOM   3710  NH2 ARG   249       7.876   3.670  31.121  1.00  0.00      A   
ATOM   3711 HH21 ARG   249       8.305   2.772  31.024  1.00  0.00      A   
ATOM   3712 HH22 ARG   249       8.016   4.359  30.410  1.00  0.00      A   
ATOM   3713  C   ARG   249       6.883  -1.647  35.673  1.00  0.00      A   
ATOM   3714  O   ARG   249       7.652  -2.504  35.144  1.00  0.00      A   
ATOM   3715  N   VAL   250       5.539  -1.832  35.823  1.00  0.00      A   
ATOM   3716  HN  VAL   250       5.057  -1.147  36.363  1.00  0.00      A   
ATOM   3717  CA  VAL   250       4.669  -2.795  35.167  1.00  0.00      A   
ATOM   3718  HA  VAL   250       5.340  -3.389  34.565  1.00  0.00      A   
ATOM   3719  CB  VAL   250       4.062  -3.764  36.185  1.00  0.00      A   
ATOM   3720  HB  VAL   250       3.523  -3.239  37.002  1.00  0.00      A   
ATOM   3721  CG1 VAL   250       3.092  -4.749  35.529  1.00  0.00      A   
ATOM   3722 HG11 VAL   250       3.377  -4.836  34.459  1.00  0.00      A   
ATOM   3723 HG12 VAL   250       1.996  -4.571  35.477  1.00  0.00      A   
ATOM   3724 HG13 VAL   250       3.307  -5.762  35.933  1.00  0.00      A   
ATOM   3725  CG2 VAL   250       5.255  -4.537  36.708  1.00  0.00      A   
ATOM   3726 HG21 VAL   250       5.791  -3.800  37.344  1.00  0.00      A   
ATOM   3727 HG22 VAL   250       5.977  -4.753  35.892  1.00  0.00      A   
ATOM   3728 HG23 VAL   250       5.038  -5.416  37.351  1.00  0.00      A   
ATOM   3729  C   VAL   250       3.572  -2.112  34.380  1.00  0.00      A   
ATOM   3730  O   VAL   250       2.713  -1.456  34.930  1.00  0.00      A   
ATOM   3731  N   LYS   251       3.504  -2.416  33.085  1.00  0.00      A   
ATOM   3732  HN  LYS   251       4.154  -3.089  32.741  1.00  0.00      A   
ATOM   3733  CA  LYS   251       2.661  -1.701  32.139  1.00  0.00      A   
ATOM   3734  HA  LYS   251       3.161  -1.676  31.182  1.00  0.00      A   
ATOM   3735  CB  LYS   251       1.326  -2.501  31.933  1.00  0.00      A   
ATOM   3736  HB1 LYS   251       0.747  -2.042  31.103  1.00  0.00      A   
ATOM   3737  HB2 LYS   251       0.737  -2.546  32.874  1.00  0.00      A   
ATOM   3738  CG  LYS   251       1.565  -3.988  31.439  1.00  0.00      A   
ATOM   3739  HG1 LYS   251       2.015  -4.512  32.310  1.00  0.00      A   
ATOM   3740  HG2 LYS   251       2.404  -3.907  30.715  1.00  0.00      A   
ATOM   3741  CD  LYS   251       0.284  -4.726  30.947  1.00  0.00      A   
ATOM   3742  HD1 LYS   251      -0.475  -4.447  31.709  1.00  0.00      A   
ATOM   3743  HD2 LYS   251       0.378  -5.825  31.080  1.00  0.00      A   
ATOM   3744  CE  LYS   251      -0.196  -4.378  29.530  1.00  0.00      A   
ATOM   3745  HE1 LYS   251      -0.258  -3.273  29.443  1.00  0.00      A   
ATOM   3746  HE2 LYS   251      -1.169  -4.832  29.247  1.00  0.00      A   
ATOM   3747  NZ  LYS   251       0.809  -4.793  28.527  1.00  0.00      A   
ATOM   3748  HZ1 LYS   251       0.823  -4.218  27.661  1.00  0.00      A   
ATOM   3749  HZ2 LYS   251       0.531  -5.724  28.156  1.00  0.00      A   
ATOM   3750  HZ3 LYS   251       1.783  -4.986  28.835  1.00  0.00      A   
ATOM   3751  C   LYS   251       2.388  -0.208  32.363  1.00  0.00      A   
ATOM   3752  O   LYS   251       1.264   0.343  32.352  1.00  0.00      A   
ATOM   3753  N   GLY   252       3.507   0.571  32.559  1.00  0.00      A   
ATOM   3754  HN  GLY   252       4.388   0.128  32.702  1.00  0.00      A   
ATOM   3755  CA  GLY   252       3.392   2.038  32.740  1.00  0.00      A   
ATOM   3756  HA1 GLY   252       2.729   2.476  32.008  1.00  0.00      A   
ATOM   3757  HA2 GLY   252       4.346   2.481  32.493  1.00  0.00      A   
ATOM   3758  C   GLY   252       2.929   2.515  34.160  1.00  0.00      A   
ATOM   3759  O   GLY   252       2.716   3.747  34.406  1.00  0.00      A   
ATOM   3760  N   GLU   253       2.880   1.576  35.130  1.00  0.00      A   
ATOM   3761  HN  GLU   253       3.096   0.641  34.858  1.00  0.00      A   
ATOM   3762  CA  GLU   253       2.568   1.862  36.523  1.00  0.00      A   
ATOM   3763  HA  GLU   253       2.332   2.914  36.583  1.00  0.00      A   
ATOM   3764  CB  GLU   253       1.309   1.112  37.044  1.00  0.00      A   
ATOM   3765  HB1 GLU   253       1.560   0.082  36.712  1.00  0.00      A   
ATOM   3766  HB2 GLU   253       0.494   1.468  36.379  1.00  0.00      A   
ATOM   3767  CG  GLU   253       1.045   1.154  38.556  1.00  0.00      A   
ATOM   3768  HG1 GLU   253       0.960   2.229  38.823  1.00  0.00      A   
ATOM   3769  HG2 GLU   253       1.904   0.724  39.113  1.00  0.00      A   
ATOM   3770  CD  GLU   253      -0.139   0.274  38.927  1.00  0.00      A   
ATOM   3771  OE1 GLU   253      -0.604   0.499  40.026  1.00  0.00      A   
ATOM   3772  OE2 GLU   253      -0.579  -0.592  38.049  1.00  0.00      A   
ATOM   3773  C   GLU   253       3.813   1.615  37.320  1.00  0.00      A   
ATOM   3774  O   GLU   253       4.486   0.561  37.153  1.00  0.00      A   
ATOM   3775  N   LYS   254       4.287   2.485  38.206  1.00  0.00      A   
ATOM   3776  HN  LYS   254       3.780   3.339  38.304  1.00  0.00      A   
ATOM   3777  CA  LYS   254       5.414   2.347  39.093  1.00  0.00      A   
ATOM   3778  HA  LYS   254       6.241   1.950  38.522  1.00  0.00      A   
ATOM   3779  CB  LYS   254       5.882   3.689  39.675  1.00  0.00      A   
ATOM   3780  HB1 LYS   254       6.639   3.461  40.455  1.00  0.00      A   
ATOM   3781  HB2 LYS   254       5.110   3.897  40.447  1.00  0.00      A   
ATOM   3782  CG  LYS   254       6.283   4.730  38.687  1.00  0.00      A   
ATOM   3783  HG1 LYS   254       5.546   4.832  37.861  1.00  0.00      A   
ATOM   3784  HG2 LYS   254       7.283   4.583  38.227  1.00  0.00      A   
ATOM   3785  CD  LYS   254       6.280   6.072  39.458  1.00  0.00      A   
ATOM   3786  HD1 LYS   254       7.028   6.136  40.277  1.00  0.00      A   
ATOM   3787  HD2 LYS   254       5.275   6.196  39.916  1.00  0.00      A   
ATOM   3788  CE  LYS   254       6.393   7.341  38.529  1.00  0.00      A   
ATOM   3789  HE1 LYS   254       5.846   7.196  37.573  1.00  0.00      A   
ATOM   3790  HE2 LYS   254       7.457   7.559  38.297  1.00  0.00      A   
ATOM   3791  NZ  LYS   254       5.822   8.528  39.204  1.00  0.00      A   
ATOM   3792  HZ1 LYS   254       4.789   8.492  39.089  1.00  0.00      A   
ATOM   3793  HZ2 LYS   254       6.199   9.364  38.713  1.00  0.00      A   
ATOM   3794  HZ3 LYS   254       6.163   8.485  40.186  1.00  0.00      A   
ATOM   3795  C   LYS   254       5.151   1.386  40.258  1.00  0.00      A   
ATOM   3796  O   LYS   254       4.180   1.531  41.021  1.00  0.00      A   
ATOM   3797  N   VAL   255       5.995   0.326  40.372  1.00  0.00      A   
ATOM   3798  HN  VAL   255       6.683   0.214  39.659  1.00  0.00      A   
ATOM   3799  CA  VAL   255       5.824  -0.674  41.386  1.00  0.00      A   
ATOM   3800  HA  VAL   255       4.978  -0.470  42.026  1.00  0.00      A   
ATOM   3801  CB  VAL   255       5.523  -2.057  40.833  1.00  0.00      A   
ATOM   3802  HB  VAL   255       5.345  -2.710  41.714  1.00  0.00      A   
ATOM   3803  CG1 VAL   255       4.283  -1.984  40.028  1.00  0.00      A   
ATOM   3804 HG11 VAL   255       4.413  -1.481  39.046  1.00  0.00      A   
ATOM   3805 HG12 VAL   255       3.567  -1.385  40.630  1.00  0.00      A   
ATOM   3806 HG13 VAL   255       3.897  -3.010  39.846  1.00  0.00      A   
ATOM   3807  CG2 VAL   255       6.777  -2.622  40.009  1.00  0.00      A   
ATOM   3808 HG21 VAL   255       7.633  -2.713  40.712  1.00  0.00      A   
ATOM   3809 HG22 VAL   255       6.908  -1.897  39.177  1.00  0.00      A   
ATOM   3810 HG23 VAL   255       6.467  -3.674  39.833  1.00  0.00      A   
ATOM   3811  C   VAL   255       6.983  -0.609  42.380  1.00  0.00      A   
ATOM   3812  O   VAL   255       6.835  -0.941  43.566  1.00  0.00      A   
ATOM   3813  N   LEU   256       8.260  -0.146  42.048  1.00  0.00      A   
ATOM   3814  HN  LEU   256       8.437   0.168  41.119  1.00  0.00      A   
ATOM   3815  CA  LEU   256       9.367  -0.116  42.970  1.00  0.00      A   
ATOM   3816  HA  LEU   256       8.946   0.266  43.888  1.00  0.00      A   
ATOM   3817  CB  LEU   256      10.026  -1.498  43.068  1.00  0.00      A   
ATOM   3818  HB1 LEU   256      10.539  -1.654  42.095  1.00  0.00      A   
ATOM   3819  HB2 LEU   256       9.238  -2.282  43.066  1.00  0.00      A   
ATOM   3820  CG  LEU   256      10.910  -1.795  44.283  1.00  0.00      A   
ATOM   3821  HG  LEU   256      11.798  -1.130  44.345  1.00  0.00      A   
ATOM   3822  CD1 LEU   256      10.089  -1.657  45.557  1.00  0.00      A   
ATOM   3823 HD11 LEU   256       9.233  -2.364  45.531  1.00  0.00      A   
ATOM   3824 HD12 LEU   256       9.749  -0.631  45.814  1.00  0.00      A   
ATOM   3825 HD13 LEU   256      10.652  -2.018  46.445  1.00  0.00      A   
ATOM   3826  CD2 LEU   256      11.506  -3.239  44.035  1.00  0.00      A   
ATOM   3827 HD21 LEU   256      12.078  -3.276  43.083  1.00  0.00      A   
ATOM   3828 HD22 LEU   256      10.665  -3.965  44.041  1.00  0.00      A   
ATOM   3829 HD23 LEU   256      12.183  -3.497  44.877  1.00  0.00      A   
ATOM   3830  C   LEU   256      10.458   0.939  42.594  1.00  0.00      A   
ATOM   3831  O   LEU   256      10.703   1.114  41.402  1.00  0.00      A   
ATOM   3832  N   ASN   257      11.173   1.593  43.478  1.00  0.00      A   
ATOM   3833  HN  ASN   257      11.027   1.527  44.462  1.00  0.00      A   
ATOM   3834  CA  ASN   257      12.406   2.329  43.169  1.00  0.00      A   
ATOM   3835  HA  ASN   257      12.267   2.769  42.192  1.00  0.00      A   
ATOM   3836  CB  ASN   257      12.681   3.538  44.103  1.00  0.00      A   
ATOM   3837  HB1 ASN   257      13.064   3.089  45.044  1.00  0.00      A   
ATOM   3838  HB2 ASN   257      11.700   3.926  44.454  1.00  0.00      A   
ATOM   3839  CG  ASN   257      13.560   4.613  43.434  1.00  0.00      A   
ATOM   3840  OD1 ASN   257      14.809   4.510  43.494  1.00  0.00      A   
ATOM   3841  ND2 ASN   257      12.917   5.625  42.796  1.00  0.00      A   
ATOM   3842 HD21 ASN   257      13.407   6.418  42.435  1.00  0.00      A   
ATOM   3843 HD22 ASN   257      11.957   5.487  42.551  1.00  0.00      A   
ATOM   3844  C   ASN   257      13.594   1.417  42.975  1.00  0.00      A   
ATOM   3845  O   ASN   257      13.682   0.405  43.659  1.00  0.00      A   
ATOM   3846  N   VAL   258      14.581   1.685  42.029  1.00  0.00      A   
ATOM   3847  HN  VAL   258      14.686   2.575  41.592  1.00  0.00      A   
ATOM   3848  CA  VAL   258      15.696   0.758  41.888  1.00  0.00      A   
ATOM   3849  HA  VAL   258      15.248  -0.221  41.807  1.00  0.00      A   
ATOM   3850  CB  VAL   258      16.682   1.043  40.735  1.00  0.00      A   
ATOM   3851  HB  VAL   258      17.475   0.274  40.848  1.00  0.00      A   
ATOM   3852  CG1 VAL   258      15.907   0.607  39.462  1.00  0.00      A   
ATOM   3853 HG11 VAL   258      16.322   1.121  38.569  1.00  0.00      A   
ATOM   3854 HG12 VAL   258      14.869   0.992  39.555  1.00  0.00      A   
ATOM   3855 HG13 VAL   258      15.868  -0.477  39.220  1.00  0.00      A   
ATOM   3856  CG2 VAL   258      17.195   2.511  40.739  1.00  0.00      A   
ATOM   3857 HG21 VAL   258      17.861   2.708  41.606  1.00  0.00      A   
ATOM   3858 HG22 VAL   258      16.348   3.223  40.638  1.00  0.00      A   
ATOM   3859 HG23 VAL   258      17.741   2.672  39.785  1.00  0.00      A   
ATOM   3860  C   VAL   258      16.669   0.834  43.115  1.00  0.00      A   
ATOM   3861  O   VAL   258      17.375  -0.128  43.413  1.00  0.00      A   
ATOM   3862  N   LYS   259      16.607   1.964  43.935  1.00  0.00      A   
ATOM   3863  HN  LYS   259      15.836   2.551  43.701  1.00  0.00      A   
ATOM   3864  CA  LYS   259      17.440   2.071  45.123  1.00  0.00      A   
ATOM   3865  HA  LYS   259      18.486   1.890  44.919  1.00  0.00      A   
ATOM   3866  CB  LYS   259      17.339   3.504  45.616  1.00  0.00      A   
ATOM   3867  HB1 LYS   259      17.450   4.103  44.687  1.00  0.00      A   
ATOM   3868  HB2 LYS   259      18.169   3.738  46.315  1.00  0.00      A   
ATOM   3869  CG  LYS   259      16.119   3.945  46.386  1.00  0.00      A   
ATOM   3870  HG1 LYS   259      16.157   3.623  47.449  1.00  0.00      A   
ATOM   3871  HG2 LYS   259      15.157   3.641  45.922  1.00  0.00      A   
ATOM   3872  CD  LYS   259      16.133   5.478  46.507  1.00  0.00      A   
ATOM   3873  HD1 LYS   259      16.143   5.925  45.490  1.00  0.00      A   
ATOM   3874  HD2 LYS   259      17.101   5.756  46.976  1.00  0.00      A   
ATOM   3875  CE  LYS   259      14.867   6.099  47.176  1.00  0.00      A   
ATOM   3876  HE1 LYS   259      14.693   5.555  48.129  1.00  0.00      A   
ATOM   3877  HE2 LYS   259      14.057   5.984  46.424  1.00  0.00      A   
ATOM   3878  NZ  LYS   259      14.909   7.533  47.570  1.00  0.00      A   
ATOM   3879  HZ1 LYS   259      15.085   8.178  46.773  1.00  0.00      A   
ATOM   3880  HZ2 LYS   259      15.618   7.694  48.313  1.00  0.00      A   
ATOM   3881  HZ3 LYS   259      14.034   7.804  48.062  1.00  0.00      A   
ATOM   3882  C   LYS   259      17.048   1.121  46.189  1.00  0.00      A   
ATOM   3883  O   LYS   259      17.944   0.682  46.928  1.00  0.00      A   
ATOM   3884  N   GLU   260      15.807   0.644  46.259  1.00  0.00      A   
ATOM   3885  HN  GLU   260      15.202   0.892  45.507  1.00  0.00      A   
ATOM   3886  CA  GLU   260      15.271  -0.439  47.107  1.00  0.00      A   
ATOM   3887  HA  GLU   260      15.361  -0.075  48.120  1.00  0.00      A   
ATOM   3888  CB  GLU   260      13.684  -0.637  46.873  1.00  0.00      A   
ATOM   3889  HB1 GLU   260      13.278  -1.422  47.548  1.00  0.00      A   
ATOM   3890  HB2 GLU   260      13.530  -0.905  45.806  1.00  0.00      A   
ATOM   3891  CG  GLU   260      12.847   0.612  47.086  1.00  0.00      A   
ATOM   3892  HG1 GLU   260      11.856   0.285  46.704  1.00  0.00      A   
ATOM   3893  HG2 GLU   260      13.270   1.393  46.418  1.00  0.00      A   
ATOM   3894  CD  GLU   260      12.514   1.035  48.455  1.00  0.00      A   
ATOM   3895  OE1 GLU   260      11.726   0.287  49.147  1.00  0.00      A   
ATOM   3896  OE2 GLU   260      12.901   2.140  48.943  1.00  0.00      A   
ATOM   3897  C   GLU   260      15.972  -1.742  47.051  1.00  0.00      A   
ATOM   3898  O   GLU   260      16.228  -2.501  47.959  1.00  0.00      A   
ATOM   3899  N   MET   261      16.401  -2.076  45.759  1.00  0.00      A   
ATOM   3900  HN  MET   261      16.281  -1.446  44.996  1.00  0.00      A   
ATOM   3901  CA  MET   261      16.910  -3.352  45.383  1.00  0.00      A   
ATOM   3902  HA  MET   261      16.286  -4.115  45.826  1.00  0.00      A   
ATOM   3903  CB  MET   261      16.763  -3.608  43.842  1.00  0.00      A   
ATOM   3904  HB1 MET   261      17.111  -4.637  43.613  1.00  0.00      A   
ATOM   3905  HB2 MET   261      17.456  -2.952  43.274  1.00  0.00      A   
ATOM   3906  CG  MET   261      15.373  -3.422  43.356  1.00  0.00      A   
ATOM   3907  HG1 MET   261      15.152  -2.340  43.227  1.00  0.00      A   
ATOM   3908  HG2 MET   261      14.652  -3.800  44.112  1.00  0.00      A   
ATOM   3909  SD  MET   261      15.007  -4.181  41.770  1.00  0.00      A   
ATOM   3910  CE  MET   261      16.290  -3.331  40.729  1.00  0.00      A   
ATOM   3911  HE1 MET   261      16.424  -3.657  39.676  1.00  0.00      A   
ATOM   3912  HE2 MET   261      17.300  -3.601  41.105  1.00  0.00      A   
ATOM   3913  HE3 MET   261      16.216  -2.223  40.766  1.00  0.00      A   
ATOM   3914  C   MET   261      18.406  -3.614  45.772  1.00  0.00      A   
ATOM   3915  O   MET   261      19.069  -2.671  46.220  1.00  0.00      A   
ATOM   3916  N   LYS   262      18.956  -4.818  45.696  1.00  0.00      A   
ATOM   3917  HN  LYS   262      18.398  -5.628  45.531  1.00  0.00      A   
ATOM   3918  CA  LYS   262      20.392  -5.035  45.773  1.00  0.00      A   
ATOM   3919  HA  LYS   262      20.807  -4.118  46.166  1.00  0.00      A   
ATOM   3920  CB  LYS   262      20.646  -6.186  46.860  1.00  0.00      A   
ATOM   3921  HB1 LYS   262      21.754  -6.142  46.936  1.00  0.00      A   
ATOM   3922  HB2 LYS   262      20.119  -7.106  46.528  1.00  0.00      A   
ATOM   3923  CG  LYS   262      19.984  -5.814  48.211  1.00  0.00      A   
ATOM   3924  HG1 LYS   262      19.920  -6.742  48.820  1.00  0.00      A   
ATOM   3925  HG2 LYS   262      18.993  -5.342  48.039  1.00  0.00      A   
ATOM   3926  CD  LYS   262      20.938  -4.864  49.081  1.00  0.00      A   
ATOM   3927  HD1 LYS   262      21.222  -4.001  48.440  1.00  0.00      A   
ATOM   3928  HD2 LYS   262      21.850  -5.405  49.413  1.00  0.00      A   
ATOM   3929  CE  LYS   262      20.273  -4.402  50.368  1.00  0.00      A   
ATOM   3930  HE1 LYS   262      19.469  -3.637  50.321  1.00  0.00      A   
ATOM   3931  HE2 LYS   262      21.063  -3.860  50.930  1.00  0.00      A   
ATOM   3932  NZ  LYS   262      19.715  -5.408  51.249  1.00  0.00      A   
ATOM   3933  HZ1 LYS   262      18.862  -5.858  50.859  1.00  0.00      A   
ATOM   3934  HZ2 LYS   262      19.367  -4.841  52.049  1.00  0.00      A   
ATOM   3935  HZ3 LYS   262      20.430  -6.095  51.563  1.00  0.00      A   
ATOM   3936  C   LYS   262      21.139  -5.248  44.485  1.00  0.00      A   
ATOM   3937  O   LYS   262      22.193  -5.842  44.591  1.00  0.00      A   
ATOM   3938  N   LEU   263      20.608  -4.868  43.399  1.00  0.00      A   
ATOM   3939  HN  LEU   263      19.807  -4.292  43.263  1.00  0.00      A   
ATOM   3940  CA  LEU   263      21.178  -5.133  42.097  1.00  0.00      A   
ATOM   3941  HA  LEU   263      22.028  -5.797  42.148  1.00  0.00      A   
ATOM   3942  CB  LEU   263      20.151  -5.907  41.226  1.00  0.00      A   
ATOM   3943  HB1 LEU   263      20.610  -6.090  40.231  1.00  0.00      A   
ATOM   3944  HB2 LEU   263      19.231  -5.287  41.171  1.00  0.00      A   
ATOM   3945  CG  LEU   263      19.799  -7.276  41.902  1.00  0.00      A   
ATOM   3946  HG  LEU   263      20.605  -7.545  42.618  1.00  0.00      A   
ATOM   3947  CD1 LEU   263      18.400  -7.277  42.534  1.00  0.00      A   
ATOM   3948 HD11 LEU   263      17.620  -6.783  41.915  1.00  0.00      A   
ATOM   3949 HD12 LEU   263      18.379  -6.870  43.568  1.00  0.00      A   
ATOM   3950 HD13 LEU   263      18.191  -8.361  42.657  1.00  0.00      A   
ATOM   3951  CD2 LEU   263      19.635  -8.293  40.726  1.00  0.00      A   
ATOM   3952 HD21 LEU   263      18.936  -7.862  39.977  1.00  0.00      A   
ATOM   3953 HD22 LEU   263      19.242  -9.214  41.207  1.00  0.00      A   
ATOM   3954 HD23 LEU   263      20.577  -8.658  40.265  1.00  0.00      A   
ATOM   3955  C   LEU   263      21.654  -3.884  41.434  1.00  0.00      A   
ATOM   3956  O   LEU   263      20.987  -2.875  41.393  1.00  0.00      A   
ATOM   3957  N   SER   264      22.861  -3.935  40.784  1.00  0.00      A   
ATOM   3958  HN  SER   264      23.485  -4.712  40.752  1.00  0.00      A   
ATOM   3959  CA  SER   264      23.331  -2.759  40.047  1.00  0.00      A   
ATOM   3960  HA  SER   264      22.651  -1.924  40.128  1.00  0.00      A   
ATOM   3961  CB  SER   264      24.654  -2.219  40.719  1.00  0.00      A   
ATOM   3962  HB1 SER   264      24.306  -1.895  41.723  1.00  0.00      A   
ATOM   3963  HB2 SER   264      25.148  -1.376  40.189  1.00  0.00      A   
ATOM   3964  OG  SER   264      25.620  -3.225  40.952  1.00  0.00      A   
ATOM   3965  HG1 SER   264      25.534  -3.668  41.800  1.00  0.00      A   
ATOM   3966  C   SER   264      23.605  -2.904  38.547  1.00  0.00      A   
ATOM   3967  O   SER   264      23.936  -3.940  38.047  1.00  0.00      A   
ATOM   3968  N   GLY   265      23.483  -1.863  37.752  1.00  0.00      A   
ATOM   3969  HN  GLY   265      23.053  -1.060  38.157  1.00  0.00      A   
ATOM   3970  CA  GLY   265      23.716  -1.849  36.307  1.00  0.00      A   
ATOM   3971  HA1 GLY   265      24.419  -2.640  36.090  1.00  0.00      A   
ATOM   3972  HA2 GLY   265      24.096  -0.878  36.023  1.00  0.00      A   
ATOM   3973  C   GLY   265      22.463  -2.220  35.603  1.00  0.00      A   
ATOM   3974  O   GLY   265      21.569  -2.843  36.172  1.00  0.00      A   
ATOM   3975  N   GLN   266      22.360  -1.805  34.357  1.00  0.00      A   
ATOM   3976  HN  GLN   266      23.127  -1.289  33.984  1.00  0.00      A   
ATOM   3977  CA  GLN   266      21.133  -1.859  33.537  1.00  0.00      A   
ATOM   3978  HA  GLN   266      20.315  -1.363  34.037  1.00  0.00      A   
ATOM   3979  CB  GLN   266      21.300  -1.134  32.174  1.00  0.00      A   
ATOM   3980  HB1 GLN   266      20.244  -0.985  31.862  1.00  0.00      A   
ATOM   3981  HB2 GLN   266      21.916  -1.680  31.427  1.00  0.00      A   
ATOM   3982  CG  GLN   266      21.780   0.334  32.197  1.00  0.00      A   
ATOM   3983  HG1 GLN   266      21.547   0.865  31.249  1.00  0.00      A   
ATOM   3984  HG2 GLN   266      22.887   0.413  32.247  1.00  0.00      A   
ATOM   3985  CD  GLN   266      21.137   1.202  33.256  1.00  0.00      A   
ATOM   3986  OE1 GLN   266      19.930   1.504  33.107  1.00  0.00      A   
ATOM   3987  NE2 GLN   266      21.957   1.627  34.275  1.00  0.00      A   
ATOM   3988 HE21 GLN   266      22.912   1.362  34.142  1.00  0.00      A   
ATOM   3989 HE22 GLN   266      21.703   2.324  34.946  1.00  0.00      A   
ATOM   3990  C   GLN   266      20.732  -3.225  33.285  1.00  0.00      A   
ATOM   3991  O   GLN   266      19.569  -3.680  33.316  1.00  0.00      A   
ATOM   3992  N   HSE   267      21.729  -4.127  33.213  1.00  0.00      A   
ATOM   3993  HN  HSE   267      22.663  -3.835  33.402  1.00  0.00      A   
ATOM   3994  CA  HSE   267      21.664  -5.555  32.923  1.00  0.00      A   
ATOM   3995  HA  HSE   267      21.317  -5.835  31.939  1.00  0.00      A   
ATOM   3996  CB  HSE   267      23.102  -6.238  32.886  1.00  0.00      A   
ATOM   3997  HB1 HSE   267      23.622  -6.026  31.928  1.00  0.00      A   
ATOM   3998  HB2 HSE   267      23.079  -7.339  33.027  1.00  0.00      A   
ATOM   3999  ND1 HSE   267      24.567  -4.347  33.462  1.00  0.00      A   
ATOM   4000  CG  HSE   267      24.115  -5.631  33.774  1.00  0.00      A   
ATOM   4001  CE1 HSE   267      25.503  -4.101  34.348  1.00  0.00      A   
ATOM   4002  HE1 HSE   267      26.078  -3.176  34.380  1.00  0.00      A   
ATOM   4003  NE2 HSE   267      25.697  -5.145  35.158  1.00  0.00      A   
ATOM   4004  HE2 HSE   267      26.401  -5.211  35.865  1.00  0.00      A   
ATOM   4005  CD2 HSE   267      24.838  -6.124  34.804  1.00  0.00      A   
ATOM   4006  HD2 HSE   267      24.745  -7.127  35.199  1.00  0.00      A   
ATOM   4007  C   HSE   267      20.841  -6.162  34.026  1.00  0.00      A   
ATOM   4008  O   HSE   267      19.864  -6.900  33.811  1.00  0.00      A   
ATOM   4009  N   ASN   268      21.217  -5.887  35.293  1.00  0.00      A   
ATOM   4010  HN  ASN   268      21.844  -5.122  35.416  1.00  0.00      A   
ATOM   4011  CA  ASN   268      20.507  -6.427  36.453  1.00  0.00      A   
ATOM   4012  HA  ASN   268      20.249  -7.447  36.208  1.00  0.00      A   
ATOM   4013  CB  ASN   268      21.461  -6.356  37.652  1.00  0.00      A   
ATOM   4014  HB1 ASN   268      20.903  -6.866  38.467  1.00  0.00      A   
ATOM   4015  HB2 ASN   268      21.700  -5.308  37.935  1.00  0.00      A   
ATOM   4016  CG  ASN   268      22.731  -7.145  37.504  1.00  0.00      A   
ATOM   4017  OD1 ASN   268      22.833  -8.067  36.694  1.00  0.00      A   
ATOM   4018  ND2 ASN   268      23.809  -6.764  38.168  1.00  0.00      A   
ATOM   4019 HD21 ASN   268      24.591  -7.357  38.362  1.00  0.00      A   
ATOM   4020 HD22 ASN   268      23.691  -5.860  38.579  1.00  0.00      A   
ATOM   4021  C   ASN   268      19.188  -5.740  36.808  1.00  0.00      A   
ATOM   4022  O   ASN   268      18.297  -6.304  37.409  1.00  0.00      A   
ATOM   4023  N   TYR   269      18.898  -4.549  36.464  1.00  0.00      A   
ATOM   4024  HN  TYR   269      19.538  -3.878  36.098  1.00  0.00      A   
ATOM   4025  CA  TYR   269      17.479  -4.025  36.549  1.00  0.00      A   
ATOM   4026  HA  TYR   269      17.063  -4.192  37.531  1.00  0.00      A   
ATOM   4027  CB  TYR   269      17.480  -2.519  36.182  1.00  0.00      A   
ATOM   4028  HB1 TYR   269      16.444  -2.214  36.444  1.00  0.00      A   
ATOM   4029  HB2 TYR   269      17.772  -2.395  35.117  1.00  0.00      A   
ATOM   4030  CG  TYR   269      18.330  -1.553  37.020  1.00  0.00      A   
ATOM   4031  CD1 TYR   269      18.864  -1.963  38.344  1.00  0.00      A   
ATOM   4032  HD1 TYR   269      18.551  -2.944  38.669  1.00  0.00      A   
ATOM   4033  CE1 TYR   269      19.498  -0.989  39.116  1.00  0.00      A   
ATOM   4034  HE1 TYR   269      19.845  -1.261  40.102  1.00  0.00      A   
ATOM   4035  CZ  TYR   269      19.621   0.397  38.668  1.00  0.00      A   
ATOM   4036  OH  TYR   269      20.154   1.375  39.419  1.00  0.00      A   
ATOM   4037  HH  TYR   269      20.121   2.106  38.798  1.00  0.00      A   
ATOM   4038  CD2 TYR   269      18.529  -0.232  36.503  1.00  0.00      A   
ATOM   4039  HD2 TYR   269      18.105   0.113  35.572  1.00  0.00      A   
ATOM   4040  CE2 TYR   269      19.139   0.705  37.381  1.00  0.00      A   
ATOM   4041  HE2 TYR   269      19.215   1.728  37.044  1.00  0.00      A   
ATOM   4042  C   TYR   269      16.631  -4.839  35.587  1.00  0.00      A   
ATOM   4043  O   TYR   269      15.495  -5.180  35.936  1.00  0.00      A   
ATOM   4044  N   THR   270      17.108  -5.164  34.375  1.00  0.00      A   
ATOM   4045  HN  THR   270      17.980  -4.810  34.046  1.00  0.00      A   
ATOM   4046  CA  THR   270      16.412  -6.103  33.449  1.00  0.00      A   
ATOM   4047  HA  THR   270      15.376  -5.799  33.406  1.00  0.00      A   
ATOM   4048  CB  THR   270      16.866  -6.120  31.998  1.00  0.00      A   
ATOM   4049  HB  THR   270      16.233  -6.772  31.359  1.00  0.00      A   
ATOM   4050  OG1 THR   270      18.194  -6.558  31.790  1.00  0.00      A   
ATOM   4051  HG1 THR   270      18.677  -6.412  32.607  1.00  0.00      A   
ATOM   4052  CG2 THR   270      16.725  -4.673  31.365  1.00  0.00      A   
ATOM   4053 HG21 THR   270      17.350  -3.946  31.926  1.00  0.00      A   
ATOM   4054 HG22 THR   270      15.629  -4.495  31.337  1.00  0.00      A   
ATOM   4055 HG23 THR   270      17.139  -4.735  30.336  1.00  0.00      A   
ATOM   4056  C   THR   270      16.235  -7.464  33.987  1.00  0.00      A   
ATOM   4057  O   THR   270      15.273  -8.134  33.770  1.00  0.00      A   
ATOM   4058  N   ASN   271      17.237  -7.927  34.768  1.00  0.00      A   
ATOM   4059  HN  ASN   271      18.076  -7.397  34.662  1.00  0.00      A   
ATOM   4060  CA  ASN   271      17.214  -9.231  35.470  1.00  0.00      A   
ATOM   4061  HA  ASN   271      16.922  -9.910  34.683  1.00  0.00      A   
ATOM   4062  CB  ASN   271      18.553  -9.744  36.117  1.00  0.00      A   
ATOM   4063  HB1 ASN   271      18.450 -10.751  36.574  1.00  0.00      A   
ATOM   4064  HB2 ASN   271      18.969  -9.075  36.902  1.00  0.00      A   
ATOM   4065  CG  ASN   271      19.587  -9.882  35.043  1.00  0.00      A   
ATOM   4066  OD1 ASN   271      19.184 -10.167  33.881  1.00  0.00      A   
ATOM   4067  ND2 ASN   271      20.915  -9.903  35.382  1.00  0.00      A   
ATOM   4068 HD21 ASN   271      21.500 -10.312  34.682  1.00  0.00      A   
ATOM   4069 HD22 ASN   271      21.227  -9.585  36.277  1.00  0.00      A   
ATOM   4070  C   ASN   271      16.192  -9.368  36.551  1.00  0.00      A   
ATOM   4071  O   ASN   271      15.451 -10.378  36.671  1.00  0.00      A   
ATOM   4072  N   ALA   272      16.043  -8.296  37.317  1.00  0.00      A   
ATOM   4073  HN  ALA   272      16.648  -7.551  37.047  1.00  0.00      A   
ATOM   4074  CA  ALA   272      15.067  -7.957  38.372  1.00  0.00      A   
ATOM   4075  HA  ALA   272      15.078  -8.799  39.049  1.00  0.00      A   
ATOM   4076  CB  ALA   272      15.623  -6.660  39.072  1.00  0.00      A   
ATOM   4077  HB1 ALA   272      16.691  -6.865  39.296  1.00  0.00      A   
ATOM   4078  HB2 ALA   272      15.027  -6.457  39.987  1.00  0.00      A   
ATOM   4079  HB3 ALA   272      15.604  -5.767  38.410  1.00  0.00      A   
ATOM   4080  C   ALA   272      13.727  -7.940  37.759  1.00  0.00      A   
ATOM   4081  O   ALA   272      12.880  -8.629  38.229  1.00  0.00      A   
ATOM   4082  N   LEU   273      13.547  -7.278  36.604  1.00  0.00      A   
ATOM   4083  HN  LEU   273      14.164  -6.520  36.408  1.00  0.00      A   
ATOM   4084  CA  LEU   273      12.374  -7.348  35.749  1.00  0.00      A   
ATOM   4085  HA  LEU   273      11.509  -7.190  36.376  1.00  0.00      A   
ATOM   4086  CB  LEU   273      12.322  -6.221  34.729  1.00  0.00      A   
ATOM   4087  HB1 LEU   273      11.400  -6.367  34.127  1.00  0.00      A   
ATOM   4088  HB2 LEU   273      13.254  -6.320  34.132  1.00  0.00      A   
ATOM   4089  CG  LEU   273      12.240  -4.829  35.411  1.00  0.00      A   
ATOM   4090  HG  LEU   273      12.949  -4.824  36.267  1.00  0.00      A   
ATOM   4091  CD1 LEU   273      12.606  -3.663  34.465  1.00  0.00      A   
ATOM   4092 HD11 LEU   273      12.625  -2.689  34.999  1.00  0.00      A   
ATOM   4093 HD12 LEU   273      11.808  -3.579  33.696  1.00  0.00      A   
ATOM   4094 HD13 LEU   273      13.635  -3.771  34.059  1.00  0.00      A   
ATOM   4095  CD2 LEU   273      10.854  -4.489  36.014  1.00  0.00      A   
ATOM   4096 HD21 LEU   273      10.597  -5.144  36.874  1.00  0.00      A   
ATOM   4097 HD22 LEU   273       9.959  -4.506  35.356  1.00  0.00      A   
ATOM   4098 HD23 LEU   273      10.795  -3.516  36.547  1.00  0.00      A   
ATOM   4099  C   LEU   273      11.999  -8.636  35.026  1.00  0.00      A   
ATOM   4100  O   LEU   273      10.844  -9.029  35.010  1.00  0.00      A   
ATOM   4101  N   ALA   274      12.939  -9.402  34.412  1.00  0.00      A   
ATOM   4102  HN  ALA   274      13.880  -9.091  34.303  1.00  0.00      A   
ATOM   4103  CA  ALA   274      12.779 -10.730  33.862  1.00  0.00      A   
ATOM   4104  HA  ALA   274      12.028 -10.678  33.088  1.00  0.00      A   
ATOM   4105  CB  ALA   274      14.110 -10.972  33.073  1.00  0.00      A   
ATOM   4106  HB1 ALA   274      14.968 -11.146  33.756  1.00  0.00      A   
ATOM   4107  HB2 ALA   274      14.348 -10.037  32.521  1.00  0.00      A   
ATOM   4108  HB3 ALA   274      13.792 -11.808  32.414  1.00  0.00      A   
ATOM   4109  C   ALA   274      12.374 -11.776  34.905  1.00  0.00      A   
ATOM   4110  O   ALA   274      11.419 -12.525  34.641  1.00  0.00      A   
ATOM   4111  N   ALA   275      12.977 -11.791  36.080  1.00  0.00      A   
ATOM   4112  HN  ALA   275      13.722 -11.161  36.289  1.00  0.00      A   
ATOM   4113  CA  ALA   275      12.546 -12.597  37.157  1.00  0.00      A   
ATOM   4114  HA  ALA   275      12.472 -13.612  36.796  1.00  0.00      A   
ATOM   4115  CB  ALA   275      13.526 -12.496  38.391  1.00  0.00      A   
ATOM   4116  HB1 ALA   275      13.434 -11.478  38.826  1.00  0.00      A   
ATOM   4117  HB2 ALA   275      14.567 -12.724  38.079  1.00  0.00      A   
ATOM   4118  HB3 ALA   275      13.237 -13.173  39.223  1.00  0.00      A   
ATOM   4119  C   ALA   275      11.146 -12.267  37.602  1.00  0.00      A   
ATOM   4120  O   ALA   275      10.325 -13.105  37.923  1.00  0.00      A   
ATOM   4121  N   LEU   276      10.821 -10.945  37.709  1.00  0.00      A   
ATOM   4122  HN  LEU   276      11.634 -10.377  37.607  1.00  0.00      A   
ATOM   4123  CA  LEU   276       9.549 -10.399  38.062  1.00  0.00      A   
ATOM   4124  HA  LEU   276       9.341 -10.632  39.095  1.00  0.00      A   
ATOM   4125  CB  LEU   276       9.625  -8.839  38.115  1.00  0.00      A   
ATOM   4126  HB1 LEU   276       9.662  -8.532  37.048  1.00  0.00      A   
ATOM   4127  HB2 LEU   276      10.554  -8.514  38.630  1.00  0.00      A   
ATOM   4128  CG  LEU   276       8.391  -8.130  38.697  1.00  0.00      A   
ATOM   4129  HG  LEU   276       7.462  -8.439  38.172  1.00  0.00      A   
ATOM   4130  CD1 LEU   276       8.168  -8.392  40.241  1.00  0.00      A   
ATOM   4131 HD11 LEU   276       7.238  -7.947  40.654  1.00  0.00      A   
ATOM   4132 HD12 LEU   276       9.054  -8.049  40.817  1.00  0.00      A   
ATOM   4133 HD13 LEU   276       8.025  -9.482  40.396  1.00  0.00      A   
ATOM   4134  CD2 LEU   276       8.547  -6.571  38.448  1.00  0.00      A   
ATOM   4135 HD21 LEU   276       9.469  -6.300  39.004  1.00  0.00      A   
ATOM   4136 HD22 LEU   276       7.629  -6.057  38.805  1.00  0.00      A   
ATOM   4137 HD23 LEU   276       8.700  -6.384  37.363  1.00  0.00      A   
ATOM   4138  C   LEU   276       8.386 -10.882  37.236  1.00  0.00      A   
ATOM   4139  O   LEU   276       7.292 -11.202  37.738  1.00  0.00      A   
ATOM   4140  N   ALA   277       8.571 -10.762  35.941  1.00  0.00      A   
ATOM   4141  HN  ALA   277       9.433 -10.434  35.562  1.00  0.00      A   
ATOM   4142  CA  ALA   277       7.659 -11.208  34.986  1.00  0.00      A   
ATOM   4143  HA  ALA   277       6.739 -10.666  35.143  1.00  0.00      A   
ATOM   4144  CB  ALA   277       8.321 -10.913  33.543  1.00  0.00      A   
ATOM   4145  HB1 ALA   277       9.337 -11.353  33.456  1.00  0.00      A   
ATOM   4146  HB2 ALA   277       8.370  -9.804  33.488  1.00  0.00      A   
ATOM   4147  HB3 ALA   277       7.736 -11.225  32.652  1.00  0.00      A   
ATOM   4148  C   ALA   277       7.425 -12.695  35.005  1.00  0.00      A   
ATOM   4149  O   ALA   277       6.356 -13.176  34.773  1.00  0.00      A   
ATOM   4150  N   LEU   278       8.538 -13.474  35.268  1.00  0.00      A   
ATOM   4151  HN  LEU   278       9.420 -13.027  35.395  1.00  0.00      A   
ATOM   4152  CA  LEU   278       8.497 -14.919  35.386  1.00  0.00      A   
ATOM   4153  HA  LEU   278       7.950 -15.334  34.552  1.00  0.00      A   
ATOM   4154  CB  LEU   278       9.898 -15.575  35.345  1.00  0.00      A   
ATOM   4155  HB1 LEU   278       9.800 -16.617  35.719  1.00  0.00      A   
ATOM   4156  HB2 LEU   278      10.543 -15.027  36.065  1.00  0.00      A   
ATOM   4157  CG  LEU   278      10.471 -15.628  33.917  1.00  0.00      A   
ATOM   4158  HG  LEU   278      10.391 -14.622  33.452  1.00  0.00      A   
ATOM   4159  CD1 LEU   278      11.934 -16.147  33.958  1.00  0.00      A   
ATOM   4160 HD11 LEU   278      12.519 -15.629  33.168  1.00  0.00      A   
ATOM   4161 HD12 LEU   278      11.944 -17.213  33.643  1.00  0.00      A   
ATOM   4162 HD13 LEU   278      12.367 -16.022  34.973  1.00  0.00      A   
ATOM   4163  CD2 LEU   278       9.592 -16.601  32.997  1.00  0.00      A   
ATOM   4164 HD21 LEU   278       9.322 -17.482  33.618  1.00  0.00      A   
ATOM   4165 HD22 LEU   278      10.201 -16.926  32.126  1.00  0.00      A   
ATOM   4166 HD23 LEU   278       8.717 -16.054  32.586  1.00  0.00      A   
ATOM   4167  C   LEU   278       7.651 -15.326  36.643  1.00  0.00      A   
ATOM   4168  O   LEU   278       6.933 -16.340  36.653  1.00  0.00      A   
ATOM   4169  N   ALA   279       7.937 -14.615  37.725  1.00  0.00      A   
ATOM   4170  HN  ALA   279       8.646 -13.914  37.716  1.00  0.00      A   
ATOM   4171  CA  ALA   279       7.242 -14.695  38.937  1.00  0.00      A   
ATOM   4172  HA  ALA   279       7.311 -15.719  39.272  1.00  0.00      A   
ATOM   4173  CB  ALA   279       7.779 -13.739  40.089  1.00  0.00      A   
ATOM   4174  HB1 ALA   279       7.876 -12.688  39.745  1.00  0.00      A   
ATOM   4175  HB2 ALA   279       8.810 -14.085  40.317  1.00  0.00      A   
ATOM   4176  HB3 ALA   279       7.117 -13.854  40.975  1.00  0.00      A   
ATOM   4177  C   ALA   279       5.740 -14.307  38.726  1.00  0.00      A   
ATOM   4178  O   ALA   279       4.838 -14.883  39.346  1.00  0.00      A   
ATOM   4179  N   ASP   280       5.373 -13.313  37.970  1.00  0.00      A   
ATOM   4180  HN  ASP   280       5.992 -12.569  37.728  1.00  0.00      A   
ATOM   4181  CA  ASP   280       3.975 -12.937  37.619  1.00  0.00      A   
ATOM   4182  HA  ASP   280       3.469 -12.817  38.565  1.00  0.00      A   
ATOM   4183  CB  ASP   280       3.908 -11.596  36.894  1.00  0.00      A   
ATOM   4184  HB1 ASP   280       3.954 -11.727  35.791  1.00  0.00      A   
ATOM   4185  HB2 ASP   280       4.807 -10.957  37.031  1.00  0.00      A   
ATOM   4186  CG  ASP   280       2.882 -10.582  37.433  1.00  0.00      A   
ATOM   4187  OD1 ASP   280       1.853 -10.971  38.046  1.00  0.00      A   
ATOM   4188  OD2 ASP   280       3.033  -9.410  36.977  1.00  0.00      A   
ATOM   4189  C   ASP   280       3.190 -14.013  36.873  1.00  0.00      A   
ATOM   4190  O   ASP   280       2.048 -14.457  37.154  1.00  0.00      A   
ATOM   4191  N   ALA   281       3.886 -14.599  35.866  1.00  0.00      A   
ATOM   4192  HN  ALA   281       4.814 -14.381  35.575  1.00  0.00      A   
ATOM   4193  CA  ALA   281       3.339 -15.730  35.067  1.00  0.00      A   
ATOM   4194  HA  ALA   281       2.489 -15.324  34.539  1.00  0.00      A   
ATOM   4195  CB  ALA   281       4.365 -16.074  33.943  1.00  0.00      A   
ATOM   4196  HB1 ALA   281       5.350 -16.341  34.383  1.00  0.00      A   
ATOM   4197  HB2 ALA   281       4.442 -15.177  33.292  1.00  0.00      A   
ATOM   4198  HB3 ALA   281       4.015 -16.921  33.314  1.00  0.00      A   
ATOM   4199  C   ALA   281       2.992 -16.962  35.822  1.00  0.00      A   
ATOM   4200  O   ALA   281       1.895 -17.518  35.663  1.00  0.00      A   
ATOM   4201  N   ALA   282       3.798 -17.403  36.803  1.00  0.00      A   
ATOM   4202  HN  ALA   282       4.597 -16.918  37.149  1.00  0.00      A   
ATOM   4203  CA  ALA   282       3.625 -18.565  37.590  1.00  0.00      A   
ATOM   4204  HA  ALA   282       3.394 -19.360  36.896  1.00  0.00      A   
ATOM   4205  CB  ALA   282       4.844 -18.937  38.298  1.00  0.00      A   
ATOM   4206  HB1 ALA   282       5.365 -18.083  38.781  1.00  0.00      A   
ATOM   4207  HB2 ALA   282       5.549 -19.486  37.638  1.00  0.00      A   
ATOM   4208  HB3 ALA   282       4.580 -19.557  39.182  1.00  0.00      A   
ATOM   4209  C   ALA   282       2.533 -18.450  38.610  1.00  0.00      A   
ATOM   4210  O   ALA   282       1.722 -19.304  38.956  1.00  0.00      A   
ATOM   4211  N   GLY   283       2.426 -17.256  39.231  1.00  0.00      A   
ATOM   4212  HN  GLY   283       3.100 -16.571  38.965  1.00  0.00      A   
ATOM   4213  CA  GLY   283       1.396 -16.978  40.129  1.00  0.00      A   
ATOM   4214  HA1 GLY   283       0.884 -17.853  40.500  1.00  0.00      A   
ATOM   4215  HA2 GLY   283       0.696 -16.252  39.743  1.00  0.00      A   
ATOM   4216  C   GLY   283       1.812 -16.341  41.417  1.00  0.00      A   
ATOM   4217  O   GLY   283       1.023 -16.106  42.294  1.00  0.00      A   
ATOM   4218  N   LEU   284       3.130 -16.197  41.625  1.00  0.00      A   
ATOM   4219  HN  LEU   284       3.798 -16.510  40.954  1.00  0.00      A   
ATOM   4220  CA  LEU   284       3.660 -15.710  42.837  1.00  0.00      A   
ATOM   4221  HA  LEU   284       3.306 -16.442  43.547  1.00  0.00      A   
ATOM   4222  CB  LEU   284       5.242 -15.689  42.870  1.00  0.00      A   
ATOM   4223  HB1 LEU   284       5.653 -15.438  43.870  1.00  0.00      A   
ATOM   4224  HB2 LEU   284       5.493 -14.904  42.125  1.00  0.00      A   
ATOM   4225  CG  LEU   284       5.874 -17.032  42.505  1.00  0.00      A   
ATOM   4226  HG  LEU   284       5.503 -17.278  41.487  1.00  0.00      A   
ATOM   4227  CD1 LEU   284       7.407 -16.943  42.371  1.00  0.00      A   
ATOM   4228 HD11 LEU   284       7.872 -17.919  42.118  1.00  0.00      A   
ATOM   4229 HD12 LEU   284       7.806 -16.727  43.385  1.00  0.00      A   
ATOM   4230 HD13 LEU   284       7.688 -16.303  41.507  1.00  0.00      A   
ATOM   4231  CD2 LEU   284       5.514 -18.136  43.514  1.00  0.00      A   
ATOM   4232 HD21 LEU   284       6.049 -19.072  43.248  1.00  0.00      A   
ATOM   4233 HD22 LEU   284       4.413 -18.266  43.579  1.00  0.00      A   
ATOM   4234 HD23 LEU   284       5.975 -17.746  44.446  1.00  0.00      A   
ATOM   4235  C   LEU   284       3.197 -14.288  43.232  1.00  0.00      A   
ATOM   4236  O   LEU   284       3.242 -13.377  42.401  1.00  0.00      A   
ATOM   4237  N   PRO   285       2.551 -14.078  44.347  1.00  0.00      A   
ATOM   4238  CD  PRO   285       2.484 -15.014  45.504  1.00  0.00      A   
ATOM   4239  HD1 PRO   285       3.409 -14.980  46.119  1.00  0.00      A   
ATOM   4240  HD2 PRO   285       2.149 -16.017  45.163  1.00  0.00      A   
ATOM   4241  CA  PRO   285       2.097 -12.739  44.814  1.00  0.00      A   
ATOM   4242  HA  PRO   285       1.216 -12.688  44.191  1.00  0.00      A   
ATOM   4243  CB  PRO   285       1.825 -12.873  46.268  1.00  0.00      A   
ATOM   4244  HB1 PRO   285       0.844 -12.393  46.472  1.00  0.00      A   
ATOM   4245  HB2 PRO   285       2.617 -12.562  46.982  1.00  0.00      A   
ATOM   4246  CG  PRO   285       1.489 -14.350  46.405  1.00  0.00      A   
ATOM   4247  HG1 PRO   285       1.576 -14.774  47.428  1.00  0.00      A   
ATOM   4248  HG2 PRO   285       0.437 -14.525  46.093  1.00  0.00      A   
ATOM   4249  C   PRO   285       2.888 -11.409  44.561  1.00  0.00      A   
ATOM   4250  O   PRO   285       4.075 -11.312  44.928  1.00  0.00      A   
ATOM   4251  N   ARG   286       2.284 -10.371  43.983  1.00  0.00      A   
ATOM   4252  HN  ARG   286       1.353 -10.524  43.659  1.00  0.00      A   
ATOM   4253  CA  ARG   286       3.066  -9.185  43.728  1.00  0.00      A   
ATOM   4254  HA  ARG   286       3.873  -9.535  43.102  1.00  0.00      A   
ATOM   4255  CB  ARG   286       2.157  -8.196  43.006  1.00  0.00      A   
ATOM   4256  HB1 ARG   286       1.221  -8.083  43.593  1.00  0.00      A   
ATOM   4257  HB2 ARG   286       1.944  -8.581  41.985  1.00  0.00      A   
ATOM   4258  CG  ARG   286       2.648  -6.745  42.655  1.00  0.00      A   
ATOM   4259  HG1 ARG   286       2.986  -6.304  43.618  1.00  0.00      A   
ATOM   4260  HG2 ARG   286       1.903  -6.135  42.102  1.00  0.00      A   
ATOM   4261  CD  ARG   286       3.881  -6.648  41.756  1.00  0.00      A   
ATOM   4262  HD1 ARG   286       4.637  -7.344  42.178  1.00  0.00      A   
ATOM   4263  HD2 ARG   286       4.299  -5.619  41.768  1.00  0.00      A   
ATOM   4264  NE  ARG   286       3.532  -7.175  40.413  1.00  0.00      A   
ATOM   4265  HE  ARG   286       4.073  -7.890  39.971  1.00  0.00      A   
ATOM   4266  CZ  ARG   286       2.740  -6.535  39.499  1.00  0.00      A   
ATOM   4267  NH1 ARG   286       2.096  -5.438  39.751  1.00  0.00      A   
ATOM   4268 HH11 ARG   286       1.991  -5.057  40.670  1.00  0.00      A   
ATOM   4269 HH12 ARG   286       1.358  -5.237  39.108  1.00  0.00      A   
ATOM   4270  NH2 ARG   286       2.560  -7.049  38.303  1.00  0.00      A   
ATOM   4271 HH21 ARG   286       1.998  -6.481  37.701  1.00  0.00      A   
ATOM   4272 HH22 ARG   286       2.970  -7.895  37.963  1.00  0.00      A   
ATOM   4273  C   ARG   286       3.856  -8.468  44.898  1.00  0.00      A   
ATOM   4274  O   ARG   286       5.018  -8.087  44.714  1.00  0.00      A   
ATOM   4275  N   ALA   287       3.340  -8.350  46.115  1.00  0.00      A   
ATOM   4276  HN  ALA   287       2.408  -8.667  46.273  1.00  0.00      A   
ATOM   4277  CA  ALA   287       3.938  -7.673  47.209  1.00  0.00      A   
ATOM   4278  HA  ALA   287       4.245  -6.743  46.755  1.00  0.00      A   
ATOM   4279  CB  ALA   287       2.777  -7.327  48.172  1.00  0.00      A   
ATOM   4280  HB1 ALA   287       2.287  -8.243  48.568  1.00  0.00      A   
ATOM   4281  HB2 ALA   287       2.020  -6.704  47.649  1.00  0.00      A   
ATOM   4282  HB3 ALA   287       3.269  -6.822  49.030  1.00  0.00      A   
ATOM   4283  C   ALA   287       5.066  -8.523  47.804  1.00  0.00      A   
ATOM   4284  O   ALA   287       5.998  -7.949  48.365  1.00  0.00      A   
ATOM   4285  N   SER   288       4.931  -9.897  47.608  1.00  0.00      A   
ATOM   4286  HN  SER   288       4.104 -10.259  47.186  1.00  0.00      A   
ATOM   4287  CA  SER   288       6.045 -10.758  48.125  1.00  0.00      A   
ATOM   4288  HA  SER   288       6.377 -10.395  49.086  1.00  0.00      A   
ATOM   4289  CB  SER   288       5.591 -12.187  48.402  1.00  0.00      A   
ATOM   4290  HB1 SER   288       6.498 -12.623  48.874  1.00  0.00      A   
ATOM   4291  HB2 SER   288       5.284 -12.743  47.491  1.00  0.00      A   
ATOM   4292  OG  SER   288       4.510 -12.285  49.332  1.00  0.00      A   
ATOM   4293  HG1 SER   288       4.552 -11.448  49.801  1.00  0.00      A   
ATOM   4294  C   SER   288       7.224 -10.949  47.027  1.00  0.00      A   
ATOM   4295  O   SER   288       8.368 -11.123  47.330  1.00  0.00      A   
ATOM   4296  N   SER   289       6.846 -10.858  45.798  1.00  0.00      A   
ATOM   4297  HN  SER   289       5.862 -10.813  45.644  1.00  0.00      A   
ATOM   4298  CA  SER   289       7.738 -10.804  44.653  1.00  0.00      A   
ATOM   4299  HA  SER   289       8.236 -11.760  44.722  1.00  0.00      A   
ATOM   4300  CB  SER   289       6.897 -10.923  43.460  1.00  0.00      A   
ATOM   4301  HB1 SER   289       7.489 -10.766  42.532  1.00  0.00      A   
ATOM   4302  HB2 SER   289       6.085 -10.167  43.397  1.00  0.00      A   
ATOM   4303  OG  SER   289       6.403 -12.298  43.337  1.00  0.00      A   
ATOM   4304  HG1 SER   289       5.573 -12.347  43.816  1.00  0.00      A   
ATOM   4305  C   SER   289       8.750  -9.633  44.622  1.00  0.00      A   
ATOM   4306  O   SER   289       9.892  -9.863  44.351  1.00  0.00      A   
ATOM   4307  N   LEU   290       8.193  -8.436  44.939  1.00  0.00      A   
ATOM   4308  HN  LEU   290       7.199  -8.376  44.990  1.00  0.00      A   
ATOM   4309  CA  LEU   290       8.998  -7.251  45.151  1.00  0.00      A   
ATOM   4310  HA  LEU   290       9.704  -7.083  44.351  1.00  0.00      A   
ATOM   4311  CB  LEU   290       7.993  -5.993  45.139  1.00  0.00      A   
ATOM   4312  HB1 LEU   290       8.510  -5.102  45.555  1.00  0.00      A   
ATOM   4313  HB2 LEU   290       7.331  -6.398  45.933  1.00  0.00      A   
ATOM   4314  CG  LEU   290       7.238  -5.774  43.783  1.00  0.00      A   
ATOM   4315  HG  LEU   290       6.667  -6.707  43.584  1.00  0.00      A   
ATOM   4316  CD1 LEU   290       6.236  -4.682  44.027  1.00  0.00      A   
ATOM   4317 HD11 LEU   290       5.662  -4.825  44.968  1.00  0.00      A   
ATOM   4318 HD12 LEU   290       5.549  -4.509  43.171  1.00  0.00      A   
ATOM   4319 HD13 LEU   290       6.899  -3.796  44.128  1.00  0.00      A   
ATOM   4320  CD2 LEU   290       8.171  -5.462  42.589  1.00  0.00      A   
ATOM   4321 HD21 LEU   290       9.017  -6.180  42.545  1.00  0.00      A   
ATOM   4322 HD22 LEU   290       8.680  -4.477  42.661  1.00  0.00      A   
ATOM   4323 HD23 LEU   290       7.570  -5.424  41.655  1.00  0.00      A   
ATOM   4324  C   LEU   290       9.816  -7.220  46.447  1.00  0.00      A   
ATOM   4325  O   LEU   290      10.879  -6.522  46.503  1.00  0.00      A   
ATOM   4326  N   LYS   291       9.327  -7.986  47.455  1.00  0.00      A   
ATOM   4327  HN  LYS   291       8.410  -8.375  47.408  1.00  0.00      A   
ATOM   4328  CA  LYS   291       9.965  -8.046  48.788  1.00  0.00      A   
ATOM   4329  HA  LYS   291      10.058  -7.035  49.158  1.00  0.00      A   
ATOM   4330  CB  LYS   291       9.040  -8.832  49.803  1.00  0.00      A   
ATOM   4331  HB1 LYS   291       9.080  -9.917  49.566  1.00  0.00      A   
ATOM   4332  HB2 LYS   291       7.992  -8.477  49.701  1.00  0.00      A   
ATOM   4333  CG  LYS   291       9.640  -8.905  51.202  1.00  0.00      A   
ATOM   4334  HG1 LYS   291       9.679  -7.905  51.683  1.00  0.00      A   
ATOM   4335  HG2 LYS   291      10.688  -9.167  50.944  1.00  0.00      A   
ATOM   4336  CD  LYS   291       8.978 -10.051  51.952  1.00  0.00      A   
ATOM   4337  HD1 LYS   291       9.008 -11.043  51.453  1.00  0.00      A   
ATOM   4338  HD2 LYS   291       7.926  -9.695  51.976  1.00  0.00      A   
ATOM   4339  CE  LYS   291       9.554 -10.228  53.396  1.00  0.00      A   
ATOM   4340  HE1 LYS   291       9.395  -9.279  53.951  1.00  0.00      A   
ATOM   4341  HE2 LYS   291      10.604 -10.540  53.209  1.00  0.00      A   
ATOM   4342  NZ  LYS   291       8.734 -11.166  54.235  1.00  0.00      A   
ATOM   4343  HZ1 LYS   291       8.506 -11.967  53.612  1.00  0.00      A   
ATOM   4344  HZ2 LYS   291       7.868 -10.611  54.386  1.00  0.00      A   
ATOM   4345  HZ3 LYS   291       9.191 -11.487  55.112  1.00  0.00      A   
ATOM   4346  C   LYS   291      11.328  -8.749  48.593  1.00  0.00      A   
ATOM   4347  O   LYS   291      12.312  -8.290  49.114  1.00  0.00      A   
ATOM   4348  N   ALA   292      11.323  -9.776  47.723  1.00  0.00      A   
ATOM   4349  HN  ALA   292      10.509 -10.051  47.217  1.00  0.00      A   
ATOM   4350  CA  ALA   292      12.500 -10.586  47.399  1.00  0.00      A   
ATOM   4351  HA  ALA   292      12.796 -11.081  48.312  1.00  0.00      A   
ATOM   4352  CB  ALA   292      12.155 -11.802  46.481  1.00  0.00      A   
ATOM   4353  HB1 ALA   292      11.946 -11.413  45.461  1.00  0.00      A   
ATOM   4354  HB2 ALA   292      11.192 -12.296  46.734  1.00  0.00      A   
ATOM   4355  HB3 ALA   292      12.984 -12.524  46.319  1.00  0.00      A   
ATOM   4356  C   ALA   292      13.664  -9.786  46.881  1.00  0.00      A   
ATOM   4357  O   ALA   292      14.804  -9.925  47.327  1.00  0.00      A   
ATOM   4358  N   LEU   293      13.389  -8.895  45.923  1.00  0.00      A   
ATOM   4359  HN  LEU   293      12.462  -8.706  45.611  1.00  0.00      A   
ATOM   4360  CA  LEU   293      14.354  -8.063  45.311  1.00  0.00      A   
ATOM   4361  HA  LEU   293      15.116  -8.638  44.806  1.00  0.00      A   
ATOM   4362  CB  LEU   293      13.709  -7.074  44.262  1.00  0.00      A   
ATOM   4363  HB1 LEU   293      14.507  -6.479  43.768  1.00  0.00      A   
ATOM   4364  HB2 LEU   293      13.060  -6.281  44.692  1.00  0.00      A   
ATOM   4365  CG  LEU   293      13.039  -7.761  43.082  1.00  0.00      A   
ATOM   4366  HG  LEU   293      12.276  -8.402  43.573  1.00  0.00      A   
ATOM   4367  CD1 LEU   293      12.139  -6.715  42.275  1.00  0.00      A   
ATOM   4368 HD11 LEU   293      12.755  -5.984  41.708  1.00  0.00      A   
ATOM   4369 HD12 LEU   293      11.464  -6.207  42.996  1.00  0.00      A   
ATOM   4370 HD13 LEU   293      11.565  -7.290  41.517  1.00  0.00      A   
ATOM   4371  CD2 LEU   293      13.931  -8.541  42.050  1.00  0.00      A   
ATOM   4372 HD21 LEU   293      13.357  -8.988  41.211  1.00  0.00      A   
ATOM   4373 HD22 LEU   293      14.570  -9.286  42.570  1.00  0.00      A   
ATOM   4374 HD23 LEU   293      14.614  -7.815  41.561  1.00  0.00      A   
ATOM   4375  C   LEU   293      15.185  -7.189  46.244  1.00  0.00      A   
ATOM   4376  O   LEU   293      16.294  -6.856  45.907  1.00  0.00      A   
ATOM   4377  N   THR   294      14.652  -6.869  47.497  1.00  0.00      A   
ATOM   4378  HN  THR   294      13.745  -7.247  47.661  1.00  0.00      A   
ATOM   4379  CA  THR   294      15.195  -5.879  48.423  1.00  0.00      A   
ATOM   4380  HA  THR   294      15.766  -5.125  47.901  1.00  0.00      A   
ATOM   4381  CB  THR   294      14.140  -5.026  49.102  1.00  0.00      A   
ATOM   4382  HB  THR   294      14.630  -4.133  49.544  1.00  0.00      A   
ATOM   4383  OG1 THR   294      13.254  -5.567  50.082  1.00  0.00      A   
ATOM   4384  HG1 THR   294      12.993  -6.395  49.673  1.00  0.00      A   
ATOM   4385  CG2 THR   294      13.247  -4.474  48.075  1.00  0.00      A   
ATOM   4386 HG21 THR   294      13.792  -3.995  47.234  1.00  0.00      A   
ATOM   4387 HG22 THR   294      12.569  -3.675  48.444  1.00  0.00      A   
ATOM   4388 HG23 THR   294      12.676  -5.222  47.483  1.00  0.00      A   
ATOM   4389  C   THR   294      16.116  -6.357  49.501  1.00  0.00      A   
ATOM   4390  O   THR   294      16.941  -5.612  49.995  1.00  0.00      A   
ATOM   4391  N   THR   295      15.967  -7.686  49.817  1.00  0.00      A   
ATOM   4392  HN  THR   295      15.204  -8.273  49.557  1.00  0.00      A   
ATOM   4393  CA  THR   295      16.854  -8.412  50.797  1.00  0.00      A   
ATOM   4394  HA  THR   295      17.328  -7.678  51.431  1.00  0.00      A   
ATOM   4395  CB  THR   295      15.923  -9.193  51.625  1.00  0.00      A   
ATOM   4396  HB  THR   295      16.461  -9.817  52.370  1.00  0.00      A   
ATOM   4397  OG1 THR   295      15.167 -10.085  50.835  1.00  0.00      A   
ATOM   4398  HG1 THR   295      15.696 -10.838  50.561  1.00  0.00      A   
ATOM   4399  CG2 THR   295      15.043  -8.239  52.368  1.00  0.00      A   
ATOM   4400 HG21 THR   295      15.604  -7.417  52.862  1.00  0.00      A   
ATOM   4401 HG22 THR   295      14.429  -8.771  53.126  1.00  0.00      A   
ATOM   4402 HG23 THR   295      14.339  -7.735  51.672  1.00  0.00      A   
ATOM   4403  C   THR   295      17.862  -9.284  50.182  1.00  0.00      A   
ATOM   4404  O   THR   295      18.588 -10.002  50.867  1.00  0.00      A   
ATOM   4405  N   PHE   296      17.852  -9.318  48.783  1.00  0.00      A   
ATOM   4406  HN  PHE   296      17.124  -8.799  48.342  1.00  0.00      A   
ATOM   4407  CA  PHE   296      18.704 -10.110  47.947  1.00  0.00      A   
ATOM   4408  HA  PHE   296      18.383 -11.118  48.166  1.00  0.00      A   
ATOM   4409  CB  PHE   296      18.467  -9.726  46.413  1.00  0.00      A   
ATOM   4410  HB1 PHE   296      18.734  -8.653  46.306  1.00  0.00      A   
ATOM   4411  HB2 PHE   296      17.370  -9.750  46.238  1.00  0.00      A   
ATOM   4412  CG  PHE   296      19.077 -10.607  45.328  1.00  0.00      A   
ATOM   4413  CD1 PHE   296      18.863 -11.971  45.496  1.00  0.00      A   
ATOM   4414  HD1 PHE   296      18.254 -12.290  46.329  1.00  0.00      A   
ATOM   4415  CE1 PHE   296      19.300 -12.810  44.487  1.00  0.00      A   
ATOM   4416  HE1 PHE   296      19.055 -13.852  44.629  1.00  0.00      A   
ATOM   4417  CZ  PHE   296      20.161 -12.295  43.448  1.00  0.00      A   
ATOM   4418  HZ  PHE   296      20.424 -13.006  42.678  1.00  0.00      A   
ATOM   4419  CD2 PHE   296      19.824 -10.062  44.250  1.00  0.00      A   
ATOM   4420  HD2 PHE   296      19.760  -8.989  44.141  1.00  0.00      A   
ATOM   4421  CE2 PHE   296      20.367 -10.902  43.257  1.00  0.00      A   
ATOM   4422  HE2 PHE   296      20.957 -10.505  42.444  1.00  0.00      A   
ATOM   4423  C   PHE   296      20.190  -9.952  48.266  1.00  0.00      A   
ATOM   4424  O   PHE   296      20.709  -8.826  48.537  1.00  0.00      A   
ATOM   4425  N   THR   297      20.928 -11.093  48.335  1.00  0.00      A   
ATOM   4426  HN  THR   297      20.471 -11.972  48.226  1.00  0.00      A   
ATOM   4427  CA  THR   297      22.351 -11.200  48.778  1.00  0.00      A   
ATOM   4428  HA  THR   297      22.560 -10.243  49.233  1.00  0.00      A   
ATOM   4429  CB  THR   297      22.511 -12.310  49.891  1.00  0.00      A   
ATOM   4430  HB  THR   297      23.529 -12.353  50.335  1.00  0.00      A   
ATOM   4431  OG1 THR   297      22.021 -13.580  49.486  1.00  0.00      A   
ATOM   4432  HG1 THR   297      22.152 -14.166  50.235  1.00  0.00      A   
ATOM   4433  CG2 THR   297      21.707 -11.898  51.182  1.00  0.00      A   
ATOM   4434 HG21 THR   297      20.602 -11.875  51.068  1.00  0.00      A   
ATOM   4435 HG22 THR   297      22.029 -10.874  51.466  1.00  0.00      A   
ATOM   4436 HG23 THR   297      22.099 -12.508  52.024  1.00  0.00      A   
ATOM   4437  C   THR   297      23.299 -11.418  47.683  1.00  0.00      A   
ATOM   4438  O   THR   297      24.471 -11.741  47.881  1.00  0.00      A   
ATOM   4439  N   GLY   298      22.896 -11.171  46.402  1.00  0.00      A   
ATOM   4440  HN  GLY   298      21.948 -10.904  46.245  1.00  0.00      A   
ATOM   4441  CA  GLY   298      23.833 -11.353  45.321  1.00  0.00      A   
ATOM   4442  HA1 GLY   298      24.762 -10.955  45.702  1.00  0.00      A   
ATOM   4443  HA2 GLY   298      23.523 -10.890  44.396  1.00  0.00      A   
ATOM   4444  C   GLY   298      24.152 -12.815  44.947  1.00  0.00      A   
ATOM   4445  O   GLY   298      23.609 -13.763  45.435  1.00  0.00      A   
ATOM   4446  N   LEU   299      25.108 -12.915  44.031  1.00  0.00      A   
ATOM   4447  HN  LEU   299      25.429 -12.051  43.651  1.00  0.00      A   
ATOM   4448  CA  LEU   299      25.622 -14.204  43.615  1.00  0.00      A   
ATOM   4449  HA  LEU   299      25.377 -15.005  44.296  1.00  0.00      A   
ATOM   4450  CB  LEU   299      25.240 -14.541  42.065  1.00  0.00      A   
ATOM   4451  HB1 LEU   299      25.808 -15.478  41.879  1.00  0.00      A   
ATOM   4452  HB2 LEU   299      25.641 -13.750  41.396  1.00  0.00      A   
ATOM   4453  CG  LEU   299      23.735 -14.748  41.729  1.00  0.00      A   
ATOM   4454  HG  LEU   299      23.276 -15.158  42.654  1.00  0.00      A   
ATOM   4455  CD1 LEU   299      22.978 -13.508  41.462  1.00  0.00      A   
ATOM   4456 HD11 LEU   299      23.457 -12.971  40.616  1.00  0.00      A   
ATOM   4457 HD12 LEU   299      22.987 -12.809  42.325  1.00  0.00      A   
ATOM   4458 HD13 LEU   299      21.962 -13.843  41.164  1.00  0.00      A   
ATOM   4459  CD2 LEU   299      23.595 -15.873  40.637  1.00  0.00      A   
ATOM   4460 HD21 LEU   299      24.001 -16.829  41.031  1.00  0.00      A   
ATOM   4461 HD22 LEU   299      24.105 -15.577  39.695  1.00  0.00      A   
ATOM   4462 HD23 LEU   299      22.558 -15.964  40.249  1.00  0.00      A   
ATOM   4463  C   LEU   299      27.133 -14.125  43.693  1.00  0.00      A   
ATOM   4464  O   LEU   299      27.769 -13.242  43.107  1.00  0.00      A   
ATOM   4465  N   PRO   300      27.873 -14.980  44.416  1.00  0.00      A   
ATOM   4466  CD  PRO   300      27.351 -15.879  45.495  1.00  0.00      A   
ATOM   4467  HD1 PRO   300      26.679 -16.694  45.151  1.00  0.00      A   
ATOM   4468  HD2 PRO   300      26.823 -15.272  46.261  1.00  0.00      A   
ATOM   4469  CA  PRO   300      29.360 -14.992  44.314  1.00  0.00      A   
ATOM   4470  HA  PRO   300      29.859 -14.174  44.812  1.00  0.00      A   
ATOM   4471  CB  PRO   300      29.702 -16.205  45.227  1.00  0.00      A   
ATOM   4472  HB1 PRO   300      30.677 -15.951  45.696  1.00  0.00      A   
ATOM   4473  HB2 PRO   300      29.763 -17.126  44.608  1.00  0.00      A   
ATOM   4474  CG  PRO   300      28.632 -16.276  46.232  1.00  0.00      A   
ATOM   4475  HG1 PRO   300      28.459 -17.204  46.818  1.00  0.00      A   
ATOM   4476  HG2 PRO   300      28.753 -15.521  47.038  1.00  0.00      A   
ATOM   4477  C   PRO   300      29.987 -15.050  42.923  1.00  0.00      A   
ATOM   4478  O   PRO   300      29.488 -15.836  42.136  1.00  0.00      A   
ATOM   4479  N   HSE   301      31.009 -14.335  42.588  1.00  0.00      A   
ATOM   4480  HN  HSE   301      31.325 -13.762  43.339  1.00  0.00      A   
ATOM   4481  CA  HSE   301      31.866 -14.419  41.433  1.00  0.00      A   
ATOM   4482  HA  HSE   301      32.767 -13.881  41.691  1.00  0.00      A   
ATOM   4483  CB  HSE   301      32.275 -15.811  40.968  1.00  0.00      A   
ATOM   4484  HB1 HSE   301      33.033 -15.634  40.176  1.00  0.00      A   
ATOM   4485  HB2 HSE   301      31.365 -16.358  40.642  1.00  0.00      A   
ATOM   4486  ND1 HSE   301      34.110 -16.107  42.605  1.00  0.00      A   
ATOM   4487  CG  HSE   301      32.949 -16.596  42.044  1.00  0.00      A   
ATOM   4488  CE1 HSE   301      34.592 -17.101  43.378  1.00  0.00      A   
ATOM   4489  HE1 HSE   301      35.490 -16.998  43.988  1.00  0.00      A   
ATOM   4490  NE2 HSE   301      33.709 -18.152  43.390  1.00  0.00      A   
ATOM   4491  HE2 HSE   301      33.767 -18.989  43.935  1.00  0.00      A   
ATOM   4492  CD2 HSE   301      32.668 -17.828  42.620  1.00  0.00      A   
ATOM   4493  HD2 HSE   301      31.788 -18.459  42.593  1.00  0.00      A   
ATOM   4494  C   HSE   301      31.416 -13.475  40.275  1.00  0.00      A   
ATOM   4495  O   HSE   301      31.728 -13.537  39.061  1.00  0.00      A   
ATOM   4496  N   ARG   302      30.446 -12.615  40.637  1.00  0.00      A   
ATOM   4497  HN  ARG   302      30.191 -12.720  41.595  1.00  0.00      A   
ATOM   4498  CA  ARG   302      29.708 -11.674  39.859  1.00  0.00      A   
ATOM   4499  HA  ARG   302      30.256 -11.756  38.932  1.00  0.00      A   
ATOM   4500  CB  ARG   302      28.249 -12.072  39.698  1.00  0.00      A   
ATOM   4501  HB1 ARG   302      27.696 -11.328  39.084  1.00  0.00      A   
ATOM   4502  HB2 ARG   302      27.811 -12.193  40.712  1.00  0.00      A   
ATOM   4503  CG  ARG   302      28.058 -13.319  38.799  1.00  0.00      A   
ATOM   4504  HG1 ARG   302      28.741 -13.198  37.932  1.00  0.00      A   
ATOM   4505  HG2 ARG   302      27.044 -13.268  38.348  1.00  0.00      A   
ATOM   4506  CD  ARG   302      28.168 -14.522  39.686  1.00  0.00      A   
ATOM   4507  HD1 ARG   302      27.570 -14.423  40.617  1.00  0.00      A   
ATOM   4508  HD2 ARG   302      29.225 -14.800  39.887  1.00  0.00      A   
ATOM   4509  NE  ARG   302      27.661 -15.654  38.853  1.00  0.00      A   
ATOM   4510  HE  ARG   302      27.219 -15.442  37.982  1.00  0.00      A   
ATOM   4511  CZ  ARG   302      27.480 -16.966  39.167  1.00  0.00      A   
ATOM   4512  NH1 ARG   302      27.960 -17.387  40.294  1.00  0.00      A   
ATOM   4513 HH11 ARG   302      28.474 -16.798  40.918  1.00  0.00      A   
ATOM   4514 HH12 ARG   302      27.984 -18.383  40.376  1.00  0.00      A   
ATOM   4515  NH2 ARG   302      26.919 -17.765  38.300  1.00  0.00      A   
ATOM   4516 HH21 ARG   302      26.780 -18.722  38.556  1.00  0.00      A   
ATOM   4517 HH22 ARG   302      26.583 -17.267  37.500  1.00  0.00      A   
ATOM   4518  C   ARG   302      29.852 -10.282  40.345  1.00  0.00      A   
ATOM   4519  O   ARG   302      29.528 -10.048  41.502  1.00  0.00      A   
ATOM   4520  N   PHE   303      30.388  -9.419  39.515  1.00  0.00      A   
ATOM   4521  HN  PHE   303      30.469  -9.836  38.613  1.00  0.00      A   
ATOM   4522  CA  PHE   303      30.975  -8.097  39.757  1.00  0.00      A   
ATOM   4523  HA  PHE   303      32.015  -8.196  39.484  1.00  0.00      A   
ATOM   4524  CB  PHE   303      30.437  -7.071  38.663  1.00  0.00      A   
ATOM   4525  HB1 PHE   303      29.454  -6.639  38.946  1.00  0.00      A   
ATOM   4526  HB2 PHE   303      30.393  -7.646  37.713  1.00  0.00      A   
ATOM   4527  CG  PHE   303      31.323  -5.876  38.460  1.00  0.00      A   
ATOM   4528  CD1 PHE   303      32.033  -5.820  37.217  1.00  0.00      A   
ATOM   4529  HD1 PHE   303      31.929  -6.578  36.456  1.00  0.00      A   
ATOM   4530  CE1 PHE   303      32.846  -4.734  36.946  1.00  0.00      A   
ATOM   4531  HE1 PHE   303      33.315  -4.681  35.974  1.00  0.00      A   
ATOM   4532  CZ  PHE   303      32.862  -3.655  37.899  1.00  0.00      A   
ATOM   4533  HZ  PHE   303      33.526  -2.825  37.708  1.00  0.00      A   
ATOM   4534  CD2 PHE   303      31.348  -4.754  39.293  1.00  0.00      A   
ATOM   4535  HD2 PHE   303      30.820  -4.733  40.235  1.00  0.00      A   
ATOM   4536  CE2 PHE   303      32.158  -3.686  39.120  1.00  0.00      A   
ATOM   4537  HE2 PHE   303      32.247  -2.913  39.869  1.00  0.00      A   
ATOM   4538  C   PHE   303      31.044  -7.640  41.219  1.00  0.00      A   
ATOM   4539  O   PHE   303      30.203  -6.783  41.531  1.00  0.00      A   
ATOM   4540  N   GLU   304      31.932  -8.328  41.981  1.00  0.00      A   
ATOM   4541  HN  GLU   304      32.586  -8.959  41.572  1.00  0.00      A   
ATOM   4542  CA  GLU   304      32.020  -8.207  43.414  1.00  0.00      A   
ATOM   4543  HA  GLU   304      31.333  -7.397  43.610  1.00  0.00      A   
ATOM   4544  CB  GLU   304      31.545  -9.471  44.248  1.00  0.00      A   
ATOM   4545  HB1 GLU   304      30.569  -9.727  43.783  1.00  0.00      A   
ATOM   4546  HB2 GLU   304      31.342  -9.127  45.285  1.00  0.00      A   
ATOM   4547  CG  GLU   304      32.637 -10.540  44.325  1.00  0.00      A   
ATOM   4548  HG1 GLU   304      33.542 -10.158  44.846  1.00  0.00      A   
ATOM   4549  HG2 GLU   304      32.911 -10.992  43.348  1.00  0.00      A   
ATOM   4550  CD  GLU   304      32.181 -11.745  45.110  1.00  0.00      A   
ATOM   4551  OE1 GLU   304      31.985 -12.822  44.541  1.00  0.00      A   
ATOM   4552  OE2 GLU   304      32.025 -11.626  46.370  1.00  0.00      A   
ATOM   4553  C   GLU   304      33.451  -7.742  43.805  1.00  0.00      A   
ATOM   4554  O   GLU   304      34.422  -8.297  43.395  1.00  0.00      A   
ATOM   4555  N   VAL   305      33.557  -6.702  44.641  1.00  0.00      A   
ATOM   4556  HN  VAL   305      32.735  -6.173  44.839  1.00  0.00      A   
ATOM   4557  CA  VAL   305      34.814  -6.230  45.278  1.00  0.00      A   
ATOM   4558  HA  VAL   305      35.450  -6.044  44.426  1.00  0.00      A   
ATOM   4559  CB  VAL   305      34.646  -4.806  45.993  1.00  0.00      A   
ATOM   4560  HB  VAL   305      33.698  -4.771  46.571  1.00  0.00      A   
ATOM   4561  CG1 VAL   305      35.779  -4.458  46.928  1.00  0.00      A   
ATOM   4562 HG11 VAL   305      36.695  -4.263  46.331  1.00  0.00      A   
ATOM   4563 HG12 VAL   305      35.954  -5.210  47.728  1.00  0.00      A   
ATOM   4564 HG13 VAL   305      35.505  -3.561  47.523  1.00  0.00      A   
ATOM   4565  CG2 VAL   305      34.481  -3.644  44.925  1.00  0.00      A   
ATOM   4566 HG21 VAL   305      33.659  -3.858  44.209  1.00  0.00      A   
ATOM   4567 HG22 VAL   305      35.459  -3.431  44.443  1.00  0.00      A   
ATOM   4568 HG23 VAL   305      34.282  -2.721  45.510  1.00  0.00      A   
ATOM   4569  C   VAL   305      35.258  -7.278  46.313  1.00  0.00      A   
ATOM   4570  O   VAL   305      34.564  -7.496  47.305  1.00  0.00      A   
ATOM   4571  N   VAL   306      36.391  -7.912  46.111  1.00  0.00      A   
ATOM   4572  HN  VAL   306      36.868  -7.641  45.278  1.00  0.00      A   
ATOM   4573  CA  VAL   306      36.932  -8.960  46.964  1.00  0.00      A   
ATOM   4574  HA  VAL   306      36.139  -9.390  47.558  1.00  0.00      A   
ATOM   4575  CB  VAL   306      37.515 -10.106  46.128  1.00  0.00      A   
ATOM   4576  HB  VAL   306      37.876 -10.917  46.797  1.00  0.00      A   
ATOM   4577  CG1 VAL   306      36.535 -10.621  45.177  1.00  0.00      A   
ATOM   4578 HG11 VAL   306      35.529 -10.677  45.646  1.00  0.00      A   
ATOM   4579 HG12 VAL   306      36.802 -11.651  44.857  1.00  0.00      A   
ATOM   4580 HG13 VAL   306      36.327  -9.890  44.367  1.00  0.00      A   
ATOM   4581  CG2 VAL   306      38.695  -9.513  45.283  1.00  0.00      A   
ATOM   4582 HG21 VAL   306      38.044  -9.080  44.494  1.00  0.00      A   
ATOM   4583 HG22 VAL   306      39.417 -10.243  44.859  1.00  0.00      A   
ATOM   4584 HG23 VAL   306      39.136  -8.576  45.685  1.00  0.00      A   
ATOM   4585  C   VAL   306      37.938  -8.504  47.920  1.00  0.00      A   
ATOM   4586  O   VAL   306      38.285  -9.195  48.886  1.00  0.00      A   
ATOM   4587  N   LEU   307      38.247  -7.225  47.742  1.00  0.00      A   
ATOM   4588  HN  LEU   307      37.810  -6.739  46.990  1.00  0.00      A   
ATOM   4589  CA  LEU   307      39.306  -6.672  48.610  1.00  0.00      A   
ATOM   4590  HA  LEU   307      38.927  -6.666  49.621  1.00  0.00      A   
ATOM   4591  CB  LEU   307      40.658  -7.333  48.533  1.00  0.00      A   
ATOM   4592  HB1 LEU   307      41.021  -7.253  47.486  1.00  0.00      A   
ATOM   4593  HB2 LEU   307      40.636  -8.427  48.724  1.00  0.00      A   
ATOM   4594  CG  LEU   307      41.750  -6.710  49.371  1.00  0.00      A   
ATOM   4595  HG  LEU   307      42.059  -5.732  48.946  1.00  0.00      A   
ATOM   4596  CD1 LEU   307      41.482  -6.475  50.861  1.00  0.00      A   
ATOM   4597 HD11 LEU   307      40.612  -5.806  51.031  1.00  0.00      A   
ATOM   4598 HD12 LEU   307      42.358  -5.997  51.350  1.00  0.00      A   
ATOM   4599 HD13 LEU   307      41.347  -7.445  51.384  1.00  0.00      A   
ATOM   4600  CD2 LEU   307      42.997  -7.622  49.201  1.00  0.00      A   
ATOM   4601 HD21 LEU   307      43.177  -7.509  48.111  1.00  0.00      A   
ATOM   4602 HD22 LEU   307      42.671  -8.671  49.368  1.00  0.00      A   
ATOM   4603 HD23 LEU   307      43.862  -7.251  49.790  1.00  0.00      A   
ATOM   4604  C   LEU   307      39.325  -5.279  48.051  1.00  0.00      A   
ATOM   4605  O   LEU   307      39.536  -5.106  46.889  1.00  0.00      A   
ATOM   4606  N   GLU   308      39.162  -4.331  48.985  1.00  0.00      A   
ATOM   4607  HN  GLU   308      38.899  -4.572  49.916  1.00  0.00      A   
ATOM   4608  CA  GLU   308      39.504  -2.964  48.674  1.00  0.00      A   
ATOM   4609  HA  GLU   308      40.156  -3.040  47.817  1.00  0.00      A   
ATOM   4610  CB  GLU   308      38.245  -2.206  48.259  1.00  0.00      A   
ATOM   4611  HB1 GLU   308      37.445  -2.522  48.961  1.00  0.00      A   
ATOM   4612  HB2 GLU   308      37.917  -2.394  47.214  1.00  0.00      A   
ATOM   4613  CG  GLU   308      38.375  -0.640  48.345  1.00  0.00      A   
ATOM   4614  HG1 GLU   308      39.219  -0.388  47.668  1.00  0.00      A   
ATOM   4615  HG2 GLU   308      38.821  -0.290  49.301  1.00  0.00      A   
ATOM   4616  CD  GLU   308      37.061  -0.020  48.204  1.00  0.00      A   
ATOM   4617  OE1 GLU   308      36.308  -0.178  47.247  1.00  0.00      A   
ATOM   4618  OE2 GLU   308      36.525   0.632  49.202  1.00  0.00      A   
ATOM   4619  C   GLU   308      40.319  -2.310  49.838  1.00  0.00      A   
ATOM   4620  O   GLU   308      39.901  -2.296  51.005  1.00  0.00      A   
ATOM   4621  N   HSE   309      41.498  -1.735  49.572  1.00  0.00      A   
ATOM   4622  HN  HSE   309      41.686  -1.806  48.595  1.00  0.00      A   
ATOM   4623  CA  HSE   309      42.420  -1.148  50.513  1.00  0.00      A   
ATOM   4624  HA  HSE   309      41.798  -0.750  51.301  1.00  0.00      A   
ATOM   4625  CB  HSE   309      43.327  -2.177  51.199  1.00  0.00      A   
ATOM   4626  HB1 HSE   309      43.855  -2.704  50.376  1.00  0.00      A   
ATOM   4627  HB2 HSE   309      42.782  -3.024  51.669  1.00  0.00      A   
ATOM   4628  ND1 HSE   309      43.575  -0.753  53.080  1.00  0.00      A   
ATOM   4629  CG  HSE   309      44.266  -1.589  52.245  1.00  0.00      A   
ATOM   4630  CE1 HSE   309      44.387  -0.466  54.075  1.00  0.00      A   
ATOM   4631  HE1 HSE   309      44.079   0.026  54.997  1.00  0.00      A   
ATOM   4632  NE2 HSE   309      45.620  -0.982  53.900  1.00  0.00      A   
ATOM   4633  HE2 HSE   309      46.383  -1.065  54.540  1.00  0.00      A   
ATOM   4634  CD2 HSE   309      45.560  -1.714  52.723  1.00  0.00      A   
ATOM   4635  HD2 HSE   309      46.311  -2.441  52.440  1.00  0.00      A   
ATOM   4636  C   HSE   309      43.223   0.056  49.925  1.00  0.00      A   
ATOM   4637  O   HSE   309      43.708   0.038  48.811  1.00  0.00      A   
ATOM   4638  N   ASN   310      43.378   1.172  50.653  1.00  0.00      A   
ATOM   4639  HN  ASN   310      43.013   1.193  51.580  1.00  0.00      A   
ATOM   4640  CA  ASN   310      43.898   2.477  50.221  1.00  0.00      A   
ATOM   4641  HA  ASN   310      43.508   3.195  50.927  1.00  0.00      A   
ATOM   4642  CB  ASN   310      45.490   2.547  50.107  1.00  0.00      A   
ATOM   4643  HB1 ASN   310      45.888   3.584  50.098  1.00  0.00      A   
ATOM   4644  HB2 ASN   310      45.802   2.040  49.169  1.00  0.00      A   
ATOM   4645  CG  ASN   310      46.015   1.907  51.360  1.00  0.00      A   
ATOM   4646  OD1 ASN   310      45.601   2.269  52.493  1.00  0.00      A   
ATOM   4647  ND2 ASN   310      46.700   0.743  51.161  1.00  0.00      A   
ATOM   4648 HD21 ASN   310      46.752   0.366  50.236  1.00  0.00      A   
ATOM   4649 HD22 ASN   310      46.942   0.190  51.959  1.00  0.00      A   
ATOM   4650  C   ASN   310      43.374   2.936  48.827  1.00  0.00      A   
ATOM   4651  O   ASN   310      43.996   3.619  48.058  1.00  0.00      A   
ATOM   4652  N   GLY   311      42.120   2.628  48.455  1.00  0.00      A   
ATOM   4653  HN  GLY   311      41.501   2.153  49.076  1.00  0.00      A   
ATOM   4654  CA  GLY   311      41.555   2.841  47.175  1.00  0.00      A   
ATOM   4655  HA1 GLY   311      41.558   3.888  46.911  1.00  0.00      A   
ATOM   4656  HA2 GLY   311      40.520   2.534  47.219  1.00  0.00      A   
ATOM   4657  C   GLY   311      41.974   2.039  46.006  1.00  0.00      A   
ATOM   4658  O   GLY   311      42.068   2.586  44.917  1.00  0.00      A   
ATOM   4659  N   VAL   312      42.363   0.786  46.246  1.00  0.00      A   
ATOM   4660  HN  VAL   312      42.216   0.440  47.169  1.00  0.00      A   
ATOM   4661  CA  VAL   312      42.714  -0.193  45.213  1.00  0.00      A   
ATOM   4662  HA  VAL   312      42.690   0.284  44.245  1.00  0.00      A   
ATOM   4663  CB  VAL   312      43.995  -0.814  45.544  1.00  0.00      A   
ATOM   4664  HB  VAL   312      43.988  -1.387  46.496  1.00  0.00      A   
ATOM   4665  CG1 VAL   312      44.382  -1.870  44.432  1.00  0.00      A   
ATOM   4666 HG11 VAL   312      44.341  -1.383  43.434  1.00  0.00      A   
ATOM   4667 HG12 VAL   312      43.673  -2.712  44.288  1.00  0.00      A   
ATOM   4668 HG13 VAL   312      45.353  -2.391  44.575  1.00  0.00      A   
ATOM   4669  CG2 VAL   312      45.018   0.298  45.517  1.00  0.00      A   
ATOM   4670 HG21 VAL   312      44.908   0.996  46.374  1.00  0.00      A   
ATOM   4671 HG22 VAL   312      44.900   0.855  44.563  1.00  0.00      A   
ATOM   4672 HG23 VAL   312      46.044  -0.110  45.643  1.00  0.00      A   
ATOM   4673  C   VAL   312      41.617  -1.222  45.221  1.00  0.00      A   
ATOM   4674  O   VAL   312      41.489  -1.962  46.201  1.00  0.00      A   
ATOM   4675  N   ARG   313      40.711  -1.328  44.154  1.00  0.00      A   
ATOM   4676  HN  ARG   313      40.930  -0.788  43.344  1.00  0.00      A   
ATOM   4677  CA  ARG   313      39.620  -2.266  43.964  1.00  0.00      A   
ATOM   4678  HA  ARG   313      39.308  -2.544  44.960  1.00  0.00      A   
ATOM   4679  CB  ARG   313      38.364  -1.554  43.328  1.00  0.00      A   
ATOM   4680  HB1 ARG   313      37.519  -2.166  42.947  1.00  0.00      A   
ATOM   4681  HB2 ARG   313      38.751  -0.952  42.479  1.00  0.00      A   
ATOM   4682  CG  ARG   313      37.505  -0.743  44.342  1.00  0.00      A   
ATOM   4683  HG1 ARG   313      38.175  -0.073  44.923  1.00  0.00      A   
ATOM   4684  HG2 ARG   313      36.900  -1.476  44.918  1.00  0.00      A   
ATOM   4685  CD  ARG   313      36.400   0.094  43.683  1.00  0.00      A   
ATOM   4686  HD1 ARG   313      35.610   0.361  44.416  1.00  0.00      A   
ATOM   4687  HD2 ARG   313      35.940  -0.564  42.914  1.00  0.00      A   
ATOM   4688  NE  ARG   313      36.961   1.311  43.121  1.00  0.00      A   
ATOM   4689  HE  ARG   313      37.868   1.643  43.378  1.00  0.00      A   
ATOM   4690  CZ  ARG   313      36.330   2.161  42.283  1.00  0.00      A   
ATOM   4691  NH1 ARG   313      35.142   1.851  41.852  1.00  0.00      A   
ATOM   4692 HH11 ARG   313      34.662   2.519  41.283  1.00  0.00      A   
ATOM   4693 HH12 ARG   313      34.598   1.220  42.407  1.00  0.00      A   
ATOM   4694  NH2 ARG   313      37.054   3.102  41.753  1.00  0.00      A   
ATOM   4695 HH21 ARG   313      37.989   3.187  42.098  1.00  0.00      A   
ATOM   4696 HH22 ARG   313      36.566   3.775  41.197  1.00  0.00      A   
ATOM   4697  C   ARG   313      39.987  -3.555  43.209  1.00  0.00      A   
ATOM   4698  O   ARG   313      40.236  -3.577  42.010  1.00  0.00      A   
ATOM   4699  N   TRP   314      39.873  -4.733  43.933  1.00  0.00      A   
ATOM   4700  HN  TRP   314      39.556  -4.718  44.878  1.00  0.00      A   
ATOM   4701  CA  TRP   314      39.941  -6.005  43.272  1.00  0.00      A   
ATOM   4702  HA  TRP   314      40.444  -5.792  42.340  1.00  0.00      A   
ATOM   4703  CB  TRP   314      40.851  -6.966  44.076  1.00  0.00      A   
ATOM   4704  HB1 TRP   314      40.685  -8.003  43.715  1.00  0.00      A   
ATOM   4705  HB2 TRP   314      40.409  -7.060  45.091  1.00  0.00      A   
ATOM   4706  CG  TRP   314      42.279  -6.595  44.313  1.00  0.00      A   
ATOM   4707  CD1 TRP   314      42.846  -5.779  45.279  1.00  0.00      A   
ATOM   4708  HD1 TRP   314      42.212  -5.049  45.758  1.00  0.00      A   
ATOM   4709  NE1 TRP   314      44.206  -5.804  45.166  1.00  0.00      A   
ATOM   4710  HE1 TRP   314      44.902  -5.220  45.523  1.00  0.00      A   
ATOM   4711  CE2 TRP   314      44.589  -6.632  44.177  1.00  0.00      A   
ATOM   4712  CD2 TRP   314      43.417  -7.228  43.717  1.00  0.00      A   
ATOM   4713  CE3 TRP   314      43.576  -8.176  42.636  1.00  0.00      A   
ATOM   4714  HE3 TRP   314      42.790  -8.721  42.134  1.00  0.00      A   
ATOM   4715  CZ3 TRP   314      44.819  -8.436  42.175  1.00  0.00      A   
ATOM   4716  HZ3 TRP   314      44.954  -9.088  41.324  1.00  0.00      A   
ATOM   4717  CZ2 TRP   314      45.860  -6.929  43.662  1.00  0.00      A   
ATOM   4718  HZ2 TRP   314      46.712  -6.540  44.199  1.00  0.00      A   
ATOM   4719  CH2 TRP   314      45.944  -7.823  42.663  1.00  0.00      A   
ATOM   4720  HH2 TRP   314      46.927  -7.904  42.224  1.00  0.00      A   
ATOM   4721  C   TRP   314      38.517  -6.530  43.018  1.00  0.00      A   
ATOM   4722  O   TRP   314      37.710  -6.739  43.934  1.00  0.00      A   
ATOM   4723  N   ILE   315      38.091  -6.748  41.711  1.00  0.00      A   
ATOM   4724  HN  ILE   315      38.680  -6.479  40.953  1.00  0.00      A   
ATOM   4725  CA  ILE   315      36.735  -6.949  41.276  1.00  0.00      A   
ATOM   4726  HA  ILE   315      36.092  -7.141  42.122  1.00  0.00      A   
ATOM   4727  CB  ILE   315      36.172  -5.716  40.564  1.00  0.00      A   
ATOM   4728  HB  ILE   315      36.729  -5.561  39.615  1.00  0.00      A   
ATOM   4729  CG2 ILE   315      34.695  -6.023  40.145  1.00  0.00      A   
ATOM   4730 HG21 ILE   315      34.259  -5.226  39.505  1.00  0.00      A   
ATOM   4731 HG22 ILE   315      34.035  -6.058  41.039  1.00  0.00      A   
ATOM   4732 HG23 ILE   315      34.548  -6.958  39.563  1.00  0.00      A   
ATOM   4733  CG1 ILE   315      36.327  -4.570  41.551  1.00  0.00      A   
ATOM   4734 HG11 ILE   315      37.412  -4.355  41.651  1.00  0.00      A   
ATOM   4735 HG12 ILE   315      36.056  -4.813  42.600  1.00  0.00      A   
ATOM   4736  CD  ILE   315      35.546  -3.265  41.176  1.00  0.00      A   
ATOM   4737  HD1 ILE   315      35.762  -2.999  40.120  1.00  0.00      A   
ATOM   4738  HD2 ILE   315      35.806  -2.326  41.709  1.00  0.00      A   
ATOM   4739  HD3 ILE   315      34.448  -3.390  41.291  1.00  0.00      A   
ATOM   4740  C   ILE   315      36.736  -8.274  40.509  1.00  0.00      A   
ATOM   4741  O   ILE   315      37.459  -8.491  39.561  1.00  0.00      A   
ATOM   4742  N   ASN   316      35.905  -9.240  41.008  1.00  0.00      A   
ATOM   4743  HN  ASN   316      35.314  -8.962  41.760  1.00  0.00      A   
ATOM   4744  CA  ASN   316      35.753 -10.535  40.456  1.00  0.00      A   
ATOM   4745  HA  ASN   316      36.598 -10.722  39.809  1.00  0.00      A   
ATOM   4746  CB  ASN   316      35.737 -11.480  41.791  1.00  0.00      A   
ATOM   4747  HB1 ASN   316      35.044 -11.178  42.605  1.00  0.00      A   
ATOM   4748  HB2 ASN   316      36.692 -11.210  42.289  1.00  0.00      A   
ATOM   4749  CG  ASN   316      35.614 -12.960  41.573  1.00  0.00      A   
ATOM   4750  OD1 ASN   316      35.228 -13.483  40.506  1.00  0.00      A   
ATOM   4751  ND2 ASN   316      35.771 -13.729  42.634  1.00  0.00      A   
ATOM   4752 HD21 ASN   316      35.596 -14.689  42.416  1.00  0.00      A   
ATOM   4753 HD22 ASN   316      35.815 -13.378  43.570  1.00  0.00      A   
ATOM   4754  C   ASN   316      34.402 -10.596  39.845  1.00  0.00      A   
ATOM   4755  O   ASN   316      33.324 -10.574  40.475  1.00  0.00      A   
ATOM   4756  N   ASP   317      34.373 -10.712  38.515  1.00  0.00      A   
ATOM   4757  HN  ASP   317      35.219 -10.546  38.015  1.00  0.00      A   
ATOM   4758  CA  ASP   317      33.194 -10.967  37.672  1.00  0.00      A   
ATOM   4759  HA  ASP   317      32.369 -11.160  38.342  1.00  0.00      A   
ATOM   4760  CB  ASP   317      33.021  -9.685  36.738  1.00  0.00      A   
ATOM   4761  HB1 ASP   317      33.773  -9.647  35.921  1.00  0.00      A   
ATOM   4762  HB2 ASP   317      33.095  -8.693  37.233  1.00  0.00      A   
ATOM   4763  CG  ASP   317      31.613  -9.645  36.101  1.00  0.00      A   
ATOM   4764  OD1 ASP   317      30.602 -10.151  36.710  1.00  0.00      A   
ATOM   4765  OD2 ASP   317      31.438  -8.825  35.100  1.00  0.00      A   
ATOM   4766  C   ASP   317      33.556 -12.263  36.904  1.00  0.00      A   
ATOM   4767  O   ASP   317      33.178 -12.490  35.776  1.00  0.00      A   
ATOM   4768  N   SER   318      34.330 -13.158  37.515  1.00  0.00      A   
ATOM   4769  HN  SER   318      34.618 -13.120  38.469  1.00  0.00      A   
ATOM   4770  CA  SER   318      34.966 -14.159  36.724  1.00  0.00      A   
ATOM   4771  HA  SER   318      35.438 -13.687  35.875  1.00  0.00      A   
ATOM   4772  CB  SER   318      36.060 -14.809  37.693  1.00  0.00      A   
ATOM   4773  HB1 SER   318      35.546 -15.311  38.541  1.00  0.00      A   
ATOM   4774  HB2 SER   318      36.576 -13.882  38.024  1.00  0.00      A   
ATOM   4775  OG  SER   318      36.925 -15.681  37.055  1.00  0.00      A   
ATOM   4776  HG1 SER   318      37.618 -15.967  37.655  1.00  0.00      A   
ATOM   4777  C   SER   318      34.196 -15.393  36.193  1.00  0.00      A   
ATOM   4778  O   SER   318      34.646 -16.066  35.304  1.00  0.00      A   
ATOM   4779  N   LYS   319      32.985 -15.639  36.703  1.00  0.00      A   
ATOM   4780  HN  LYS   319      32.505 -14.919  37.199  1.00  0.00      A   
ATOM   4781  CA  LYS   319      32.198 -16.829  36.325  1.00  0.00      A   
ATOM   4782  HA  LYS   319      32.823 -17.625  36.702  1.00  0.00      A   
ATOM   4783  CB  LYS   319      30.923 -16.885  37.219  1.00  0.00      A   
ATOM   4784  HB1 LYS   319      30.224 -16.106  36.846  1.00  0.00      A   
ATOM   4785  HB2 LYS   319      31.190 -16.776  38.292  1.00  0.00      A   
ATOM   4786  CG  LYS   319      30.082 -18.191  37.160  1.00  0.00      A   
ATOM   4787  HG1 LYS   319      29.557 -18.215  38.139  1.00  0.00      A   
ATOM   4788  HG2 LYS   319      30.798 -19.035  37.058  1.00  0.00      A   
ATOM   4789  CD  LYS   319      29.150 -18.382  35.939  1.00  0.00      A   
ATOM   4790  HD1 LYS   319      29.740 -18.317  34.999  1.00  0.00      A   
ATOM   4791  HD2 LYS   319      28.517 -17.470  35.912  1.00  0.00      A   
ATOM   4792  CE  LYS   319      28.255 -19.658  35.992  1.00  0.00      A   
ATOM   4793  HE1 LYS   319      27.697 -19.784  36.944  1.00  0.00      A   
ATOM   4794  HE2 LYS   319      29.013 -20.468  36.044  1.00  0.00      A   
ATOM   4795  NZ  LYS   319      27.460 -19.805  34.760  1.00  0.00      A   
ATOM   4796  HZ1 LYS   319      27.366 -20.823  34.568  1.00  0.00      A   
ATOM   4797  HZ2 LYS   319      27.962 -19.437  33.927  1.00  0.00      A   
ATOM   4798  HZ3 LYS   319      26.581 -19.251  34.715  1.00  0.00      A   
ATOM   4799  C   LYS   319      31.983 -17.091  34.883  1.00  0.00      A   
ATOM   4800  O   LYS   319      32.226 -18.158  34.310  1.00  0.00      A   
ATOM   4801  N   ALA   320      31.507 -16.042  34.186  1.00  0.00      A   
ATOM   4802  HN  ALA   320      31.563 -15.164  34.655  1.00  0.00      A   
ATOM   4803  CA  ALA   320      30.912 -16.123  32.830  1.00  0.00      A   
ATOM   4804  HA  ALA   320      29.895 -16.446  32.994  1.00  0.00      A   
ATOM   4805  CB  ALA   320      30.702 -14.706  32.292  1.00  0.00      A   
ATOM   4806  HB1 ALA   320      31.588 -14.071  32.080  1.00  0.00      A   
ATOM   4807  HB2 ALA   320      30.028 -14.144  32.974  1.00  0.00      A   
ATOM   4808  HB3 ALA   320      30.182 -14.753  31.311  1.00  0.00      A   
ATOM   4809  C   ALA   320      31.723 -16.885  31.808  1.00  0.00      A   
ATOM   4810  O   ALA   320      32.933 -16.781  31.719  1.00  0.00      A   
ATOM   4811  N   THR   321      30.977 -17.672  30.953  1.00  0.00      A   
ATOM   4812  HN  THR   321      30.002 -17.834  31.085  1.00  0.00      A   
ATOM   4813  CA  THR   321      31.611 -18.459  29.885  1.00  0.00      A   
ATOM   4814  HA  THR   321      32.682 -18.496  30.017  1.00  0.00      A   
ATOM   4815  CB  THR   321      31.148 -19.948  29.723  1.00  0.00      A   
ATOM   4816  HB  THR   321      31.742 -20.529  28.984  1.00  0.00      A   
ATOM   4817  OG1 THR   321      29.762 -20.041  29.321  1.00  0.00      A   
ATOM   4818  HG1 THR   321      29.276 -19.335  29.753  1.00  0.00      A   
ATOM   4819  CG2 THR   321      31.187 -20.626  31.035  1.00  0.00      A   
ATOM   4820 HG21 THR   321      32.213 -20.512  31.447  1.00  0.00      A   
ATOM   4821 HG22 THR   321      30.958 -21.709  30.943  1.00  0.00      A   
ATOM   4822 HG23 THR   321      30.514 -20.136  31.771  1.00  0.00      A   
ATOM   4823  C   THR   321      31.378 -17.866  28.490  1.00  0.00      A   
ATOM   4824  O   THR   321      31.698 -18.432  27.457  1.00  0.00      A   
ATOM   4825  N   ASN   322      31.068 -16.592  28.431  1.00  0.00      A   
ATOM   4826  HN  ASN   322      30.732 -16.102  29.232  1.00  0.00      A   
ATOM   4827  CA  ASN   322      30.582 -16.043  27.187  1.00  0.00      A   
ATOM   4828  HA  ASN   322      31.156 -16.517  26.405  1.00  0.00      A   
ATOM   4829  CB  ASN   322      29.113 -16.289  26.915  1.00  0.00      A   
ATOM   4830  HB1 ASN   322      28.858 -17.354  27.106  1.00  0.00      A   
ATOM   4831  HB2 ASN   322      28.942 -16.064  25.841  1.00  0.00      A   
ATOM   4832  CG  ASN   322      28.101 -15.428  27.620  1.00  0.00      A   
ATOM   4833  OD1 ASN   322      27.476 -14.567  27.073  1.00  0.00      A   
ATOM   4834  ND2 ASN   322      27.882 -15.703  28.893  1.00  0.00      A   
ATOM   4835 HD21 ASN   322      28.195 -16.557  29.308  1.00  0.00      A   
ATOM   4836 HD22 ASN   322      27.256 -15.110  29.400  1.00  0.00      A   
ATOM   4837  C   ASN   322      30.898 -14.538  27.104  1.00  0.00      A   
ATOM   4838  O   ASN   322      31.240 -13.871  28.105  1.00  0.00      A   
ATOM   4839  N   VAL   323      30.846 -13.979  25.832  1.00  0.00      A   
ATOM   4840  HN  VAL   323      30.570 -14.391  24.968  1.00  0.00      A   
ATOM   4841  CA  VAL   323      31.404 -12.577  25.646  1.00  0.00      A   
ATOM   4842  HA  VAL   323      32.371 -12.619  26.126  1.00  0.00      A   
ATOM   4843  CB  VAL   323      31.547 -12.211  24.164  1.00  0.00      A   
ATOM   4844  HB  VAL   323      30.502 -12.011  23.844  1.00  0.00      A   
ATOM   4845  CG1 VAL   323      32.517 -11.057  23.913  1.00  0.00      A   
ATOM   4846 HG11 VAL   323      33.556 -11.292  24.228  1.00  0.00      A   
ATOM   4847 HG12 VAL   323      32.187 -10.117  24.404  1.00  0.00      A   
ATOM   4848 HG13 VAL   323      32.452 -10.935  22.811  1.00  0.00      A   
ATOM   4849  CG2 VAL   323      32.078 -13.473  23.342  1.00  0.00      A   
ATOM   4850 HG21 VAL   323      31.600 -14.439  23.611  1.00  0.00      A   
ATOM   4851 HG22 VAL   323      33.034 -13.689  23.866  1.00  0.00      A   
ATOM   4852 HG23 VAL   323      32.306 -13.250  22.277  1.00  0.00      A   
ATOM   4853  C   VAL   323      30.655 -11.523  26.379  1.00  0.00      A   
ATOM   4854  O   VAL   323      31.217 -10.519  26.804  1.00  0.00      A   
ATOM   4855  N   GLY   324      29.291 -11.681  26.452  1.00  0.00      A   
ATOM   4856  HN  GLY   324      29.069 -12.572  26.064  1.00  0.00      A   
ATOM   4857  CA  GLY   324      28.342 -10.644  26.782  1.00  0.00      A   
ATOM   4858  HA1 GLY   324      27.354 -11.075  26.848  1.00  0.00      A   
ATOM   4859  HA2 GLY   324      28.361  -9.880  26.019  1.00  0.00      A   
ATOM   4860  C   GLY   324      28.459 -10.069  28.140  1.00  0.00      A   
ATOM   4861  O   GLY   324      28.042  -8.923  28.352  1.00  0.00      A   
ATOM   4862  N   SER   325      29.050 -10.907  29.033  1.00  0.00      A   
ATOM   4863  HN  SER   325      29.114 -11.882  28.835  1.00  0.00      A   
ATOM   4864  CA  SER   325      29.423 -10.518  30.432  1.00  0.00      A   
ATOM   4865  HA  SER   325      28.469 -10.298  30.888  1.00  0.00      A   
ATOM   4866  CB  SER   325      29.989 -11.718  31.168  1.00  0.00      A   
ATOM   4867  HB1 SER   325      30.699 -12.188  30.454  1.00  0.00      A   
ATOM   4868  HB2 SER   325      29.164 -12.442  31.343  1.00  0.00      A   
ATOM   4869  OG  SER   325      30.601 -11.450  32.408  1.00  0.00      A   
ATOM   4870  HG1 SER   325      29.898 -11.240  33.027  1.00  0.00      A   
ATOM   4871  C   SER   325      30.211  -9.269  30.467  1.00  0.00      A   
ATOM   4872  O   SER   325      30.022  -8.375  31.293  1.00  0.00      A   
ATOM   4873  N   THR   326      31.228  -9.057  29.612  1.00  0.00      A   
ATOM   4874  HN  THR   326      31.403  -9.792  28.961  1.00  0.00      A   
ATOM   4875  CA  THR   326      32.169  -7.980  29.699  1.00  0.00      A   
ATOM   4876  HA  THR   326      32.254  -7.844  30.767  1.00  0.00      A   
ATOM   4877  CB  THR   326      33.562  -8.379  29.096  1.00  0.00      A   
ATOM   4878  HB  THR   326      33.600  -8.486  27.991  1.00  0.00      A   
ATOM   4879  OG1 THR   326      33.978  -9.599  29.613  1.00  0.00      A   
ATOM   4880  HG1 THR   326      33.965  -9.513  30.569  1.00  0.00      A   
ATOM   4881  CG2 THR   326      34.589  -7.394  29.515  1.00  0.00      A   
ATOM   4882 HG21 THR   326      35.637  -7.745  29.405  1.00  0.00      A   
ATOM   4883 HG22 THR   326      34.486  -7.178  30.599  1.00  0.00      A   
ATOM   4884 HG23 THR   326      34.443  -6.369  29.113  1.00  0.00      A   
ATOM   4885  C   THR   326      31.651  -6.652  29.131  1.00  0.00      A   
ATOM   4886  O   THR   326      32.013  -5.590  29.540  1.00  0.00      A   
ATOM   4887  N   GLU   327      30.671  -6.745  28.114  1.00  0.00      A   
ATOM   4888  HN  GLU   327      30.411  -7.642  27.766  1.00  0.00      A   
ATOM   4889  CA  GLU   327      29.881  -5.567  27.678  1.00  0.00      A   
ATOM   4890  HA  GLU   327      30.588  -4.906  27.197  1.00  0.00      A   
ATOM   4891  CB  GLU   327      28.848  -5.914  26.583  1.00  0.00      A   
ATOM   4892  HB1 GLU   327      28.302  -4.980  26.331  1.00  0.00      A   
ATOM   4893  HB2 GLU   327      28.103  -6.716  26.775  1.00  0.00      A   
ATOM   4894  CG  GLU   327      29.538  -6.361  25.248  1.00  0.00      A   
ATOM   4895  HG1 GLU   327      29.980  -7.369  25.397  1.00  0.00      A   
ATOM   4896  HG2 GLU   327      30.379  -5.745  24.864  1.00  0.00      A   
ATOM   4897  CD  GLU   327      28.561  -6.324  24.045  1.00  0.00      A   
ATOM   4898  OE1 GLU   327      28.115  -5.195  23.600  1.00  0.00      A   
ATOM   4899  OE2 GLU   327      28.364  -7.428  23.536  1.00  0.00      A   
ATOM   4900  C   GLU   327      29.202  -4.911  28.767  1.00  0.00      A   
ATOM   4901  O   GLU   327      29.357  -3.724  29.022  1.00  0.00      A   
ATOM   4902  N   ALA   328      28.453  -5.627  29.686  1.00  0.00      A   
ATOM   4903  HN  ALA   328      28.364  -6.617  29.604  1.00  0.00      A   
ATOM   4904  CA  ALA   328      27.887  -5.167  30.935  1.00  0.00      A   
ATOM   4905  HA  ALA   328      27.204  -4.340  30.808  1.00  0.00      A   
ATOM   4906  CB  ALA   328      27.064  -6.313  31.570  1.00  0.00      A   
ATOM   4907  HB1 ALA   328      26.636  -5.976  32.538  1.00  0.00      A   
ATOM   4908  HB2 ALA   328      27.583  -7.295  31.580  1.00  0.00      A   
ATOM   4909  HB3 ALA   328      26.094  -6.442  31.044  1.00  0.00      A   
ATOM   4910  C   ALA   328      28.855  -4.570  31.929  1.00  0.00      A   
ATOM   4911  O   ALA   328      28.619  -3.494  32.518  1.00  0.00      A   
ATOM   4912  N   ALA   329      30.030  -5.252  32.124  1.00  0.00      A   
ATOM   4913  HN  ALA   329      30.040  -6.144  31.678  1.00  0.00      A   
ATOM   4914  CA  ALA   329      31.108  -4.805  33.010  1.00  0.00      A   
ATOM   4915  HA  ALA   329      30.795  -4.714  34.040  1.00  0.00      A   
ATOM   4916  CB  ALA   329      32.222  -5.825  33.106  1.00  0.00      A   
ATOM   4917  HB1 ALA   329      31.905  -6.776  33.586  1.00  0.00      A   
ATOM   4918  HB2 ALA   329      33.104  -5.405  33.635  1.00  0.00      A   
ATOM   4919  HB3 ALA   329      32.612  -6.111  32.106  1.00  0.00      A   
ATOM   4920  C   ALA   329      31.706  -3.396  32.678  1.00  0.00      A   
ATOM   4921  O   ALA   329      31.946  -2.583  33.560  1.00  0.00      A   
ATOM   4922  N   LEU   330      32.020  -3.170  31.426  1.00  0.00      A   
ATOM   4923  HN  LEU   330      31.854  -3.877  30.743  1.00  0.00      A   
ATOM   4924  CA  LEU   330      32.896  -2.101  31.094  1.00  0.00      A   
ATOM   4925  HA  LEU   330      33.592  -1.844  31.879  1.00  0.00      A   
ATOM   4926  CB  LEU   330      33.651  -2.582  29.883  1.00  0.00      A   
ATOM   4927  HB1 LEU   330      34.271  -1.787  29.418  1.00  0.00      A   
ATOM   4928  HB2 LEU   330      32.966  -2.850  29.050  1.00  0.00      A   
ATOM   4929  CG  LEU   330      34.568  -3.803  30.046  1.00  0.00      A   
ATOM   4930  HG  LEU   330      34.098  -4.782  30.280  1.00  0.00      A   
ATOM   4931  CD1 LEU   330      35.432  -3.887  28.789  1.00  0.00      A   
ATOM   4932 HD11 LEU   330      36.037  -3.003  28.495  1.00  0.00      A   
ATOM   4933 HD12 LEU   330      34.735  -4.016  27.933  1.00  0.00      A   
ATOM   4934 HD13 LEU   330      36.071  -4.791  28.698  1.00  0.00      A   
ATOM   4935  CD2 LEU   330      35.525  -3.576  31.233  1.00  0.00      A   
ATOM   4936 HD21 LEU   330      34.994  -3.563  32.209  1.00  0.00      A   
ATOM   4937 HD22 LEU   330      36.135  -2.670  31.032  1.00  0.00      A   
ATOM   4938 HD23 LEU   330      36.137  -4.474  31.464  1.00  0.00      A   
ATOM   4939  C   LEU   330      32.138  -0.803  30.812  1.00  0.00      A   
ATOM   4940  O   LEU   330      32.592   0.321  30.981  1.00  0.00      A   
ATOM   4941  N   ASN   331      30.842  -0.944  30.444  1.00  0.00      A   
ATOM   4942  HN  ASN   331      30.507  -1.861  30.243  1.00  0.00      A   
ATOM   4943  CA  ASN   331      30.008   0.230  30.132  1.00  0.00      A   
ATOM   4944  HA  ASN   331      30.623   1.000  29.692  1.00  0.00      A   
ATOM   4945  CB  ASN   331      29.029  -0.258  29.136  1.00  0.00      A   
ATOM   4946  HB1 ASN   331      28.371  -1.028  29.592  1.00  0.00      A   
ATOM   4947  HB2 ASN   331      29.492  -0.827  28.302  1.00  0.00      A   
ATOM   4948  CG  ASN   331      28.161   0.885  28.542  1.00  0.00      A   
ATOM   4949  OD1 ASN   331      28.384   2.105  28.789  1.00  0.00      A   
ATOM   4950  ND2 ASN   331      27.154   0.526  27.760  1.00  0.00      A   
ATOM   4951 HD21 ASN   331      26.689   1.285  27.304  1.00  0.00      A   
ATOM   4952 HD22 ASN   331      26.987  -0.430  27.518  1.00  0.00      A   
ATOM   4953  C   ASN   331      29.426   0.965  31.365  1.00  0.00      A   
ATOM   4954  O   ASN   331      28.680   0.375  32.160  1.00  0.00      A   
ATOM   4955  N   GLY   332      29.770   2.193  31.585  1.00  0.00      A   
ATOM   4956  HN  GLY   332      30.403   2.692  30.998  1.00  0.00      A   
ATOM   4957  CA  GLY   332      29.154   3.044  32.632  1.00  0.00      A   
ATOM   4958  HA1 GLY   332      28.218   2.645  32.995  1.00  0.00      A   
ATOM   4959  HA2 GLY   332      29.027   3.970  32.092  1.00  0.00      A   
ATOM   4960  C   GLY   332      30.082   3.054  33.824  1.00  0.00      A   
ATOM   4961  O   GLY   332      29.803   3.700  34.825  1.00  0.00      A   
ATOM   4962  N   LEU   333      31.262   2.387  33.659  1.00  0.00      A   
ATOM   4963  HN  LEU   333      31.409   1.880  32.813  1.00  0.00      A   
ATOM   4964  CA  LEU   333      32.335   2.229  34.586  1.00  0.00      A   
ATOM   4965  HA  LEU   333      31.841   2.062  35.532  1.00  0.00      A   
ATOM   4966  CB  LEU   333      33.091   0.876  34.257  1.00  0.00      A   
ATOM   4967  HB1 LEU   333      33.558   0.972  33.254  1.00  0.00      A   
ATOM   4968  HB2 LEU   333      32.386   0.024  34.147  1.00  0.00      A   
ATOM   4969  CG  LEU   333      34.172   0.366  35.274  1.00  0.00      A   
ATOM   4970  HG  LEU   333      35.031   1.054  35.127  1.00  0.00      A   
ATOM   4971  CD1 LEU   333      33.650   0.409  36.694  1.00  0.00      A   
ATOM   4972 HD11 LEU   333      32.588   0.083  36.675  1.00  0.00      A   
ATOM   4973 HD12 LEU   333      33.689   1.441  37.101  1.00  0.00      A   
ATOM   4974 HD13 LEU   333      34.284  -0.237  37.338  1.00  0.00      A   
ATOM   4975  CD2 LEU   333      34.631  -1.056  34.844  1.00  0.00      A   
ATOM   4976 HD21 LEU   333      34.959  -1.031  33.782  1.00  0.00      A   
ATOM   4977 HD22 LEU   333      33.879  -1.854  35.017  1.00  0.00      A   
ATOM   4978 HD23 LEU   333      35.576  -1.271  35.388  1.00  0.00      A   
ATOM   4979  C   LEU   333      33.286   3.451  34.631  1.00  0.00      A   
ATOM   4980  O   LEU   333      33.788   3.780  33.554  1.00  0.00      A   
ATOM   4981  N   HSE   334      33.481   4.177  35.762  1.00  0.00      A   
ATOM   4982  HN  HSE   334      33.048   3.901  36.617  1.00  0.00      A   
ATOM   4983  CA  HSE   334      34.422   5.245  35.978  1.00  0.00      A   
ATOM   4984  HA  HSE   334      34.924   5.410  35.036  1.00  0.00      A   
ATOM   4985  CB  HSE   334      33.678   6.506  36.423  1.00  0.00      A   
ATOM   4986  HB1 HSE   334      33.133   6.265  37.361  1.00  0.00      A   
ATOM   4987  HB2 HSE   334      32.869   6.819  35.729  1.00  0.00      A   
ATOM   4988  ND1 HSE   334      35.167   8.388  35.667  1.00  0.00      A   
ATOM   4989  CG  HSE   334      34.599   7.681  36.679  1.00  0.00      A   
ATOM   4990  CE1 HSE   334      35.799   9.440  36.233  1.00  0.00      A   
ATOM   4991  HE1 HSE   334      36.216  10.276  35.671  1.00  0.00      A   
ATOM   4992  NE2 HSE   334      35.693   9.398  37.555  1.00  0.00      A   
ATOM   4993  HE2 HSE   334      36.075   9.982  38.271  1.00  0.00      A   
ATOM   4994  CD2 HSE   334      34.962   8.278  37.855  1.00  0.00      A   
ATOM   4995  HD2 HSE   334      34.673   7.921  38.835  1.00  0.00      A   
ATOM   4996  C   HSE   334      35.416   4.835  37.048  1.00  0.00      A   
ATOM   4997  O   HSE   334      35.178   4.353  38.121  1.00  0.00      A   
ATOM   4998  N   VAL   335      36.737   5.033  36.622  1.00  0.00      A   
ATOM   4999  HN  VAL   335      37.006   5.316  35.705  1.00  0.00      A   
ATOM   5000  CA  VAL   335      37.893   4.608  37.433  1.00  0.00      A   
ATOM   5001  HA  VAL   335      37.592   3.982  38.260  1.00  0.00      A   
ATOM   5002  CB  VAL   335      38.782   3.609  36.676  1.00  0.00      A   
ATOM   5003  HB  VAL   335      39.324   4.228  35.929  1.00  0.00      A   
ATOM   5004  CG1 VAL   335      39.807   2.962  37.597  1.00  0.00      A   
ATOM   5005 HG11 VAL   335      40.567   2.323  37.099  1.00  0.00      A   
ATOM   5006 HG12 VAL   335      39.369   2.370  38.429  1.00  0.00      A   
ATOM   5007 HG13 VAL   335      40.518   3.686  38.051  1.00  0.00      A   
ATOM   5008  CG2 VAL   335      38.008   2.474  35.983  1.00  0.00      A   
ATOM   5009 HG21 VAL   335      37.470   2.796  35.067  1.00  0.00      A   
ATOM   5010 HG22 VAL   335      37.269   1.884  36.566  1.00  0.00      A   
ATOM   5011 HG23 VAL   335      38.747   1.784  35.521  1.00  0.00      A   
ATOM   5012  C   VAL   335      38.607   5.885  37.760  1.00  0.00      A   
ATOM   5013  O   VAL   335      38.970   6.717  36.940  1.00  0.00      A   
ATOM   5014  N   ASP   336      38.921   5.988  39.131  1.00  0.00      A   
ATOM   5015  HN  ASP   336      38.249   5.577  39.741  1.00  0.00      A   
ATOM   5016  CA  ASP   336      39.973   6.928  39.700  1.00  0.00      A   
ATOM   5017  HA  ASP   336      39.714   7.967  39.558  1.00  0.00      A   
ATOM   5018  CB  ASP   336      40.173   6.955  41.309  1.00  0.00      A   
ATOM   5019  HB1 ASP   336      41.020   7.618  41.587  1.00  0.00      A   
ATOM   5020  HB2 ASP   336      40.445   5.902  41.540  1.00  0.00      A   
ATOM   5021  CG  ASP   336      39.009   7.371  42.128  1.00  0.00      A   
ATOM   5022  OD1 ASP   336      37.911   7.798  41.630  1.00  0.00      A   
ATOM   5023  OD2 ASP   336      39.153   7.287  43.385  1.00  0.00      A   
ATOM   5024  C   ASP   336      41.353   6.644  39.020  1.00  0.00      A   
ATOM   5025  O   ASP   336      41.866   7.414  38.264  1.00  0.00      A   
ATOM   5026  N   GLY   337      42.046   5.572  39.494  1.00  0.00      A   
ATOM   5027  HN  GLY   337      41.660   5.078  40.269  1.00  0.00      A   
ATOM   5028  CA  GLY   337      43.384   5.086  39.115  1.00  0.00      A   
ATOM   5029  HA1 GLY   337      43.758   4.319  39.778  1.00  0.00      A   
ATOM   5030  HA2 GLY   337      44.032   5.949  39.075  1.00  0.00      A   
ATOM   5031  C   GLY   337      43.436   4.438  37.813  1.00  0.00      A   
ATOM   5032  O   GLY   337      42.641   4.638  36.852  1.00  0.00      A   
ATOM   5033  N   THR   338      44.289   3.423  37.653  1.00  0.00      A   
ATOM   5034  HN  THR   338      44.934   3.157  38.366  1.00  0.00      A   
ATOM   5035  CA  THR   338      44.330   2.593  36.439  1.00  0.00      A   
ATOM   5036  HA  THR   338      44.231   3.250  35.587  1.00  0.00      A   
ATOM   5037  CB  THR   338      45.695   1.856  36.282  1.00  0.00      A   
ATOM   5038  HB  THR   338      45.690   0.876  36.807  1.00  0.00      A   
ATOM   5039  OG1 THR   338      46.734   2.527  36.849  1.00  0.00      A   
ATOM   5040  HG1 THR   338      46.675   2.275  37.773  1.00  0.00      A   
ATOM   5041  CG2 THR   338      46.097   1.639  34.814  1.00  0.00      A   
ATOM   5042 HG21 THR   338      46.128   2.613  34.279  1.00  0.00      A   
ATOM   5043 HG22 THR   338      45.457   0.842  34.381  1.00  0.00      A   
ATOM   5044 HG23 THR   338      47.143   1.268  34.759  1.00  0.00      A   
ATOM   5045  C   THR   338      43.186   1.551  36.339  1.00  0.00      A   
ATOM   5046  O   THR   338      42.867   0.831  37.287  1.00  0.00      A   
ATOM   5047  N   LEU   339      42.597   1.326  35.110  1.00  0.00      A   
ATOM   5048  HN  LEU   339      42.862   1.876  34.322  1.00  0.00      A   
ATOM   5049  CA  LEU   339      41.773   0.108  34.891  1.00  0.00      A   
ATOM   5050  HA  LEU   339      41.283  -0.040  35.842  1.00  0.00      A   
ATOM   5051  CB  LEU   339      40.700   0.340  33.690  1.00  0.00      A   
ATOM   5052  HB1 LEU   339      41.154   0.598  32.710  1.00  0.00      A   
ATOM   5053  HB2 LEU   339      40.048   1.224  33.857  1.00  0.00      A   
ATOM   5054  CG  LEU   339      39.789  -0.875  33.566  1.00  0.00      A   
ATOM   5055  HG  LEU   339      40.460  -1.748  33.715  1.00  0.00      A   
ATOM   5056  CD1 LEU   339      38.635  -0.970  34.598  1.00  0.00      A   
ATOM   5057 HD11 LEU   339      37.696  -0.395  34.447  1.00  0.00      A   
ATOM   5058 HD12 LEU   339      39.215  -0.703  35.506  1.00  0.00      A   
ATOM   5059 HD13 LEU   339      38.271  -2.018  34.666  1.00  0.00      A   
ATOM   5060  CD2 LEU   339      39.193  -1.074  32.156  1.00  0.00      A   
ATOM   5061 HD21 LEU   339      39.956  -0.996  31.353  1.00  0.00      A   
ATOM   5062 HD22 LEU   339      38.415  -0.334  31.870  1.00  0.00      A   
ATOM   5063 HD23 LEU   339      38.613  -2.011  32.015  1.00  0.00      A   
ATOM   5064  C   LEU   339      42.665  -1.035  34.501  1.00  0.00      A   
ATOM   5065  O   LEU   339      43.066  -1.250  33.362  1.00  0.00      A   
ATOM   5066  N   HSE   340      42.978  -1.981  35.433  1.00  0.00      A   
ATOM   5067  HN  HSE   340      42.489  -2.066  36.298  1.00  0.00      A   
ATOM   5068  CA  HSE   340      43.735  -3.220  35.091  1.00  0.00      A   
ATOM   5069  HA  HSE   340      44.397  -3.017  34.262  1.00  0.00      A   
ATOM   5070  CB  HSE   340      44.551  -3.578  36.367  1.00  0.00      A   
ATOM   5071  HB1 HSE   340      45.061  -4.555  36.223  1.00  0.00      A   
ATOM   5072  HB2 HSE   340      43.986  -3.551  37.323  1.00  0.00      A   
ATOM   5073  ND1 HSE   340      46.867  -3.027  36.388  1.00  0.00      A   
ATOM   5074  CG  HSE   340      45.597  -2.582  36.607  1.00  0.00      A   
ATOM   5075  CE1 HSE   340      47.636  -2.123  36.933  1.00  0.00      A   
ATOM   5076  HE1 HSE   340      48.714  -2.256  37.035  1.00  0.00      A   
ATOM   5077  NE2 HSE   340      46.948  -1.172  37.576  1.00  0.00      A   
ATOM   5078  HE2 HSE   340      47.293  -0.407  38.121  1.00  0.00      A   
ATOM   5079  CD2 HSE   340      45.602  -1.372  37.312  1.00  0.00      A   
ATOM   5080  HD2 HSE   340      44.786  -0.826  37.767  1.00  0.00      A   
ATOM   5081  C   HSE   340      42.818  -4.379  34.728  1.00  0.00      A   
ATOM   5082  O   HSE   340      42.207  -5.032  35.603  1.00  0.00      A   
ATOM   5083  N   LEU   341      42.655  -4.619  33.440  1.00  0.00      A   
ATOM   5084  HN  LEU   341      43.258  -4.241  32.742  1.00  0.00      A   
ATOM   5085  CA  LEU   341      41.572  -5.463  33.007  1.00  0.00      A   
ATOM   5086  HA  LEU   341      40.960  -5.707  33.863  1.00  0.00      A   
ATOM   5087  CB  LEU   341      40.776  -4.792  31.849  1.00  0.00      A   
ATOM   5088  HB1 LEU   341      41.509  -4.673  31.023  1.00  0.00      A   
ATOM   5089  HB2 LEU   341      40.562  -3.767  32.221  1.00  0.00      A   
ATOM   5090  CG  LEU   341      39.613  -5.610  31.212  1.00  0.00      A   
ATOM   5091  HG  LEU   341      39.969  -6.542  30.723  1.00  0.00      A   
ATOM   5092  CD1 LEU   341      38.564  -5.974  32.300  1.00  0.00      A   
ATOM   5093 HD11 LEU   341      37.796  -6.576  31.769  1.00  0.00      A   
ATOM   5094 HD12 LEU   341      38.108  -5.110  32.830  1.00  0.00      A   
ATOM   5095 HD13 LEU   341      39.089  -6.672  32.987  1.00  0.00      A   
ATOM   5096  CD2 LEU   341      39.018  -4.640  30.127  1.00  0.00      A   
ATOM   5097 HD21 LEU   341      39.535  -4.767  29.152  1.00  0.00      A   
ATOM   5098 HD22 LEU   341      39.010  -3.618  30.564  1.00  0.00      A   
ATOM   5099 HD23 LEU   341      37.966  -4.985  30.028  1.00  0.00      A   
ATOM   5100  C   LEU   341      42.003  -6.794  32.565  1.00  0.00      A   
ATOM   5101  O   LEU   341      42.831  -6.984  31.597  1.00  0.00      A   
ATOM   5102  N   LEU   342      41.602  -7.830  33.252  1.00  0.00      A   
ATOM   5103  HN  LEU   342      40.923  -7.683  33.968  1.00  0.00      A   
ATOM   5104  CA  LEU   342      42.071  -9.211  32.930  1.00  0.00      A   
ATOM   5105  HA  LEU   342      42.984  -9.060  32.374  1.00  0.00      A   
ATOM   5106  CB  LEU   342      42.386 -10.113  34.174  1.00  0.00      A   
ATOM   5107  HB1 LEU   342      42.521 -11.194  33.955  1.00  0.00      A   
ATOM   5108  HB2 LEU   342      41.436 -10.043  34.746  1.00  0.00      A   
ATOM   5109  CG  LEU   342      43.603  -9.605  34.970  1.00  0.00      A   
ATOM   5110  HG  LEU   342      44.022  -8.676  34.526  1.00  0.00      A   
ATOM   5111  CD1 LEU   342      42.960  -8.956  36.171  1.00  0.00      A   
ATOM   5112 HD11 LEU   342      42.396  -9.727  36.738  1.00  0.00      A   
ATOM   5113 HD12 LEU   342      42.251  -8.153  35.876  1.00  0.00      A   
ATOM   5114 HD13 LEU   342      43.711  -8.426  36.797  1.00  0.00      A   
ATOM   5115  CD2 LEU   342      44.499 -10.695  35.293  1.00  0.00      A   
ATOM   5116 HD21 LEU   342      44.001 -11.612  35.675  1.00  0.00      A   
ATOM   5117 HD22 LEU   342      45.222 -10.415  36.088  1.00  0.00      A   
ATOM   5118 HD23 LEU   342      45.178 -10.850  34.428  1.00  0.00      A   
ATOM   5119  C   LEU   342      41.092  -9.884  31.951  1.00  0.00      A   
ATOM   5120  O   LEU   342      39.891  -9.838  32.130  1.00  0.00      A   
ATOM   5121  N   LEU   343      41.575 -10.555  30.888  1.00  0.00      A   
ATOM   5122  HN  LEU   343      42.549 -10.469  30.691  1.00  0.00      A   
ATOM   5123  CA  LEU   343      40.644 -11.350  30.040  1.00  0.00      A   
ATOM   5124  HA  LEU   343      39.795 -11.635  30.643  1.00  0.00      A   
ATOM   5125  CB  LEU   343      40.008 -10.666  28.835  1.00  0.00      A   
ATOM   5126  HB1 LEU   343      39.072 -11.240  28.664  1.00  0.00      A   
ATOM   5127  HB2 LEU   343      40.633 -10.791  27.925  1.00  0.00      A   
ATOM   5128  CG  LEU   343      39.598  -9.182  28.933  1.00  0.00      A   
ATOM   5129  HG  LEU   343      39.162  -9.017  29.942  1.00  0.00      A   
ATOM   5130  CD1 LEU   343      40.888  -8.249  28.683  1.00  0.00      A   
ATOM   5131 HD11 LEU   343      41.300  -8.352  27.656  1.00  0.00      A   
ATOM   5132 HD12 LEU   343      41.771  -8.516  29.301  1.00  0.00      A   
ATOM   5133 HD13 LEU   343      40.595  -7.186  28.819  1.00  0.00      A   
ATOM   5134  CD2 LEU   343      38.516  -8.814  27.892  1.00  0.00      A   
ATOM   5135 HD21 LEU   343      39.009  -8.872  26.898  1.00  0.00      A   
ATOM   5136 HD22 LEU   343      38.236  -7.743  27.987  1.00  0.00      A   
ATOM   5137 HD23 LEU   343      37.584  -9.419  27.897  1.00  0.00      A   
ATOM   5138  C   LEU   343      41.184 -12.737  29.563  1.00  0.00      A   
ATOM   5139  O   LEU   343      42.328 -12.884  29.245  1.00  0.00      A   
ATOM   5140  N   GLY   344      40.337 -13.838  29.384  1.00  0.00      A   
ATOM   5141  HN  GLY   344      39.352 -13.806  29.537  1.00  0.00      A   
ATOM   5142  CA  GLY   344      40.981 -15.110  29.281  1.00  0.00      A   
ATOM   5143  HA1 GLY   344      41.683 -15.194  30.097  1.00  0.00      A   
ATOM   5144  HA2 GLY   344      41.537 -15.022  28.360  1.00  0.00      A   
ATOM   5145  C   GLY   344      40.102 -16.411  29.222  1.00  0.00      A   
ATOM   5146  O   GLY   344      39.088 -16.591  29.897  1.00  0.00      A   
ATOM   5147  N   GLY   345      40.584 -17.399  28.415  1.00  0.00      A   
ATOM   5148  HN  GLY   345      41.366 -17.146  27.850  1.00  0.00      A   
ATOM   5149  CA  GLY   345      40.037 -18.711  28.302  1.00  0.00      A   
ATOM   5150  HA1 GLY   345      39.008 -18.715  28.627  1.00  0.00      A   
ATOM   5151  HA2 GLY   345      40.673 -19.410  28.825  1.00  0.00      A   
ATOM   5152  C   GLY   345      39.864 -19.158  26.843  1.00  0.00      A   
ATOM   5153  O   GLY   345      40.528 -18.735  25.963  1.00  0.00      A   
ATOM   5154  N   ASP   346      38.997 -20.138  26.573  1.00  0.00      A   
ATOM   5155  HN  ASP   346      38.465 -20.630  27.258  1.00  0.00      A   
ATOM   5156  CA  ASP   346      38.578 -20.476  25.202  1.00  0.00      A   
ATOM   5157  HA  ASP   346      39.314 -20.262  24.441  1.00  0.00      A   
ATOM   5158  CB  ASP   346      38.418 -22.068  25.226  1.00  0.00      A   
ATOM   5159  HB1 ASP   346      37.635 -22.344  25.964  1.00  0.00      A   
ATOM   5160  HB2 ASP   346      39.428 -22.394  25.557  1.00  0.00      A   
ATOM   5161  CG  ASP   346      38.016 -22.694  23.919  1.00  0.00      A   
ATOM   5162  OD1 ASP   346      37.876 -23.911  23.809  1.00  0.00      A   
ATOM   5163  OD2 ASP   346      37.464 -22.140  22.897  1.00  0.00      A   
ATOM   5164  C   ASP   346      37.422 -19.599  24.743  1.00  0.00      A   
ATOM   5165  O   ASP   346      36.331 -19.597  25.300  1.00  0.00      A   
ATOM   5166  N   GLY   347      37.629 -18.809  23.621  1.00  0.00      A   
ATOM   5167  HN  GLY   347      38.489 -18.861  23.120  1.00  0.00      A   
ATOM   5168  CA  GLY   347      36.734 -17.797  23.239  1.00  0.00      A   
ATOM   5169  HA1 GLY   347      37.277 -16.929  22.898  1.00  0.00      A   
ATOM   5170  HA2 GLY   347      36.076 -17.610  24.075  1.00  0.00      A   
ATOM   5171  C   GLY   347      35.874 -18.249  22.107  1.00  0.00      A   
ATOM   5172  O   GLY   347      35.257 -17.521  21.422  1.00  0.00      A   
ATOM   5173  N   LYS   348      35.779 -19.572  22.054  1.00  0.00      A   
ATOM   5174  HN  LYS   348      36.352 -20.151  22.628  1.00  0.00      A   
ATOM   5175  CA  LYS   348      34.810 -20.246  21.160  1.00  0.00      A   
ATOM   5176  HA  LYS   348      35.327 -21.179  20.992  1.00  0.00      A   
ATOM   5177  CB  LYS   348      33.480 -20.373  21.900  1.00  0.00      A   
ATOM   5178  HB1 LYS   348      32.897 -21.081  21.273  1.00  0.00      A   
ATOM   5179  HB2 LYS   348      32.958 -19.394  21.954  1.00  0.00      A   
ATOM   5180  CG  LYS   348      33.493 -21.007  23.283  1.00  0.00      A   
ATOM   5181  HG1 LYS   348      34.264 -20.492  23.894  1.00  0.00      A   
ATOM   5182  HG2 LYS   348      33.885 -22.039  23.155  1.00  0.00      A   
ATOM   5183  CD  LYS   348      32.133 -20.883  24.010  1.00  0.00      A   
ATOM   5184  HD1 LYS   348      31.955 -21.621  24.821  1.00  0.00      A   
ATOM   5185  HD2 LYS   348      31.315 -20.970  23.264  1.00  0.00      A   
ATOM   5186  CE  LYS   348      32.013 -19.407  24.578  1.00  0.00      A   
ATOM   5187  HE1 LYS   348      32.372 -18.625  23.875  1.00  0.00      A   
ATOM   5188  HE2 LYS   348      32.690 -19.349  25.457  1.00  0.00      A   
ATOM   5189  NZ  LYS   348      30.626 -19.065  24.897  1.00  0.00      A   
ATOM   5190  HZ1 LYS   348      30.518 -18.094  24.539  1.00  0.00      A   
ATOM   5191  HZ2 LYS   348      30.334 -19.092  25.895  1.00  0.00      A   
ATOM   5192  HZ3 LYS   348      29.975 -19.600  24.288  1.00  0.00      A
[truncated: 109,065 more chars]
