# Supplementary material for: Mechanistic insight into the dynamics of Mur ligase through a comprehensive timescale-specific approach
Source: Commun Chem. 2025 Sep 29;8:285. doi: 10.1038/s42004-025-01675-z (PMC12480691; doi:10.1038/s42004-025-01675-z)
Supplement: Supplementary file 10 — Supplementary Data 8 [file 42004_2025_1675_MOESM10_ESM.txt]

REMARK  REORIENT PROTEIN IN TRAJECTORY                                                
REMARK   DATE:     8/18/25     22:14: 8      CREATED BY USER: franc                   
ATOM      1  N   ALA     1       9.199 -43.736  38.053  1.00  0.00      A   
ATOM      2  HT1 ALA     1      10.128 -43.374  37.757  1.00  0.00      A   
ATOM      3  HT2 ALA     1       9.332 -44.201  38.974  1.00  0.00      A   
ATOM      4  HT3 ALA     1       8.676 -42.879  38.324  1.00  0.00      A   
ATOM      5  CA  ALA     1       8.439 -44.497  37.123  1.00  0.00      A   
ATOM      6  HA  ALA     1       7.460 -44.556  37.574  1.00  0.00      A   
ATOM      7  CB  ALA     1       8.425 -43.720  35.775  1.00  0.00      A   
ATOM      8  HB1 ALA     1       9.440 -43.635  35.333  1.00  0.00      A   
ATOM      9  HB2 ALA     1       8.041 -42.691  35.948  1.00  0.00      A   
ATOM     10  HB3 ALA     1       7.668 -44.213  35.128  1.00  0.00      A   
ATOM     11  C   ALA     1       9.068 -45.900  36.962  1.00  0.00      A   
ATOM     12  O   ALA     1      10.131 -46.118  37.441  1.00  0.00      A   
ATOM     13  N   ASP     2       8.357 -46.902  36.426  1.00  0.00      A   
ATOM     14  HN  ASP     2       7.392 -46.751  36.225  1.00  0.00      A   
ATOM     15  CA  ASP     2       8.939 -48.129  36.082  1.00  0.00      A   
ATOM     16  HA  ASP     2       9.615 -48.344  36.896  1.00  0.00      A   
ATOM     17  CB  ASP     2       7.947 -49.357  36.056  1.00  0.00      A   
ATOM     18  HB1 ASP     2       8.549 -50.280  35.913  1.00  0.00      A   
ATOM     19  HB2 ASP     2       7.242 -49.255  35.204  1.00  0.00      A   
ATOM     20  CG  ASP     2       7.154 -49.633  37.320  1.00  0.00      A   
ATOM     21  OD1 ASP     2       7.429 -49.120  38.414  1.00  0.00      A   
ATOM     22  OD2 ASP     2       6.248 -50.500  37.168  1.00  0.00      A   
ATOM     23  C   ASP     2       9.807 -48.110  34.841  1.00  0.00      A   
ATOM     24  O   ASP     2       9.491 -47.587  33.783  1.00  0.00      A   
ATOM     25  N   TYR     3      11.023 -48.647  34.963  1.00  0.00      A   
ATOM     26  HN  TYR     3      11.364 -48.920  35.859  1.00  0.00      A   
ATOM     27  CA  TYR     3      11.982 -48.738  33.820  1.00  0.00      A   
ATOM     28  HA  TYR     3      11.495 -48.439  32.903  1.00  0.00      A   
ATOM     29  CB  TYR     3      13.154 -47.819  34.199  1.00  0.00      A   
ATOM     30  HB1 TYR     3      13.900 -47.897  33.380  1.00  0.00      A   
ATOM     31  HB2 TYR     3      13.534 -48.206  35.169  1.00  0.00      A   
ATOM     32  CG  TYR     3      12.822 -46.378  34.446  1.00  0.00      A   
ATOM     33  CD1 TYR     3      13.167 -45.671  35.581  1.00  0.00      A   
ATOM     34  HD1 TYR     3      13.896 -46.146  36.221  1.00  0.00      A   
ATOM     35  CE1 TYR     3      12.861 -44.297  35.767  1.00  0.00      A   
ATOM     36  HE1 TYR     3      13.264 -43.713  36.581  1.00  0.00      A   
ATOM     37  CZ  TYR     3      12.114 -43.696  34.759  1.00  0.00      A   
ATOM     38  OH  TYR     3      11.782 -42.361  34.992  1.00  0.00      A   
ATOM     39  HH  TYR     3      11.884 -42.134  35.919  1.00  0.00      A   
ATOM     40  CD2 TYR     3      12.199 -45.674  33.432  1.00  0.00      A   
ATOM     41  HD2 TYR     3      11.945 -46.100  32.473  1.00  0.00      A   
ATOM     42  CE2 TYR     3      11.723 -44.375  33.587  1.00  0.00      A   
ATOM     43  HE2 TYR     3      11.101 -43.925  32.828  1.00  0.00      A   
ATOM     44  C   TYR     3      12.245 -50.223  33.611  1.00  0.00      A   
ATOM     45  O   TYR     3      13.038 -50.567  32.743  1.00  0.00      A   
ATOM     46  N   GLN     4      11.570 -51.143  34.372  1.00  0.00      A   
ATOM     47  HN  GLN     4      10.945 -50.789  35.064  1.00  0.00      A   
ATOM     48  CA  GLN     4      11.809 -52.600  34.270  1.00  0.00      A   
ATOM     49  HA  GLN     4      12.883 -52.624  34.374  1.00  0.00      A   
ATOM     50  CB  GLN     4      11.051 -53.383  35.366  1.00  0.00      A   
ATOM     51  HB1 GLN     4      11.484 -54.399  35.240  1.00  0.00      A   
ATOM     52  HB2 GLN     4       9.954 -53.412  35.197  1.00  0.00      A   
ATOM     53  CG  GLN     4      11.342 -52.925  36.799  1.00  0.00      A   
ATOM     54  HG1 GLN     4      10.623 -53.429  37.480  1.00  0.00      A   
ATOM     55  HG2 GLN     4      11.060 -51.851  36.810  1.00  0.00      A   
ATOM     56  CD  GLN     4      12.712 -53.158  37.267  1.00  0.00      A   
ATOM     57  OE1 GLN     4      13.042 -54.267  37.751  1.00  0.00      A   
ATOM     58  NE2 GLN     4      13.602 -52.153  37.207  1.00  0.00      A   
ATOM     59 HE21 GLN     4      13.340 -51.235  36.907  1.00  0.00      A   
ATOM     60 HE22 GLN     4      14.519 -52.412  37.509  1.00  0.00      A   
ATOM     61  C   GLN     4      11.621 -53.306  32.915  1.00  0.00      A   
ATOM     62  O   GLN     4      10.591 -53.049  32.280  1.00  0.00      A   
ATOM     63  N   GLY     5      12.604 -54.129  32.475  1.00  0.00      A   
ATOM     64  HN  GLY     5      13.487 -54.157  32.937  1.00  0.00      A   
ATOM     65  CA  GLY     5      12.431 -54.832  31.293  1.00  0.00      A   
ATOM     66  HA1 GLY     5      11.387 -55.060  31.135  1.00  0.00      A   
ATOM     67  HA2 GLY     5      12.960 -55.773  31.274  1.00  0.00      A   
ATOM     68  C   GLY     5      12.792 -54.105  30.040  1.00  0.00      A   
ATOM     69  O   GLY     5      12.572 -54.640  28.956  1.00  0.00      A   
ATOM     70  N   LYS     6      13.284 -52.885  30.271  1.00  0.00      A   
ATOM     71  HN  LYS     6      13.338 -52.423  31.152  1.00  0.00      A   
ATOM     72  CA  LYS     6      13.678 -51.979  29.198  1.00  0.00      A   
ATOM     73  HA  LYS     6      13.427 -52.423  28.246  1.00  0.00      A   
ATOM     74  CB  LYS     6      12.992 -50.567  29.368  1.00  0.00      A   
ATOM     75  HB1 LYS     6      13.451 -49.851  28.653  1.00  0.00      A   
ATOM     76  HB2 LYS     6      13.325 -50.213  30.367  1.00  0.00      A   
ATOM     77  CG  LYS     6      11.484 -50.614  29.114  1.00  0.00      A   
ATOM     78  HG1 LYS     6      10.990 -51.162  29.945  1.00  0.00      A   
ATOM     79  HG2 LYS     6      11.211 -51.191  28.204  1.00  0.00      A   
ATOM     80  CD  LYS     6      10.833 -49.152  29.005  1.00  0.00      A   
ATOM     81  HD1 LYS     6      11.292 -48.489  28.241  1.00  0.00      A   
ATOM     82  HD2 LYS     6      11.088 -48.617  29.945  1.00  0.00      A   
ATOM     83  CE  LYS     6       9.267 -49.116  28.872  1.00  0.00      A   
ATOM     84  HE1 LYS     6       8.783 -48.120  28.960  1.00  0.00      A   
ATOM     85  HE2 LYS     6       8.780 -49.691  29.688  1.00  0.00      A   
ATOM     86  NZ  LYS     6       8.828 -49.783  27.605  1.00  0.00      A   
ATOM     87  HZ1 LYS     6       7.806 -49.971  27.657  1.00  0.00      A   
ATOM     88  HZ2 LYS     6       9.358 -50.675  27.543  1.00  0.00      A   
ATOM     89  HZ3 LYS     6       9.052 -49.290  26.717  1.00  0.00      A   
ATOM     90  C   LYS     6      15.205 -51.926  29.122  1.00  0.00      A   
ATOM     91  O   LYS     6      15.859 -51.779  30.154  1.00  0.00      A   
ATOM     92  N   ASN     7      15.892 -52.089  27.932  1.00  0.00      A   
ATOM     93  HN  ASN     7      15.404 -52.404  27.122  1.00  0.00      A   
ATOM     94  CA  ASN     7      17.357 -52.243  27.858  1.00  0.00      A   
ATOM     95  HA  ASN     7      17.641 -52.474  28.874  1.00  0.00      A   
ATOM     96  CB  ASN     7      17.889 -53.295  26.878  1.00  0.00      A   
ATOM     97  HB1 ASN     7      17.844 -52.965  25.818  1.00  0.00      A   
ATOM     98  HB2 ASN     7      17.217 -54.177  26.934  1.00  0.00      A   
ATOM     99  CG  ASN     7      19.305 -53.651  27.149  1.00  0.00      A   
ATOM    100  OD1 ASN     7      20.294 -53.315  26.514  1.00  0.00      A   
ATOM    101  ND2 ASN     7      19.530 -54.459  28.165  1.00  0.00      A   
ATOM    102 HD21 ASN     7      18.748 -54.869  28.634  1.00  0.00      A   
ATOM    103 HD22 ASN     7      20.386 -54.946  28.335  1.00  0.00      A   
ATOM    104  C   ASN     7      18.026 -50.817  27.800  1.00  0.00      A   
ATOM    105  O   ASN     7      17.561 -49.968  26.999  1.00  0.00      A   
ATOM    106  N   VAL     8      18.872 -50.481  28.815  1.00  0.00      A   
ATOM    107  HN  VAL     8      19.185 -51.141  29.494  1.00  0.00      A   
ATOM    108  CA  VAL     8      19.121 -49.039  28.968  1.00  0.00      A   
ATOM    109  HA  VAL     8      18.770 -48.415  28.160  1.00  0.00      A   
ATOM    110  CB  VAL     8      18.697 -48.471  30.290  1.00  0.00      A   
ATOM    111  HB  VAL     8      18.952 -49.255  31.035  1.00  0.00      A   
ATOM    112  CG1 VAL     8      19.151 -47.033  30.652  1.00  0.00      A   
ATOM    113 HG11 VAL     8      18.854 -46.332  29.842  1.00  0.00      A   
ATOM    114 HG12 VAL     8      20.261 -47.020  30.702  1.00  0.00      A   
ATOM    115 HG13 VAL     8      18.674 -46.793  31.626  1.00  0.00      A   
ATOM    116  CG2 VAL     8      17.141 -48.414  30.373  1.00  0.00      A   
ATOM    117 HG21 VAL     8      16.684 -49.205  29.740  1.00  0.00      A   
ATOM    118 HG22 VAL     8      16.725 -47.433  30.060  1.00  0.00      A   
ATOM    119 HG23 VAL     8      16.818 -48.530  31.429  1.00  0.00      A   
ATOM    120  C   VAL     8      20.607 -48.813  28.666  1.00  0.00      A   
ATOM    121  O   VAL     8      21.499 -49.353  29.392  1.00  0.00      A   
ATOM    122  N   VAL     9      20.861 -47.965  27.669  1.00  0.00      A   
ATOM    123  HN  VAL     9      20.090 -47.546  27.195  1.00  0.00      A   
ATOM    124  CA  VAL     9      22.172 -47.552  27.187  1.00  0.00      A   
ATOM    125  HA  VAL     9      22.996 -48.061  27.665  1.00  0.00      A   
ATOM    126  CB  VAL     9      22.408 -47.887  25.708  1.00  0.00      A   
ATOM    127  HB  VAL     9      21.528 -47.504  25.148  1.00  0.00      A   
ATOM    128  CG1 VAL     9      23.654 -47.121  25.128  1.00  0.00      A   
ATOM    129 HG11 VAL     9      24.663 -47.399  25.503  1.00  0.00      A   
ATOM    130 HG12 VAL     9      23.563 -46.031  25.320  1.00  0.00      A   
ATOM    131 HG13 VAL     9      23.746 -47.345  24.044  1.00  0.00      A   
ATOM    132  CG2 VAL     9      22.546 -49.386  25.504  1.00  0.00      A   
ATOM    133 HG21 VAL     9      22.548 -49.592  24.413  1.00  0.00      A   
ATOM    134 HG22 VAL     9      21.660 -49.928  25.899  1.00  0.00      A   
ATOM    135 HG23 VAL     9      23.496 -49.805  25.901  1.00  0.00      A   
ATOM    136  C   VAL     9      22.388 -46.124  27.503  1.00  0.00      A   
ATOM    137  O   VAL     9      21.564 -45.264  27.167  1.00  0.00      A   
ATOM    138  N   ILE    10      23.471 -45.830  28.244  1.00  0.00      A   
ATOM    139  HN  ILE    10      24.078 -46.509  28.650  1.00  0.00      A   
ATOM    140  CA  ILE    10      23.839 -44.495  28.579  1.00  0.00      A   
ATOM    141  HA  ILE    10      23.034 -43.781  28.488  1.00  0.00      A   
ATOM    142  CB  ILE    10      24.273 -44.487  30.087  1.00  0.00      A   
ATOM    143  HB  ILE    10      25.128 -45.169  30.282  1.00  0.00      A   
ATOM    144  CG2 ILE    10      24.714 -43.070  30.478  1.00  0.00      A   
ATOM    145 HG21 ILE    10      24.850 -43.008  31.579  1.00  0.00      A   
ATOM    146 HG22 ILE    10      23.960 -42.347  30.099  1.00  0.00      A   
ATOM    147 HG23 ILE    10      25.700 -42.813  30.034  1.00  0.00      A   
ATOM    148  CG1 ILE    10      23.280 -45.066  31.082  1.00  0.00      A   
ATOM    149 HG11 ILE    10      23.770 -45.057  32.079  1.00  0.00      A   
ATOM    150 HG12 ILE    10      23.198 -46.150  30.852  1.00  0.00      A   
ATOM    151  CD  ILE    10      21.870 -44.517  31.003  1.00  0.00      A   
ATOM    152  HD1 ILE    10      21.191 -44.964  31.761  1.00  0.00      A   
ATOM    153  HD2 ILE    10      21.426 -44.868  30.048  1.00  0.00      A   
ATOM    154  HD3 ILE    10      21.882 -43.407  30.982  1.00  0.00      A   
ATOM    155  C   ILE    10      25.078 -44.122  27.721  1.00  0.00      A   
ATOM    156  O   ILE    10      26.179 -44.689  27.912  1.00  0.00      A   
ATOM    157  N   ILE    11      24.970 -43.140  26.756  1.00  0.00      A   
ATOM    158  HN  ILE    11      24.085 -42.734  26.545  1.00  0.00      A   
ATOM    159  CA  ILE    11      26.135 -42.529  25.992  1.00  0.00      A   
ATOM    160  HA  ILE    11      26.778 -43.372  25.786  1.00  0.00      A   
ATOM    161  CB  ILE    11      25.687 -42.016  24.609  1.00  0.00      A   
ATOM    162  HB  ILE    11      24.950 -41.216  24.837  1.00  0.00      A   
ATOM    163  CG2 ILE    11      26.842 -41.366  23.927  1.00  0.00      A   
ATOM    164 HG21 ILE    11      27.184 -40.434  24.427  1.00  0.00      A   
ATOM    165 HG22 ILE    11      26.441 -40.958  22.974  1.00  0.00      A   
ATOM    166 HG23 ILE    11      27.670 -42.090  23.774  1.00  0.00      A   
ATOM    167  CG1 ILE    11      24.978 -43.112  23.767  1.00  0.00      A   
ATOM    168 HG11 ILE    11      24.120 -43.516  24.345  1.00  0.00      A   
ATOM    169 HG12 ILE    11      25.723 -43.886  23.485  1.00  0.00      A   
ATOM    170  CD  ILE    11      24.424 -42.620  22.385  1.00  0.00      A   
ATOM    171  HD1 ILE    11      25.177 -42.136  21.726  1.00  0.00      A   
ATOM    172  HD2 ILE    11      23.801 -41.722  22.586  1.00  0.00      A   
ATOM    173  HD3 ILE    11      24.021 -43.352  21.653  1.00  0.00      A   
ATOM    174  C   ILE    11      26.836 -41.451  26.841  1.00  0.00      A   
ATOM    175  O   ILE    11      26.092 -40.530  27.208  1.00  0.00      A   
ATOM    176  N   GLY    12      28.136 -41.583  27.113  1.00  0.00      A   
ATOM    177  HN  GLY    12      28.563 -42.478  27.003  1.00  0.00      A   
ATOM    178  CA  GLY    12      28.956 -40.595  27.770  1.00  0.00      A   
ATOM    179  HA1 GLY    12      28.566 -39.605  27.585  1.00  0.00      A   
ATOM    180  HA2 GLY    12      30.000 -40.686  27.509  1.00  0.00      A   
ATOM    181  C   GLY    12      28.910 -40.609  29.307  1.00  0.00      A   
ATOM    182  O   GLY    12      27.922 -40.857  29.935  1.00  0.00      A   
ATOM    183  N   LEU    13      30.013 -40.303  30.041  1.00  0.00      A   
ATOM    184  HN  LEU    13      30.924 -40.253  29.639  1.00  0.00      A   
ATOM    185  CA  LEU    13      29.995 -40.357  31.509  1.00  0.00      A   
ATOM    186  HA  LEU    13      29.158 -41.000  31.739  1.00  0.00      A   
ATOM    187  CB  LEU    13      31.326 -41.036  31.924  1.00  0.00      A   
ATOM    188  HB1 LEU    13      32.208 -40.364  31.994  1.00  0.00      A   
ATOM    189  HB2 LEU    13      31.507 -41.795  31.132  1.00  0.00      A   
ATOM    190  CG  LEU    13      31.148 -41.871  33.164  1.00  0.00      A   
ATOM    191  HG  LEU    13      30.921 -41.259  34.062  1.00  0.00      A   
ATOM    192  CD1 LEU    13      30.190 -43.035  33.090  1.00  0.00      A   
ATOM    193 HD11 LEU    13      29.120 -42.860  32.847  1.00  0.00      A   
ATOM    194 HD12 LEU    13      30.231 -43.786  33.908  1.00  0.00      A   
ATOM    195 HD13 LEU    13      30.594 -43.626  32.240  1.00  0.00      A   
ATOM    196  CD2 LEU    13      32.513 -42.426  33.537  1.00  0.00      A   
ATOM    197 HD21 LEU    13      32.489 -42.986  34.496  1.00  0.00      A   
ATOM    198 HD22 LEU    13      33.230 -41.578  33.508  1.00  0.00      A   
ATOM    199 HD23 LEU    13      32.873 -43.120  32.747  1.00  0.00      A   
ATOM    200  C   LEU    13      29.576 -39.015  32.046  1.00  0.00      A   
ATOM    201  O   LEU    13      28.480 -38.429  31.832  1.00  0.00      A   
ATOM    202  N   GLY    14      30.502 -38.495  32.857  1.00  0.00      A   
ATOM    203  HN  GLY    14      31.417 -38.876  32.749  1.00  0.00      A   
ATOM    204  CA  GLY    14      30.336 -37.447  33.877  1.00  0.00      A   
ATOM    205  HA1 GLY    14      30.292 -36.494  33.372  1.00  0.00      A   
ATOM    206  HA2 GLY    14      31.132 -37.740  34.546  1.00  0.00      A   
ATOM    207  C   GLY    14      29.087 -37.369  34.682  1.00  0.00      A   
ATOM    208  O   GLY    14      28.373 -38.386  34.889  1.00  0.00      A   
ATOM    209  N   LEU    15      28.695 -36.166  35.172  1.00  0.00      A   
ATOM    210  HN  LEU    15      29.350 -35.472  34.884  1.00  0.00      A   
ATOM    211  CA  LEU    15      27.563 -35.819  36.073  1.00  0.00      A   
ATOM    212  HA  LEU    15      27.680 -36.396  36.978  1.00  0.00      A   
ATOM    213  CB  LEU    15      27.525 -34.249  36.412  1.00  0.00      A   
ATOM    214  HB1 LEU    15      27.380 -33.659  35.481  1.00  0.00      A   
ATOM    215  HB2 LEU    15      28.487 -34.045  36.930  1.00  0.00      A   
ATOM    216  CG  LEU    15      26.271 -33.787  37.284  1.00  0.00      A   
ATOM    217  HG  LEU    15      25.913 -34.608  37.941  1.00  0.00      A   
ATOM    218  CD1 LEU    15      26.758 -32.581  38.099  1.00  0.00      A   
ATOM    219 HD11 LEU    15      26.049 -32.148  38.837  1.00  0.00      A   
ATOM    220 HD12 LEU    15      27.003 -31.760  37.392  1.00  0.00      A   
ATOM    221 HD13 LEU    15      27.699 -32.925  38.579  1.00  0.00      A   
ATOM    222  CD2 LEU    15      25.036 -33.409  36.404  1.00  0.00      A   
ATOM    223 HD21 LEU    15      24.329 -32.801  37.009  1.00  0.00      A   
ATOM    224 HD22 LEU    15      24.481 -34.291  36.018  1.00  0.00      A   
ATOM    225 HD23 LEU    15      25.356 -32.764  35.558  1.00  0.00      A   
ATOM    226  C   LEU    15      26.301 -36.351  35.521  1.00  0.00      A   
ATOM    227  O   LEU    15      25.515 -36.964  36.245  1.00  0.00      A   
ATOM    228  N   THR    16      25.962 -36.099  34.273  1.00  0.00      A   
ATOM    229  HN  THR    16      26.631 -35.514  33.822  1.00  0.00      A   
ATOM    230  CA  THR    16      24.712 -36.748  33.534  1.00  0.00      A   
ATOM    231  HA  THR    16      23.855 -36.568  34.165  1.00  0.00      A   
ATOM    232  CB  THR    16      24.543 -36.051  32.169  1.00  0.00      A   
ATOM    233  HB  THR    16      25.511 -36.116  31.628  1.00  0.00      A   
ATOM    234  OG1 THR    16      24.103 -34.782  32.357  1.00  0.00      A   
ATOM    235  HG1 THR    16      23.234 -34.780  32.766  1.00  0.00      A   
ATOM    236  CG2 THR    16      23.515 -36.794  31.346  1.00  0.00      A   
ATOM    237 HG21 THR    16      23.381 -36.299  30.360  1.00  0.00      A   
ATOM    238 HG22 THR    16      22.519 -36.948  31.813  1.00  0.00      A   
ATOM    239 HG23 THR    16      24.037 -37.743  31.100  1.00  0.00      A   
ATOM    240  C   THR    16      24.711 -38.230  33.497  1.00  0.00      A   
ATOM    241  O   THR    16      23.761 -38.844  34.006  1.00  0.00      A   
ATOM    242  N   GLY    17      25.787 -38.921  33.148  1.00  0.00      A   
ATOM    243  HN  GLY    17      26.605 -38.366  33.016  1.00  0.00      A   
ATOM    244  CA  GLY    17      25.922 -40.339  33.143  1.00  0.00      A   
ATOM    245  HA1 GLY    17      26.830 -40.607  32.624  1.00  0.00      A   
ATOM    246  HA2 GLY    17      25.038 -40.815  32.746  1.00  0.00      A   
ATOM    247  C   GLY    17      25.960 -40.974  34.550  1.00  0.00      A   
ATOM    248  O   GLY    17      25.147 -41.847  34.754  1.00  0.00      A   
ATOM    249  N   LEU    18      26.676 -40.383  35.549  1.00  0.00      A   
ATOM    250  HN  LEU    18      27.315 -39.690  35.223  1.00  0.00      A   
ATOM    251  CA  LEU    18      26.796 -40.886  36.904  1.00  0.00      A   
ATOM    252  HA  LEU    18      26.896 -41.960  36.956  1.00  0.00      A   
ATOM    253  CB  LEU    18      28.003 -40.358  37.713  1.00  0.00      A   
ATOM    254  HB1 LEU    18      27.832 -40.801  38.717  1.00  0.00      A   
ATOM    255  HB2 LEU    18      27.936 -39.249  37.710  1.00  0.00      A   
ATOM    256  CG  LEU    18      29.402 -40.821  37.283  1.00  0.00      A   
ATOM    257  HG  LEU    18      29.583 -40.603  36.209  1.00  0.00      A   
ATOM    258  CD1 LEU    18      30.461 -40.064  38.118  1.00  0.00      A   
ATOM    259 HD11 LEU    18      30.456 -40.125  39.228  1.00  0.00      A   
ATOM    260 HD12 LEU    18      30.233 -38.978  38.048  1.00  0.00      A   
ATOM    261 HD13 LEU    18      31.509 -40.328  37.863  1.00  0.00      A   
ATOM    262  CD2 LEU    18      29.607 -42.335  37.498  1.00  0.00      A   
ATOM    263 HD21 LEU    18      29.502 -42.687  38.546  1.00  0.00      A   
ATOM    264 HD22 LEU    18      30.642 -42.594  37.189  1.00  0.00      A   
ATOM    265 HD23 LEU    18      28.850 -42.847  36.866  1.00  0.00      A   
ATOM    266  C   LEU    18      25.436 -40.659  37.626  1.00  0.00      A   
ATOM    267  O   LEU    18      25.033 -41.531  38.431  1.00  0.00      A   
ATOM    268  N   SER    19      24.686 -39.540  37.424  1.00  0.00      A   
ATOM    269  HN  SER    19      25.039 -38.824  36.826  1.00  0.00      A   
ATOM    270  CA  SER    19      23.391 -39.262  38.097  1.00  0.00      A   
ATOM    271  HA  SER    19      23.563 -39.586  39.113  1.00  0.00      A   
ATOM    272  CB  SER    19      23.002 -37.787  38.036  1.00  0.00      A   
ATOM    273  HB1 SER    19      23.812 -37.276  38.598  1.00  0.00      A   
ATOM    274  HB2 SER    19      22.162 -37.561  38.727  1.00  0.00      A   
ATOM    275  OG  SER    19      22.859 -37.153  36.722  1.00  0.00      A   
ATOM    276  HG1 SER    19      23.749 -37.101  36.366  1.00  0.00      A   
ATOM    277  C   SER    19      22.343 -40.147  37.497  1.00  0.00      A   
ATOM    278  O   SER    19      21.520 -40.717  38.169  1.00  0.00      A   
ATOM    279  N   CYS    20      22.444 -40.461  36.171  1.00  0.00      A   
ATOM    280  HN  CYS    20      23.076 -40.078  35.502  1.00  0.00      A   
ATOM    281  CA  CYS    20      21.640 -41.426  35.406  1.00  0.00      A   
ATOM    282  HA  CYS    20      20.621 -41.251  35.720  1.00  0.00      A   
ATOM    283  CB  CYS    20      21.711 -41.322  33.896  1.00  0.00      A   
ATOM    284  HB1 CYS    20      21.278 -42.247  33.460  1.00  0.00      A   
ATOM    285  HB2 CYS    20      22.743 -41.259  33.491  1.00  0.00      A   
ATOM    286  SG  CYS    20      20.878 -39.875  33.290  1.00  0.00      A   
ATOM    287  HG1 CYS    20      21.803 -39.075  33.800  1.00  0.00      A   
ATOM    288  C   CYS    20      21.820 -42.853  35.822  1.00  0.00      A   
ATOM    289  O   CYS    20      20.978 -43.632  36.182  1.00  0.00      A   
ATOM    290  N   VAL    21      23.099 -43.270  35.976  1.00  0.00      A   
ATOM    291  HN  VAL    21      23.885 -42.671  35.839  1.00  0.00      A   
ATOM    292  CA  VAL    21      23.397 -44.559  36.575  1.00  0.00      A   
ATOM    293  HA  VAL    21      22.860 -45.234  35.926  1.00  0.00      A   
ATOM    294  CB  VAL    21      24.893 -44.858  36.588  1.00  0.00      A   
ATOM    295  HB  VAL    21      25.368 -43.952  37.021  1.00  0.00      A   
ATOM    296  CG1 VAL    21      25.254 -46.149  37.387  1.00  0.00      A   
ATOM    297 HG11 VAL    21      24.999 -46.079  38.466  1.00  0.00      A   
ATOM    298 HG12 VAL    21      26.331 -46.419  37.349  1.00  0.00      A   
ATOM    299 HG13 VAL    21      24.783 -47.033  36.906  1.00  0.00      A   
ATOM    300  CG2 VAL    21      25.469 -44.924  35.147  1.00  0.00      A   
ATOM    301 HG21 VAL    21      26.574 -45.024  35.192  1.00  0.00      A   
ATOM    302 HG22 VAL    21      25.152 -44.082  34.496  1.00  0.00      A   
ATOM    303 HG23 VAL    21      24.994 -45.796  34.648  1.00  0.00      A   
ATOM    304  C   VAL    21      22.926 -44.732  38.002  1.00  0.00      A   
ATOM    305  O   VAL    21      22.303 -45.757  38.284  1.00  0.00      A   
ATOM    306  N   ASP    22      23.100 -43.729  38.827  1.00  0.00      A   
ATOM    307  HN  ASP    22      23.551 -42.902  38.502  1.00  0.00      A   
ATOM    308  CA  ASP    22      22.479 -43.672  40.155  1.00  0.00      A   
ATOM    309  HA  ASP    22      22.822 -44.627  40.523  1.00  0.00      A   
ATOM    310  CB  ASP    22      22.962 -42.505  40.972  1.00  0.00      A   
ATOM    311  HB1 ASP    22      22.245 -42.331  41.803  1.00  0.00      A   
ATOM    312  HB2 ASP    22      22.937 -41.689  40.219  1.00  0.00      A   
ATOM    313  CG  ASP    22      24.379 -42.604  41.549  1.00  0.00      A   
ATOM    314  OD1 ASP    22      24.833 -41.669  42.268  1.00  0.00      A   
ATOM    315  OD2 ASP    22      25.023 -43.686  41.404  1.00  0.00      A   
ATOM    316  C   ASP    22      20.930 -43.821  40.015  1.00  0.00      A   
ATOM    317  O   ASP    22      20.381 -44.693  40.683  1.00  0.00      A   
ATOM    318  N   PHE    23      20.187 -43.046  39.184  1.00  0.00      A   
ATOM    319  HN  PHE    23      20.661 -42.386  38.606  1.00  0.00      A   
ATOM    320  CA  PHE    23      18.755 -43.093  39.053  1.00  0.00      A   
ATOM    321  HA  PHE    23      18.282 -42.931  40.010  1.00  0.00      A   
ATOM    322  CB  PHE    23      18.447 -41.974  38.055  1.00  0.00      A   
ATOM    323  HB1 PHE    23      19.122 -42.130  37.187  1.00  0.00      A   
ATOM    324  HB2 PHE    23      18.674 -40.990  38.518  1.00  0.00      A   
ATOM    325  CG  PHE    23      16.964 -41.804  37.557  1.00  0.00      A   
ATOM    326  CD1 PHE    23      16.116 -41.098  38.377  1.00  0.00      A   
ATOM    327  HD1 PHE    23      16.366 -40.818  39.389  1.00  0.00      A   
ATOM    328  CE1 PHE    23      14.852 -40.809  37.921  1.00  0.00      A   
ATOM    329  HE1 PHE    23      14.321 -40.187  38.627  1.00  0.00      A   
ATOM    330  CZ  PHE    23      14.501 -41.097  36.593  1.00  0.00      A   
ATOM    331  HZ  PHE    23      13.595 -40.741  36.125  1.00  0.00      A   
ATOM    332  CD2 PHE    23      16.546 -42.287  36.260  1.00  0.00      A   
ATOM    333  HD2 PHE    23      17.280 -42.829  35.683  1.00  0.00      A   
ATOM    334  CE2 PHE    23      15.302 -41.911  35.785  1.00  0.00      A   
ATOM    335  HE2 PHE    23      15.070 -41.950  34.731  1.00  0.00      A   
ATOM    336  C   PHE    23      18.209 -44.384  38.598  1.00  0.00      A   
ATOM    337  O   PHE    23      17.254 -44.958  39.144  1.00  0.00      A   
ATOM    338  N   PHE    24      18.835 -44.912  37.499  1.00  0.00      A   
ATOM    339  HN  PHE    24      19.616 -44.489  37.047  1.00  0.00      A   
ATOM    340  CA  PHE    24      18.376 -46.320  37.126  1.00  0.00      A   
ATOM    341  HA  PHE    24      17.315 -46.136  37.044  1.00  0.00      A   
ATOM    342  CB  PHE    24      19.042 -46.829  35.856  1.00  0.00      A   
ATOM    343  HB1 PHE    24      18.916 -47.909  35.627  1.00  0.00      A   
ATOM    344  HB2 PHE    24      20.109 -46.520  35.874  1.00  0.00      A   
ATOM    345  CG  PHE    24      18.331 -46.161  34.724  1.00  0.00      A   
ATOM    346  CD1 PHE    24      16.946 -46.313  34.517  1.00  0.00      A   
ATOM    347  HD1 PHE    24      16.369 -47.074  35.021  1.00  0.00      A   
ATOM    348  CE1 PHE    24      16.338 -45.543  33.605  1.00  0.00      A   
ATOM    349  HE1 PHE    24      15.271 -45.612  33.448  1.00  0.00      A   
ATOM    350  CZ  PHE    24      17.030 -44.578  32.860  1.00  0.00      A   
ATOM    351  HZ  PHE    24      16.454 -44.101  32.080  1.00  0.00      A   
ATOM    352  CD2 PHE    24      19.074 -45.276  33.931  1.00  0.00      A   
ATOM    353  HD2 PHE    24      20.139 -45.124  34.018  1.00  0.00      A   
ATOM    354  CE2 PHE    24      18.434 -44.430  32.975  1.00  0.00      A   
ATOM    355  HE2 PHE    24      19.000 -43.799  32.306  1.00  0.00      A   
ATOM    356  C   PHE    24      18.623 -47.465  38.146  1.00  0.00      A   
ATOM    357  O   PHE    24      17.751 -48.324  38.270  1.00  0.00      A   
ATOM    358  N   LEU    25      19.769 -47.449  38.803  1.00  0.00      A   
ATOM    359  HN  LEU    25      20.424 -46.704  38.702  1.00  0.00      A   
ATOM    360  CA  LEU    25      19.976 -48.331  39.942  1.00  0.00      A   
ATOM    361  HA  LEU    25      19.712 -49.306  39.560  1.00  0.00      A   
ATOM    362  CB  LEU    25      21.409 -48.286  40.445  1.00  0.00      A   
ATOM    363  HB1 LEU    25      21.650 -48.983  41.276  1.00  0.00      A   
ATOM    364  HB2 LEU    25      21.717 -47.320  40.899  1.00  0.00      A   
ATOM    365  CG  LEU    25      22.529 -48.716  39.425  1.00  0.00      A   
ATOM    366  HG  LEU    25      22.381 -48.087  38.521  1.00  0.00      A   
ATOM    367  CD1 LEU    25      23.944 -48.574  39.958  1.00  0.00      A   
ATOM    368 HD11 LEU    25      24.725 -48.803  39.202  1.00  0.00      A   
ATOM    369 HD12 LEU    25      24.164 -49.167  40.872  1.00  0.00      A   
ATOM    370 HD13 LEU    25      24.094 -47.512  40.247  1.00  0.00      A   
ATOM    371  CD2 LEU    25      22.307 -50.149  39.056  1.00  0.00      A   
ATOM    372 HD21 LEU    25      23.109 -50.544  38.396  1.00  0.00      A   
ATOM    373 HD22 LEU    25      21.398 -50.296  38.434  1.00  0.00      A   
ATOM    374 HD23 LEU    25      22.222 -50.852  39.912  1.00  0.00      A   
ATOM    375  C   LEU    25      19.058 -48.149  41.149  1.00  0.00      A   
ATOM    376  O   LEU    25      18.603 -49.136  41.663  1.00  0.00      A   
ATOM    377  N   ALA    26      18.692 -46.931  41.618  1.00  0.00      A   
ATOM    378  HN  ALA    26      19.166 -46.198  41.137  1.00  0.00      A   
ATOM    379  CA  ALA    26      17.666 -46.749  42.636  1.00  0.00      A   
ATOM    380  HA  ALA    26      17.982 -47.302  43.509  1.00  0.00      A   
ATOM    381  CB  ALA    26      17.611 -45.248  42.883  1.00  0.00      A   
ATOM    382  HB1 ALA    26      18.550 -44.959  43.400  1.00  0.00      A   
ATOM    383  HB2 ALA    26      16.730 -44.917  43.475  1.00  0.00      A   
ATOM    384  HB3 ALA    26      17.549 -44.680  41.930  1.00  0.00      A   
ATOM    385  C   ALA    26      16.306 -47.251  42.186  1.00  0.00      A   
ATOM    386  O   ALA    26      15.567 -47.831  43.013  1.00  0.00      A   
ATOM    387  N   ARG    27      16.093 -47.175  40.878  1.00  0.00      A   
ATOM    388  HN  ARG    27      16.787 -46.705  40.338  1.00  0.00      A   
ATOM    389  CA  ARG    27      14.903 -47.612  40.219  1.00  0.00      A   
ATOM    390  HA  ARG    27      14.048 -47.625  40.878  1.00  0.00      A   
ATOM    391  CB  ARG    27      14.727 -46.718  38.944  1.00  0.00      A   
ATOM    392  HB1 ARG    27      13.975 -47.146  38.248  1.00  0.00      A   
ATOM    393  HB2 ARG    27      15.668 -46.866  38.373  1.00  0.00      A   
ATOM    394  CG  ARG    27      14.404 -45.246  39.211  1.00  0.00      A   
ATOM    395  HG1 ARG    27      14.640 -44.654  38.301  1.00  0.00      A   
ATOM    396  HG2 ARG    27      15.004 -44.803  40.035  1.00  0.00      A   
ATOM    397  CD  ARG    27      12.878 -44.823  39.384  1.00  0.00      A   
ATOM    398  HD1 ARG    27      12.497 -45.427  40.235  1.00  0.00      A   
ATOM    399  HD2 ARG    27      12.365 -45.031  38.421  1.00  0.00      A   
ATOM    400  NE  ARG    27      12.871 -43.347  39.701  1.00  0.00      A   
ATOM    401  HE  ARG    27      12.369 -42.684  39.147  1.00  0.00      A   
ATOM    402  CZ  ARG    27      13.151 -42.873  40.908  1.00  0.00      A   
ATOM    403  NH1 ARG    27      13.607 -43.548  41.938  1.00  0.00      A   
ATOM    404 HH11 ARG    27      13.618 -44.546  41.889  1.00  0.00      A   
ATOM    405 HH12 ARG    27      13.808 -42.973  42.731  1.00  0.00      A   
ATOM    406  NH2 ARG    27      12.962 -41.589  41.160  1.00  0.00      A   
ATOM    407 HH21 ARG    27      13.420 -41.180  41.949  1.00  0.00      A   
ATOM    408 HH22 ARG    27      12.627 -40.968  40.452  1.00  0.00      A   
ATOM    409  C   ARG    27      15.124 -49.125  39.794  1.00  0.00      A   
ATOM    410  O   ARG    27      14.197 -49.632  39.178  1.00  0.00      A   
ATOM    411  N   GLY    28      16.256 -49.837  40.170  1.00  0.00      A   
ATOM    412  HN  GLY    28      17.109 -49.360  40.365  1.00  0.00      A   
ATOM    413  CA  GLY    28      16.477 -51.256  39.957  1.00  0.00      A   
ATOM    414  HA1 GLY    28      15.614 -51.829  40.263  1.00  0.00      A   
ATOM    415  HA2 GLY    28      17.424 -51.460  40.434  1.00  0.00      A   
ATOM    416  C   GLY    28      16.653 -51.691  38.499  1.00  0.00      A   
ATOM    417  O   GLY    28      16.459 -52.895  38.151  1.00  0.00      A   
ATOM    418  N   VAL    29      16.967 -50.756  37.522  1.00  0.00      A   
ATOM    419  HN  VAL    29      17.158 -49.826  37.826  1.00  0.00      A   
ATOM    420  CA  VAL    29      17.383 -51.127  36.224  1.00  0.00      A   
ATOM    421  HA  VAL    29      17.214 -52.156  35.944  1.00  0.00      A   
ATOM    422  CB  VAL    29      16.909 -50.139  35.158  1.00  0.00      A   
ATOM    423  HB  VAL    29      16.903 -49.134  35.632  1.00  0.00      A   
ATOM    424  CG1 VAL    29      17.723 -50.241  33.847  1.00  0.00      A   
ATOM    425 HG11 VAL    29      18.746 -49.845  34.021  1.00  0.00      A   
ATOM    426 HG12 VAL    29      17.466 -49.605  32.973  1.00  0.00      A   
ATOM    427 HG13 VAL    29      17.852 -51.286  33.494  1.00  0.00      A   
ATOM    428  CG2 VAL    29      15.521 -50.569  34.818  1.00  0.00      A   
ATOM    429 HG21 VAL    29      15.314 -49.980  33.899  1.00  0.00      A   
ATOM    430 HG22 VAL    29      14.852 -50.418  35.692  1.00  0.00      A   
ATOM    431 HG23 VAL    29      15.529 -51.640  34.523  1.00  0.00      A   
ATOM    432  C   VAL    29      18.875 -51.091  36.376  1.00  0.00      A   
ATOM    433  O   VAL    29      19.473 -50.299  37.084  1.00  0.00      A   
ATOM    434  N   THR    30      19.587 -52.057  35.783  1.00  0.00      A   
ATOM    435  HN  THR    30      19.117 -52.820  35.347  1.00  0.00      A   
ATOM    436  CA  THR    30      21.062 -52.103  35.788  1.00  0.00      A   
ATOM    437  HA  THR    30      21.344 -51.372  36.532  1.00  0.00      A   
ATOM    438  CB  THR    30      21.809 -53.420  36.148  1.00  0.00      A   
ATOM    439  HB  THR    30      21.626 -54.101  35.289  1.00  0.00      A   
ATOM    440  OG1 THR    30      21.271 -53.937  37.383  1.00  0.00      A   
ATOM    441  HG1 THR    30      20.328 -54.001  37.213  1.00  0.00      A   
ATOM    442  CG2 THR    30      23.306 -53.052  36.319  1.00  0.00      A   
ATOM    443 HG21 THR    30      23.724 -52.731  35.341  1.00  0.00      A   
ATOM    444 HG22 THR    30      23.772 -53.978  36.720  1.00  0.00      A   
ATOM    445 HG23 THR    30      23.326 -52.270  37.107  1.00  0.00      A   
ATOM    446  C   THR    30      21.487 -51.543  34.429  1.00  0.00      A   
ATOM    447  O   THR    30      21.387 -52.317  33.449  1.00  0.00      A   
ATOM    448  N   PRO    31      21.892 -50.332  34.241  1.00  0.00      A   
ATOM    449  CD  PRO    31      22.009 -49.228  35.172  1.00  0.00      A   
ATOM    450  HD1 PRO    31      22.268 -49.684  36.152  1.00  0.00      A   
ATOM    451  HD2 PRO    31      21.068 -48.638  35.178  1.00  0.00      A   
ATOM    452  CA  PRO    31      22.274 -49.833  32.885  1.00  0.00      A   
ATOM    453  HA  PRO    31      21.500 -49.981  32.147  1.00  0.00      A   
ATOM    454  CB  PRO    31      22.620 -48.338  33.118  1.00  0.00      A   
ATOM    455  HB1 PRO    31      21.726 -47.687  33.012  1.00  0.00      A   
ATOM    456  HB2 PRO    31      23.325 -48.023  32.319  1.00  0.00      A   
ATOM    457  CG  PRO    31      23.167 -48.287  34.582  1.00  0.00      A   
ATOM    458  HG1 PRO    31      24.226 -48.604  34.693  1.00  0.00      A   
ATOM    459  HG2 PRO    31      23.118 -47.291  35.072  1.00  0.00      A   
ATOM    460  C   PRO    31      23.474 -50.612  32.351  1.00  0.00      A   
ATOM    461  O   PRO    31      24.172 -51.312  33.083  1.00  0.00      A   
ATOM    462  N   ARG    32      23.817 -50.225  31.079  1.00  0.00      A   
ATOM    463  HN  ARG    32      23.151 -49.715  30.539  1.00  0.00      A   
ATOM    464  CA  ARG    32      25.032 -50.559  30.331  1.00  0.00      A   
ATOM    465  HA  ARG    32      25.738 -51.165  30.879  1.00  0.00      A   
ATOM    466  CB  ARG    32      24.768 -51.248  28.944  1.00  0.00      A   
ATOM    467  HB1 ARG    32      25.649 -51.796  28.550  1.00  0.00      A   
ATOM    468  HB2 ARG    32      24.511 -50.542  28.125  1.00  0.00      A   
ATOM    469  CG  ARG    32      23.578 -52.324  29.014  1.00  0.00      A   
ATOM    470  HG1 ARG    32      22.719 -51.630  28.889  1.00  0.00      A   
ATOM    471  HG2 ARG    32      23.543 -52.742  30.042  1.00  0.00      A   
ATOM    472  CD  ARG    32      23.464 -53.385  27.868  1.00  0.00      A   
ATOM    473  HD1 ARG    32      23.621 -52.851  26.906  1.00  0.00      A   
ATOM    474  HD2 ARG    32      22.485 -53.909  27.908  1.00  0.00      A   
ATOM    475  NE  ARG    32      24.621 -54.363  27.962  1.00  0.00      A   
ATOM    476  HE  ARG    32      24.930 -54.666  28.864  1.00  0.00      A   
ATOM    477  CZ  ARG    32      24.914 -55.194  26.924  1.00  0.00      A   
ATOM    478  NH1 ARG    32      24.330 -55.189  25.758  1.00  0.00      A   
ATOM    479 HH11 ARG    32      23.604 -54.570  25.458  1.00  0.00      A   
ATOM    480 HH12 ARG    32      24.733 -55.784  25.062  1.00  0.00      A   
ATOM    481  NH2 ARG    32      25.937 -56.069  27.190  1.00  0.00      A   
ATOM    482 HH21 ARG    32      26.382 -56.123  28.084  1.00  0.00      A   
ATOM    483 HH22 ARG    32      26.501 -56.387  26.427  1.00  0.00      A   
ATOM    484  C   ARG    32      25.587 -49.169  30.022  1.00  0.00      A   
ATOM    485  O   ARG    32      24.767 -48.327  29.642  1.00  0.00      A   
ATOM    486  N   VAL    33      26.872 -48.802  30.123  1.00  0.00      A   
ATOM    487  HN  VAL    33      27.511 -49.537  30.337  1.00  0.00      A   
ATOM    488  CA  VAL    33      27.435 -47.418  30.173  1.00  0.00      A   
ATOM    489  HA  VAL    33      26.651 -46.741  29.869  1.00  0.00      A   
ATOM    490  CB  VAL    33      27.709 -47.005  31.585  1.00  0.00      A   
ATOM    491  HB  VAL    33      28.318 -47.835  32.002  1.00  0.00      A   
ATOM    492  CG1 VAL    33      28.433 -45.707  31.732  1.00  0.00      A   
ATOM    493 HG11 VAL    33      28.612 -45.514  32.811  1.00  0.00      A   
ATOM    494 HG12 VAL    33      27.734 -44.945  31.326  1.00  0.00      A   
ATOM    495 HG13 VAL    33      29.425 -45.627  31.238  1.00  0.00      A   
ATOM    496  CG2 VAL    33      26.331 -46.968  32.324  1.00  0.00      A   
ATOM    497 HG21 VAL    33      25.706 -47.884  32.399  1.00  0.00      A   
ATOM    498 HG22 VAL    33      25.675 -46.142  31.976  1.00  0.00      A   
ATOM    499 HG23 VAL    33      26.477 -46.740  33.402  1.00  0.00      A   
ATOM    500  C   VAL    33      28.607 -47.276  29.304  1.00  0.00      A   
ATOM    501  O   VAL    33      29.572 -48.038  29.384  1.00  0.00      A   
ATOM    502  N   MET    34      28.598 -46.353  28.299  1.00  0.00      A   
ATOM    503  HN  MET    34      27.888 -45.657  28.227  1.00  0.00      A   
ATOM    504  CA  MET    34      29.672 -46.389  27.323  1.00  0.00      A   
ATOM    505  HA  MET    34      30.600 -46.770  27.722  1.00  0.00      A   
ATOM    506  CB  MET    34      29.200 -47.197  26.106  1.00  0.00      A   
ATOM    507  HB1 MET    34      29.275 -48.301  26.202  1.00  0.00      A   
ATOM    508  HB2 MET    34      29.960 -47.028  25.314  1.00  0.00      A   
ATOM    509  CG  MET    34      27.814 -46.872  25.521  1.00  0.00      A   
ATOM    510  HG1 MET    34      27.714 -45.768  25.456  1.00  0.00      A   
ATOM    511  HG2 MET    34      27.028 -47.284  26.189  1.00  0.00      A   
ATOM    512  SD  MET    34      27.642 -47.591  23.900  1.00  0.00      A   
ATOM    513  CE  MET    34      26.663 -46.373  23.014  1.00  0.00      A   
ATOM    514  HE1 MET    34      26.622 -46.578  21.922  1.00  0.00      A   
ATOM    515  HE2 MET    34      27.097 -45.361  23.167  1.00  0.00      A   
ATOM    516  HE3 MET    34      25.623 -46.354  23.402  1.00  0.00      A   
ATOM    517  C   MET    34      30.039 -44.936  26.938  1.00  0.00      A   
ATOM    518  O   MET    34      29.194 -44.058  26.801  1.00  0.00      A   
ATOM    519  N   ASP    35      31.353 -44.666  26.843  1.00  0.00      A   
ATOM    520  HN  ASP    35      32.029 -45.336  27.140  1.00  0.00      A   
ATOM    521  CA  ASP    35      31.839 -43.377  26.342  1.00  0.00      A   
ATOM    522  HA  ASP    35      31.037 -42.850  25.845  1.00  0.00      A   
ATOM    523  CB  ASP    35      32.385 -42.748  27.628  1.00  0.00      A   
ATOM    524  HB1 ASP    35      33.199 -43.452  27.904  1.00  0.00      A   
ATOM    525  HB2 ASP    35      31.564 -42.873  28.366  1.00  0.00      A   
ATOM    526  CG  ASP    35      32.742 -41.290  27.641  1.00  0.00      A   
ATOM    527  OD1 ASP    35      32.316 -40.537  28.573  1.00  0.00      A   
ATOM    528  OD2 ASP    35      33.619 -40.910  26.827  1.00  0.00      A   
ATOM    529  C   ASP    35      32.858 -43.620  25.239  1.00  0.00      A   
ATOM    530  O   ASP    35      33.298 -44.703  25.012  1.00  0.00      A   
ATOM    531  N   THR    36      33.205 -42.557  24.525  1.00  0.00      A   
ATOM    532  HN  THR    36      33.001 -41.653  24.895  1.00  0.00      A   
ATOM    533  CA  THR    36      34.032 -42.593  23.309  1.00  0.00      A   
ATOM    534  HA  THR    36      33.977 -43.505  22.733  1.00  0.00      A   
ATOM    535  CB  THR    36      33.637 -41.441  22.399  1.00  0.00      A   
ATOM    536  HB  THR    36      32.531 -41.329  22.380  1.00  0.00      A   
ATOM    537  OG1 THR    36      33.914 -41.692  20.949  1.00  0.00      A   
ATOM    538  HG1 THR    36      33.405 -40.982  20.552  1.00  0.00      A   
ATOM    539  CG2 THR    36      34.220 -40.042  22.724  1.00  0.00      A   
ATOM    540 HG21 THR    36      35.330 -39.993  22.726  1.00  0.00      A   
ATOM    541 HG22 THR    36      33.912 -39.635  23.711  1.00  0.00      A   
ATOM    542 HG23 THR    36      33.770 -39.325  22.004  1.00  0.00      A   
ATOM    543  C   THR    36      35.524 -42.514  23.685  1.00  0.00      A   
ATOM    544  O   THR    36      36.398 -42.843  22.934  1.00  0.00      A   
ATOM    545  N   ARG    37      35.822 -42.162  24.957  1.00  0.00      A   
ATOM    546  HN  ARG    37      35.100 -41.864  25.576  1.00  0.00      A   
ATOM    547  CA  ARG    37      37.139 -42.071  25.498  1.00  0.00      A   
ATOM    548  HA  ARG    37      37.760 -41.754  24.673  1.00  0.00      A   
ATOM    549  CB  ARG    37      37.061 -41.025  26.586  1.00  0.00      A   
ATOM    550  HB1 ARG    37      38.022 -40.937  27.137  1.00  0.00      A   
ATOM    551  HB2 ARG    37      36.258 -41.434  27.236  1.00  0.00      A   
ATOM    552  CG  ARG    37      36.794 -39.600  26.157  1.00  0.00      A   
ATOM    553  HG1 ARG    37      35.867 -39.554  25.547  1.00  0.00      A   
ATOM    554  HG2 ARG    37      37.530 -39.300  25.381  1.00  0.00      A   
ATOM    555  CD  ARG    37      36.680 -38.605  27.325  1.00  0.00      A   
ATOM    556  HD1 ARG    37      36.710 -37.546  26.990  1.00  0.00      A   
ATOM    557  HD2 ARG    37      37.588 -38.798  27.935  1.00  0.00      A   
ATOM    558  NE  ARG    37      35.419 -38.878  28.020  1.00  0.00      A   
ATOM    559  HE  ARG    37      34.812 -39.556  27.604  1.00  0.00      A   
ATOM    560  CZ  ARG    37      34.918 -38.202  29.008  1.00  0.00      A   
ATOM    561  NH1 ARG    37      35.585 -37.264  29.589  1.00  0.00      A   
ATOM    562 HH11 ARG    37      36.513 -37.011  29.316  1.00  0.00      A   
ATOM    563 HH12 ARG    37      35.011 -36.494  29.869  1.00  0.00      A   
ATOM    564  NH2 ARG    37      33.683 -38.412  29.340  1.00  0.00      A   
ATOM    565 HH21 ARG    37      33.345 -39.317  29.084  1.00  0.00      A   
ATOM    566 HH22 ARG    37      33.474 -38.039  30.244  1.00  0.00      A   
ATOM    567  C   ARG    37      37.773 -43.269  26.041  1.00  0.00      A   
ATOM    568  O   ARG    37      37.093 -44.226  26.442  1.00  0.00      A   
ATOM    569  N   MET    38      39.101 -43.453  25.991  1.00  0.00      A   
ATOM    570  HN  MET    38      39.752 -42.904  25.472  1.00  0.00      A   
ATOM    571  CA  MET    38      39.759 -44.599  26.635  1.00  0.00      A   
ATOM    572  HA  MET    38      39.146 -45.454  26.392  1.00  0.00      A   
ATOM    573  CB  MET    38      41.215 -44.692  25.978  1.00  0.00      A   
ATOM    574  HB1 MET    38      41.860 -45.459  26.456  1.00  0.00      A   
ATOM    575  HB2 MET    38      41.768 -43.732  26.070  1.00  0.00      A   
ATOM    576  CG  MET    38      41.167 -45.173  24.458  1.00  0.00      A   
ATOM    577  HG1 MET    38      42.233 -45.049  24.168  1.00  0.00      A   
ATOM    578  HG2 MET    38      40.473 -44.604  23.803  1.00  0.00      A   
ATOM    579  SD  MET    38      40.715 -46.897  24.458  1.00  0.00      A   
ATOM    580  CE  MET    38      40.758 -47.105  22.632  1.00  0.00      A   
ATOM    581  HE1 MET    38      41.704 -46.896  22.089  1.00  0.00      A   
ATOM    582  HE2 MET    38      39.954 -46.582  22.071  1.00  0.00      A   
ATOM    583  HE3 MET    38      40.529 -48.192  22.631  1.00  0.00      A   
ATOM    584  C   MET    38      39.805 -44.513  28.166  1.00  0.00      A   
ATOM    585  O   MET    38      40.085 -45.494  28.923  1.00  0.00      A   
ATOM    586  N   THR    39      39.721 -43.286  28.685  1.00  0.00      A   
ATOM    587  HN  THR    39      39.566 -42.467  28.138  1.00  0.00      A   
ATOM    588  CA  THR    39      39.822 -43.012  30.082  1.00  0.00      A   
ATOM    589  HA  THR    39      39.429 -43.824  30.678  1.00  0.00      A   
ATOM    590  CB  THR    39      41.122 -42.539  30.625  1.00  0.00      A   
ATOM    591  HB  THR    39      41.567 -41.658  30.114  1.00  0.00      A   
ATOM    592  OG1 THR    39      42.040 -43.591  30.618  1.00  0.00      A   
ATOM    593  HG1 THR    39      42.208 -43.801  29.696  1.00  0.00      A   
ATOM    594  CG2 THR    39      40.919 -42.188  32.141  1.00  0.00      A   
ATOM    595 HG21 THR    39      41.868 -41.953  32.668  1.00  0.00      A   
ATOM    596 HG22 THR    39      40.462 -42.989  32.760  1.00  0.00      A   
ATOM    597 HG23 THR    39      40.401 -41.208  32.202  1.00  0.00      A   
ATOM    598  C   THR    39      38.826 -41.898  30.280  1.00  0.00      A   
ATOM    599  O   THR    39      39.150 -40.760  29.981  1.00  0.00      A   
ATOM    600  N   PRO    40      37.566 -42.056  30.632  1.00  0.00      A   
ATOM    601  CD  PRO    40      36.688 -43.001  29.969  1.00  0.00      A   
ATOM    602  HD1 PRO    40      36.543 -43.932  30.558  1.00  0.00      A   
ATOM    603  HD2 PRO    40      37.033 -43.141  28.922  1.00  0.00      A   
ATOM    604  CA  PRO    40      36.800 -40.871  31.052  1.00  0.00      A   
ATOM    605  HA  PRO    40      36.894 -39.956  30.487  1.00  0.00      A   
ATOM    606  CB  PRO    40      35.370 -41.436  31.178  1.00  0.00      A   
ATOM    607  HB1 PRO    40      34.650 -40.610  30.993  1.00  0.00      A   
ATOM    608  HB2 PRO    40      35.106 -42.002  32.096  1.00  0.00      A   
ATOM    609  CG  PRO    40      35.327 -42.327  29.960  1.00  0.00      A   
ATOM    610  HG1 PRO    40      34.474 -43.039  29.987  1.00  0.00      A   
ATOM    611  HG2 PRO    40      35.284 -41.595  29.126  1.00  0.00      A   
ATOM    612  C   PRO    40      37.134 -40.626  32.516  1.00  0.00      A   
ATOM    613  O   PRO    40      37.170 -41.589  33.328  1.00  0.00      A   
ATOM    614  N   PRO    41      37.429 -39.440  32.967  1.00  0.00      A   
ATOM    615  CD  PRO    41      37.972 -38.337  32.131  1.00  0.00      A   
ATOM    616  HD1 PRO    41      37.251 -37.866  31.429  1.00  0.00      A   
ATOM    617  HD2 PRO    41      38.892 -38.669  31.605  1.00  0.00      A   
ATOM    618  CA  PRO    41      37.181 -38.951  34.307  1.00  0.00      A   
ATOM    619  HA  PRO    41      37.963 -39.388  34.910  1.00  0.00      A   
ATOM    620  CB  PRO    41      37.332 -37.452  34.321  1.00  0.00      A   
ATOM    621  HB1 PRO    41      37.852 -37.140  35.252  1.00  0.00      A   
ATOM    622  HB2 PRO    41      36.375 -36.915  34.146  1.00  0.00      A   
ATOM    623  CG  PRO    41      38.223 -37.107  33.083  1.00  0.00      A   
ATOM    624  HG1 PRO    41      37.886 -36.205  32.530  1.00  0.00      A   
ATOM    625  HG2 PRO    41      39.304 -37.140  33.337  1.00  0.00      A   
ATOM    626  C   PRO    41      35.907 -39.456  34.985  1.00  0.00      A   
ATOM    627  O   PRO    41      34.760 -39.219  34.486  1.00  0.00      A   
ATOM    628  N   GLY    42      36.052 -40.148  36.089  1.00  0.00      A   
ATOM    629  HN  GLY    42      36.963 -40.476  36.328  1.00  0.00      A   
ATOM    630  CA  GLY    42      35.083 -40.559  37.091  1.00  0.00      A   
ATOM    631  HA1 GLY    42      34.144 -40.045  36.949  1.00  0.00      A   
ATOM    632  HA2 GLY    42      35.546 -40.507  38.065  1.00  0.00      A   
ATOM    633  C   GLY    42      34.747 -42.044  36.745  1.00  0.00      A   
ATOM    634  O   GLY    42      33.767 -42.557  37.308  1.00  0.00      A   
ATOM    635  N   LEU    43      35.430 -42.744  35.777  1.00  0.00      A   
ATOM    636  HN  LEU    43      36.149 -42.296  35.251  1.00  0.00      A   
ATOM    637  CA  LEU    43      35.130 -44.115  35.358  1.00  0.00      A   
ATOM    638  HA  LEU    43      34.123 -44.236  34.987  1.00  0.00      A   
ATOM    639  CB  LEU    43      36.047 -44.382  34.190  1.00  0.00      A   
ATOM    640  HB1 LEU    43      37.072 -44.014  34.412  1.00  0.00      A   
ATOM    641  HB2 LEU    43      35.580 -43.832  33.346  1.00  0.00      A   
ATOM    642  CG  LEU    43      36.082 -45.884  33.724  1.00  0.00      A   
ATOM    643  HG  LEU    43      36.523 -46.561  34.487  1.00  0.00      A   
ATOM    644  CD1 LEU    43      34.716 -46.355  33.095  1.00  0.00      A   
ATOM    645 HD11 LEU    43      34.672 -47.432  32.823  1.00  0.00      A   
ATOM    646 HD12 LEU    43      34.617 -45.810  32.132  1.00  0.00      A   
ATOM    647 HD13 LEU    43      33.820 -46.205  33.734  1.00  0.00      A   
ATOM    648  CD2 LEU    43      37.131 -46.099  32.552  1.00  0.00      A   
ATOM    649 HD21 LEU    43      38.164 -45.808  32.839  1.00  0.00      A   
ATOM    650 HD22 LEU    43      36.789 -45.434  31.730  1.00  0.00      A   
ATOM    651 HD23 LEU    43      37.043 -47.182  32.321  1.00  0.00      A   
ATOM    652  C   LEU    43      35.326 -45.166  36.395  1.00  0.00      A   
ATOM    653  O   LEU    43      34.720 -46.283  36.395  1.00  0.00      A   
ATOM    654  N   ASP    44      36.086 -44.859  37.483  1.00  0.00      A   
ATOM    655  HN  ASP    44      36.615 -44.014  37.505  1.00  0.00      A   
ATOM    656  CA  ASP    44      36.368 -45.608  38.651  1.00  0.00      A   
ATOM    657  HA  ASP    44      36.147 -46.656  38.511  1.00  0.00      A   
ATOM    658  CB  ASP    44      37.770 -45.482  38.999  1.00  0.00      A   
ATOM    659  HB1 ASP    44      38.353 -45.953  38.178  1.00  0.00      A   
ATOM    660  HB2 ASP    44      37.989 -46.083  39.908  1.00  0.00      A   
ATOM    661  CG  ASP    44      38.303 -44.145  39.200  1.00  0.00      A   
ATOM    662  OD1 ASP    44      39.519 -44.032  39.563  1.00  0.00      A   
ATOM    663  OD2 ASP    44      37.594 -43.095  39.076  1.00  0.00      A   
ATOM    664  C   ASP    44      35.378 -45.218  39.746  1.00  0.00      A   
ATOM    665  O   ASP    44      35.410 -45.725  40.832  1.00  0.00      A   
ATOM    666  N   LYS    45      34.443 -44.332  39.426  1.00  0.00      A   
ATOM    667  HN  LYS    45      34.401 -43.673  38.679  1.00  0.00      A   
ATOM    668  CA  LYS    45      33.389 -44.077  40.368  1.00  0.00      A   
ATOM    669  HA  LYS    45      33.635 -44.334  41.387  1.00  0.00      A   
ATOM    670  CB  LYS    45      33.180 -42.561  40.426  1.00  0.00      A   
ATOM    671  HB1 LYS    45      32.292 -42.426  41.079  1.00  0.00      A   
ATOM    672  HB2 LYS    45      32.829 -42.289  39.408  1.00  0.00      A   
ATOM    673  CG  LYS    45      34.344 -41.698  40.898  1.00  0.00      A   
ATOM    674  HG1 LYS    45      34.156 -40.618  40.718  1.00  0.00      A   
ATOM    675  HG2 LYS    45      35.285 -41.915  40.349  1.00  0.00      A   
ATOM    676  CD  LYS    45      34.384 -41.849  42.450  1.00  0.00      A   
ATOM    677  HD1 LYS    45      34.525 -42.929  42.669  1.00  0.00      A   
ATOM    678  HD2 LYS    45      33.453 -41.594  42.998  1.00  0.00      A   
ATOM    679  CE  LYS    45      35.564 -41.029  43.129  1.00  0.00      A   
ATOM    680  HE1 LYS    45      35.083 -40.138  43.587  1.00  0.00      A   
ATOM    681  HE2 LYS    45      36.355 -40.758  42.398  1.00  0.00      A   
ATOM    682  NZ  LYS    45      36.187 -41.704  44.278  1.00  0.00      A   
ATOM    683  HZ1 LYS    45      36.880 -41.112  44.780  1.00  0.00      A   
ATOM    684  HZ2 LYS    45      36.687 -42.518  43.866  1.00  0.00      A   
ATOM    685  HZ3 LYS    45      35.607 -42.045  45.070  1.00  0.00      A   
ATOM    686  C   LYS    45      32.134 -44.804  39.926  1.00  0.00      A   
ATOM    687  O   LYS    45      31.131 -44.798  40.664  1.00  0.00      A   
ATOM    688  N   LEU    46      32.207 -45.482  38.798  1.00  0.00      A   
ATOM    689  HN  LEU    46      33.090 -45.385  38.345  1.00  0.00      A   
ATOM    690  CA  LEU    46      31.097 -46.317  38.243  1.00  0.00      A   
ATOM    691  HA  LEU    46      30.259 -45.640  38.321  1.00  0.00      A   
ATOM    692  CB  LEU    46      31.386 -46.428  36.708  1.00  0.00      A   
ATOM    693  HB1 LEU    46      32.303 -47.017  36.492  1.00  0.00      A   
ATOM    694  HB2 LEU    46      31.722 -45.415  36.400  1.00  0.00      A   
ATOM    695  CG  LEU    46      30.263 -47.056  35.893  1.00  0.00      A   
ATOM    696  HG  LEU    46      30.038 -48.040  36.358  1.00  0.00      A   
ATOM    697  CD1 LEU    46      29.004 -46.154  35.744  1.00  0.00      A   
ATOM    698 HD11 LEU    46      29.201 -45.232  35.156  1.00  0.00      A   
ATOM    699 HD12 LEU    46      28.682 -45.819  36.753  1.00  0.00      A   
ATOM    700 HD13 LEU    46      28.255 -46.715  35.145  1.00  0.00      A   
ATOM    701  CD2 LEU    46      30.793 -47.293  34.474  1.00  0.00      A   
ATOM    702 HD21 LEU    46      30.125 -47.798  33.743  1.00  0.00      A   
ATOM    703 HD22 LEU    46      31.693 -47.940  34.404  1.00  0.00      A   
ATOM    704 HD23 LEU    46      31.022 -46.297  34.039  1.00  0.00      A   
ATOM    705  C   LEU    46      30.897 -47.640  38.967  1.00  0.00      A   
ATOM    706  O   LEU    46      31.818 -48.414  38.789  1.00  0.00      A   
ATOM    707  N   PRO    47      29.865 -47.955  39.793  1.00  0.00      A   
ATOM    708  CD  PRO    47      28.683 -47.134  39.871  1.00  0.00      A   
ATOM    709  HD1 PRO    47      28.152 -47.179  38.896  1.00  0.00      A   
ATOM    710  HD2 PRO    47      29.160 -46.164  40.127  1.00  0.00      A   
ATOM    711  CA  PRO    47      29.733 -49.214  40.377  1.00  0.00      A   
ATOM    712  HA  PRO    47      30.407 -49.304  41.216  1.00  0.00      A   
ATOM    713  CB  PRO    47      28.164 -49.243  40.861  1.00  0.00      A   
ATOM    714  HB1 PRO    47      28.066 -49.707  41.866  1.00  0.00      A   
ATOM    715  HB2 PRO    47      27.534 -49.807  40.140  1.00  0.00      A   
ATOM    716  CG  PRO    47      27.872 -47.753  40.972  1.00  0.00      A   
ATOM    717  HG1 PRO    47      26.768 -47.631  40.986  1.00  0.00      A   
ATOM    718  HG2 PRO    47      28.162 -47.409  41.988  1.00  0.00      A   
ATOM    719  C   PRO    47      30.117 -50.463  39.585  1.00  0.00      A   
ATOM    720  O   PRO    47      29.561 -50.620  38.501  1.00  0.00      A   
ATOM    721  N   GLU    48      30.989 -51.316  40.207  1.00  0.00      A   
ATOM    722  HN  GLU    48      31.456 -50.994  41.027  1.00  0.00      A   
ATOM    723  CA  GLU    48      31.418 -52.666  39.665  1.00  0.00      A   
ATOM    724  HA  GLU    48      32.295 -52.386  39.100  1.00  0.00      A   
ATOM    725  CB  GLU    48      31.895 -53.514  40.928  1.00  0.00      A   
ATOM    726  HB1 GLU    48      31.158 -53.273  41.725  1.00  0.00      A   
ATOM    727  HB2 GLU    48      32.828 -52.999  41.241  1.00  0.00      A   
ATOM    728  CG  GLU    48      31.894 -55.061  40.833  1.00  0.00      A   
ATOM    729  HG1 GLU    48      32.578 -55.307  39.994  1.00  0.00      A   
ATOM    730  HG2 GLU    48      30.836 -55.375  40.706  1.00  0.00      A   
ATOM    731  CD  GLU    48      32.443 -55.624  42.125  1.00  0.00      A   
ATOM    732  OE1 GLU    48      31.670 -56.440  42.695  1.00  0.00      A   
ATOM    733  OE2 GLU    48      33.547 -55.308  42.632  1.00  0.00      A   
ATOM    734  C   GLU    48      30.471 -53.499  38.760  1.00  0.00      A   
ATOM    735  O   GLU    48      30.935 -53.898  37.695  1.00  0.00      A   
ATOM    736  N   ALA    49      29.230 -53.816  39.179  1.00  0.00      A   
ATOM    737  HN  ALA    49      28.958 -53.559  40.103  1.00  0.00      A   
ATOM    738  CA  ALA    49      28.312 -54.588  38.374  1.00  0.00      A   
ATOM    739  HA  ALA    49      28.802 -55.512  38.105  1.00  0.00      A   
ATOM    740  CB  ALA    49      27.117 -54.945  39.177  1.00  0.00      A   
ATOM    741  HB1 ALA    49      27.471 -55.156  40.209  1.00  0.00      A   
ATOM    742  HB2 ALA    49      26.604 -55.845  38.778  1.00  0.00      A   
ATOM    743  HB3 ALA    49      26.369 -54.127  39.248  1.00  0.00      A   
ATOM    744  C   ALA    49      27.870 -53.972  36.990  1.00  0.00      A   
ATOM    745  O   ALA    49      27.531 -54.665  36.031  1.00  0.00      A   
ATOM    746  N   VAL    50      27.799 -52.637  36.883  1.00  0.00      A   
ATOM    747  HN  VAL    50      28.061 -52.178  37.729  1.00  0.00      A   
ATOM    748  CA  VAL    50      27.522 -51.885  35.672  1.00  0.00      A   
ATOM    749  HA  VAL    50      26.563 -52.224  35.309  1.00  0.00      A   
ATOM    750  CB  VAL    50      27.217 -50.505  36.091  1.00  0.00      A   
ATOM    751  HB  VAL    50      28.081 -50.174  36.706  1.00  0.00      A   
ATOM    752  CG1 VAL    50      27.032 -49.569  34.940  1.00  0.00      A   
ATOM    753 HG11 VAL    50      27.975 -49.506  34.356  1.00  0.00      A   
ATOM    754 HG12 VAL    50      26.848 -48.542  35.323  1.00  0.00      A   
ATOM    755 HG13 VAL    50      26.181 -49.986  34.362  1.00  0.00      A   
ATOM    756  CG2 VAL    50      25.963 -50.410  37.030  1.00  0.00      A   
ATOM    757 HG21 VAL    50      25.114 -50.690  36.371  1.00  0.00      A   
ATOM    758 HG22 VAL    50      25.858 -49.331  37.274  1.00  0.00      A   
ATOM    759 HG23 VAL    50      26.087 -50.914  38.013  1.00  0.00      A   
ATOM    760  C   VAL    50      28.421 -52.052  34.529  1.00  0.00      A   
ATOM    761  O   VAL    50      29.628 -51.789  34.662  1.00  0.00      A   
ATOM    762  N   GLU    51      27.895 -52.467  33.362  1.00  0.00      A   
ATOM    763  HN  GLU    51      26.955 -52.788  33.452  1.00  0.00      A   
ATOM    764  CA  GLU    51      28.719 -52.685  32.127  1.00  0.00      A   
ATOM    765  HA  GLU    51      29.553 -53.359  32.251  1.00  0.00      A   
ATOM    766  CB  GLU    51      28.030 -53.440  30.942  1.00  0.00      A   
ATOM    767  HB1 GLU    51      28.501 -53.339  29.941  1.00  0.00      A   
ATOM    768  HB2 GLU    51      27.025 -52.971  30.874  1.00  0.00      A   
ATOM    769  CG  GLU    51      27.822 -54.931  31.149  1.00  0.00      A   
ATOM    770  HG1 GLU    51      27.469 -55.058  32.195  1.00  0.00      A   
ATOM    771  HG2 GLU    51      28.797 -55.461  31.100  1.00  0.00      A   
ATOM    772  CD  GLU    51      26.785 -55.564  30.271  1.00  0.00      A   
ATOM    773  OE1 GLU    51      27.085 -56.581  29.553  1.00  0.00      A   
ATOM    774  OE2 GLU    51      25.549 -55.236  30.308  1.00  0.00      A   
ATOM    775  C   GLU    51      29.315 -51.464  31.627  1.00  0.00      A   
ATOM    776  O   GLU    51      28.749 -50.357  31.784  1.00  0.00      A   
ATOM    777  N   ARG    52      30.605 -51.563  31.216  1.00  0.00      A   
ATOM    778  HN  ARG    52      31.082 -52.438  31.193  1.00  0.00      A   
ATOM    779  CA  ARG    52      31.336 -50.417  30.748  1.00  0.00      A   
ATOM    780  HA  ARG    52      30.666 -49.578  30.625  1.00  0.00      A   
ATOM    781  CB  ARG    52      32.443 -49.921  31.798  1.00  0.00      A   
ATOM    782  HB1 ARG    52      31.861 -49.450  32.619  1.00  0.00      A   
ATOM    783  HB2 ARG    52      33.019 -49.110  31.304  1.00  0.00      A   
ATOM    784  CG  ARG    52      33.416 -51.002  32.262  1.00  0.00      A   
ATOM    785  HG1 ARG    52      33.790 -51.516  31.351  1.00  0.00      A   
ATOM    786  HG2 ARG    52      32.881 -51.784  32.843  1.00  0.00      A   
ATOM    787  CD  ARG    52      34.632 -50.475  33.075  1.00  0.00      A   
ATOM    788  HD1 ARG    52      35.003 -49.542  32.600  1.00  0.00      A   
ATOM    789  HD2 ARG    52      35.277 -51.340  33.340  1.00  0.00      A   
ATOM    790  NE  ARG    52      33.970 -50.035  34.322  1.00  0.00      A   
ATOM    791  HE  ARG    52      33.018 -50.212  34.572  1.00  0.00      A   
ATOM    792  CZ  ARG    52      34.690 -49.692  35.348  1.00  0.00      A   
ATOM    793  NH1 ARG    52      36.007 -49.518  35.255  1.00  0.00      A   
ATOM    794 HH11 ARG    52      36.486 -49.480  34.378  1.00  0.00      A   
ATOM    795 HH12 ARG    52      36.517 -49.064  35.986  1.00  0.00      A   
ATOM    796  NH2 ARG    52      34.174 -49.579  36.575  1.00  0.00      A   
ATOM    797 HH21 ARG    52      33.186 -49.701  36.662  1.00  0.00      A   
ATOM    798 HH22 ARG    52      34.780 -49.375  37.344  1.00  0.00      A   
ATOM    799  C   ARG    52      31.950 -50.654  29.361  1.00  0.00      A   
ATOM    800  O   ARG    52      32.281 -51.815  29.026  1.00  0.00      A   
ATOM    801  N   HSE    53      32.083 -49.573  28.524  1.00  0.00      A   
ATOM    802  HN  HSE    53      31.595 -48.718  28.680  1.00  0.00      A   
ATOM    803  CA  HSE    53      32.729 -49.792  27.259  1.00  0.00      A   
ATOM    804  HA  HSE    53      33.612 -50.405  27.357  1.00  0.00      A   
ATOM    805  CB  HSE    53      31.767 -50.409  26.233  1.00  0.00      A   
ATOM    806  HB1 HSE    53      30.958 -49.671  26.045  1.00  0.00      A   
ATOM    807  HB2 HSE    53      31.310 -51.325  26.664  1.00  0.00      A   
ATOM    808  ND1 HSE    53      33.538 -51.508  24.803  1.00  0.00      A   
ATOM    809  CG  HSE    53      32.490 -50.574  24.968  1.00  0.00      A   
ATOM    810  CE1 HSE    53      34.005 -51.313  23.583  1.00  0.00      A   
ATOM    811  HE1 HSE    53      34.890 -51.876  23.286  1.00  0.00      A   
ATOM    812  NE2 HSE    53      33.290 -50.328  22.949  1.00  0.00      A   
ATOM    813  HE2 HSE    53      33.347 -50.009  22.003  1.00  0.00      A   
ATOM    814  CD2 HSE    53      32.339 -49.848  23.834  1.00  0.00      A   
ATOM    815  HD2 HSE    53      31.558 -49.210  23.439  1.00  0.00      A   
ATOM    816  C   HSE    53      33.366 -48.478  26.789  1.00  0.00      A   
ATOM    817  O   HSE    53      32.953 -47.453  27.264  1.00  0.00      A   
ATOM    818  N   THR    54      34.457 -48.481  25.895  1.00  0.00      A   
ATOM    819  HN  THR    54      34.777 -49.201  25.285  1.00  0.00      A   
ATOM    820  CA  THR    54      35.359 -47.312  25.837  1.00  0.00      A   
ATOM    821  HA  THR    54      34.854 -46.393  26.094  1.00  0.00      A   
ATOM    822  CB  THR    54      36.486 -47.395  26.860  1.00  0.00      A   
ATOM    823  HB  THR    54      37.136 -46.507  26.712  1.00  0.00      A   
ATOM    824  OG1 THR    54      37.300 -48.535  26.924  1.00  0.00      A   
ATOM    825  HG1 THR    54      37.636 -48.620  26.029  1.00  0.00      A   
ATOM    826  CG2 THR    54      35.985 -47.132  28.311  1.00  0.00      A   
ATOM    827 HG21 THR    54      36.893 -46.911  28.912  1.00  0.00      A   
ATOM    828 HG22 THR    54      35.317 -47.936  28.687  1.00  0.00      A   
ATOM    829 HG23 THR    54      35.405 -46.185  28.295  1.00  0.00      A   
ATOM    830  C   THR    54      36.016 -47.224  24.510  1.00  0.00      A   
ATOM    831  O   THR    54      35.999 -48.220  23.715  1.00  0.00      A   
ATOM    832  N   GLY    55      36.586 -46.096  24.109  1.00  0.00      A   
ATOM    833  HN  GLY    55      36.724 -45.314  24.711  1.00  0.00      A   
ATOM    834  CA  GLY    55      37.315 -45.892  22.852  1.00  0.00      A   
ATOM    835  HA1 GLY    55      38.109 -46.624  22.872  1.00  0.00      A   
ATOM    836  HA2 GLY    55      37.718 -44.899  22.986  1.00  0.00      A   
ATOM    837  C   GLY    55      36.599 -46.080  21.527  1.00  0.00      A   
ATOM    838  O   GLY    55      37.194 -46.445  20.549  1.00  0.00      A   
ATOM    839  N   SER    56      35.294 -45.866  21.551  1.00  0.00      A   
ATOM    840  HN  SER    56      34.816 -45.816  22.424  1.00  0.00      A   
ATOM    841  CA  SER    56      34.323 -45.763  20.504  1.00  0.00      A   
ATOM    842  HA  SER    56      34.163 -44.738  20.203  1.00  0.00      A   
ATOM    843  CB  SER    56      34.506 -46.597  19.226  1.00  0.00      A   
ATOM    844  HB1 SER    56      33.494 -46.544  18.770  1.00  0.00      A   
ATOM    845  HB2 SER    56      34.773 -47.614  19.583  1.00  0.00      A   
ATOM    846  OG  SER    56      35.563 -46.063  18.336  1.00  0.00      A   
ATOM    847  HG1 SER    56      36.280 -46.107  18.971  1.00  0.00      A   
ATOM    848  C   SER    56      32.970 -46.033  21.164  1.00  0.00      A   
ATOM    849  O   SER    56      32.946 -46.849  22.101  1.00  0.00      A   
ATOM    850  N   LEU    57      31.811 -45.487  20.715  1.00  0.00      A   
ATOM    851  HN  LEU    57      31.749 -44.901  19.910  1.00  0.00      A   
ATOM    852  CA  LEU    57      30.462 -45.953  21.086  1.00  0.00      A   
ATOM    853  HA  LEU    57      30.459 -46.120  22.153  1.00  0.00      A   
ATOM    854  CB  LEU    57      29.333 -44.938  20.721  1.00  0.00      A   
ATOM    855  HB1 LEU    57      28.303 -45.332  20.856  1.00  0.00      A   
ATOM    856  HB2 LEU    57      29.413 -44.747  19.629  1.00  0.00      A   
ATOM    857  CG  LEU    57      29.510 -43.622  21.465  1.00  0.00      A   
ATOM    858  HG  LEU    57      30.381 -43.011  21.145  1.00  0.00      A   
ATOM    859  CD1 LEU    57      28.287 -42.736  21.253  1.00  0.00      A   
ATOM    860 HD11 LEU    57      27.374 -43.214  21.670  1.00  0.00      A   
ATOM    861 HD12 LEU    57      28.022 -42.713  20.174  1.00  0.00      A   
ATOM    862 HD13 LEU    57      28.424 -41.672  21.541  1.00  0.00      A   
ATOM    863  CD2 LEU    57      29.732 -43.888  22.964  1.00  0.00      A   
ATOM    864 HD21 LEU    57      30.812 -44.066  23.156  1.00  0.00      A   
ATOM    865 HD22 LEU    57      28.971 -44.622  23.305  1.00  0.00      A   
ATOM    866 HD23 LEU    57      29.451 -43.000  23.570  1.00  0.00      A   
ATOM    867  C   LEU    57      30.258 -47.402  20.576  1.00  0.00      A   
ATOM    868  O   LEU    57      30.785 -47.832  19.541  1.00  0.00      A   
ATOM    869  N   ASN    58      29.525 -48.313  21.276  1.00  0.00      A   
ATOM    870  HN  ASN    58      29.186 -48.056  22.178  1.00  0.00      A   
ATOM    871  CA  ASN    58      29.226 -49.662  20.798  1.00  0.00      A   
ATOM    872  HA  ASN    58      30.001 -49.957  20.107  1.00  0.00      A   
ATOM    873  CB  ASN    58      29.321 -50.678  21.987  1.00  0.00      A   
ATOM    874  HB1 ASN    58      28.492 -50.370  22.660  1.00  0.00      A   
ATOM    875  HB2 ASN    58      30.322 -50.608  22.463  1.00  0.00      A   
ATOM    876  CG  ASN    58      29.115 -52.099  21.520  1.00  0.00      A   
ATOM    877  OD1 ASN    58      28.990 -52.310  20.313  1.00  0.00      A   
ATOM    878  ND2 ASN    58      29.113 -52.975  22.485  1.00  0.00      A   
ATOM    879 HD21 ASN    58      28.953 -53.925  22.217  1.00  0.00      A   
ATOM    880 HD22 ASN    58      28.753 -52.826  23.406  1.00  0.00      A   
ATOM    881  C   ASN    58      27.895 -49.747  20.036  1.00  0.00      A   
ATOM    882  O   ASN    58      26.807 -49.803  20.634  1.00  0.00      A   
ATOM    883  N   ASP    59      27.949 -49.844  18.682  1.00  0.00      A   
ATOM    884  HN  ASP    59      28.820 -49.795  18.199  1.00  0.00      A   
ATOM    885  CA  ASP    59      26.808 -49.864  17.785  1.00  0.00      A   
ATOM    886  HA  ASP    59      26.331 -48.910  17.953  1.00  0.00      A   
ATOM    887  CB  ASP    59      27.409 -49.892  16.338  1.00  0.00      A   
ATOM    888  HB1 ASP    59      26.637 -49.779  15.547  1.00  0.00      A   
ATOM    889  HB2 ASP    59      28.090 -50.767  16.268  1.00  0.00      A   
ATOM    890  CG  ASP    59      28.326 -48.644  16.115  1.00  0.00      A   
ATOM    891  OD1 ASP    59      27.851 -47.544  16.454  1.00  0.00      A   
ATOM    892  OD2 ASP    59      29.503 -48.788  15.652  1.00  0.00      A   
ATOM    893  C   ASP    59      25.830 -50.987  18.048  1.00  0.00      A   
ATOM    894  O   ASP    59      24.608 -50.815  17.734  1.00  0.00      A   
ATOM    895  N   GLU    60      26.290 -52.143  18.545  1.00  0.00      A   
ATOM    896  HN  GLU    60      27.243 -52.152  18.836  1.00  0.00      A   
ATOM    897  CA  GLU    60      25.495 -53.331  18.730  1.00  0.00      A   
ATOM    898  HA  GLU    60      24.968 -53.496  17.803  1.00  0.00      A   
ATOM    899  CB  GLU    60      26.290 -54.537  19.096  1.00  0.00      A   
ATOM    900  HB1 GLU    60      25.769 -55.175  19.841  1.00  0.00      A   
ATOM    901  HB2 GLU    60      27.258 -54.246  19.558  1.00  0.00      A   
ATOM    902  CG  GLU    60      26.705 -55.412  17.913  1.00  0.00      A   
ATOM    903  HG1 GLU    60      27.438 -56.120  18.355  1.00  0.00      A   
ATOM    904  HG2 GLU    60      27.246 -54.712  17.241  1.00  0.00      A   
ATOM    905  CD  GLU    60      25.683 -56.186  17.258  1.00  0.00      A   
ATOM    906  OE1 GLU    60      24.838 -56.787  18.013  1.00  0.00      A   
ATOM    907  OE2 GLU    60      25.501 -56.287  16.005  1.00  0.00      A   
ATOM    908  C   GLU    60      24.508 -53.050  19.890  1.00  0.00      A   
ATOM    909  O   GLU    60      23.330 -53.450  19.796  1.00  0.00      A   
ATOM    910  N   TRP    61      24.955 -52.351  20.961  1.00  0.00      A   
ATOM    911  HN  TRP    61      25.920 -52.109  21.024  1.00  0.00      A   
ATOM    912  CA  TRP    61      24.259 -52.012  22.132  1.00  0.00      A   
ATOM    913  HA  TRP    61      23.694 -52.791  22.623  1.00  0.00      A   
ATOM    914  CB  TRP    61      25.049 -51.464  23.278  1.00  0.00      A   
ATOM    915  HB1 TRP    61      24.465 -51.087  24.145  1.00  0.00      A   
ATOM    916  HB2 TRP    61      25.730 -50.668  22.906  1.00  0.00      A   
ATOM    917  CG  TRP    61      25.906 -52.453  23.947  1.00  0.00      A   
ATOM    918  CD1 TRP    61      26.305 -53.689  23.633  1.00  0.00      A   
ATOM    919  HD1 TRP    61      26.057 -54.301  22.778  1.00  0.00      A   
ATOM    920  NE1 TRP    61      27.308 -54.124  24.514  1.00  0.00      A   
ATOM    921  HE1 TRP    61      27.939 -54.857  24.387  1.00  0.00      A   
ATOM    922  CE2 TRP    61      27.551 -53.162  25.442  1.00  0.00      A   
ATOM    923  CD2 TRP    61      26.646 -52.087  25.144  1.00  0.00      A   
ATOM    924  CE3 TRP    61      26.773 -50.931  25.850  1.00  0.00      A   
ATOM    925  HE3 TRP    61      26.175 -50.049  25.671  1.00  0.00      A   
ATOM    926  CZ3 TRP    61      27.662 -50.784  26.900  1.00  0.00      A   
ATOM    927  HZ3 TRP    61      27.690 -49.885  27.496  1.00  0.00      A   
ATOM    928  CZ2 TRP    61      28.530 -53.024  26.406  1.00  0.00      A   
ATOM    929  HZ2 TRP    61      29.290 -53.789  26.461  1.00  0.00      A   
ATOM    930  CH2 TRP    61      28.590 -51.804  27.113  1.00  0.00      A   
ATOM    931  HH2 TRP    61      29.260 -51.702  27.954  1.00  0.00      A   
ATOM    932  C   TRP    61      23.271 -50.894  21.826  1.00  0.00      A   
ATOM    933  O   TRP    61      22.133 -50.902  22.414  1.00  0.00      A   
ATOM    934  N   LEU    62      23.582 -49.892  20.897  1.00  0.00      A   
ATOM    935  HN  LEU    62      24.453 -49.938  20.415  1.00  0.00      A   
ATOM    936  CA  LEU    62      22.686 -48.795  20.477  1.00  0.00      A   
ATOM    937  HA  LEU    62      22.346 -48.410  21.426  1.00  0.00      A   
ATOM    938  CB  LEU    62      23.389 -47.731  19.613  1.00  0.00      A   
ATOM    939  HB1 LEU    62      22.627 -46.999  19.271  1.00  0.00      A   
ATOM    940  HB2 LEU    62      23.860 -48.241  18.746  1.00  0.00      A   
ATOM    941  CG  LEU    62      24.488 -46.975  20.413  1.00  0.00      A   
ATOM    942  HG  LEU    62      25.241 -47.725  20.739  1.00  0.00      A   
ATOM    943  CD1 LEU    62      25.212 -46.005  19.423  1.00  0.00      A   
ATOM    944 HD11 LEU    62      24.420 -45.273  19.156  1.00  0.00      A   
ATOM    945 HD12 LEU    62      25.787 -46.512  18.619  1.00  0.00      A   
ATOM    946 HD13 LEU    62      26.037 -45.441  19.909  1.00  0.00      A   
ATOM    947  CD2 LEU    62      23.814 -46.078  21.426  1.00  0.00      A   
ATOM    948 HD21 LEU    62      24.478 -45.225  21.683  1.00  0.00      A   
ATOM    949 HD22 LEU    62      23.490 -46.688  22.296  1.00  0.00      A   
ATOM    950 HD23 LEU    62      22.954 -45.510  21.011  1.00  0.00      A   
ATOM    951  C   LEU    62      21.459 -49.330  19.727  1.00  0.00      A   
ATOM    952  O   LEU    62      20.328 -48.774  19.732  1.00  0.00      A   
ATOM    953  N   MET    63      21.619 -50.479  19.076  1.00  0.00      A   
ATOM    954  HN  MET    63      22.567 -50.763  18.955  1.00  0.00      A   
ATOM    955  CA  MET    63      20.553 -51.139  18.336  1.00  0.00      A   
ATOM    956  HA  MET    63      19.821 -50.398  18.052  1.00  0.00      A   
ATOM    957  CB  MET    63      21.070 -51.758  17.003  1.00  0.00      A   
ATOM    958  HB1 MET    63      20.196 -52.362  16.677  1.00  0.00      A   
ATOM    959  HB2 MET    63      21.868 -52.461  17.325  1.00  0.00      A   
ATOM    960  CG  MET    63      21.650 -50.769  15.971  1.00  0.00      A   
ATOM    961  HG1 MET    63      21.860 -51.350  15.048  1.00  0.00      A   
ATOM    962  HG2 MET    63      22.578 -50.280  16.339  1.00  0.00      A   
ATOM    963  SD  MET    63      20.362 -49.461  15.485  1.00  0.00      A   
ATOM    964  CE  MET    63      19.625 -50.607  14.223  1.00  0.00      A   
ATOM    965  HE1 MET    63      18.680 -50.220  13.786  1.00  0.00      A   
ATOM    966  HE2 MET    63      19.288 -51.582  14.635  1.00  0.00      A   
ATOM    967  HE3 MET    63      20.335 -50.960  13.446  1.00  0.00      A   
ATOM    968  C   MET    63      19.868 -52.202  19.203  1.00  0.00      A   
ATOM    969  O   MET    63      18.930 -52.855  18.737  1.00  0.00      A   
ATOM    970  N   ALA    64      20.229 -52.221  20.473  1.00  0.00      A   
ATOM    971  HN  ALA    64      20.982 -51.673  20.830  1.00  0.00      A   
ATOM    972  CA  ALA    64      19.730 -53.261  21.346  1.00  0.00      A   
ATOM    973  HA  ALA    64      18.943 -53.906  20.984  1.00  0.00      A   
ATOM    974  CB  ALA    64      20.867 -54.054  21.861  1.00  0.00      A   
ATOM    975  HB1 ALA    64      21.305 -54.677  21.052  1.00  0.00      A   
ATOM    976  HB2 ALA    64      20.501 -54.777  22.620  1.00  0.00      A   
ATOM    977  HB3 ALA    64      21.750 -53.476  22.208  1.00  0.00      A   
ATOM    978  C   ALA    64      18.977 -52.715  22.494  1.00  0.00      A   
ATOM    979  O   ALA    64      18.098 -53.305  23.114  1.00  0.00      A   
ATOM    980  N   ALA    65      19.312 -51.500  22.951  1.00  0.00      A   
ATOM    981  HN  ALA    65      20.152 -51.135  22.558  1.00  0.00      A   
ATOM    982  CA  ALA    65      18.555 -50.568  23.696  1.00  0.00      A   
ATOM    983  HA  ALA    65      18.620 -50.798  24.749  1.00  0.00      A   
ATOM    984  CB  ALA    65      19.249 -49.217  23.589  1.00  0.00      A   
ATOM    985  HB1 ALA    65      20.342 -49.408  23.642  1.00  0.00      A   
ATOM    986  HB2 ALA    65      18.997 -48.520  24.417  1.00  0.00      A   
ATOM    987  HB3 ALA    65      18.994 -48.859  22.568  1.00  0.00      A   
ATOM    988  C   ALA    65      17.093 -50.349  23.460  1.00  0.00      A   
ATOM    989  O   ALA    65      16.560 -50.607  22.359  1.00  0.00      A   
ATOM    990  N   ASP    66      16.369 -49.891  24.455  1.00  0.00      A   
ATOM    991  HN  ASP    66      16.751 -49.685  25.352  1.00  0.00      A   
ATOM    992  CA  ASP    66      14.946 -49.479  24.400  1.00  0.00      A   
ATOM    993  HA  ASP    66      14.600 -49.510  23.377  1.00  0.00      A   
ATOM    994  CB  ASP    66      14.160 -50.446  25.350  1.00  0.00      A   
ATOM    995  HB1 ASP    66      13.063 -50.269  25.379  1.00  0.00      A   
ATOM    996  HB2 ASP    66      14.530 -50.347  26.392  1.00  0.00      A   
ATOM    997  CG  ASP    66      14.339 -51.864  24.827  1.00  0.00      A   
ATOM    998  OD1 ASP    66      13.981 -52.140  23.661  1.00  0.00      A   
ATOM    999  OD2 ASP    66      14.763 -52.773  25.628  1.00  0.00      A   
ATOM   1000  C   ASP    66      14.826 -48.076  24.860  1.00  0.00      A   
ATOM   1001  O   ASP    66      13.915 -47.344  24.506  1.00  0.00      A   
ATOM   1002  N   LEU    67      15.782 -47.744  25.778  1.00  0.00      A   
ATOM   1003  HN  LEU    67      16.393 -48.400  26.214  1.00  0.00      A   
ATOM   1004  CA  LEU    67      15.961 -46.367  26.066  1.00  0.00      A   
ATOM   1005  HA  LEU    67      15.518 -45.706  25.335  1.00  0.00      A   
ATOM   1006  CB  LEU    67      15.421 -46.052  27.515  1.00  0.00      A   
ATOM   1007  HB1 LEU    67      15.899 -46.822  28.158  1.00  0.00      A   
ATOM   1008  HB2 LEU    67      14.333 -46.183  27.697  1.00  0.00      A   
ATOM   1009  CG  LEU    67      15.622 -44.597  27.993  1.00  0.00      A   
ATOM   1010  HG  LEU    67      16.318 -43.950  27.419  1.00  0.00      A   
ATOM   1011  CD1 LEU    67      14.348 -43.823  27.718  1.00  0.00      A   
ATOM   1012 HD11 LEU    67      13.480 -44.405  28.095  1.00  0.00      A   
ATOM   1013 HD12 LEU    67      14.167 -43.865  26.622  1.00  0.00      A   
ATOM   1014 HD13 LEU    67      14.355 -42.790  28.126  1.00  0.00      A   
ATOM   1015  CD2 LEU    67      15.884 -44.427  29.486  1.00  0.00      A   
ATOM   1016 HD21 LEU    67      16.210 -43.398  29.750  1.00  0.00      A   
ATOM   1017 HD22 LEU    67      16.655 -45.227  29.473  1.00  0.00      A   
ATOM   1018 HD23 LEU    67      14.995 -44.690  30.099  1.00  0.00      A   
ATOM   1019  C   LEU    67      17.454 -46.143  25.848  1.00  0.00      A   
ATOM   1020  O   LEU    67      18.328 -46.975  26.191  1.00  0.00      A   
ATOM   1021  N   ILE    68      17.802 -44.993  25.210  1.00  0.00      A   
ATOM   1022  HN  ILE    68      17.052 -44.440  24.857  1.00  0.00      A   
ATOM   1023  CA  ILE    68      19.144 -44.425  24.967  1.00  0.00      A   
ATOM   1024  HA  ILE    68      19.905 -44.987  25.488  1.00  0.00      A   
ATOM   1025  CB  ILE    68      19.580 -44.360  23.430  1.00  0.00      A   
ATOM   1026  HB  ILE    68      18.886 -43.753  22.810  1.00  0.00      A   
ATOM   1027  CG2 ILE    68      20.967 -43.670  23.325  1.00  0.00      A   
ATOM   1028 HG21 ILE    68      20.952 -42.695  23.857  1.00  0.00      A   
ATOM   1029 HG22 ILE    68      21.283 -43.581  22.263  1.00  0.00      A   
ATOM   1030 HG23 ILE    68      21.639 -44.413  23.804  1.00  0.00      A   
ATOM   1031  CG1 ILE    68      19.597 -45.727  22.746  1.00  0.00      A   
ATOM   1032 HG11 ILE    68      18.539 -46.049  22.845  1.00  0.00      A   
ATOM   1033 HG12 ILE    68      20.336 -46.399  23.233  1.00  0.00      A   
ATOM   1034  CD  ILE    68      19.769 -45.636  21.258  1.00  0.00      A   
ATOM   1035  HD1 ILE    68      20.748 -45.161  21.034  1.00  0.00      A   
ATOM   1036  HD2 ILE    68      18.976 -44.960  20.870  1.00  0.00      A   
ATOM   1037  HD3 ILE    68      19.710 -46.659  20.830  1.00  0.00      A   
ATOM   1038  C   ILE    68      19.110 -43.056  25.680  1.00  0.00      A   
ATOM   1039  O   ILE    68      18.389 -42.106  25.353  1.00  0.00      A   
ATOM   1040  N   VAL    69      19.945 -42.941  26.643  1.00  0.00      A   
ATOM   1041  HN  VAL    69      20.508 -43.700  26.962  1.00  0.00      A   
ATOM   1042  CA  VAL    69      20.178 -41.716  27.368  1.00  0.00      A   
ATOM   1043  HA  VAL    69      19.443 -40.959  27.138  1.00  0.00      A   
ATOM   1044  CB  VAL    69      20.375 -42.059  28.857  1.00  0.00      A   
ATOM   1045  HB  VAL    69      21.285 -42.680  28.997  1.00  0.00      A   
ATOM   1046  CG1 VAL    69      20.661 -40.826  29.736  1.00  0.00      A   
ATOM   1047 HG11 VAL    69      20.120 -39.947  29.325  1.00  0.00      A   
ATOM   1048 HG12 VAL    69      21.743 -40.575  29.765  1.00  0.00      A   
ATOM   1049 HG13 VAL    69      20.253 -40.996  30.755  1.00  0.00      A   
ATOM   1050  CG2 VAL    69      19.146 -42.756  29.382  1.00  0.00      A   
ATOM   1051 HG21 VAL    69      19.223 -43.021  30.458  1.00  0.00      A   
ATOM   1052 HG22 VAL    69      19.112 -43.722  28.834  1.00  0.00      A   
ATOM   1053 HG23 VAL    69      18.156 -42.272  29.241  1.00  0.00      A   
ATOM   1054  C   VAL    69      21.519 -41.144  26.822  1.00  0.00      A   
ATOM   1055  O   VAL    69      22.497 -41.831  26.582  1.00  0.00      A   
ATOM   1056  N   ALA    70      21.541 -39.843  26.492  1.00  0.00      A   
ATOM   1057  HN  ALA    70      20.754 -39.263  26.686  1.00  0.00      A   
ATOM   1058  CA  ALA    70      22.735 -39.233  25.987  1.00  0.00      A   
ATOM   1059  HA  ALA    70      23.563 -39.925  26.022  1.00  0.00      A   
ATOM   1060  CB  ALA    70      22.479 -38.614  24.565  1.00  0.00      A   
ATOM   1061  HB1 ALA    70      21.519 -38.066  24.448  1.00  0.00      A   
ATOM   1062  HB2 ALA    70      22.373 -39.525  23.938  1.00  0.00      A   
ATOM   1063  HB3 ALA    70      23.296 -37.946  24.217  1.00  0.00      A   
ATOM   1064  C   ALA    70      23.204 -38.084  26.931  1.00  0.00      A   
ATOM   1065  O   ALA    70      22.458 -37.132  27.309  1.00  0.00      A   
ATOM   1066  N   SER    71      24.500 -38.159  27.338  1.00  0.00      A   
ATOM   1067  HN  SER    71      24.932 -39.034  27.134  1.00  0.00      A   
ATOM   1068  CA  SER    71      25.326 -37.219  28.058  1.00  0.00      A   
ATOM   1069  HA  SER    71      24.652 -36.614  28.645  1.00  0.00      A   
ATOM   1070  CB  SER    71      26.356 -38.049  28.832  1.00  0.00      A   
ATOM   1071  HB1 SER    71      27.058 -38.532  28.119  1.00  0.00      A   
ATOM   1072  HB2 SER    71      25.820 -38.824  29.420  1.00  0.00      A   
ATOM   1073  OG  SER    71      27.222 -37.271  29.629  1.00  0.00      A   
ATOM   1074  HG1 SER    71      27.564 -37.892  30.276  1.00  0.00      A   
ATOM   1075  C   SER    71      25.977 -36.309  27.031  1.00  0.00      A   
ATOM   1076  O   SER    71      26.172 -36.745  25.891  1.00  0.00      A   
ATOM   1077  N   PRO    72      26.350 -35.002  27.293  1.00  0.00      A   
ATOM   1078  CD  PRO    72      25.994 -34.300  28.559  1.00  0.00      A   
ATOM   1079  HD1 PRO    72      26.645 -34.650  29.389  1.00  0.00      A   
ATOM   1080  HD2 PRO    72      24.911 -34.386  28.793  1.00  0.00      A   
ATOM   1081  CA  PRO    72      27.133 -34.126  26.459  1.00  0.00      A   
ATOM   1082  HA  PRO    72      26.499 -33.664  25.716  1.00  0.00      A   
ATOM   1083  CB  PRO    72      27.588 -33.017  27.417  1.00  0.00      A   
ATOM   1084  HB1 PRO    72      27.862 -32.043  26.957  1.00  0.00      A   
ATOM   1085  HB2 PRO    72      28.471 -33.382  27.985  1.00  0.00      A   
ATOM   1086  CG  PRO    72      26.417 -32.868  28.307  1.00  0.00      A   
ATOM   1087  HG1 PRO    72      26.595 -32.167  29.151  1.00  0.00      A   
ATOM   1088  HG2 PRO    72      25.565 -32.358  27.808  1.00  0.00      A   
ATOM   1089  C   PRO    72      28.210 -34.709  25.576  1.00  0.00      A   
ATOM   1090  O   PRO    72      28.828 -35.771  25.873  1.00  0.00      A   
ATOM   1091  N   GLY    73      28.430 -34.104  24.409  1.00  0.00      A   
ATOM   1092  HN  GLY    73      27.841 -33.304  24.330  1.00  0.00      A   
ATOM   1093  CA  GLY    73      29.401 -34.582  23.411  1.00  0.00      A   
ATOM   1094  HA1 GLY    73      30.223 -35.061  23.921  1.00  0.00      A   
ATOM   1095  HA2 GLY    73      29.738 -33.725  22.846  1.00  0.00      A   
ATOM   1096  C   GLY    73      29.052 -35.521  22.384  1.00  0.00      A   
ATOM   1097  O   GLY    73      29.941 -36.114  21.778  1.00  0.00      A   
ATOM   1098  N   ILE    74      27.721 -35.636  22.012  1.00  0.00      A   
ATOM   1099  HN  ILE    74      27.057 -35.105  22.532  1.00  0.00      A   
ATOM   1100  CA  ILE    74      27.302 -36.484  20.921  1.00  0.00      A   
ATOM   1101  HA  ILE    74      28.175 -36.705  20.324  1.00  0.00      A   
ATOM   1102  CB  ILE    74      26.737 -37.865  21.431  1.00  0.00      A   
ATOM   1103  HB  ILE    74      27.682 -38.273  21.850  1.00  0.00      A   
ATOM   1104  CG2 ILE    74      25.643 -37.656  22.514  1.00  0.00      A   
ATOM   1105 HG21 ILE    74      24.711 -37.455  21.942  1.00  0.00      A   
ATOM   1106 HG22 ILE    74      25.874 -36.829  23.219  1.00  0.00      A   
ATOM   1107 HG23 ILE    74      25.491 -38.492  23.229  1.00  0.00      A   
ATOM   1108  CG1 ILE    74      26.298 -39.075  20.465  1.00  0.00      A   
ATOM   1109 HG11 ILE    74      25.273 -38.927  20.062  1.00  0.00      A   
ATOM   1110 HG12 ILE    74      26.186 -39.960  21.127  1.00  0.00      A   
ATOM   1111  CD  ILE    74      27.230 -39.334  19.319  1.00  0.00      A   
ATOM   1112  HD1 ILE    74      26.926 -40.209  18.705  1.00  0.00      A   
ATOM   1113  HD2 ILE    74      28.290 -39.485  19.616  1.00  0.00      A   
ATOM   1114  HD3 ILE    74      27.223 -38.455  18.640  1.00  0.00      A   
ATOM   1115  C   ILE    74      26.217 -35.852  20.081  1.00  0.00      A   
ATOM   1116  O   ILE    74      25.173 -35.243  20.569  1.00  0.00      A   
ATOM   1117  N   ALA    75      26.353 -35.968  18.761  1.00  0.00      A   
ATOM   1118  HN  ALA    75      27.158 -36.433  18.402  1.00  0.00      A   
ATOM   1119  CA  ALA    75      25.383 -35.628  17.758  1.00  0.00      A   
ATOM   1120  HA  ALA    75      25.130 -34.593  17.937  1.00  0.00      A   
ATOM   1121  CB  ALA    75      26.078 -35.682  16.343  1.00  0.00      A   
ATOM   1122  HB1 ALA    75      26.798 -34.840  16.274  1.00  0.00      A   
ATOM   1123  HB2 ALA    75      25.354 -35.539  15.513  1.00  0.00      A   
ATOM   1124  HB3 ALA    75      26.578 -36.667  16.222  1.00  0.00      A   
ATOM   1125  C   ALA    75      24.113 -36.494  17.705  1.00  0.00      A   
ATOM   1126  O   ALA    75      24.250 -37.725  17.727  1.00  0.00      A   
ATOM   1127  N   LEU    76      22.922 -35.909  17.432  1.00  0.00      A   
ATOM   1128  HN  LEU    76      22.814 -34.921  17.358  1.00  0.00      A   
ATOM   1129  CA  LEU    76      21.683 -36.638  17.134  1.00  0.00      A   
ATOM   1130  HA  LEU    76      21.644 -37.575  17.670  1.00  0.00      A   
ATOM   1131  CB  LEU    76      20.432 -35.916  17.705  1.00  0.00      A   
ATOM   1132  HB1 LEU    76      19.544 -36.582  17.642  1.00  0.00      A   
ATOM   1133  HB2 LEU    76      20.212 -35.029  17.073  1.00  0.00      A   
ATOM   1134  CG  LEU    76      20.673 -35.445  19.149  1.00  0.00      A   
ATOM   1135  HG  LEU    76      21.537 -34.747  19.124  1.00  0.00      A   
ATOM   1136  CD1 LEU    76      19.539 -34.513  19.555  1.00  0.00      A   
ATOM   1137 HD11 LEU    76      18.555 -35.022  19.469  1.00  0.00      A   
ATOM   1138 HD12 LEU    76      19.604 -33.627  18.887  1.00  0.00      A   
ATOM   1139 HD13 LEU    76      19.696 -34.205  20.611  1.00  0.00      A   
ATOM   1140  CD2 LEU    76      20.669 -36.614  20.185  1.00  0.00      A   
ATOM   1141 HD21 LEU    76      21.325 -37.425  19.803  1.00  0.00      A   
ATOM   1142 HD22 LEU    76      19.685 -37.130  20.188  1.00  0.00      A   
ATOM   1143 HD23 LEU    76      20.883 -36.261  21.216  1.00  0.00      A   
ATOM   1144  C   LEU    76      21.623 -37.089  15.656  1.00  0.00      A   
ATOM   1145  O   LEU    76      20.715 -37.814  15.267  1.00  0.00      A   
ATOM   1146  N   ALA    77      22.602 -36.629  14.865  1.00  0.00      A   
ATOM   1147  HN  ALA    77      23.223 -35.909  15.165  1.00  0.00      A   
ATOM   1148  CA  ALA    77      22.797 -37.185  13.488  1.00  0.00      A   
ATOM   1149  HA  ALA    77      21.911 -37.709  13.162  1.00  0.00      A   
ATOM   1150  CB  ALA    77      23.133 -36.128  12.543  1.00  0.00      A   
ATOM   1151  HB1 ALA    77      24.226 -36.031  12.719  1.00  0.00      A   
ATOM   1152  HB2 ALA    77      22.610 -35.183  12.806  1.00  0.00      A   
ATOM   1153  HB3 ALA    77      22.806 -36.328  11.501  1.00  0.00      A   
ATOM   1154  C   ALA    77      23.895 -38.278  13.333  1.00  0.00      A   
ATOM   1155  O   ALA    77      24.415 -38.522  12.238  1.00  0.00      A   
ATOM   1156  N   HSE    78      24.335 -38.910  14.418  1.00  0.00      A   
ATOM   1157  HN  HSE    78      23.951 -38.645  15.299  1.00  0.00      A   
ATOM   1158  CA  HSE    78      25.175 -40.048  14.441  1.00  0.00      A   
ATOM   1159  HA  HSE    78      26.139 -39.809  14.015  1.00  0.00      A   
ATOM   1160  CB  HSE    78      25.588 -40.567  15.851  1.00  0.00      A   
ATOM   1161  HB1 HSE    78      24.677 -40.690  16.475  1.00  0.00      A   
ATOM   1162  HB2 HSE    78      26.252 -39.797  16.297  1.00  0.00      A   
ATOM   1163  ND1 HSE    78      25.677 -43.036  16.124  1.00  0.00      A   
ATOM   1164  CG  HSE    78      26.367 -41.842  15.893  1.00  0.00      A   
ATOM   1165  CE1 HSE    78      26.655 -43.964  16.226  1.00  0.00      A   
ATOM   1166  HE1 HSE    78      26.548 -45.039  16.370  1.00  0.00      A   
ATOM   1167  NE2 HSE    78      27.872 -43.431  15.971  1.00  0.00      A   
ATOM   1168  HE2 HSE    78      28.704 -43.977  16.067  1.00  0.00      A   
ATOM   1169  CD2 HSE    78      27.716 -42.080  15.791  1.00  0.00      A   
ATOM   1170  HD2 HSE    78      28.514 -41.358  15.669  1.00  0.00      A   
ATOM   1171  C   HSE    78      24.564 -41.238  13.641  1.00  0.00      A   
ATOM   1172  O   HSE    78      23.354 -41.386  13.759  1.00  0.00      A   
ATOM   1173  N   PRO    79      25.218 -42.023  12.738  1.00  0.00      A   
ATOM   1174  CD  PRO    79      26.467 -41.546  12.161  1.00  0.00      A   
ATOM   1175  HD1 PRO    79      27.380 -41.930  12.664  1.00  0.00      A   
ATOM   1176  HD2 PRO    79      26.412 -40.439  12.075  1.00  0.00      A   
ATOM   1177  CA  PRO    79      24.510 -42.832  11.793  1.00  0.00      A   
ATOM   1178  HA  PRO    79      23.727 -42.237  11.348  1.00  0.00      A   
ATOM   1179  CB  PRO    79      25.614 -43.328  10.903  1.00  0.00      A   
ATOM   1180  HB1 PRO    79      25.211 -43.642   9.916  1.00  0.00      A   
ATOM   1181  HB2 PRO    79      26.152 -44.157  11.409  1.00  0.00      A   
ATOM   1182  CG  PRO    79      26.467 -42.112  10.728  1.00  0.00      A   
ATOM   1183  HG1 PRO    79      27.445 -42.406  10.290  1.00  0.00      A   
ATOM   1184  HG2 PRO    79      26.050 -41.381  10.002  1.00  0.00      A   
ATOM   1185  C   PRO    79      23.730 -43.971  12.461  1.00  0.00      A   
ATOM   1186  O   PRO    79      22.528 -44.122  12.199  1.00  0.00      A   
ATOM   1187  N   SER    80      24.307 -44.667  13.427  1.00  0.00      A   
ATOM   1188  HN  SER    80      25.288 -44.545  13.551  1.00  0.00      A   
ATOM   1189  CA  SER    80      23.563 -45.711  14.187  1.00  0.00      A   
ATOM   1190  HA  SER    80      23.295 -46.402  13.401  1.00  0.00      A   
ATOM   1191  CB  SER    80      24.483 -46.384  15.278  1.00  0.00      A   
ATOM   1192  HB1 SER    80      23.927 -47.299  15.575  1.00  0.00      A   
ATOM   1193  HB2 SER    80      24.643 -45.587  16.036  1.00  0.00      A   
ATOM   1194  OG  SER    80      25.765 -46.736  14.675  1.00  0.00      A   
ATOM   1195  HG1 SER    80      26.412 -46.959  15.348  1.00  0.00      A   
ATOM   1196  C   SER    80      22.324 -45.254  14.991  1.00  0.00      A   
ATOM   1197  O   SER    80      21.317 -45.936  15.045  1.00  0.00      A   
ATOM   1198  N   LEU    81      22.396 -44.005  15.579  1.00  0.00      A   
ATOM   1199  HN  LEU    81      23.298 -43.581  15.582  1.00  0.00      A   
ATOM   1200  CA  LEU    81      21.342 -43.220  16.176  1.00  0.00      A   
ATOM   1201  HA  LEU    81      20.793 -43.878  16.834  1.00  0.00      A   
ATOM   1202  CB  LEU    81      21.852 -41.986  16.912  1.00  0.00      A   
ATOM   1203  HB1 LEU    81      20.945 -41.458  17.276  1.00  0.00      A   
ATOM   1204  HB2 LEU    81      22.326 -41.278  16.198  1.00  0.00      A   
ATOM   1205  CG  LEU    81      22.727 -42.361  18.126  1.00  0.00      A   
ATOM   1206  HG  LEU    81      23.561 -42.888  17.615  1.00  0.00      A   
ATOM   1207  CD1 LEU    81      23.228 -41.168  18.928  1.00  0.00      A   
ATOM   1208 HD11 LEU    81      23.779 -40.485  18.246  1.00  0.00      A   
ATOM   1209 HD12 LEU    81      23.964 -41.557  19.664  1.00  0.00      A   
ATOM   1210 HD13 LEU    81      22.500 -40.678  19.609  1.00  0.00      A   
ATOM   1211  CD2 LEU    81      22.147 -43.324  19.118  1.00  0.00      A   
ATOM   1212 HD21 LEU    81      21.139 -42.952  19.398  1.00  0.00      A   
ATOM   1213 HD22 LEU    81      22.656 -43.395  20.104  1.00  0.00      A   
ATOM   1214 HD23 LEU    81      22.038 -44.307  18.611  1.00  0.00      A   
ATOM   1215  C   LEU    81      20.240 -42.862  15.210  1.00  0.00      A   
ATOM   1216  O   LEU    81      19.102 -43.078  15.548  1.00  0.00      A   
ATOM   1217  N   SER    82      20.622 -42.427  13.996  1.00  0.00      A   
ATOM   1218  HN  SER    82      21.598 -42.503  13.805  1.00  0.00      A   
ATOM   1219  CA  SER    82      19.670 -42.108  12.908  1.00  0.00      A   
ATOM   1220  HA  SER    82      18.948 -41.476  13.406  1.00  0.00      A   
ATOM   1221  CB  SER    82      20.323 -41.489  11.672  1.00  0.00      A   
ATOM   1222  HB1 SER    82      19.603 -41.014  10.971  1.00  0.00      A   
ATOM   1223  HB2 SER    82      20.955 -42.237  11.146  1.00  0.00      A   
ATOM   1224  OG  SER    82      21.100 -40.398  12.023  1.00  0.00      A   
ATOM   1225  HG1 SER    82      21.772 -40.794  12.582  1.00  0.00      A   
ATOM   1226  C   SER    82      18.911 -43.300  12.445  1.00  0.00      A   
ATOM   1227  O   SER    82      17.739 -43.254  12.136  1.00  0.00      A   
ATOM   1228  N   ALA    83      19.558 -44.494  12.337  1.00  0.00      A   
ATOM   1229  HN  ALA    83      20.551 -44.456  12.254  1.00  0.00      A   
ATOM   1230  CA  ALA    83      18.910 -45.741  12.087  1.00  0.00      A   
ATOM   1231  HA  ALA    83      18.241 -45.682  11.241  1.00  0.00      A   
ATOM   1232  CB  ALA    83      20.059 -46.820  11.937  1.00  0.00      A   
ATOM   1233  HB1 ALA    83      19.682 -47.800  11.574  1.00  0.00      A   
ATOM   1234  HB2 ALA    83      20.601 -47.004  12.889  1.00  0.00      A   
ATOM   1235  HB3 ALA    83      20.757 -46.444  11.158  1.00  0.00      A   
ATOM   1236  C   ALA    83      17.949 -46.194  13.208  1.00  0.00      A   
ATOM   1237  O   ALA    83      16.836 -46.692  13.016  1.00  0.00      A   
ATOM   1238  N   ALA    84      18.389 -45.892  14.467  1.00  0.00      A   
ATOM   1239  HN  ALA    84      19.185 -45.311  14.616  1.00  0.00      A   
ATOM   1240  CA  ALA    84      17.687 -46.203  15.728  1.00  0.00      A   
ATOM   1241  HA  ALA    84      17.483 -47.261  15.805  1.00  0.00      A   
ATOM   1242  CB  ALA    84      18.506 -46.013  16.991  1.00  0.00      A   
ATOM   1243  HB1 ALA    84      19.042 -45.049  17.122  1.00  0.00      A   
ATOM   1244  HB2 ALA    84      19.335 -46.752  16.963  1.00  0.00      A   
ATOM   1245  HB3 ALA    84      17.792 -46.131  17.834  1.00  0.00      A   
ATOM   1246  C   ALA    84      16.371 -45.452  15.966  1.00  0.00      A   
ATOM   1247  O   ALA    84      15.295 -45.943  16.411  1.00  0.00      A   
ATOM   1248  N   ALA    85      16.376 -44.164  15.638  1.00  0.00      A   
ATOM   1249  HN  ALA    85      17.265 -43.714  15.604  1.00  0.00      A   
ATOM   1250  CA  ALA    85      15.281 -43.261  15.326  1.00  0.00      A   
ATOM   1251  HA  ALA    85      14.711 -43.078  16.225  1.00  0.00      A   
ATOM   1252  CB  ALA    85      15.867 -41.959  14.865  1.00  0.00      A   
ATOM   1253  HB1 ALA    85      16.424 -42.008  13.905  1.00  0.00      A   
ATOM   1254  HB2 ALA    85      16.624 -41.537  15.560  1.00  0.00      A   
ATOM   1255  HB3 ALA    85      15.098 -41.164  14.752  1.00  0.00      A   
ATOM   1256  C   ALA    85      14.296 -43.713  14.315  1.00  0.00      A   
ATOM   1257  O   ALA    85      13.111 -43.722  14.537  1.00  0.00      A   
ATOM   1258  N   ASP    86      14.857 -44.207  13.198  1.00  0.00      A   
ATOM   1259  HN  ASP    86      15.840 -44.053  13.124  1.00  0.00      A   
ATOM   1260  CA  ASP    86      14.063 -44.843  12.202  1.00  0.00      A   
ATOM   1261  HA  ASP    86      13.288 -44.172  11.861  1.00  0.00      A   
ATOM   1262  CB  ASP    86      14.866 -45.193  11.027  1.00  0.00      A   
ATOM   1263  HB1 ASP    86      15.394 -46.171  11.046  1.00  0.00      A   
ATOM   1264  HB2 ASP    86      15.667 -44.426  10.956  1.00  0.00      A   
ATOM   1265  CG  ASP    86      14.148 -45.123   9.683  1.00  0.00      A   
ATOM   1266  OD1 ASP    86      13.232 -44.275   9.604  1.00  0.00      A   
ATOM   1267  OD2 ASP    86      14.545 -45.839   8.708  1.00  0.00      A   
ATOM   1268  C   ASP    86      13.379 -46.144  12.774  1.00  0.00      A   
ATOM   1269  O   ASP    86      12.234 -46.394  12.431  1.00  0.00      A   
ATOM   1270  N   ALA    87      14.058 -46.889  13.704  1.00  0.00      A   
ATOM   1271  HN  ALA    87      15.028 -46.730  13.866  1.00  0.00      A   
ATOM   1272  CA  ALA    87      13.556 -48.128  14.260  1.00  0.00      A   
ATOM   1273  HA  ALA    87      12.978 -48.591  13.474  1.00  0.00      A   
ATOM   1274  CB  ALA    87      14.842 -48.950  14.733  1.00  0.00      A   
ATOM   1275  HB1 ALA    87      15.197 -48.618  15.732  1.00  0.00      A   
ATOM   1276  HB2 ALA    87      15.648 -48.727  14.002  1.00  0.00      A   
ATOM   1277  HB3 ALA    87      14.689 -50.050  14.767  1.00  0.00      A   
ATOM   1278  C   ALA    87      12.612 -47.956  15.448  1.00  0.00      A   
ATOM   1279  O   ALA    87      11.681 -48.746  15.569  1.00  0.00      A   
ATOM   1280  N   GLY    88      12.753 -46.942  16.224  1.00  0.00      A   
ATOM   1281  HN  GLY    88      13.535 -46.346  16.054  1.00  0.00      A   
ATOM   1282  CA  GLY    88      11.698 -46.601  17.230  1.00  0.00      A   
ATOM   1283  HA1 GLY    88      10.954 -47.376  17.343  1.00  0.00      A   
ATOM   1284  HA2 GLY    88      11.216 -45.670  16.969  1.00  0.00      A   
ATOM   1285  C   GLY    88      12.216 -46.514  18.658  1.00  0.00      A   
ATOM   1286  O   GLY    88      11.469 -46.717  19.650  1.00  0.00      A   
ATOM   1287  N   ILE    89      13.518 -46.148  18.806  1.00  0.00      A   
ATOM   1288  HN  ILE    89      14.134 -45.974  18.042  1.00  0.00      A   
ATOM   1289  CA  ILE    89      14.193 -46.141  20.123  1.00  0.00      A   
ATOM   1290  HA  ILE    89      13.601 -46.659  20.862  1.00  0.00      A   
ATOM   1291  CB  ILE    89      15.549 -46.824  20.145  1.00  0.00      A   
ATOM   1292  HB  ILE    89      16.234 -46.216  19.518  1.00  0.00      A   
ATOM   1293  CG2 ILE    89      15.989 -46.991  21.561  1.00  0.00      A   
ATOM   1294 HG21 ILE    89      16.887 -47.644  21.515  1.00  0.00      A   
ATOM   1295 HG22 ILE    89      15.179 -47.539  22.088  1.00  0.00      A   
ATOM   1296 HG23 ILE    89      16.173 -46.037  22.100  1.00  0.00      A   
ATOM   1297  CG1 ILE    89      15.456 -48.256  19.479  1.00  0.00      A   
ATOM   1298 HG11 ILE    89      15.014 -48.109  18.471  1.00  0.00      A   
ATOM   1299 HG12 ILE    89      14.750 -48.857  20.091  1.00  0.00      A   
ATOM   1300  CD  ILE    89      16.818 -49.001  19.185  1.00  0.00      A   
ATOM   1301  HD1 ILE    89      17.269 -49.319  20.149  1.00  0.00      A   
ATOM   1302  HD2 ILE    89      17.608 -48.332  18.783  1.00  0.00      A   
ATOM   1303  HD3 ILE    89      16.621 -49.830  18.471  1.00  0.00      A   
ATOM   1304  C   ILE    89      14.380 -44.773  20.802  1.00  0.00      A   
ATOM   1305  O   ILE    89      14.978 -43.914  20.242  1.00  0.00      A   
ATOM   1306  N   GLU    90      13.812 -44.582  21.992  1.00  0.00      A   
ATOM   1307  HN  GLU    90      13.307 -45.258  22.524  1.00  0.00      A   
ATOM   1308  CA  GLU    90      13.944 -43.283  22.690  1.00  0.00      A   
ATOM   1309  HA  GLU    90      13.473 -42.584  22.015  1.00  0.00      A   
ATOM   1310  CB  GLU    90      13.130 -43.359  24.005  1.00  0.00      A   
ATOM   1311  HB1 GLU    90      13.497 -42.554  24.678  1.00  0.00      A   
ATOM   1312  HB2 GLU    90      13.416 -44.338  24.445  1.00  0.00      A   
ATOM   1313  CG  GLU    90      11.616 -43.478  23.550  1.00  0.00      A   
ATOM   1314  HG1 GLU    90      11.204 -44.496  23.379  1.00  0.00      A   
ATOM   1315  HG2 GLU    90      11.449 -42.889  22.623  1.00  0.00      A   
ATOM   1316  CD  GLU    90      10.862 -42.791  24.664  1.00  0.00      A   
ATOM   1317  OE1 GLU    90      10.711 -43.380  25.752  1.00  0.00      A   
ATOM   1318  OE2 GLU    90      10.457 -41.620  24.509  1.00  0.00      A   
ATOM   1319  C   GLU    90      15.384 -42.697  22.924  1.00  0.00      A   
ATOM   1320  O   GLU    90      16.215 -43.394  23.491  1.00  0.00      A   
ATOM   1321  N   ILE    91      15.569 -41.408  22.564  1.00  0.00      A   
ATOM   1322  HN  ILE    91      14.835 -40.831  22.213  1.00  0.00      A   
ATOM   1323  CA  ILE    91      16.863 -40.766  22.772  1.00  0.00      A   
ATOM   1324  HA  ILE    91      17.495 -41.528  23.202  1.00  0.00      A   
ATOM   1325  CB  ILE    91      17.600 -40.337  21.544  1.00  0.00      A   
ATOM   1326  HB  ILE    91      17.011 -39.631  20.920  1.00  0.00      A   
ATOM   1327  CG2 ILE    91      18.913 -39.578  21.976  1.00  0.00      A   
ATOM   1328 HG21 ILE    91      18.679 -38.538  22.290  1.00  0.00      A   
ATOM   1329 HG22 ILE    91      19.704 -39.483  21.201  1.00  0.00      A   
ATOM   1330 HG23 ILE    91      19.265 -40.148  22.862  1.00  0.00      A   
ATOM   1331  CG1 ILE    91      17.995 -41.560  20.729  1.00  0.00      A   
ATOM   1332 HG11 ILE    91      17.116 -42.229  20.611  1.00  0.00      A   
ATOM   1333 HG12 ILE    91      18.885 -42.036  21.194  1.00  0.00      A   
ATOM   1334  CD  ILE    91      18.287 -41.207  19.321  1.00  0.00      A   
ATOM   1335  HD1 ILE    91      18.541 -42.087  18.693  1.00  0.00      A   
ATOM   1336  HD2 ILE    91      19.285 -40.720  19.289  1.00  0.00      A   
ATOM   1337  HD3 ILE    91      17.486 -40.557  18.907  1.00  0.00      A   
ATOM   1338  C   ILE    91      16.587 -39.608  23.672  1.00  0.00      A   
ATOM   1339  O   ILE    91      15.925 -38.637  23.298  1.00  0.00      A   
ATOM   1340  N   VAL    92      16.993 -39.645  24.919  1.00  0.00      A   
ATOM   1341  HN  VAL    92      17.636 -40.368  25.161  1.00  0.00      A   
ATOM   1342  CA  VAL    92      16.659 -38.675  25.981  1.00  0.00      A   
ATOM   1343  HA  VAL    92      16.186 -37.752  25.679  1.00  0.00      A   
ATOM   1344  CB  VAL    92      15.753 -39.406  26.959  1.00  0.00      A   
ATOM   1345  HB  VAL    92      15.625 -38.648  27.762  1.00  0.00      A   
ATOM   1346  CG1 VAL    92      14.412 -39.884  26.385  1.00  0.00      A   
ATOM   1347 HG11 VAL    92      13.749 -40.096  27.250  1.00  0.00      A   
ATOM   1348 HG12 VAL    92      14.554 -40.861  25.876  1.00  0.00      A   
ATOM   1349 HG13 VAL    92      13.883 -39.152  25.739  1.00  0.00      A   
ATOM   1350  CG2 VAL    92      16.506 -40.545  27.622  1.00  0.00      A   
ATOM   1351 HG21 VAL    92      17.378 -40.230  28.235  1.00  0.00      A   
ATOM   1352 HG22 VAL    92      16.853 -41.365  26.958  1.00  0.00      A   
ATOM   1353 HG23 VAL    92      15.830 -40.896  28.431  1.00  0.00      A   
ATOM   1354  C   VAL    92      17.946 -38.155  26.692  1.00  0.00      A   
ATOM   1355  O   VAL    92      19.040 -38.660  26.505  1.00  0.00      A   
ATOM   1356  N   GLY    93      17.859 -37.065  27.459  1.00  0.00      A   
ATOM   1357  HN  GLY    93      16.984 -36.596  27.366  1.00  0.00      A   
ATOM   1358  CA  GLY    93      18.893 -36.564  28.285  1.00  0.00      A   
ATOM   1359  HA1 GLY    93      19.072 -35.527  28.040  1.00  0.00      A   
ATOM   1360  HA2 GLY    93      19.741 -37.232  28.313  1.00  0.00      A   
ATOM   1361  C   GLY    93      18.352 -36.607  29.724  1.00  0.00      A   
ATOM   1362  O   GLY    93      17.211 -36.970  29.870  1.00  0.00      A   
ATOM   1363  N   ASP    94      19.154 -36.133  30.741  1.00  0.00      A   
ATOM   1364  HN  ASP    94      20.042 -35.731  30.533  1.00  0.00      A   
ATOM   1365  CA  ASP    94      18.620 -36.051  32.106  1.00  0.00      A   
ATOM   1366  HA  ASP    94      18.194 -37.015  32.341  1.00  0.00      A   
ATOM   1367  CB  ASP    94      19.840 -35.816  33.040  1.00  0.00      A   
ATOM   1368  HB1 ASP    94      20.439 -36.751  33.002  1.00  0.00      A   
ATOM   1369  HB2 ASP    94      19.476 -35.693  34.082  1.00  0.00      A   
ATOM   1370  CG  ASP    94      20.818 -34.740  32.701  1.00  0.00      A   
ATOM   1371  OD1 ASP    94      20.613 -34.058  31.613  1.00  0.00      A   
ATOM   1372  OD2 ASP    94      21.724 -34.453  33.453  1.00  0.00      A   
ATOM   1373  C   ASP    94      17.413 -35.023  32.338  1.00  0.00      A   
ATOM   1374  O   ASP    94      16.485 -35.346  33.044  1.00  0.00      A   
ATOM   1375  N   ILE    95      17.434 -33.907  31.682  1.00  0.00      A   
ATOM   1376  HN  ILE    95      18.225 -33.471  31.259  1.00  0.00      A   
ATOM   1377  CA  ILE    95      16.339 -32.956  31.712  1.00  0.00      A   
ATOM   1378  HA  ILE    95      16.131 -32.622  32.718  1.00  0.00      A   
ATOM   1379  CB  ILE    95      16.698 -31.640  30.952  1.00  0.00      A   
ATOM   1380  HB  ILE    95      17.029 -31.854  29.913  1.00  0.00      A   
ATOM   1381  CG2 ILE    95      15.409 -30.750  30.745  1.00  0.00      A   
ATOM   1382 HG21 ILE    95      14.822 -31.256  29.948  1.00  0.00      A   
ATOM   1383 HG22 ILE    95      15.598 -29.682  30.503  1.00  0.00      A   
ATOM   1384 HG23 ILE    95      14.704 -30.696  31.602  1.00  0.00      A   
ATOM   1385  CG1 ILE    95      17.857 -30.862  31.604  1.00  0.00      A   
ATOM   1386 HG11 ILE    95      18.106 -29.930  31.054  1.00  0.00      A   
ATOM   1387 HG12 ILE    95      18.735 -31.539  31.682  1.00  0.00      A   
ATOM   1388  CD  ILE    95      17.471 -30.208  32.962  1.00  0.00      A   
ATOM   1389  HD1 ILE    95      17.212 -30.885  33.803  1.00  0.00      A   
ATOM   1390  HD2 ILE    95      16.694 -29.415  32.917  1.00  0.00      A   
ATOM   1391  HD3 ILE    95      18.452 -29.792  33.276  1.00  0.00      A   
ATOM   1392  C   ILE    95      15.060 -33.554  31.255  1.00  0.00      A   
ATOM   1393  O   ILE    95      14.039 -33.363  31.875  1.00  0.00      A   
ATOM   1394  N   GLU    96      15.071 -34.330  30.204  1.00  0.00      A   
ATOM   1395  HN  GLU    96      15.847 -34.420  29.585  1.00  0.00      A   
ATOM   1396  CA  GLU    96      13.917 -35.178  29.777  1.00  0.00      A   
ATOM   1397  HA  GLU    96      13.121 -34.477  29.574  1.00  0.00      A   
ATOM   1398  CB  GLU    96      14.308 -35.960  28.460  1.00  0.00      A   
ATOM   1399  HB1 GLU    96      15.197 -36.571  28.726  1.00  0.00      A   
ATOM   1400  HB2 GLU    96      14.487 -35.102  27.777  1.00  0.00      A   
ATOM   1401  CG  GLU    96      13.249 -36.916  27.833  1.00  0.00      A   
ATOM   1402  HG1 GLU    96      13.203 -37.839  28.450  1.00  0.00      A   
ATOM   1403  HG2 GLU    96      13.454 -37.256  26.796  1.00  0.00      A   
ATOM   1404  CD  GLU    96      11.852 -36.298  27.662  1.00  0.00      A   
ATOM   1405  OE1 GLU    96      11.699 -35.089  27.892  1.00  0.00      A   
ATOM   1406  OE2 GLU    96      10.931 -37.103  27.285  1.00  0.00      A   
ATOM   1407  C   GLU    96      13.356 -36.232  30.791  1.00  0.00      A   
ATOM   1408  O   GLU    96      12.165 -36.349  31.083  1.00  0.00      A   
ATOM   1409  N   LEU    97      14.328 -36.956  31.400  1.00  0.00      A   
ATOM   1410  HN  LEU    97      15.266 -36.802  31.101  1.00  0.00      A   
ATOM   1411  CA  LEU    97      14.058 -37.898  32.515  1.00  0.00      A   
ATOM   1412  HA  LEU    97      13.300 -38.557  32.119  1.00  0.00      A   
ATOM   1413  CB  LEU    97      15.278 -38.711  32.922  1.00  0.00      A   
ATOM   1414  HB1 LEU    97      15.106 -39.311  33.841  1.00  0.00      A   
ATOM   1415  HB2 LEU    97      16.063 -37.968  33.179  1.00  0.00      A   
ATOM   1416  CG  LEU    97      15.781 -39.719  31.842  1.00  0.00      A   
ATOM   1417  HG  LEU    97      15.807 -39.116  30.909  1.00  0.00      A   
ATOM   1418  CD1 LEU    97      17.208 -40.199  32.179  1.00  0.00      A   
ATOM   1419 HD11 LEU    97      17.626 -40.912  31.436  1.00  0.00      A   
ATOM   1420 HD12 LEU    97      17.334 -40.610  33.203  1.00  0.00      A   
ATOM   1421 HD13 LEU    97      17.901 -39.334  32.102  1.00  0.00      A   
ATOM   1422  CD2 LEU    97      14.838 -40.950  31.570  1.00  0.00      A   
ATOM   1423 HD21 LEU    97      14.860 -41.655  32.428  1.00  0.00      A   
ATOM   1424 HD22 LEU    97      15.281 -41.517  30.724  1.00  0.00      A   
ATOM   1425 HD23 LEU    97      13.819 -40.763  31.168  1.00  0.00      A   
ATOM   1426  C   LEU    97      13.485 -37.284  33.778  1.00  0.00      A   
ATOM   1427  O   LEU    97      12.578 -37.891  34.431  1.00  0.00      A   
ATOM   1428  N   PHE    98      14.007 -36.047  34.188  1.00  0.00      A   
ATOM   1429  HN  PHE    98      14.913 -35.755  33.891  1.00  0.00      A   
ATOM   1430  CA  PHE    98      13.393 -35.086  35.103  1.00  0.00      A   
ATOM   1431  HA  PHE    98      13.193 -35.608  36.027  1.00  0.00      A   
ATOM   1432  CB  PHE    98      14.360 -33.869  35.340  1.00  0.00      A   
ATOM   1433  HB1 PHE    98      14.746 -33.352  34.435  1.00  0.00      A   
ATOM   1434  HB2 PHE    98      15.194 -34.285  35.944  1.00  0.00      A   
ATOM   1435  CG  PHE    98      13.723 -32.752  36.153  1.00  0.00      A   
ATOM   1436  CD1 PHE    98      13.216 -31.625  35.468  1.00  0.00      A   
ATOM   1437  HD1 PHE    98      13.393 -31.649  34.403  1.00  0.00      A   
ATOM   1438  CE1 PHE    98      12.564 -30.581  36.140  1.00  0.00      A   
ATOM   1439  HE1 PHE    98      12.260 -29.722  35.561  1.00  0.00      A   
ATOM   1440  CZ  PHE    98      12.499 -30.598  37.528  1.00  0.00      A   
ATOM   1441  HZ  PHE    98      12.149 -29.857  38.232  1.00  0.00      A   
ATOM   1442  CD2 PHE    98      13.524 -32.802  37.534  1.00  0.00      A   
ATOM   1443  HD2 PHE    98      13.920 -33.730  37.918  1.00  0.00      A   
ATOM   1444  CE2 PHE    98      12.858 -31.782  38.225  1.00  0.00      A   
ATOM   1445  HE2 PHE    98      12.873 -31.782  39.305  1.00  0.00      A   
ATOM   1446  C   PHE    98      12.016 -34.719  34.749  1.00  0.00      A   
ATOM   1447  O   PHE    98      11.124 -34.852  35.570  1.00  0.00      A   
ATOM   1448  N   CYS    99      11.736 -34.276  33.468  1.00  0.00      A   
ATOM   1449  HN  CYS    99      12.582 -33.982  33.031  1.00  0.00      A   
ATOM   1450  CA  CYS    99      10.422 -33.878  33.035  1.00  0.00      A   
ATOM   1451  HA  CYS    99      10.137 -33.048  33.665  1.00  0.00      A   
ATOM   1452  CB  CYS    99      10.376 -33.329  31.606  1.00  0.00      A   
ATOM   1453  HB1 CYS    99       9.368 -32.913  31.392  1.00  0.00      A   
ATOM   1454  HB2 CYS    99      10.602 -34.134  30.874  1.00  0.00      A   
ATOM   1455  SG  CYS    99      11.512 -31.889  31.305  1.00  0.00      A   
ATOM   1456  HG1 CYS    99      12.656 -32.531  31.118  1.00  0.00      A   
ATOM   1457  C   CYS    99       9.457 -34.974  33.115  1.00  0.00      A   
ATOM   1458  O   CYS    99       8.344 -34.825  33.642  1.00  0.00      A   
ATOM   1459  N   ARG   100       9.787 -36.182  32.697  1.00  0.00      A   
ATOM   1460  HN  ARG   100      10.708 -36.192  32.313  1.00  0.00      A   
ATOM   1461  CA  ARG   100       9.013 -37.437  32.863  1.00  0.00      A   
ATOM   1462  HA  ARG   100       8.106 -37.504  32.282  1.00  0.00      A   
ATOM   1463  CB  ARG   100       9.912 -38.531  32.301  1.00  0.00      A   
ATOM   1464  HB1 ARG   100       9.358 -39.486  32.432  1.00  0.00      A   
ATOM   1465  HB2 ARG   100      10.908 -38.604  32.788  1.00  0.00      A   
ATOM   1466  CG  ARG   100      10.012 -38.495  30.744  1.00  0.00      A   
ATOM   1467  HG1 ARG   100      10.511 -37.581  30.358  1.00  0.00      A   
ATOM   1468  HG2 ARG   100       9.024 -38.427  30.242  1.00  0.00      A   
ATOM   1469  CD  ARG   100      10.532 -39.834  30.097  1.00  0.00      A   
ATOM   1470  HD1 ARG   100       9.698 -40.567  30.053  1.00  0.00      A   
ATOM   1471  HD2 ARG   100      11.351 -40.178  30.764  1.00  0.00      A   
ATOM   1472  NE  ARG   100      11.036 -39.608  28.667  1.00  0.00      A   
ATOM   1473  HE  ARG   100      11.131 -38.649  28.399  1.00  0.00      A   
ATOM   1474  CZ  ARG   100      10.825 -40.494  27.667  1.00  0.00      A   
ATOM   1475  NH1 ARG   100      10.736 -41.752  27.747  1.00  0.00      A   
ATOM   1476 HH11 ARG   100      11.077 -42.196  28.575  1.00  0.00      A   
ATOM   1477 HH12 ARG   100      10.785 -42.295  26.909  1.00  0.00      A   
ATOM   1478  NH2 ARG   100      10.787 -39.846  26.476  1.00  0.00      A   
ATOM   1479 HH21 ARG   100      10.601 -40.483  25.727  1.00  0.00      A   
ATOM   1480 HH22 ARG   100      10.807 -38.847  26.483  1.00  0.00      A   
ATOM   1481  C   ARG   100       8.495 -37.816  34.204  1.00  0.00      A   
ATOM   1482  O   ARG   100       7.379 -38.366  34.278  1.00  0.00      A   
ATOM   1483  N   GLU   101       9.241 -37.608  35.254  1.00  0.00      A   
ATOM   1484  HN  GLU   101      10.194 -37.318  35.272  1.00  0.00      A   
ATOM   1485  CA  GLU   101       8.852 -38.066  36.626  1.00  0.00      A   
ATOM   1486  HA  GLU   101       8.054 -38.788  36.538  1.00  0.00      A   
ATOM   1487  CB  GLU   101      10.149 -38.693  37.346  1.00  0.00      A   
ATOM   1488  HB1 GLU   101       9.810 -38.786  38.400  1.00  0.00      A   
ATOM   1489  HB2 GLU   101      11.052 -38.053  37.443  1.00  0.00      A   
ATOM   1490  CG  GLU   101      10.545 -40.122  36.889  1.00  0.00      A   
ATOM   1491  HG1 GLU   101      11.171 -40.183  35.974  1.00  0.00      A   
ATOM   1492  HG2 GLU   101       9.655 -40.756  36.686  1.00  0.00      A   
ATOM   1493  CD  GLU   101      11.282 -41.077  37.846  1.00  0.00      A   
ATOM   1494  OE1 GLU   101      11.665 -40.670  38.975  1.00  0.00      A   
ATOM   1495  OE2 GLU   101      11.326 -42.260  37.576  1.00  0.00      A   
ATOM   1496  C   GLU   101       8.380 -36.845  37.433  1.00  0.00      A   
ATOM   1497  O   GLU   101       7.891 -36.973  38.573  1.00  0.00      A   
ATOM   1498  N   ALA   102       8.640 -35.614  36.978  1.00  0.00      A   
ATOM   1499  HN  ALA   102       9.037 -35.558  36.065  1.00  0.00      A   
ATOM   1500  CA  ALA   102       8.410 -34.396  37.684  1.00  0.00      A   
ATOM   1501  HA  ALA   102       8.782 -34.715  38.646  1.00  0.00      A   
ATOM   1502  CB  ALA   102       9.235 -33.192  37.144  1.00  0.00      A   
ATOM   1503  HB1 ALA   102      10.306 -33.364  37.386  1.00  0.00      A   
ATOM   1504  HB2 ALA   102       8.972 -32.261  37.691  1.00  0.00      A   
ATOM   1505  HB3 ALA   102       9.145 -33.093  36.041  1.00  0.00      A   
ATOM   1506  C   ALA   102       6.957 -34.077  38.000  1.00  0.00      A   
ATOM   1507  O   ALA   102       6.054 -34.417  37.258  1.00  0.00      A   
ATOM   1508  N   GLN   103       6.690 -33.369  39.189  1.00  0.00      A   
ATOM   1509  HN  GLN   103       7.466 -33.084  39.746  1.00  0.00      A   
ATOM   1510  CA  GLN   103       5.416 -33.527  39.914  1.00  0.00      A   
ATOM   1511  HA  GLN   103       4.791 -34.045  39.202  1.00  0.00      A   
ATOM   1512  CB  GLN   103       5.555 -34.646  41.028  1.00  0.00      A   
ATOM   1513  HB1 GLN   103       5.597 -35.648  40.550  1.00  0.00      A   
ATOM   1514  HB2 GLN   103       4.562 -34.602  41.523  1.00  0.00      A   
ATOM   1515  CG  GLN   103       6.651 -34.439  42.108  1.00  0.00      A   
ATOM   1516  HG1 GLN   103       7.588 -34.953  41.804  1.00  0.00      A   
ATOM   1517  HG2 GLN   103       6.318 -34.895  43.065  1.00  0.00      A   
ATOM   1518  CD  GLN   103       7.102 -33.048  42.460  1.00  0.00      A   
ATOM   1519  OE1 GLN   103       7.871 -32.401  41.745  1.00  0.00      A   
ATOM   1520  NE2 GLN   103       6.587 -32.614  43.588  1.00  0.00      A   
ATOM   1521 HE21 GLN   103       6.045 -33.241  44.147  1.00  0.00      A   
ATOM   1522 HE22 GLN   103       7.019 -31.872  44.102  1.00  0.00      A   
ATOM   1523  C   GLN   103       4.713 -32.207  40.359  1.00  0.00      A   
ATOM   1524  O   GLN   103       3.768 -32.079  41.178  1.00  0.00      A   
ATOM   1525  N   ALA   104       5.253 -31.200  39.826  1.00  0.00      A   
ATOM   1526  HN  ALA   104       5.936 -31.433  39.139  1.00  0.00      A   
ATOM   1527  CA  ALA   104       4.962 -29.799  40.233  1.00  0.00      A   
ATOM   1528  HA  ALA   104       3.889 -29.695  40.290  1.00  0.00      A   
ATOM   1529  CB  ALA   104       5.721 -29.526  41.513  1.00  0.00      A   
ATOM   1530  HB1 ALA   104       6.741 -29.928  41.340  1.00  0.00      A   
ATOM   1531  HB2 ALA   104       5.180 -29.927  42.398  1.00  0.00      A   
ATOM   1532  HB3 ALA   104       5.692 -28.426  41.672  1.00  0.00      A   
ATOM   1533  C   ALA   104       5.553 -28.827  39.145  1.00  0.00      A   
ATOM   1534  O   ALA   104       6.604 -29.118  38.594  1.00  0.00      A   
ATOM   1535  N   PRO   105       4.964 -27.654  38.834  1.00  0.00      A   
ATOM   1536  CD  PRO   105       3.972 -27.174  39.811  1.00  0.00      A   
ATOM   1537  HD1 PRO   105       4.421 -26.896  40.788  1.00  0.00      A   
ATOM   1538  HD2 PRO   105       3.098 -27.789  40.114  1.00  0.00      A   
ATOM   1539  CA  PRO   105       5.413 -26.612  37.937  1.00  0.00      A   
ATOM   1540  HA  PRO   105       5.086 -26.891  36.946  1.00  0.00      A   
ATOM   1541  CB  PRO   105       4.651 -25.355  38.493  1.00  0.00      A   
ATOM   1542  HB1 PRO   105       4.521 -24.483  37.818  1.00  0.00      A   
ATOM   1543  HB2 PRO   105       5.182 -24.816  39.307  1.00  0.00      A   
ATOM   1544  CG  PRO   105       3.414 -25.839  39.243  1.00  0.00      A   
ATOM   1545  HG1 PRO   105       3.056 -25.167  40.053  1.00  0.00      A   
ATOM   1546  HG2 PRO   105       2.531 -26.012  38.592  1.00  0.00      A   
ATOM   1547  C   PRO   105       6.929 -26.340  37.861  1.00  0.00      A   
ATOM   1548  O   PRO   105       7.666 -26.340  38.892  1.00  0.00      A   
ATOM   1549  N   ILE   106       7.411 -26.141  36.600  1.00  0.00      A   
ATOM   1550  HN  ILE   106       6.762 -26.170  35.844  1.00  0.00      A   
ATOM   1551  CA  ILE   106       8.803 -25.948  36.274  1.00  0.00      A   
ATOM   1552  HA  ILE   106       9.467 -26.189  37.091  1.00  0.00      A   
ATOM   1553  CB  ILE   106       9.170 -26.958  35.214  1.00  0.00      A   
ATOM   1554  HB  ILE   106       8.402 -26.967  34.411  1.00  0.00      A   
ATOM   1555  CG2 ILE   106      10.538 -26.586  34.435  1.00  0.00      A   
ATOM   1556 HG21 ILE   106      10.423 -25.606  33.924  1.00  0.00      A   
ATOM   1557 HG22 ILE   106      10.703 -27.389  33.684  1.00  0.00      A   
ATOM   1558 HG23 ILE   106      11.291 -26.686  35.246  1.00  0.00      A   
ATOM   1559  CG1 ILE   106       9.396 -28.476  35.765  1.00  0.00      A   
ATOM   1560 HG11 ILE   106       8.458 -28.623  36.342  1.00  0.00      A   
ATOM   1561 HG12 ILE   106      10.258 -28.438  36.464  1.00  0.00      A   
ATOM   1562  CD  ILE   106       9.570 -29.597  34.764  1.00  0.00      A   
ATOM   1563  HD1 ILE   106      10.515 -29.478  34.192  1.00  0.00      A   
ATOM   1564  HD2 ILE   106       8.842 -29.547  33.927  1.00  0.00      A   
ATOM   1565  HD3 ILE   106       9.669 -30.553  35.322  1.00  0.00      A   
ATOM   1566  C   ILE   106       8.981 -24.596  35.687  1.00  0.00      A   
ATOM   1567  O   ILE   106       8.272 -24.202  34.784  1.00  0.00      A   
ATOM   1568  N   VAL   107       9.975 -23.834  36.131  1.00  0.00      A   
ATOM   1569  HN  VAL   107      10.397 -24.096  36.996  1.00  0.00      A   
ATOM   1570  CA  VAL   107      10.443 -22.624  35.426  1.00  0.00      A   
ATOM   1571  HA  VAL   107       9.755 -22.408  34.622  1.00  0.00      A   
ATOM   1572  CB  VAL   107      10.503 -21.478  36.464  1.00  0.00      A   
ATOM   1573  HB  VAL   107      11.229 -21.676  37.281  1.00  0.00      A   
ATOM   1574  CG1 VAL   107      11.040 -20.200  35.730  1.00  0.00      A   
ATOM   1575 HG11 VAL   107      12.136 -20.351  35.631  1.00  0.00      A   
ATOM   1576 HG12 VAL   107      10.849 -19.253  36.280  1.00  0.00      A   
ATOM   1577 HG13 VAL   107      10.611 -20.225  34.706  1.00  0.00      A   
ATOM   1578  CG2 VAL   107       9.139 -21.152  37.042  1.00  0.00      A   
ATOM   1579 HG21 VAL   107       8.546 -21.985  37.477  1.00  0.00      A   
ATOM   1580 HG22 VAL   107       8.558 -20.917  36.125  1.00  0.00      A   
ATOM   1581 HG23 VAL   107       9.094 -20.329  37.787  1.00  0.00      A   
ATOM   1582  C   VAL   107      11.745 -23.022  34.744  1.00  0.00      A   
ATOM   1583  O   VAL   107      12.688 -23.466  35.310  1.00  0.00      A   
ATOM   1584  N   ALA   108      11.790 -22.787  33.417  1.00  0.00      A   
ATOM   1585  HN  ALA   108      11.066 -22.351  32.888  1.00  0.00      A   
ATOM   1586  CA  ALA   108      12.853 -23.174  32.625  1.00  0.00      A   
ATOM   1587  HA  ALA   108      13.528 -23.798  33.190  1.00  0.00      A   
ATOM   1588  CB  ALA   108      12.136 -24.035  31.474  1.00  0.00      A   
ATOM   1589  HB1 ALA   108      12.980 -24.356  30.827  1.00  0.00      A   
ATOM   1590  HB2 ALA   108      11.453 -23.409  30.861  1.00  0.00      A   
ATOM   1591  HB3 ALA   108      11.655 -24.919  31.943  1.00  0.00      A   
ATOM   1592  C   ALA   108      13.631 -21.962  32.087  1.00  0.00      A   
ATOM   1593  O   ALA   108      12.982 -21.028  31.610  1.00  0.00      A   
ATOM   1594  N   ILE   109      14.929 -21.937  32.257  1.00  0.00      A   
ATOM   1595  HN  ILE   109      15.519 -22.585  32.732  1.00  0.00      A   
ATOM   1596  CA  ILE   109      15.707 -20.752  31.868  1.00  0.00      A   
ATOM   1597  HA  ILE   109      15.188 -19.991  31.304  1.00  0.00      A   
ATOM   1598  CB  ILE   109      16.225 -19.997  33.118  1.00  0.00      A   
ATOM   1599  HB  ILE   109      16.584 -20.836  33.751  1.00  0.00      A   
ATOM   1600  CG2 ILE   109      17.465 -19.066  32.825  1.00  0.00      A   
ATOM   1601 HG21 ILE   109      17.215 -18.262  32.101  1.00  0.00      A   
ATOM   1602 HG22 ILE   109      18.204 -19.693  32.282  1.00  0.00      A   
ATOM   1603 HG23 ILE   109      18.002 -18.633  33.695  1.00  0.00      A   
ATOM   1604  CG1 ILE   109      15.063 -19.252  33.819  1.00  0.00      A   
ATOM   1605 HG11 ILE   109      14.187 -19.934  33.786  1.00  0.00      A   
ATOM   1606 HG12 ILE   109      14.738 -18.337  33.279  1.00  0.00      A   
ATOM   1607  CD  ILE   109      15.342 -18.750  35.254  1.00  0.00      A   
ATOM   1608  HD1 ILE   109      16.114 -17.953  35.300  1.00  0.00      A   
ATOM   1609  HD2 ILE   109      15.847 -19.530  35.863  1.00  0.00      A   
ATOM   1610  HD3 ILE   109      14.413 -18.491  35.807  1.00  0.00      A   
ATOM   1611  C   ILE   109      16.916 -21.230  31.042  1.00  0.00      A   
ATOM   1612  O   ILE   109      17.440 -22.301  31.339  1.00  0.00      A   
ATOM   1613  N   THR   110      17.384 -20.371  30.026  1.00  0.00      A   
ATOM   1614  HN  THR   110      16.918 -19.508  29.846  1.00  0.00      A   
ATOM   1615  CA  THR   110      18.424 -20.735  29.102  1.00  0.00      A   
ATOM   1616  HA  THR   110      19.264 -21.216  29.580  1.00  0.00      A   
ATOM   1617  CB  THR   110      18.073 -21.682  28.006  1.00  0.00      A   
ATOM   1618  HB  THR   110      17.517 -22.594  28.312  1.00  0.00      A   
ATOM   1619  OG1 THR   110      19.257 -22.209  27.494  1.00  0.00      A   
ATOM   1620  HG1 THR   110      19.582 -22.814  28.165  1.00  0.00      A   
ATOM   1621  CG2 THR   110      17.204 -21.079  26.883  1.00  0.00      A   
ATOM   1622 HG21 THR   110      16.310 -20.578  27.312  1.00  0.00      A   
ATOM   1623 HG22 THR   110      16.866 -21.876  26.187  1.00  0.00      A   
ATOM   1624 HG23 THR   110      17.848 -20.332  26.372  1.00  0.00      A   
ATOM   1625  C   THR   110      18.902 -19.408  28.477  1.00  0.00      A   
ATOM   1626  O   THR   110      18.392 -18.299  28.753  1.00  0.00      A   
ATOM   1627  N   GLY   111      19.971 -19.475  27.692  1.00  0.00      A   
ATOM   1628  HN  GLY   111      20.182 -20.428  27.486  1.00  0.00      A   
ATOM   1629  CA  GLY   111      20.654 -18.357  27.054  1.00  0.00      A   
ATOM   1630  HA1 GLY   111      20.206 -17.459  27.453  1.00  0.00      A   
ATOM   1631  HA2 GLY   111      20.552 -18.511  25.990  1.00  0.00      A   
ATOM   1632  C   GLY   111      22.119 -18.351  27.503  1.00  0.00      A   
ATOM   1633  O   GLY   111      22.513 -18.988  28.492  1.00  0.00      A   
ATOM   1634  N   SER   112      23.005 -17.612  26.882  1.00  0.00      A   
ATOM   1635  HN  SER   112      22.785 -17.021  26.110  1.00  0.00      A   
ATOM   1636  CA  SER   112      24.432 -17.416  27.210  1.00  0.00      A   
ATOM   1637  HA  SER   112      24.811 -18.427  27.190  1.00  0.00      A   
ATOM   1638  CB  SER   112      25.098 -16.641  26.066  1.00  0.00      A   
ATOM   1639  HB1 SER   112      26.196 -16.498  26.166  1.00  0.00      A   
ATOM   1640  HB2 SER   112      24.615 -15.641  26.068  1.00  0.00      A   
ATOM   1641  OG  SER   112      24.816 -17.175  24.795  1.00  0.00      A   
ATOM   1642  HG1 SER   112      25.469 -17.866  24.663  1.00  0.00      A   
ATOM   1643  C   SER   112      24.936 -17.037  28.619  1.00  0.00      A   
ATOM   1644  O   SER   112      25.790 -17.712  29.184  1.00  0.00      A   
ATOM   1645  N   ASN   113      24.417 -15.954  29.238  1.00  0.00      A   
ATOM   1646  HN  ASN   113      23.872 -15.318  28.697  1.00  0.00      A   
ATOM   1647  CA  ASN   113      24.844 -15.451  30.505  1.00  0.00      A   
ATOM   1648  HA  ASN   113      25.234 -16.242  31.128  1.00  0.00      A   
ATOM   1649  CB  ASN   113      25.969 -14.465  30.133  1.00  0.00      A   
ATOM   1650  HB1 ASN   113      26.295 -13.939  31.055  1.00  0.00      A   
ATOM   1651  HB2 ASN   113      25.594 -13.720  29.399  1.00  0.00      A   
ATOM   1652  CG  ASN   113      27.293 -15.095  29.664  1.00  0.00      A   
ATOM   1653  OD1 ASN   113      27.809 -16.004  30.307  1.00  0.00      A   
ATOM   1654  ND2 ASN   113      27.845 -14.499  28.633  1.00  0.00      A   
ATOM   1655 HD21 ASN   113      28.767 -14.848  28.467  1.00  0.00      A   
ATOM   1656 HD22 ASN   113      27.518 -13.669  28.181  1.00  0.00      A   
ATOM   1657  C   ASN   113      23.668 -14.902  31.309  1.00  0.00      A   
ATOM   1658  O   ASN   113      22.736 -14.216  30.821  1.00  0.00      A   
ATOM   1659  N   GLY   114      23.656 -15.255  32.608  1.00  0.00      A   
ATOM   1660  HN  GLY   114      24.384 -15.822  32.986  1.00  0.00      A   
ATOM   1661  CA  GLY   114      22.517 -14.849  33.461  1.00  0.00      A   
ATOM   1662  HA1 GLY   114      21.847 -14.225  32.888  1.00  0.00      A   
ATOM   1663  HA2 GLY   114      22.876 -14.334  34.340  1.00  0.00      A   
ATOM   1664  C   GLY   114      21.729 -15.966  33.963  1.00  0.00      A   
ATOM   1665  O   GLY   114      21.040 -15.758  34.947  1.00  0.00      A   
ATOM   1666  N   LYS   115      21.872 -17.160  33.401  1.00  0.00      A   
ATOM   1667  HN  LYS   115      22.563 -17.235  32.686  1.00  0.00      A   
ATOM   1668  CA  LYS   115      21.142 -18.375  33.742  1.00  0.00      A   
ATOM   1669  HA  LYS   115      20.119 -18.079  33.562  1.00  0.00      A   
ATOM   1670  CB  LYS   115      21.594 -19.643  32.993  1.00  0.00      A   
ATOM   1671  HB1 LYS   115      21.011 -20.542  33.288  1.00  0.00      A   
ATOM   1672  HB2 LYS   115      22.661 -19.912  33.144  1.00  0.00      A   
ATOM   1673  CG  LYS   115      21.252 -19.640  31.511  1.00  0.00      A   
ATOM   1674  HG1 LYS   115      21.713 -18.755  31.024  1.00  0.00      A   
ATOM   1675  HG2 LYS   115      20.160 -19.705  31.317  1.00  0.00      A   
ATOM   1676  CD  LYS   115      21.721 -20.877  30.761  1.00  0.00      A   
ATOM   1677  HD1 LYS   115      21.532 -20.871  29.666  1.00  0.00      A   
ATOM   1678  HD2 LYS   115      21.276 -21.765  31.260  1.00  0.00      A   
ATOM   1679  CE  LYS   115      23.247 -21.184  30.921  1.00  0.00      A   
ATOM   1680  HE1 LYS   115      23.421 -22.115  30.342  1.00  0.00      A   
ATOM   1681  HE2 LYS   115      23.575 -21.318  31.974  1.00  0.00      A   
ATOM   1682  NZ  LYS   115      24.076 -20.024  30.493  1.00  0.00      A   
ATOM   1683  HZ1 LYS   115      23.985 -19.310  31.244  1.00  0.00      A   
ATOM   1684  HZ2 LYS   115      23.608 -19.654  29.641  1.00  0.00      A   
ATOM   1685  HZ3 LYS   115      24.999 -20.493  30.403  1.00  0.00      A   
ATOM   1686  C   LYS   115      21.062 -18.688  35.226  1.00  0.00      A   
ATOM   1687  O   LYS   115      20.057 -18.479  35.866  1.00  0.00      A   
ATOM   1688  N   SER   116      22.211 -19.013  35.896  1.00  0.00      A   
ATOM   1689  HN  SER   116      23.006 -19.156  35.310  1.00  0.00      A   
ATOM   1690  CA  SER   116      22.178 -19.214  37.359  1.00  0.00      A   
ATOM   1691  HA  SER   116      21.382 -19.932  37.483  1.00  0.00      A   
ATOM   1692  CB  SER   116      23.499 -19.670  37.933  1.00  0.00      A   
ATOM   1693  HB1 SER   116      23.440 -20.147  38.934  1.00  0.00      A   
ATOM   1694  HB2 SER   116      24.148 -18.768  37.952  1.00  0.00      A   
ATOM   1695  OG  SER   116      24.141 -20.587  37.052  1.00  0.00      A   
ATOM   1696  HG1 SER   116      23.578 -21.365  37.021  1.00  0.00      A   
ATOM   1697  C   SER   116      21.720 -18.066  38.175  1.00  0.00      A   
ATOM   1698  O   SER   116      20.955 -18.357  39.081  1.00  0.00      A   
ATOM   1699  N   THR   117      22.154 -16.819  37.887  1.00  0.00      A   
ATOM   1700  HN  THR   117      22.729 -16.733  37.077  1.00  0.00      A   
ATOM   1701  CA  THR   117      21.904 -15.544  38.548  1.00  0.00      A   
ATOM   1702  HA  THR   117      22.291 -15.538  39.556  1.00  0.00      A   
ATOM   1703  CB  THR   117      22.558 -14.317  37.854  1.00  0.00      A   
ATOM   1704  HB  THR   117      22.447 -14.390  36.751  1.00  0.00      A   
ATOM   1705  OG1 THR   117      23.957 -14.399  38.095  1.00  0.00      A   
ATOM   1706  HG1 THR   117      24.309 -15.066  37.501  1.00  0.00      A   
ATOM   1707  CG2 THR   117      22.181 -13.004  38.511  1.00  0.00      A   
ATOM   1708 HG21 THR   117      22.909 -12.198  38.278  1.00  0.00      A   
ATOM   1709 HG22 THR   117      22.071 -13.291  39.578  1.00  0.00      A   
ATOM   1710 HG23 THR   117      21.171 -12.663  38.196  1.00  0.00      A   
ATOM   1711  C   THR   117      20.343 -15.348  38.598  1.00  0.00      A   
ATOM   1712  O   THR   117      19.755 -15.168  39.650  1.00  0.00      A   
ATOM   1713  N   VAL   118      19.664 -15.440  37.446  1.00  0.00      A   
ATOM   1714  HN  VAL   118      20.051 -15.460  36.527  1.00  0.00      A   
ATOM   1715  CA  VAL   118      18.204 -15.447  37.496  1.00  0.00      A   
ATOM   1716  HA  VAL   118      17.919 -14.710  38.232  1.00  0.00      A   
ATOM   1717  CB  VAL   118      17.568 -15.208  36.170  1.00  0.00      A   
ATOM   1718  HB  VAL   118      18.035 -16.025  35.580  1.00  0.00      A   
ATOM   1719  CG1 VAL   118      16.022 -15.161  36.112  1.00  0.00      A   
ATOM   1720 HG11 VAL   118      15.529 -16.076  36.504  1.00  0.00      A   
ATOM   1721 HG12 VAL   118      15.661 -15.065  35.065  1.00  0.00      A   
ATOM   1722 HG13 VAL   118      15.732 -14.288  36.736  1.00  0.00      A   
ATOM   1723  CG2 VAL   118      18.198 -14.013  35.472  1.00  0.00      A   
ATOM   1724 HG21 VAL   118      17.829 -13.827  34.441  1.00  0.00      A   
ATOM   1725 HG22 VAL   118      19.302 -14.045  35.350  1.00  0.00      A   
ATOM   1726 HG23 VAL   118      18.062 -13.053  36.016  1.00  0.00      A   
ATOM   1727  C   VAL   118      17.583 -16.780  38.178  1.00  0.00      A   
ATOM   1728  O   VAL   118      16.608 -16.660  38.878  1.00  0.00      A   
ATOM   1729  N   THR   119      18.177 -17.967  37.977  1.00  0.00      A   
ATOM   1730  HN  THR   119      19.005 -18.070  37.432  1.00  0.00      A   
ATOM   1731  CA  THR   119      17.712 -19.294  38.437  1.00  0.00      A   
ATOM   1732  HA  THR   119      16.687 -19.329  38.100  1.00  0.00      A   
ATOM   1733  CB  THR   119      18.472 -20.525  37.837  1.00  0.00      A   
ATOM   1734  HB  THR   119      19.492 -20.356  38.243  1.00  0.00      A   
ATOM   1735  OG1 THR   119      18.343 -20.555  36.453  1.00  0.00      A   
ATOM   1736  HG1 THR   119      18.742 -19.746  36.126  1.00  0.00      A   
ATOM   1737  CG2 THR   119      17.915 -21.880  38.380  1.00  0.00      A   
ATOM   1738 HG21 THR   119      17.728 -21.868  39.475  1.00  0.00      A   
ATOM   1739 HG22 THR   119      18.660 -22.681  38.186  1.00  0.00      A   
ATOM   1740 HG23 THR   119      17.016 -22.090  37.762  1.00  0.00      A   
ATOM   1741  C   THR   119      17.666 -19.358  39.932  1.00  0.00      A   
ATOM   1742  O   THR   119      16.661 -19.607  40.593  1.00  0.00      A   
ATOM   1743  N   THR   120      18.710 -18.913  40.594  1.00  0.00      A   
ATOM   1744  HN  THR   120      19.585 -18.613  40.224  1.00  0.00      A   
ATOM   1745  CA  THR   120      18.650 -18.491  42.003  1.00  0.00      A   
ATOM   1746  HA  THR   120      18.192 -19.296  42.559  1.00  0.00      A   
ATOM   1747  CB  THR   120      20.034 -18.305  42.556  1.00  0.00      A   
ATOM   1748  HB  THR   120      19.911 -18.201  43.656  1.00  0.00      A   
ATOM   1749  OG1 THR   120      20.657 -17.232  41.931  1.00  0.00      A   
ATOM   1750  HG1 THR   120      20.822 -17.504  41.026  1.00  0.00      A   
ATOM   1751  CG2 THR   120      20.974 -19.611  42.447  1.00  0.00      A   
ATOM   1752 HG21 THR   120      20.996 -19.992  41.403  1.00  0.00      A   
ATOM   1753 HG22 THR   120      20.564 -20.389  43.126  1.00  0.00      A   
ATOM   1754 HG23 THR   120      22.002 -19.359  42.785  1.00  0.00      A   
ATOM   1755  C   THR   120      17.768 -17.306  42.376  1.00  0.00      A   
ATOM   1756  O   THR   120      17.149 -17.385  43.429  1.00  0.00      A   
ATOM   1757  N   LEU   121      17.695 -16.202  41.714  1.00  0.00      A   
ATOM   1758  HN  LEU   121      18.327 -15.941  40.989  1.00  0.00      A   
ATOM   1759  CA  LEU   121      16.740 -15.133  42.011  1.00  0.00      A   
ATOM   1760  HA  LEU   121      17.035 -14.820  43.001  1.00  0.00      A   
ATOM   1761  CB  LEU   121      16.980 -13.976  41.004  1.00  0.00      A   
ATOM   1762  HB1 LEU   121      16.595 -14.107  39.970  1.00  0.00      A   
ATOM   1763  HB2 LEU   121      18.067 -13.753  40.960  1.00  0.00      A   
ATOM   1764  CG  LEU   121      16.253 -12.646  41.365  1.00  0.00      A   
ATOM   1765  HG  LEU   121      15.156 -12.806  41.293  1.00  0.00      A   
ATOM   1766  CD1 LEU   121      16.556 -12.173  42.745  1.00  0.00      A   
ATOM   1767 HD11 LEU   121      15.954 -12.771  43.463  1.00  0.00      A   
ATOM   1768 HD12 LEU   121      16.247 -11.121  42.923  1.00  0.00      A   
ATOM   1769 HD13 LEU   121      17.631 -12.240  43.017  1.00  0.00      A   
ATOM   1770  CD2 LEU   121      16.746 -11.574  40.355  1.00  0.00      A   
ATOM   1771 HD21 LEU   121      17.790 -11.410  40.696  1.00  0.00      A   
ATOM   1772 HD22 LEU   121      16.116 -10.672  40.507  1.00  0.00      A   
ATOM   1773 HD23 LEU   121      16.789 -11.942  39.307  1.00  0.00      A   
ATOM   1774  C   LEU   121      15.275 -15.452  42.006  1.00  0.00      A   
ATOM   1775  O   LEU   121      14.505 -15.081  42.937  1.00  0.00      A   
ATOM   1776  N   VAL   122      14.818 -16.265  41.014  1.00  0.00      A   
ATOM   1777  HN  VAL   122      15.481 -16.489  40.304  1.00  0.00      A   
ATOM   1778  CA  VAL   122      13.430 -16.677  41.023  1.00  0.00      A   
ATOM   1779  HA  VAL   122      12.717 -15.884  41.192  1.00  0.00      A   
ATOM   1780  CB  VAL   122      12.942 -17.293  39.654  1.00  0.00      A   
ATOM   1781  HB  VAL   122      13.509 -18.241  39.535  1.00  0.00      A   
ATOM   1782  CG1 VAL   122      11.448 -17.674  39.640  1.00  0.00      A   
ATOM   1783 HG11 VAL   122      11.178 -18.271  40.537  1.00  0.00      A   
ATOM   1784 HG12 VAL   122      11.177 -18.160  38.678  1.00  0.00      A   
ATOM   1785 HG13 VAL   122      10.813 -16.764  39.582  1.00  0.00      A   
ATOM   1786  CG2 VAL   122      13.173 -16.273  38.551  1.00  0.00      A   
ATOM   1787 HG21 VAL   122      12.902 -16.793  37.608  1.00  0.00      A   
ATOM   1788 HG22 VAL   122      14.243 -15.980  38.603  1.00  0.00      A   
ATOM   1789 HG23 VAL   122      12.462 -15.421  38.509  1.00  0.00      A   
ATOM   1790  C   VAL   122      13.287 -17.702  42.193  1.00  0.00      A   
ATOM   1791  O   VAL   122      12.217 -17.857  42.770  1.00  0.00      A   
ATOM   1792  N   GLY   123      14.396 -18.324  42.635  1.00  0.00      A   
ATOM   1793  HN  GLY   123      15.207 -18.466  42.072  1.00  0.00      A   
ATOM   1794  CA  GLY   123      14.504 -19.233  43.807  1.00  0.00      A   
ATOM   1795  HA1 GLY   123      15.523 -19.592  43.813  1.00  0.00      A   
ATOM   1796  HA2 GLY   123      13.805 -20.043  43.663  1.00  0.00      A   
ATOM   1797  C   GLY   123      14.284 -18.588  45.133  1.00  0.00      A   
ATOM   1798  O   GLY   123      13.622 -19.222  45.940  1.00  0.00      A   
ATOM   1799  N   GLU   124      14.849 -17.402  45.319  1.00  0.00      A   
ATOM   1800  HN  GLU   124      15.336 -16.964  44.568  1.00  0.00      A   
ATOM   1801  CA  GLU   124      14.728 -16.526  46.497  1.00  0.00      A   
ATOM   1802  HA  GLU   124      14.836 -17.033  47.445  1.00  0.00      A   
ATOM   1803  CB  GLU   124      15.773 -15.393  46.402  1.00  0.00      A   
ATOM   1804  HB1 GLU   124      15.664 -14.717  47.277  1.00  0.00      A   
ATOM   1805  HB2 GLU   124      15.561 -14.755  45.517  1.00  0.00      A   
ATOM   1806  CG  GLU   124      17.238 -15.848  46.368  1.00  0.00      A   
ATOM   1807  HG1 GLU   124      17.982 -15.026  46.305  1.00  0.00      A   
ATOM   1808  HG2 GLU   124      17.500 -16.446  45.469  1.00  0.00      A   
ATOM   1809  CD  GLU   124      17.572 -16.577  47.621  1.00  0.00      A   
ATOM   1810  OE1 GLU   124      17.270 -16.014  48.716  1.00  0.00      A   
ATOM   1811  OE2 GLU   124      17.985 -17.773  47.499  1.00  0.00      A   
ATOM   1812  C   GLU   124      13.394 -15.941  46.484  1.00  0.00      A   
ATOM   1813  O   GLU   124      12.754 -15.904  47.529  1.00  0.00      A   
ATOM   1814  N   MET   125      12.843 -15.533  45.343  1.00  0.00      A   
ATOM   1815  HN  MET   125      13.287 -15.700  44.466  1.00  0.00      A   
ATOM   1816  CA  MET   125      11.467 -15.111  45.291  1.00  0.00      A   
ATOM   1817  HA  MET   125      11.404 -14.344  46.049  1.00  0.00      A   
ATOM   1818  CB  MET   125      11.114 -14.524  43.944  1.00  0.00      A   
ATOM   1819  HB1 MET   125      10.031 -14.277  43.913  1.00  0.00      A   
ATOM   1820  HB2 MET   125      11.156 -15.297  43.148  1.00  0.00      A   
ATOM   1821  CG  MET   125      11.852 -13.247  43.515  1.00  0.00      A   
ATOM   1822  HG1 MET   125      12.859 -13.303  43.980  1.00  0.00      A   
ATOM   1823  HG2 MET   125      11.423 -12.350  44.011  1.00  0.00      A   
ATOM   1824  SD  MET   125      12.010 -12.857  41.718  1.00  0.00      A   
ATOM   1825  CE  MET   125      12.454 -11.164  41.841  1.00  0.00      A   
ATOM   1826  HE1 MET   125      11.846 -10.584  42.567  1.00  0.00      A   
ATOM   1827  HE2 MET   125      12.224 -10.708  40.854  1.00  0.00      A   
ATOM   1828  HE3 MET   125      13.540 -11.034  42.035  1.00  0.00      A   
ATOM   1829  C   MET   125      10.445 -16.173  45.644  1.00  0.00      A   
ATOM   1830  O   MET   125       9.464 -15.928  46.346  1.00  0.00      A   
ATOM   1831  N   ALA   126      10.673 -17.433  45.202  1.00  0.00      A   
ATOM   1832  HN  ALA   126      11.436 -17.618  44.587  1.00  0.00      A   
ATOM   1833  CA  ALA   126       9.969 -18.582  45.625  1.00  0.00      A   
ATOM   1834  HA  ALA   126       8.912 -18.435  45.459  1.00  0.00      A   
ATOM   1835  CB  ALA   126      10.442 -19.796  44.777  1.00  0.00      A   
ATOM   1836  HB1 ALA   126      10.101 -20.765  45.201  1.00  0.00      A   
ATOM   1837  HB2 ALA   126      11.552 -19.746  44.769  1.00  0.00      A   
ATOM   1838  HB3 ALA   126      10.088 -19.728  43.726  1.00  0.00      A   
ATOM   1839  C   ALA   126      10.029 -18.804  47.174  1.00  0.00      A   
ATOM   1840  O   ALA   126       9.013 -18.971  47.866  1.00  0.00      A   
ATOM   1841  N   LYS   127      11.204 -18.798  47.745  1.00  0.00      A   
ATOM   1842  HN  LYS   127      12.016 -18.569  47.213  1.00  0.00      A   
ATOM   1843  CA  LYS   127      11.395 -19.010  49.213  1.00  0.00      A   
ATOM   1844  HA  LYS   127      10.984 -19.998  49.360  1.00  0.00      A   
ATOM   1845  CB  LYS   127      12.868 -19.043  49.498  1.00  0.00      A   
ATOM   1846  HB1 LYS   127      12.956 -19.152  50.601  1.00  0.00      A   
ATOM   1847  HB2 LYS   127      13.346 -18.093  49.177  1.00  0.00      A   
ATOM   1848  CG  LYS   127      13.544 -20.330  49.117  1.00  0.00      A   
ATOM   1849  HG1 LYS   127      13.415 -20.564  48.039  1.00  0.00      A   
ATOM   1850  HG2 LYS   127      13.000 -21.174  49.594  1.00  0.00      A   
ATOM   1851  CD  LYS   127      15.045 -20.514  49.351  1.00  0.00      A   
ATOM   1852  HD1 LYS   127      15.192 -21.590  49.115  1.00  0.00      A   
ATOM   1853  HD2 LYS   127      15.175 -20.364  50.444  1.00  0.00      A   
ATOM   1854  CE  LYS   127      16.047 -19.634  48.672  1.00  0.00      A   
ATOM   1855  HE1 LYS   127      15.810 -18.584  48.947  1.00  0.00      A   
ATOM   1856  HE2 LYS   127      15.931 -19.789  47.578  1.00  0.00      A   
ATOM   1857  NZ  LYS   127      17.422 -19.815  49.115  1.00  0.00      A   
ATOM   1858  HZ1 LYS   127      17.503 -19.855  50.151  1.00  0.00      A   
ATOM   1859  HZ2 LYS   127      17.970 -18.984  48.812  1.00  0.00      A   
ATOM   1860  HZ3 LYS   127      17.884 -20.685  48.780  1.00  0.00      A   
ATOM   1861  C   LYS   127      10.721 -17.975  50.098  1.00  0.00      A   
ATOM   1862  O   LYS   127      10.149 -18.406  51.119  1.00  0.00      A   
ATOM   1863  N   ALA   128      10.696 -16.677  49.749  1.00  0.00      A   
ATOM   1864  HN  ALA   128      11.256 -16.516  48.939  1.00  0.00      A   
ATOM   1865  CA  ALA   128      10.122 -15.557  50.479  1.00  0.00      A   
ATOM   1866  HA  ALA   128      10.446 -15.606  51.508  1.00  0.00      A   
ATOM   1867  CB  ALA   128      10.576 -14.190  49.935  1.00  0.00      A   
ATOM   1868  HB1 ALA   128      10.307 -14.101  48.861  1.00  0.00      A   
ATOM   1869  HB2 ALA   128      11.687 -14.207  49.958  1.00  0.00      A   
ATOM   1870  HB3 ALA   128      10.250 -13.341  50.573  1.00  0.00      A   
ATOM   1871  C   ALA   128       8.611 -15.547  50.409  1.00  0.00      A   
ATOM   1872  O   ALA   128       8.013 -14.904  51.261  1.00  0.00      A   
ATOM   1873  N   ALA   129       8.023 -16.331  49.567  1.00  0.00      A   
ATOM   1874  HN  ALA   129       8.591 -16.848  48.932  1.00  0.00      A   
ATOM   1875  CA  ALA   129       6.624 -16.625  49.555  1.00  0.00      A   
ATOM   1876  HA  ALA   129       6.058 -15.765  49.880  1.00  0.00      A   
ATOM   1877  CB  ALA   129       6.045 -17.029  48.157  1.00  0.00      A   
ATOM   1878  HB1 ALA   129       4.986 -17.344  48.275  1.00  0.00      A   
ATOM   1879  HB2 ALA   129       6.665 -17.814  47.674  1.00  0.00      A   
ATOM   1880  HB3 ALA   129       6.021 -16.166  47.458  1.00  0.00      A   
ATOM   1881  C   ALA   129       6.234 -17.808  50.427  1.00  0.00      A   
ATOM   1882  O   ALA   129       5.075 -18.091  50.749  1.00  0.00      A   
ATOM   1883  N   GLY   130       7.334 -18.550  50.896  1.00  0.00      A   
ATOM   1884  HN  GLY   130       8.289 -18.322  50.724  1.00  0.00      A   
ATOM   1885  CA  GLY   130       7.119 -19.648  51.818  1.00  0.00      A   
ATOM   1886  HA1 GLY   130       6.292 -19.600  52.511  1.00  0.00      A   
ATOM   1887  HA2 GLY   130       8.021 -19.914  52.349  1.00  0.00      A   
ATOM   1888  C   GLY   130       6.752 -20.925  51.066  1.00  0.00      A   
ATOM   1889  O   GLY   130       6.440 -21.914  51.674  1.00  0.00      A   
ATOM   1890  N   VAL   131       7.056 -20.922  49.719  1.00  0.00      A   
ATOM   1891  HN  VAL   131       7.451 -20.079  49.363  1.00  0.00      A   
ATOM   1892  CA  VAL   131       7.122 -22.106  48.855  1.00  0.00      A   
ATOM   1893  HA  VAL   131       6.231 -22.713  48.906  1.00  0.00      A   
ATOM   1894  CB  VAL   131       7.256 -21.657  47.366  1.00  0.00      A   
ATOM   1895  HB  VAL   131       8.137 -20.998  47.207  1.00  0.00      A   
ATOM   1896  CG1 VAL   131       7.408 -22.842  46.397  1.00  0.00      A   
ATOM   1897 HG11 VAL   131       6.696 -23.666  46.616  1.00  0.00      A   
ATOM   1898 HG12 VAL   131       8.468 -23.129  46.225  1.00  0.00      A   
ATOM   1899 HG13 VAL   131       7.041 -22.455  45.423  1.00  0.00      A   
ATOM   1900  CG2 VAL   131       5.953 -20.845  47.060  1.00  0.00      A   
ATOM   1901 HG21 VAL   131       5.670 -20.081  47.816  1.00  0.00      A   
ATOM   1902 HG22 VAL   131       5.125 -21.578  46.948  1.00  0.00      A   
ATOM   1903 HG23 VAL   131       6.105 -20.265  46.125  1.00  0.00      A   
ATOM   1904  C   VAL   131       8.305 -23.028  49.141  1.00  0.00      A   
ATOM   1905  O   VAL   131       9.400 -22.545  49.421  1.00  0.00      A   
ATOM   1906  N   ASN   132       8.183 -24.297  49.014  1.00  0.00      A   
ATOM   1907  HN  ASN   132       7.305 -24.737  48.844  1.00  0.00      A   
ATOM   1908  CA  ASN   132       9.301 -25.178  48.890  1.00  0.00      A   
ATOM   1909  HA  ASN   132      10.067 -24.661  49.450  1.00  0.00      A   
ATOM   1910  CB  ASN   132       8.958 -26.591  49.385  1.00  0.00      A   
ATOM   1911  HB1 ASN   132       8.277 -27.019  48.619  1.00  0.00      A   
ATOM   1912  HB2 ASN   132       8.444 -26.484  50.364  1.00  0.00      A   
ATOM   1913  CG  ASN   132      10.216 -27.459  49.572  1.00  0.00      A   
ATOM   1914  OD1 ASN   132      10.404 -28.400  48.787  1.00  0.00      A   
ATOM   1915  ND2 ASN   132      11.070 -27.241  50.479  1.00  0.00      A   
ATOM   1916 HD21 ASN   132      11.984 -27.642  50.419  1.00  0.00      A   
ATOM   1917 HD22 ASN   132      10.911 -26.470  51.096  1.00  0.00      A   
ATOM   1918  C   ASN   132       9.837 -25.224  47.530  1.00  0.00      A   
ATOM   1919  O   ASN   132       9.085 -25.589  46.614  1.00  0.00      A   
ATOM   1920  N   VAL   133      11.083 -24.805  47.287  1.00  0.00      A   
ATOM   1921  HN  VAL   133      11.634 -24.578  48.086  1.00  0.00      A   
ATOM   1922  CA  VAL   133      11.640 -24.594  45.966  1.00  0.00      A   
ATOM   1923  HA  VAL   133      10.832 -24.635  45.251  1.00  0.00      A   
ATOM   1924  CB  VAL   133      12.085 -23.100  45.805  1.00  0.00      A   
ATOM   1925  HB  VAL   133      11.246 -22.470  46.171  1.00  0.00      A   
ATOM   1926  CG1 VAL   133      13.396 -22.850  46.583  1.00  0.00      A   
ATOM   1927 HG11 VAL   133      14.297 -23.460  46.360  1.00  0.00      A   
ATOM   1928 HG12 VAL   133      13.181 -22.988  47.664  1.00  0.00      A   
ATOM   1929 HG13 VAL   133      13.805 -21.852  46.313  1.00  0.00      A   
ATOM   1930  CG2 VAL   133      12.094 -22.727  44.325  1.00  0.00      A   
ATOM   1931 HG21 VAL   133      12.833 -23.403  43.844  1.00  0.00      A   
ATOM   1932 HG22 VAL   133      12.534 -21.708  44.371  1.00  0.00      A   
ATOM   1933 HG23 VAL   133      11.094 -22.522  43.887  1.00  0.00      A   
ATOM   1934  C   VAL   133      12.810 -25.615  45.734  1.00  0.00      A   
ATOM   1935  O   VAL   133      13.519 -26.034  46.693  1.00  0.00      A   
ATOM   1936  N   GLY   134      12.820 -26.079  44.512  1.00  0.00      A   
ATOM   1937  HN  GLY   134      12.071 -25.815  43.910  1.00  0.00      A   
ATOM   1938  CA  GLY   134      13.913 -26.884  43.986  1.00  0.00      A   
ATOM   1939  HA1 GLY   134      13.539 -27.751  43.461  1.00  0.00      A   
ATOM   1940  HA2 GLY   134      14.567 -27.241  44.768  1.00  0.00      A   
ATOM   1941  C   GLY   134      14.696 -26.010  43.049  1.00  0.00      A   
ATOM   1942  O   GLY   134      14.278 -25.914  41.911  1.00  0.00      A   
ATOM   1943  N   VAL   135      15.825 -25.415  43.490  1.00  0.00      A   
ATOM   1944  HN  VAL   135      16.118 -25.555  44.432  1.00  0.00      A   
ATOM   1945  CA  VAL   135      16.774 -24.788  42.609  1.00  0.00      A   
ATOM   1946  HA  VAL   135      16.223 -24.266  41.840  1.00  0.00      A   
ATOM   1947  CB  VAL   135      17.670 -23.633  43.316  1.00  0.00      A   
ATOM   1948  HB  VAL   135      18.142 -24.209  44.141  1.00  0.00      A   
ATOM   1949  CG1 VAL   135      18.899 -23.187  42.498  1.00  0.00      A   
ATOM   1950 HG11 VAL   135      19.278 -22.189  42.804  1.00  0.00      A   
ATOM   1951 HG12 VAL   135      18.642 -23.155  41.418  1.00  0.00      A   
ATOM   1952 HG13 VAL   135      19.652 -23.991  42.644  1.00  0.00      A   
ATOM   1953  CG2 VAL   135      16.828 -22.539  43.853  1.00  0.00      A   
ATOM   1954 HG21 VAL   135      17.541 -21.855  44.361  1.00  0.00      A   
ATOM   1955 HG22 VAL   135      16.069 -22.902  44.579  1.00  0.00      A   
ATOM   1956 HG23 VAL   135      16.386 -21.923  43.041  1.00  0.00      A   
ATOM   1957  C   VAL   135      17.741 -25.748  41.982  1.00  0.00      A   
ATOM   1958  O   VAL   135      18.230 -26.573  42.732  1.00  0.00      A   
ATOM   1959  N   GLY   136      17.985 -25.770  40.675  1.00  0.00      A   
ATOM   1960  HN  GLY   136      17.535 -25.056  40.144  1.00  0.00      A   
ATOM   1961  CA  GLY   136      18.782 -26.698  39.919  1.00  0.00      A   
ATOM   1962  HA1 GLY   136      18.165 -27.223  39.205  1.00  0.00      A   
ATOM   1963  HA2 GLY   136      19.326 -27.364  40.573  1.00  0.00      A   
ATOM   1964  C   GLY   136      19.725 -25.841  39.150  1.00  0.00      A   
ATOM   1965  O   GLY   136      19.741 -24.620  39.209  1.00  0.00      A   
ATOM   1966  N   GLY   137      20.429 -26.471  38.210  1.00  0.00      A   
ATOM   1967  HN  GLY   137      20.232 -27.416  37.961  1.00  0.00      A   
ATOM   1968  CA  GLY   137      21.491 -25.938  37.428  1.00  0.00      A   
ATOM   1969  HA1 GLY   137      21.282 -24.892  37.255  1.00  0.00      A   
ATOM   1970  HA2 GLY   137      21.540 -26.535  36.529  1.00  0.00      A   
ATOM   1971  C   GLY   137      22.823 -26.117  38.146  1.00  0.00      A   
ATOM   1972  O   GLY   137      23.068 -27.133  38.755  1.00  0.00      A   
ATOM   1973  N   ASN   138      23.706 -25.160  37.855  1.00  0.00      A   
ATOM   1974  HN  ASN   138      23.547 -24.488  37.136  1.00  0.00      A   
ATOM   1975  CA  ASN   138      25.026 -25.144  38.483  1.00  0.00      A   
ATOM   1976  HA  ASN   138      25.524 -26.074  38.254  1.00  0.00      A   
ATOM   1977  CB  ASN   138      25.908 -23.958  37.972  1.00  0.00      A   
ATOM   1978  HB1 ASN   138      26.948 -23.944  38.363  1.00  0.00      A   
ATOM   1979  HB2 ASN   138      25.460 -23.033  38.393  1.00  0.00      A   
ATOM   1980  CG  ASN   138      26.015 -23.940  36.489  1.00  0.00      A   
ATOM   1981  OD1 ASN   138      26.086 -22.908  35.827  1.00  0.00      A   
ATOM   1982  ND2 ASN   138      25.965 -25.180  35.832  1.00  0.00      A   
ATOM   1983 HD21 ASN   138      26.042 -25.127  34.836  1.00  0.00      A   
ATOM   1984 HD22 ASN   138      26.249 -26.012  36.308  1.00  0.00      A   
ATOM   1985  C   ASN   138      25.027 -25.036  40.000  1.00  0.00      A   
ATOM   1986  O   ASN   138      25.794 -25.637  40.743  1.00  0.00      A   
ATOM   1987  N   ILE   139      24.106 -24.278  40.514  1.00  0.00      A   
ATOM   1988  HN  ILE   139      23.391 -23.913  39.923  1.00  0.00      A   
ATOM   1989  CA  ILE   139      24.082 -23.877  41.884  1.00  0.00      A   
ATOM   1990  HA  ILE   139      25.065 -23.931  42.328  1.00  0.00      A   
ATOM   1991  CB  ILE   139      23.508 -22.498  42.222  1.00  0.00      A   
ATOM   1992  HB  ILE   139      22.439 -22.647  41.959  1.00  0.00      A   
ATOM   1993  CG2 ILE   139      23.499 -22.171  43.756  1.00  0.00      A   
ATOM   1994 HG21 ILE   139      22.823 -22.901  44.250  1.00  0.00      A   
ATOM   1995 HG22 ILE   139      22.887 -21.249  43.856  1.00  0.00      A   
ATOM   1996 HG23 ILE   139      24.519 -22.013  44.166  1.00  0.00      A   
ATOM   1997  CG1 ILE   139      24.228 -21.453  41.316  1.00  0.00      A   
ATOM   1998 HG11 ILE   139      23.818 -20.425  41.413  1.00  0.00      A   
ATOM   1999 HG12 ILE   139      24.089 -21.698  40.242  1.00  0.00      A   
ATOM   2000  CD  ILE   139      25.748 -21.251  41.687  1.00  0.00      A   
ATOM   2001  HD1 ILE   139      26.434 -21.967  41.188  1.00  0.00      A   
ATOM   2002  HD2 ILE   139      25.991 -21.294  42.770  1.00  0.00      A   
ATOM   2003  HD3 ILE   139      26.064 -20.223  41.406  1.00  0.00      A   
ATOM   2004  C   ILE   139      23.405 -25.032  42.710  1.00  0.00      A   
ATOM   2005  O   ILE   139      23.862 -25.483  43.799  1.00  0.00      A   
ATOM   2006  N   GLY   140      22.325 -25.590  42.089  1.00  0.00      A   
ATOM   2007  HN  GLY   140      22.023 -25.177  41.233  1.00  0.00      A   
ATOM   2008  CA  GLY   140      21.527 -26.747  42.623  1.00  0.00      A   
ATOM   2009  HA1 GLY   140      20.615 -26.649  42.053  1.00  0.00      A   
ATOM   2010  HA2 GLY   140      21.345 -26.686  43.686  1.00  0.00      A   
ATOM   2011  C   GLY   140      21.965 -28.150  42.306  1.00  0.00      A   
ATOM   2012  O   GLY   140      23.093 -28.413  41.978  1.00  0.00      A   
ATOM   2013  N   LEU   141      20.984 -29.111  42.413  1.00  0.00      A   
ATOM   2014  HN  LEU   141      20.046 -28.840  42.616  1.00  0.00      A   
ATOM   2015  CA  LEU   141      21.299 -30.533  42.202  1.00  0.00      A   
ATOM   2016  HA  LEU   141      22.307 -30.677  42.563  1.00  0.00      A   
ATOM   2017  CB  LEU   141      20.425 -31.353  43.228  1.00  0.00      A   
ATOM   2018  HB1 LEU   141      20.656 -32.436  43.144  1.00  0.00      A   
ATOM   2019  HB2 LEU   141      19.360 -31.231  42.937  1.00  0.00      A   
ATOM   2020  CG  LEU   141      20.515 -31.010  44.732  1.00  0.00      A   
ATOM   2021  HG  LEU   141      20.365 -29.926  44.925  1.00  0.00      A   
ATOM   2022  CD1 LEU   141      19.412 -31.714  45.610  1.00  0.00      A   
ATOM   2023 HD11 LEU   141      19.664 -32.794  45.672  1.00  0.00      A   
ATOM   2024 HD12 LEU   141      18.434 -31.581  45.100  1.00  0.00      A   
ATOM   2025 HD13 LEU   141      19.361 -31.265  46.625  1.00  0.00      A   
ATOM   2026  CD2 LEU   141      21.845 -31.359  45.356  1.00  0.00      A   
ATOM   2027 HD21 LEU   141      21.852 -30.980  46.400  1.00  0.00      A   
ATOM   2028 HD22 LEU   141      22.664 -30.783  44.874  1.00  0.00      A   
ATOM   2029 HD23 LEU   141      22.024 -32.455  45.341  1.00  0.00      A   
ATOM   2030  C   LEU   141      21.242 -31.078  40.729  1.00  0.00      A   
ATOM   2031  O   LEU   141      20.518 -30.469  39.963  1.00  0.00      A   
ATOM   2032  N   PRO   142      21.993 -32.123  40.321  1.00  0.00      A   
ATOM   2033  CD  PRO   142      23.050 -32.665  41.131  1.00  0.00      A   
ATOM   2034  HD1 PRO   142      22.632 -33.166  42.030  1.00  0.00      A   
ATOM   2035  HD2 PRO   142      23.794 -31.934  41.514  1.00  0.00      A   
ATOM   2036  CA  PRO   142      21.688 -32.935  39.142  1.00  0.00      A   
ATOM   2037  HA  PRO   142      22.056 -32.314  38.339  1.00  0.00      A   
ATOM   2038  CB  PRO   142      22.521 -34.204  39.258  1.00  0.00      A   
ATOM   2039  HB1 PRO   142      22.883 -34.661  38.312  1.00  0.00      A   
ATOM   2040  HB2 PRO   142      21.990 -35.094  39.657  1.00  0.00      A   
ATOM   2041  CG  PRO   142      23.650 -33.691  40.122  1.00  0.00      A   
ATOM   2042  HG1 PRO   142      24.281 -34.495  40.555  1.00  0.00      A   
ATOM   2043  HG2 PRO   142      24.363 -33.207  39.421  1.00  0.00      A   
ATOM   2044  C   PRO   142      20.195 -33.238  38.895  1.00  0.00      A   
ATOM   2045  O   PRO   142      19.530 -33.673  39.895  1.00  0.00      A   
ATOM   2046  N   ALA   143      19.593 -33.004  37.685  1.00  0.00      A   
ATOM   2047  HN  ALA   143      20.162 -33.045  36.867  1.00  0.00      A   
ATOM   2048  CA  ALA   143      18.147 -32.885  37.441  1.00  0.00      A   
ATOM   2049  HA  ALA   143      17.839 -31.888  37.720  1.00  0.00      A   
ATOM   2050  CB  ALA   143      18.089 -32.977  35.974  1.00  0.00      A   
ATOM   2051  HB1 ALA   143      17.127 -32.561  35.606  1.00  0.00      A   
ATOM   2052  HB2 ALA   143      18.201 -34.018  35.601  1.00  0.00      A   
ATOM   2053  HB3 ALA   143      18.942 -32.373  35.597  1.00  0.00      A   
ATOM   2054  C   ALA   143      17.277 -33.971  38.026  1.00  0.00      A   
ATOM   2055  O   ALA   143      16.155 -33.757  38.482  1.00  0.00      A   
ATOM   2056  N   LEU   144      17.852 -35.169  38.051  1.00  0.00      A   
ATOM   2057  HN  LEU   144      18.514 -35.446  37.358  1.00  0.00      A   
ATOM   2058  CA  LEU   144      17.212 -36.318  38.670  1.00  0.00      A   
ATOM   2059  HA  LEU   144      16.159 -36.297  38.432  1.00  0.00      A   
ATOM   2060  CB  LEU   144      17.690 -37.644  38.021  1.00  0.00      A   
ATOM   2061  HB1 LEU   144      17.118 -38.549  38.319  1.00  0.00      A   
ATOM   2062  HB2 LEU   144      18.748 -37.854  38.285  1.00  0.00      A   
ATOM   2063  CG  LEU   144      17.682 -37.618  36.493  1.00  0.00      A   
ATOM   2064  HG  LEU   144      18.284 -36.762  36.121  1.00  0.00      A   
ATOM   2065  CD1 LEU   144      18.358 -38.852  35.754  1.00  0.00      A   
ATOM   2066 HD11 LEU   144      18.698 -38.703  34.707  1.00  0.00      A   
ATOM   2067 HD12 LEU   144      17.581 -39.641  35.669  1.00  0.00      A   
ATOM   2068 HD13 LEU   144      19.240 -39.281  36.277  1.00  0.00      A   
ATOM   2069  CD2 LEU   144      16.247 -37.351  35.965  1.00  0.00      A   
ATOM   2070 HD21 LEU   144      15.890 -36.482  36.559  1.00  0.00      A   
ATOM   2071 HD22 LEU   144      15.682 -38.304  36.045  1.00  0.00      A   
ATOM   2072 HD23 LEU   144      16.493 -37.018  34.934  1.00  0.00      A   
ATOM   2073  C   LEU   144      17.392 -36.523  40.161  1.00  0.00      A   
ATOM   2074  O   LEU   144      16.655 -37.173  40.832  1.00  0.00      A   
ATOM   2075  N   MET   145      18.358 -35.869  40.780  1.00  0.00      A   
ATOM   2076  HN  MET   145      18.949 -35.242  40.279  1.00  0.00      A   
ATOM   2077  CA  MET   145      18.564 -35.888  42.263  1.00  0.00      A   
ATOM   2078  HA  MET   145      18.278 -36.826  42.715  1.00  0.00      A   
ATOM   2079  CB  MET   145      20.055 -35.776  42.753  1.00  0.00      A   
ATOM   2080  HB1 MET   145      20.132 -35.828  43.860  1.00  0.00      A   
ATOM   2081  HB2 MET   145      20.474 -34.771  42.530  1.00  0.00      A   
ATOM   2082  CG  MET   145      21.048 -36.889  42.240  1.00  0.00      A   
ATOM   2083  HG1 MET   145      22.064 -36.690  42.644  1.00  0.00      A   
ATOM   2084  HG2 MET   145      21.187 -36.809  41.141  1.00  0.00      A   
ATOM   2085  SD  MET   145      20.371 -38.588  42.703  1.00  0.00      A   
ATOM   2086  CE  MET   145      20.517 -39.199  41.025  1.00  0.00      A   
ATOM   2087  HE1 MET   145      20.167 -38.473  40.259  1.00  0.00      A   
ATOM   2088  HE2 MET   145      20.034 -40.193  40.915  1.00  0.00      A   
ATOM   2089  HE3 MET   145      21.576 -39.376  40.741  1.00  0.00      A   
ATOM   2090  C   MET   145      17.797 -34.691  42.776  1.00  0.00      A   
ATOM   2091  O   MET   145      17.505 -34.556  43.953  1.00  0.00      A   
ATOM   2092  N   LEU   146      17.405 -33.793  41.885  1.00  0.00      A   
ATOM   2093  HN  LEU   146      17.716 -33.956  40.952  1.00  0.00      A   
ATOM   2094  CA  LEU   146      16.447 -32.684  42.180  1.00  0.00      A   
ATOM   2095  HA  LEU   146      16.817 -32.303  43.120  1.00  0.00      A   
ATOM   2096  CB  LEU   146      16.566 -31.567  41.031  1.00  0.00      A   
ATOM   2097  HB1 LEU   146      16.274 -32.119  40.113  1.00  0.00      A   
ATOM   2098  HB2 LEU   146      17.667 -31.430  40.962  1.00  0.00      A   
ATOM   2099  CG  LEU   146      15.928 -30.231  41.269  1.00  0.00      A   
ATOM   2100  HG  LEU   146      14.837 -30.337  41.453  1.00  0.00      A   
ATOM   2101  CD1 LEU   146      16.473 -29.504  42.487  1.00  0.00      A   
ATOM   2102 HD11 LEU   146      15.715 -28.738  42.759  1.00  0.00      A   
ATOM   2103 HD12 LEU   146      17.477 -29.114  42.214  1.00  0.00      A   
ATOM   2104 HD13 LEU   146      16.486 -30.223  43.333  1.00  0.00      A   
ATOM   2105  CD2 LEU   146      16.036 -29.354  40.029  1.00  0.00      A   
ATOM   2106 HD21 LEU   146      15.402 -28.445  40.115  1.00  0.00      A   
ATOM   2107 HD22 LEU   146      15.632 -29.889  39.143  1.00  0.00      A   
ATOM   2108 HD23 LEU   146      17.109 -29.137  39.841  1.00  0.00      A   
ATOM   2109  C   LEU   146      15.058 -33.172  42.465  1.00  0.00      A   
ATOM   2110  O   LEU   146      14.452 -32.586  43.341  1.00  0.00      A   
ATOM   2111  N   LEU   147      14.529 -34.269  41.781  1.00  0.00      A   
ATOM   2112  HN  LEU   147      15.089 -34.719  41.089  1.00  0.00      A   
ATOM   2113  CA  LEU   147      13.230 -34.857  41.986  1.00  0.00      A   
ATOM   2114  HA  LEU   147      12.543 -34.081  41.683  1.00  0.00      A   
ATOM   2115  CB  LEU   147      13.083 -36.150  41.197  1.00  0.00      A   
ATOM   2116  HB1 LEU   147      12.077 -36.587  41.377  1.00  0.00      A   
ATOM   2117  HB2 LEU   147      13.916 -36.859  41.388  1.00  0.00      A   
ATOM   2118  CG  LEU   147      13.150 -35.982  39.622  1.00  0.00      A   
ATOM   2119  HG  LEU   147      13.935 -35.242  39.356  1.00  0.00      A   
ATOM   2120  CD1 LEU   147      13.740 -37.225  39.060  1.00  0.00      A   
ATOM   2121 HD11 LEU   147      13.081 -38.105  39.214  1.00  0.00      A   
ATOM   2122 HD12 LEU   147      14.741 -37.502  39.456  1.00  0.00      A   
ATOM   2123 HD13 LEU   147      13.701 -36.975  37.978  1.00  0.00      A   
ATOM   2124  CD2 LEU   147      11.655 -35.656  39.127  1.00  0.00      A   
ATOM   2125 HD21 LEU   147      11.601 -35.602  38.019  1.00  0.00      A   
ATOM   2126 HD22 LEU   147      11.337 -34.655  39.488  1.00  0.00      A   
ATOM   2127 HD23 LEU   147      11.029 -36.541  39.373  1.00  0.00      A   
ATOM   2128  C   LEU   147      12.962 -35.070  43.461  1.00  0.00      A   
ATOM   2129  O   LEU   147      13.769 -35.629  44.250  1.00  0.00      A   
ATOM   2130  N   ASP   148      11.832 -34.604  43.959  1.00  0.00      A   
ATOM   2131  HN  ASP   148      11.282 -34.091  43.304  1.00  0.00      A   
ATOM   2132  CA  ASP   148      11.359 -34.801  45.328  1.00  0.00      A   
ATOM   2133  HA  ASP   148      11.681 -35.768  45.684  1.00  0.00      A   
ATOM   2134  CB  ASP   148      11.944 -33.635  46.209  1.00  0.00      A   
ATOM   2135  HB1 ASP   148      11.657 -32.618  45.866  1.00  0.00      A   
ATOM   2136  HB2 ASP   148      13.051 -33.654  46.296  1.00  0.00      A   
ATOM   2137  CG  ASP   148      11.484 -33.815  47.634  1.00  0.00      A   
ATOM   2138  OD1 ASP   148      11.303 -32.832  48.383  1.00  0.00      A   
ATOM   2139  OD2 ASP   148      11.299 -34.938  48.073  1.00  0.00      A   
ATOM   2140  C   ASP   148       9.844 -34.720  45.255  1.00  0.00      A   
ATOM   2141  O   ASP   148       9.219 -33.900  44.554  1.00  0.00      A   
ATOM   2142  N   ASP   149       9.154 -35.646  45.963  1.00  0.00      A   
ATOM   2143  HN  ASP   149       9.559 -36.359  46.529  1.00  0.00      A   
ATOM   2144  CA  ASP   149       7.743 -35.773  46.082  1.00  0.00      A   
ATOM   2145  HA  ASP   149       7.377 -35.984  45.088  1.00  0.00      A   
ATOM   2146  CB  ASP   149       7.370 -37.054  46.838  1.00  0.00      A   
ATOM   2147  HB1 ASP   149       6.264 -37.166  46.841  1.00  0.00      A   
ATOM   2148  HB2 ASP   149       7.695 -36.949  47.895  1.00  0.00      A   
ATOM   2149  CG  ASP   149       7.918 -38.301  46.228  1.00  0.00      A   
ATOM   2150  OD1 ASP   149       8.305 -39.168  46.972  1.00  0.00      A   
ATOM   2151  OD2 ASP   149       7.869 -38.450  44.937  1.00  0.00      A   
ATOM   2152  C   ASP   149       6.968 -34.596  46.566  1.00  0.00      A   
ATOM   2153  O   ASP   149       5.998 -34.078  46.030  1.00  0.00      A   
ATOM   2154  N   GLU   150       7.540 -33.937  47.620  1.00  0.00      A   
ATOM   2155  HN  GLU   150       8.419 -34.162  48.034  1.00  0.00      A   
ATOM   2156  CA  GLU   150       6.935 -32.872  48.342  1.00  0.00      A   
ATOM   2157  HA  GLU   150       5.857 -32.913  48.301  1.00  0.00      A   
ATOM   2158  CB  GLU   150       7.491 -32.798  49.774  1.00  0.00      A   
ATOM   2159  HB1 GLU   150       6.946 -32.037  50.373  1.00  0.00      A   
ATOM   2160  HB2 GLU   150       8.562 -32.520  49.872  1.00  0.00      A   
ATOM   2161  CG  GLU   150       7.108 -34.037  50.648  1.00  0.00      A   
ATOM   2162  HG1 GLU   150       7.678 -34.926  50.303  1.00  0.00      A   
ATOM   2163  HG2 GLU   150       6.023 -34.138  50.430  1.00  0.00      A   
ATOM   2164  CD  GLU   150       7.407 -33.837  52.090  1.00  0.00      A   
ATOM   2165  OE1 GLU   150       8.615 -33.693  52.462  1.00  0.00      A   
ATOM   2166  OE2 GLU   150       6.454 -33.749  52.900  1.00  0.00      A   
ATOM   2167  C   GLU   150       7.322 -31.561  47.743  1.00  0.00      A   
ATOM   2168  O   GLU   150       6.928 -30.520  48.230  1.00  0.00      A   
ATOM   2169  N   CYS   151       8.159 -31.495  46.640  1.00  0.00      A   
ATOM   2170  HN  CYS   151       8.650 -32.261  46.233  1.00  0.00      A   
ATOM   2171  CA  CYS   151       8.505 -30.150  46.088  1.00  0.00      A   
ATOM   2172  HA  CYS   151       8.709 -29.577  46.980  1.00  0.00      A   
ATOM   2173  CB  CYS   151       9.677 -30.165  45.103  1.00  0.00      A   
ATOM   2174  HB1 CYS   151       9.344 -30.439  44.079  1.00  0.00      A   
ATOM   2175  HB2 CYS   151      10.444 -30.844  45.534  1.00  0.00      A   
ATOM   2176  SG  CYS   151      10.435 -28.506  44.978  1.00  0.00      A   
ATOM   2177  HG1 CYS   151      10.881 -28.332  46.213  1.00  0.00      A   
ATOM   2178  C   CYS   151       7.318 -29.317  45.472  1.00  0.00      A   
ATOM   2179  O   CYS   151       6.521 -29.914  44.775  1.00  0.00      A   
ATOM   2180  N   GLU   152       7.079 -27.967  45.712  1.00  0.00      A   
ATOM   2181  HN  GLU   152       7.698 -27.383  46.232  1.00  0.00      A   
ATOM   2182  CA  GLU   152       6.057 -27.210  45.168  1.00  0.00      A   
ATOM   2183  HA  GLU   152       5.148 -27.794  45.167  1.00  0.00      A   
ATOM   2184  CB  GLU   152       5.680 -26.135  46.213  1.00  0.00      A   
ATOM   2185  HB1 GLU   152       4.977 -25.409  45.751  1.00  0.00      A   
ATOM   2186  HB2 GLU   152       6.646 -25.605  46.358  1.00  0.00      A   
ATOM   2187  CG  GLU   152       5.030 -26.765  47.472  1.00  0.00      A   
ATOM   2188  HG1 GLU   152       5.695 -27.478  48.005  1.00  0.00      A   
ATOM   2189  HG2 GLU   152       4.104 -27.301  47.172  1.00  0.00      A   
ATOM   2190  CD  GLU   152       4.647 -25.579  48.366  1.00  0.00      A   
ATOM   2191  OE1 GLU   152       3.458 -25.352  48.580  1.00  0.00      A   
ATOM   2192  OE2 GLU   152       5.587 -25.158  49.080  1.00  0.00      A   
ATOM   2193  C   GLU   152       6.334 -26.558  43.819  1.00  0.00      A   
ATOM   2194  O   GLU   152       5.399 -26.036  43.124  1.00  0.00      A   
ATOM   2195  N   LEU   153       7.593 -26.458  43.458  1.00  0.00      A   
ATOM   2196  HN  LEU   153       8.332 -26.856  43.997  1.00  0.00      A   
ATOM   2197  CA  LEU   153       8.058 -25.569  42.366  1.00  0.00      A   
ATOM   2198  HA  LEU   153       7.499 -25.730  41.456  1.00  0.00      A   
ATOM   2199  CB  LEU   153       8.033 -24.112  42.812  1.00  0.00      A   
ATOM   2200  HB1 LEU   153       8.454 -23.989  43.833  1.00  0.00      A   
ATOM   2201  HB2 LEU   153       6.960 -23.870  42.974  1.00  0.00      A   
ATOM   2202  CG  LEU   153       8.547 -23.003  41.859  1.00  0.00      A   
ATOM   2203  HG  LEU   153       9.645 -23.070  41.707  1.00  0.00      A   
ATOM   2204  CD1 LEU   153       7.897 -23.067  40.436  1.00  0.00      A   
ATOM   2205 HD11 LEU   153       8.356 -22.443  39.639  1.00  0.00      A   
ATOM   2206 HD12 LEU   153       6.803 -22.956  40.594  1.00  0.00      A   
ATOM   2207 HD13 LEU   153       8.115 -24.085  40.048  1.00  0.00      A   
ATOM   2208  CD2 LEU   153       8.374 -21.730  42.530  1.00  0.00      A   
ATOM   2209 HD21 LEU   153       8.827 -20.892  41.958  1.00  0.00      A   
ATOM   2210 HD22 LEU   153       8.747 -21.636  43.572  1.00  0.00      A   
ATOM   2211 HD23 LEU   153       7.271 -21.610  42.594  1.00  0.00      A   
ATOM   2212  C   LEU   153       9.562 -25.707  42.052  1.00  0.00      A   
ATOM   2213  O   LEU   153      10.361 -25.327  42.897  1.00  0.00      A   
ATOM   2214  N   TYR   154       9.994 -26.096  40.785  1.00  0.00      A   
ATOM   2215  HN  TYR   154       9.417 -26.286  39.995  1.00  0.00      A   
ATOM   2216  CA  TYR   154      11.358 -26.112  40.400  1.00  0.00      A   
ATOM   2217  HA  TYR   154      11.926 -25.983  41.310  1.00  0.00      A   
ATOM   2218  CB  TYR   154      11.816 -27.393  39.609  1.00  0.00      A   
ATOM   2219  HB1 TYR   154      12.924 -27.316  39.583  1.00  0.00      A   
ATOM   2220  HB2 TYR   154      11.334 -27.343  38.609  1.00  0.00      A   
ATOM   2221  CG  TYR   154      11.412 -28.619  40.380  1.00  0.00      A   
ATOM   2222  CD1 TYR   154      12.312 -29.130  41.343  1.00  0.00      A   
ATOM   2223  HD1 TYR   154      13.230 -28.617  41.587  1.00  0.00      A   
ATOM   2224  CE1 TYR   154      11.980 -30.353  42.033  1.00  0.00      A   
ATOM   2225  HE1 TYR   154      12.719 -30.667  42.755  1.00  0.00      A   
ATOM   2226  CZ  TYR   154      10.849 -31.018  41.629  1.00  0.00      A   
ATOM   2227  OH  TYR   154      10.524 -32.323  42.146  1.00  0.00      A   
ATOM   2228  HH  TYR   154       9.572 -32.411  42.065  1.00  0.00      A   
ATOM   2229  CD2 TYR   154      10.299 -29.301  39.990  1.00  0.00      A   
ATOM   2230  HD2 TYR   154       9.658 -28.853  39.245  1.00  0.00      A   
ATOM   2231  CE2 TYR   154      10.025 -30.456  40.633  1.00  0.00      A   
ATOM   2232  HE2 TYR   154       9.092 -30.883  40.296  1.00  0.00      A   
ATOM   2233  C   TYR   154      11.715 -24.905  39.548  1.00  0.00      A   
ATOM   2234  O   TYR   154      11.020 -24.463  38.662  1.00  0.00      A   
ATOM   2235  N   VAL   155      12.929 -24.309  39.721  1.00  0.00      A   
ATOM   2236  HN  VAL   155      13.585 -24.733  40.341  1.00  0.00      A   
ATOM   2237  CA  VAL   155      13.603 -23.489  38.787  1.00  0.00      A   
ATOM   2238  HA  VAL   155      13.038 -23.276  37.891  1.00  0.00      A   
ATOM   2239  CB  VAL   155      13.702 -22.065  39.279  1.00  0.00      A   
ATOM   2240  HB  VAL   155      12.650 -21.742  39.430  1.00  0.00      A   
ATOM   2241  CG1 VAL   155      14.542 -21.920  40.575  1.00  0.00      A   
ATOM   2242 HG11 VAL   155      15.600 -22.239  40.460  1.00  0.00      A   
ATOM   2243 HG12 VAL   155      14.043 -22.434  41.423  1.00  0.00      A   
ATOM   2244 HG13 VAL   155      14.631 -20.852  40.870  1.00  0.00      A   
ATOM   2245  CG2 VAL   155      14.298 -21.200  38.191  1.00  0.00      A   
ATOM   2246 HG21 VAL   155      13.672 -21.292  37.278  1.00  0.00      A   
ATOM   2247 HG22 VAL   155      15.319 -21.532  37.904  1.00  0.00      A   
ATOM   2248 HG23 VAL   155      14.359 -20.117  38.430  1.00  0.00      A   
ATOM   2249  C   VAL   155      14.994 -24.031  38.448  1.00  0.00      A   
ATOM   2250  O   VAL   155      15.806 -24.279  39.344  1.00  0.00      A   
ATOM   2251  N   LEU   156      15.335 -24.143  37.191  1.00  0.00      A   
ATOM   2252  HN  LEU   156      14.780 -23.840  36.420  1.00  0.00      A   
ATOM   2253  CA  LEU   156      16.546 -24.754  36.749  1.00  0.00      A   
ATOM   2254  HA  LEU   156      17.313 -24.398  37.420  1.00  0.00      A   
ATOM   2255  CB  LEU   156      16.411 -26.319  36.708  1.00  0.00      A   
ATOM   2256  HB1 LEU   156      16.420 -26.744  37.735  1.00  0.00      A   
ATOM   2257  HB2 LEU   156      17.408 -26.679  36.373  1.00  0.00      A   
ATOM   2258  CG  LEU   156      15.323 -26.818  35.806  1.00  0.00      A   
ATOM   2259  HG  LEU   156      15.249 -26.125  34.941  1.00  0.00      A   
ATOM   2260  CD1 LEU   156      15.600 -28.234  35.282  1.00  0.00      A   
ATOM   2261 HD11 LEU   156      16.538 -28.181  34.687  1.00  0.00      A   
ATOM   2262 HD12 LEU   156      14.800 -28.534  34.572  1.00  0.00      A   
ATOM   2263 HD13 LEU   156      15.551 -28.961  36.121  1.00  0.00      A   
ATOM   2264  CD2 LEU   156      13.921 -26.881  36.487  1.00  0.00      A   
ATOM   2265 HD21 LEU   156      13.219 -27.448  35.838  1.00  0.00      A   
ATOM   2266 HD22 LEU   156      13.455 -25.883  36.635  1.00  0.00      A   
ATOM   2267 HD23 LEU   156      13.882 -27.458  37.435  1.00  0.00      A   
ATOM   2268  C   LEU   156      17.007 -24.183  35.449  1.00  0.00      A   
ATOM   2269  O   LEU   156      16.253 -23.626  34.663  1.00  0.00      A   
ATOM   2270  N   GLU   157      18.299 -24.248  35.261  1.00  0.00      A   
ATOM   2271  HN  GLU   157      18.873 -24.570  36.010  1.00  0.00      A   
ATOM   2272  CA  GLU   157      18.920 -23.950  33.944  1.00  0.00      A   
ATOM   2273  HA  GLU   157      18.393 -23.114  33.508  1.00  0.00      A   
ATOM   2274  CB  GLU   157      20.341 -23.692  34.284  1.00  0.00      A   
ATOM   2275  HB1 GLU   157      20.906 -23.355  33.389  1.00  0.00      A   
ATOM   2276  HB2 GLU   157      20.887 -24.594  34.635  1.00  0.00      A   
ATOM   2277  CG  GLU   157      20.591 -22.625  35.409  1.00  0.00      A   
ATOM   2278  HG1 GLU   157      20.169 -22.813  36.419  1.00  0.00      A   
ATOM   2279  HG2 GLU   157      20.144 -21.660  35.087  1.00  0.00      A   
ATOM   2280  CD  GLU   157      22.154 -22.455  35.564  1.00  0.00      A   
ATOM   2281  OE1 GLU   157      22.754 -22.633  36.652  1.00  0.00      A   
ATOM   2282  OE2 GLU   157      22.822 -21.920  34.601  1.00  0.00      A   
ATOM   2283  C   GLU   157      18.973 -25.124  32.990  1.00  0.00      A   
ATOM   2284  O   GLU   157      19.332 -26.231  33.360  1.00  0.00      A   
ATOM   2285  N   LEU   158      18.672 -24.776  31.708  1.00  0.00      A   
ATOM   2286  HN  LEU   158      18.244 -23.907  31.471  1.00  0.00      A   
ATOM   2287  CA  LEU   158      18.716 -25.764  30.662  1.00  0.00      A   
ATOM   2288  HA  LEU   158      18.986 -26.718  31.089  1.00  0.00      A   
ATOM   2289  CB  LEU   158      17.272 -26.021  30.071  1.00  0.00      A   
ATOM   2290  HB1 LEU   158      17.357 -26.729  29.220  1.00  0.00      A   
ATOM   2291  HB2 LEU   158      16.873 -25.048  29.712  1.00  0.00      A   
ATOM   2292  CG  LEU   158      16.171 -26.587  30.956  1.00  0.00      A   
ATOM   2293  HG  LEU   158      16.589 -27.531  31.368  1.00  0.00      A   
ATOM   2294  CD1 LEU   158      15.583 -25.752  32.077  1.00  0.00      A   
ATOM   2295 HD11 LEU   158      16.238 -25.050  32.634  1.00  0.00      A   
ATOM   2296 HD12 LEU   158      15.085 -26.444  32.789  1.00  0.00      A   
ATOM   2297 HD13 LEU   158      14.883 -25.072  31.546  1.00  0.00      A   
ATOM   2298  CD2 LEU   158      15.007 -27.011  30.046  1.00  0.00      A   
ATOM   2299 HD21 LEU   158      15.423 -27.779  29.361  1.00  0.00      A   
ATOM   2300 HD22 LEU   158      14.588 -26.118  29.534  1.00  0.00      A   
ATOM   2301 HD23 LEU   158      14.260 -27.517  30.695  1.00  0.00      A   
ATOM   2302  C   LEU   158      19.663 -25.299  29.624  1.00  0.00      A   
ATOM   2303  O   LEU   158      19.613 -24.130  29.243  1.00  0.00      A   
ATOM   2304  N   SER   159      20.531 -26.206  29.129  1.00  0.00      A   
ATOM   2305  HN  SER   159      20.529 -27.117  29.533  1.00  0.00      A   
ATOM   2306  CA  SER   159      21.447 -25.815  28.019  1.00  0.00      A   
ATOM   2307  HA  SER   159      21.619 -24.752  28.096  1.00  0.00      A   
ATOM   2308  CB  SER   159      22.803 -26.535  28.018  1.00  0.00      A   
ATOM   2309  HB1 SER   159      22.699 -27.587  27.678  1.00  0.00      A   
ATOM   2310  HB2 SER   159      23.169 -26.592  29.066  1.00  0.00      A   
ATOM   2311  OG  SER   159      23.773 -25.862  27.169  1.00  0.00      A   
ATOM   2312  HG1 SER   159      23.764 -24.986  27.562  1.00  0.00      A   
ATOM   2313  C   SER   159      20.863 -26.296  26.645  1.00  0.00      A   
ATOM   2314  O   SER   159      19.954 -27.116  26.577  1.00  0.00      A   
ATOM   2315  N   SER   160      21.310 -25.826  25.486  1.00  0.00      A   
ATOM   2316  HN  SER   160      21.845 -24.986  25.517  1.00  0.00      A   
ATOM   2317  CA  SER   160      20.733 -26.150  24.179  1.00  0.00      A   
ATOM   2318  HA  SER   160      19.706 -25.823  24.261  1.00  0.00      A   
ATOM   2319  CB  SER   160      21.349 -25.488  23.017  1.00  0.00      A   
ATOM   2320  HB1 SER   160      21.228 -24.386  23.091  1.00  0.00      A   
ATOM   2321  HB2 SER   160      20.769 -25.685  22.090  1.00  0.00      A   
ATOM   2322  OG  SER   160      22.746 -25.828  22.810  1.00  0.00      A   
ATOM   2323  HG1 SER   160      23.280 -25.458  23.517  1.00  0.00      A   
ATOM   2324  C   SER   160      20.547 -27.612  23.872  1.00  0.00      A   
ATOM   2325  O   SER   160      19.507 -27.926  23.258  1.00  0.00      A   
ATOM   2326  N   PHE   161      21.563 -28.459  24.268  1.00  0.00      A   
ATOM   2327  HN  PHE   161      22.464 -28.131  24.538  1.00  0.00      A   
ATOM   2328  CA  PHE   161      21.498 -29.813  24.003  1.00  0.00      A   
ATOM   2329  HA  PHE   161      21.382 -29.944  22.937  1.00  0.00      A   
ATOM   2330  CB  PHE   161      22.774 -30.651  24.460  1.00  0.00      A   
ATOM   2331  HB1 PHE   161      23.072 -30.449  25.511  1.00  0.00      A   
ATOM   2332  HB2 PHE   161      23.666 -30.272  23.918  1.00  0.00      A   
ATOM   2333  CG  PHE   161      22.677 -32.134  24.214  1.00  0.00      A   
ATOM   2334  CD1 PHE   161      22.326 -32.684  22.982  1.00  0.00      A   
ATOM   2335  HD1 PHE   161      21.844 -32.051  22.252  1.00  0.00      A   
ATOM   2336  CE1 PHE   161      22.486 -34.078  22.777  1.00  0.00      A   
ATOM   2337  HE1 PHE   161      22.191 -34.562  21.858  1.00  0.00      A   
ATOM   2338  CZ  PHE   161      22.922 -34.910  23.773  1.00  0.00      A   
ATOM   2339  HZ  PHE   161      23.017 -35.972  23.600  1.00  0.00      A   
ATOM   2340  CD2 PHE   161      22.969 -33.030  25.279  1.00  0.00      A   
ATOM   2341  HD2 PHE   161      23.103 -32.472  26.194  1.00  0.00      A   
ATOM   2342  CE2 PHE   161      23.144 -34.420  25.031  1.00  0.00      A   
ATOM   2343  HE2 PHE   161      23.580 -35.038  25.803  1.00  0.00      A   
ATOM   2344  C   PHE   161      20.316 -30.543  24.736  1.00  0.00      A   
ATOM   2345  O   PHE   161      19.597 -31.404  24.217  1.00  0.00      A   
ATOM   2346  N   GLN   162      20.130 -30.150  25.966  1.00  0.00      A   
ATOM   2347  HN  GLN   162      20.826 -29.499  26.257  1.00  0.00      A   
ATOM   2348  CA  GLN   162      19.000 -30.645  26.797  1.00  0.00      A   
ATOM   2349  HA  GLN   162      18.978 -31.721  26.884  1.00  0.00      A   
ATOM   2350  CB  GLN   162      19.079 -30.069  28.274  1.00  0.00      A   
ATOM   2351  HB1 GLN   162      18.421 -30.660  28.947  1.00  0.00      A   
ATOM   2352  HB2 GLN   162      18.682 -29.033  28.320  1.00  0.00      A   
ATOM   2353  CG  GLN   162      20.577 -30.021  28.793  1.00  0.00      A   
ATOM   2354  HG1 GLN   162      21.236 -29.313  28.246  1.00  0.00      A   
ATOM   2355  HG2 GLN   162      20.934 -31.057  28.606  1.00  0.00      A   
ATOM   2356  CD  GLN   162      20.751 -29.641  30.246  1.00  0.00      A   
ATOM   2357  OE1 GLN   162      20.187 -28.663  30.713  1.00  0.00      A   
ATOM   2358  NE2 GLN   162      21.587 -30.451  31.001  1.00  0.00      A   
ATOM   2359 HE21 GLN   162      22.097 -31.148  30.497  1.00  0.00      A   
ATOM   2360 HE22 GLN   162      21.719 -30.401  31.991  1.00  0.00      A   
ATOM   2361  C   GLN   162      17.664 -30.293  26.211  1.00  0.00      A   
ATOM   2362  O   GLN   162      16.704 -31.083  26.258  1.00  0.00      A   
ATOM   2363  N   LEU   163      17.527 -29.067  25.596  1.00  0.00      A   
ATOM   2364  HN  LEU   163      18.282 -28.425  25.488  1.00  0.00      A   
ATOM   2365  CA  LEU   163      16.399 -28.535  24.838  1.00  0.00      A   
ATOM   2366  HA  LEU   163      15.529 -28.669  25.463  1.00  0.00      A   
ATOM   2367  CB  LEU   163      16.671 -27.002  24.598  1.00  0.00      A   
ATOM   2368  HB1 LEU   163      16.003 -26.597  23.807  1.00  0.00      A   
ATOM   2369  HB2 LEU   163      17.661 -26.804  24.134  1.00  0.00      A   
ATOM   2370  CG  LEU   163      16.741 -26.126  25.880  1.00  0.00      A   
ATOM   2371  HG  LEU   163      17.542 -26.481  26.563  1.00  0.00      A   
ATOM   2372  CD1 LEU   163      16.933 -24.664  25.448  1.00  0.00      A   
ATOM   2373 HD11 LEU   163      17.977 -24.416  25.161  1.00  0.00      A   
ATOM   2374 HD12 LEU   163      16.758 -23.949  26.280  1.00  0.00      A   
ATOM   2375 HD13 LEU   163      16.383 -24.437  24.510  1.00  0.00      A   
ATOM   2376  CD2 LEU   163      15.477 -26.213  26.787  1.00  0.00      A   
ATOM   2377 HD21 LEU   163      15.405 -25.349  27.482  1.00  0.00      A   
ATOM   2378 HD22 LEU   163      15.532 -27.182  27.328  1.00  0.00      A   
ATOM   2379 HD23 LEU   163      14.611 -26.301  26.097  1.00  0.00      A   
ATOM   2380  C   LEU   163      16.073 -29.356  23.574  1.00  0.00      A   
ATOM   2381  O   LEU   163      14.977 -29.780  23.233  1.00  0.00      A   
ATOM   2382  N   GLU   164      17.112 -29.657  22.794  1.00  0.00      A   
ATOM   2383  HN  GLU   164      17.924 -29.108  22.976  1.00  0.00      A   
ATOM   2384  CA  GLU   164      17.116 -30.642  21.755  1.00  0.00      A   
ATOM   2385  HA  GLU   164      16.395 -30.395  20.990  1.00  0.00      A   
ATOM   2386  CB  GLU   164      18.482 -30.549  21.036  1.00  0.00      A   
ATOM   2387  HB1 GLU   164      18.576 -31.379  20.304  1.00  0.00      A   
ATOM   2388  HB2 GLU   164      19.311 -30.632  21.771  1.00  0.00      A   
ATOM   2389  CG  GLU   164      18.607 -29.220  20.268  1.00  0.00      A   
ATOM   2390  HG1 GLU   164      19.688 -29.006  20.128  1.00  0.00      A   
ATOM   2391  HG2 GLU   164      18.164 -28.383  20.849  1.00  0.00      A   
ATOM   2392  CD  GLU   164      17.766 -29.188  18.937  1.00  0.00      A   
ATOM   2393  OE1 GLU   164      16.544 -29.391  18.997  1.00  0.00      A   
ATOM   2394  OE2 GLU   164      18.272 -28.800  17.830  1.00  0.00      A   
ATOM   2395  C   GLU   164      16.750 -32.097  22.140  1.00  0.00      A   
ATOM   2396  O   GLU   164      16.003 -32.740  21.390  1.00  0.00      A   
ATOM   2397  N   THR   165      17.341 -32.624  23.215  1.00  0.00      A   
ATOM   2398  HN  THR   165      18.069 -32.186  23.736  1.00  0.00      A   
ATOM   2399  CA  THR   165      17.039 -33.990  23.634  1.00  0.00      A   
ATOM   2400  HA  THR   165      17.005 -34.528  22.699  1.00  0.00      A   
ATOM   2401  CB  THR   165      18.085 -34.722  24.528  1.00  0.00      A   
ATOM   2402  HB  THR   165      17.725 -35.727  24.834  1.00  0.00      A   
ATOM   2403  OG1 THR   165      18.449 -33.835  25.572  1.00  0.00      A   
ATOM   2404  HG1 THR   165      18.924 -33.129  25.126  1.00  0.00      A   
ATOM   2405  CG2 THR   165      19.338 -35.033  23.735  1.00  0.00      A   
ATOM   2406 HG21 THR   165      19.750 -34.068  23.370  1.00  0.00      A   
ATOM   2407 HG22 THR   165      19.230 -35.647  22.815  1.00  0.00      A   
ATOM   2408 HG23 THR   165      20.146 -35.510  24.330  1.00  0.00      A   
ATOM   2409  C   THR   165      15.645 -34.177  24.284  1.00  0.00      A   
ATOM   2410  O   THR   165      15.081 -35.268  24.203  1.00  0.00      A   
ATOM   2411  N   THR   166      15.094 -33.214  25.043  1.00  0.00      A   
ATOM   2412  HN  THR   166      15.517 -32.315  25.120  1.00  0.00      A   
ATOM   2413  CA  THR   166      13.821 -33.274  25.662  1.00  0.00      A   
ATOM   2414  HA  THR   166      13.933 -34.241  26.129  1.00  0.00      A   
ATOM   2415  CB  THR   166      13.592 -32.293  26.786  1.00  0.00      A   
ATOM   2416  HB  THR   166      14.509 -32.309  27.414  1.00  0.00      A   
ATOM   2417  OG1 THR   166      12.444 -32.621  27.582  1.00  0.00      A   
ATOM   2418  HG1 THR   166      12.431 -33.549  27.825  1.00  0.00      A   
ATOM   2419  CG2 THR   166      13.470 -30.851  26.312  1.00  0.00      A   
ATOM   2420 HG21 THR   166      13.406 -30.134  27.158  1.00  0.00      A   
ATOM   2421 HG22 THR   166      12.540 -30.703  25.722  1.00  0.00      A   
ATOM   2422 HG23 THR   166      14.280 -30.508  25.632  1.00  0.00      A   
ATOM   2423  C   THR   166      12.635 -33.362  24.717  1.00  0.00      A   
ATOM   2424  O   THR   166      12.620 -32.653  23.703  1.00  0.00      A   
ATOM   2425  N   SER   167      11.567 -34.114  25.146  1.00  0.00      A   
ATOM   2426  HN  SER   167      11.678 -34.680  25.959  1.00  0.00      A   
ATOM   2427  CA  SER   167      10.236 -34.056  24.482  1.00  0.00      A   
ATOM   2428  HA  SER   167      10.128 -33.086  24.020  1.00  0.00      A   
ATOM   2429  CB  SER   167      10.169 -34.974  23.215  1.00  0.00      A   
ATOM   2430  HB1 SER   167      10.954 -34.585  22.532  1.00  0.00      A   
ATOM   2431  HB2 SER   167       9.171 -34.850  22.743  1.00  0.00      A   
ATOM   2432  OG  SER   167      10.487 -36.316  23.427  1.00  0.00      A   
ATOM   2433  HG1 SER   167      11.427 -36.289  23.622  1.00  0.00      A   
ATOM   2434  C   SER   167       8.989 -34.173  25.409  1.00  0.00      A   
ATOM   2435  O   SER   167       7.835 -34.028  25.087  1.00  0.00      A   
ATOM   2436  N   SER   168       9.306 -34.286  26.695  1.00  0.00      A   
ATOM   2437  HN  SER   168      10.239 -34.460  27.001  1.00  0.00      A   
ATOM   2438  CA  SER   168       8.331 -34.212  27.775  1.00  0.00      A   
ATOM   2439  HA  SER   168       7.381 -34.276  27.267  1.00  0.00      A   
ATOM   2440  CB  SER   168       8.417 -35.416  28.796  1.00  0.00      A   
ATOM   2441  HB1 SER   168       7.560 -35.406  29.503  1.00  0.00      A   
ATOM   2442  HB2 SER   168       9.420 -35.341  29.268  1.00  0.00      A   
ATOM   2443  OG  SER   168       8.533 -36.713  28.217  1.00  0.00      A   
ATOM   2444  HG1 SER   168       9.340 -36.666  27.698  1.00  0.00      A   
ATOM   2445  C   SER   168       8.327 -32.887  28.461  1.00  0.00      A   
ATOM   2446  O   SER   168       7.491 -32.663  29.363  1.00  0.00      A   
ATOM   2447  N   LEU   169       9.165 -31.889  28.135  1.00  0.00      A   
ATOM   2448  HN  LEU   169       9.918 -32.091  27.513  1.00  0.00      A   
ATOM   2449  CA  LEU   169       9.090 -30.614  28.840  1.00  0.00      A   
ATOM   2450  HA  LEU   169       9.385 -30.743  29.871  1.00  0.00      A   
ATOM   2451  CB  LEU   169      10.224 -29.754  28.144  1.00  0.00      A   
ATOM   2452  HB1 LEU   169       9.896 -29.742  27.083  1.00  0.00      A   
ATOM   2453  HB2 LEU   169      11.062 -30.483  28.122  1.00  0.00      A   
ATOM   2454  CG  LEU   169      10.531 -28.302  28.750  1.00  0.00      A   
ATOM   2455  HG  LEU   169       9.582 -27.759  28.551  1.00  0.00      A   
ATOM   2456  CD1 LEU   169      10.863 -28.288  30.293  1.00  0.00      A   
ATOM   2457 HD11 LEU   169      10.094 -28.808  30.903  1.00  0.00      A   
ATOM   2458 HD12 LEU   169      11.161 -27.320  30.749  1.00  0.00      A   
ATOM   2459 HD13 LEU   169      11.694 -29.023  30.346  1.00  0.00      A   
ATOM   2460  CD2 LEU   169      11.653 -27.565  28.130  1.00  0.00      A   
ATOM   2461 HD21 LEU   169      11.853 -26.539  28.506  1.00  0.00      A   
ATOM   2462 HD22 LEU   169      11.453 -27.251  27.083  1.00  0.00      A   
ATOM   2463 HD23 LEU   169      12.672 -27.997  28.028  1.00  0.00      A   
ATOM   2464  C   LEU   169       7.748 -29.843  28.794  1.00  0.00      A   
ATOM   2465  O   LEU   169       7.311 -29.392  27.750  1.00  0.00      A   
ATOM   2466  N   GLN   170       7.206 -29.411  29.974  1.00  0.00      A   
ATOM   2467  HN  GLN   170       7.704 -29.621  30.812  1.00  0.00      A   
ATOM   2468  CA  GLN   170       6.253 -28.417  30.109  1.00  0.00      A   
ATOM   2469  HA  GLN   170       6.095 -27.879  29.186  1.00  0.00      A   
ATOM   2470  CB  GLN   170       4.923 -28.982  30.705  1.00  0.00      A   
ATOM   2471  HB1 GLN   170       4.239 -28.117  30.838  1.00  0.00      A   
ATOM   2472  HB2 GLN   170       5.069 -29.441  31.706  1.00  0.00      A   
ATOM   2473  CG  GLN   170       4.178 -29.888  29.719  1.00  0.00      A   
ATOM   2474  HG1 GLN   170       4.703 -30.861  29.606  1.00  0.00      A   
ATOM   2475  HG2 GLN   170       4.272 -29.451  28.702  1.00  0.00      A   
ATOM   2476  CD  GLN   170       2.639 -29.982  30.047  1.00  0.00      A   
ATOM   2477  OE1 GLN   170       1.783 -29.719  29.192  1.00  0.00      A   
ATOM   2478  NE2 GLN   170       2.289 -30.171  31.362  1.00  0.00      A   
ATOM   2479 HE21 GLN   170       1.338 -30.117  31.668  1.00  0.00      A   
ATOM   2480 HE22 GLN   170       2.996 -30.535  31.968  1.00  0.00      A   
ATOM   2481  C   GLN   170       6.693 -27.364  31.093  1.00  0.00      A   
ATOM   2482  O   GLN   170       6.930 -27.629  32.271  1.00  0.00      A   
ATOM   2483  N   ALA   171       6.678 -26.067  30.730  1.00  0.00      A   
ATOM   2484  HN  ALA   171       6.499 -25.768  29.796  1.00  0.00      A   
ATOM   2485  CA  ALA   171       7.103 -24.990  31.539  1.00  0.00      A   
ATOM   2486  HA  ALA   171       7.473 -25.345  32.489  1.00  0.00      A   
ATOM   2487  CB  ALA   171       8.249 -24.187  30.899  1.00  0.00      A   
ATOM   2488  HB1 ALA   171       8.660 -23.394  31.560  1.00  0.00      A   
ATOM   2489  HB2 ALA   171       7.784 -23.692  30.021  1.00  0.00      A   
ATOM   2490  HB3 ALA   171       9.113 -24.807  30.575  1.00  0.00      A   
ATOM   2491  C   ALA   171       5.903 -24.104  31.918  1.00  0.00      A   
ATOM   2492  O   ALA   171       5.070 -23.763  31.069  1.00  0.00      A   
ATOM   2493  N   VAL   172       5.656 -23.640  33.160  1.00  0.00      A   
ATOM   2494  HN  VAL   172       6.226 -23.905  33.933  1.00  0.00      A   
ATOM   2495  CA  VAL   172       4.693 -22.584  33.537  1.00  0.00      A   
ATOM   2496  HA  VAL   172       3.827 -22.768  32.919  1.00  0.00      A   
ATOM   2497  CB  VAL   172       4.349 -22.608  35.028  1.00  0.00      A   
ATOM   2498  HB  VAL   172       4.055 -23.630  35.351  1.00  0.00      A   
ATOM   2499  CG1 VAL   172       5.595 -22.249  35.905  1.00  0.00      A   
ATOM   2500 HG11 VAL   172       5.848 -21.176  35.772  1.00  0.00      A   
ATOM   2501 HG12 VAL   172       6.493 -22.899  35.832  1.00  0.00      A   
ATOM   2502 HG13 VAL   172       5.204 -22.356  36.939  1.00  0.00      A   
ATOM   2503  CG2 VAL   172       3.219 -21.573  35.297  1.00  0.00      A   
ATOM   2504 HG21 VAL   172       2.344 -21.631  34.615  1.00  0.00      A   
ATOM   2505 HG22 VAL   172       3.687 -20.570  35.197  1.00  0.00      A   
ATOM   2506 HG23 VAL   172       2.753 -21.754  36.289  1.00  0.00      A   
ATOM   2507  C   VAL   172       5.226 -21.245  32.992  1.00  0.00      A   
ATOM   2508  O   VAL   172       4.499 -20.496  32.319  1.00  0.00      A   
ATOM   2509  N   ALA   173       6.535 -20.926  33.115  1.00  0.00      A   
ATOM   2510  HN  ALA   173       7.124 -21.561  33.610  1.00  0.00      A   
ATOM   2511  CA  ALA   173       7.119 -19.625  32.776  1.00  0.00      A   
ATOM   2512  HA  ALA   173       6.560 -19.226  31.942  1.00  0.00      A   
ATOM   2513  CB  ALA   173       7.214 -18.820  34.089  1.00  0.00      A   
ATOM   2514  HB1 ALA   173       7.684 -17.826  33.927  1.00  0.00      A   
ATOM   2515  HB2 ALA   173       7.864 -19.359  34.811  1.00  0.00      A   
ATOM   2516  HB3 ALA   173       6.181 -18.726  34.486  1.00  0.00      A   
ATOM   2517  C   ALA   173       8.515 -20.033  32.212  1.00  0.00      A   
ATOM   2518  O   ALA   173       9.147 -20.857  32.822  1.00  0.00      A   
ATOM   2519  N   ALA   174       8.998 -19.366  31.143  1.00  0.00      A   
ATOM   2520  HN  ALA   174       8.619 -18.628  30.589  1.00  0.00      A   
ATOM   2521  CA  ALA   174      10.238 -19.784  30.561  1.00  0.00      A   
ATOM   2522  HA  ALA   174      10.901 -20.059  31.368  1.00  0.00      A   
ATOM   2523  CB  ALA   174      10.040 -20.971  29.617  1.00  0.00      A   
ATOM   2524  HB1 ALA   174      11.046 -21.306  29.286  1.00  0.00      A   
ATOM   2525  HB2 ALA   174       9.584 -20.678  28.647  1.00  0.00      A   
ATOM   2526  HB3 ALA   174       9.584 -21.893  30.038  1.00  0.00      A   
ATOM   2527  C   ALA   174      10.889 -18.615  29.705  1.00  0.00      A   
ATOM   2528  O   ALA   174      10.164 -17.737  29.296  1.00  0.00      A   
ATOM   2529  N   THR   175      12.224 -18.556  29.686  1.00  0.00      A   
ATOM   2530  HN  THR   175      12.799 -19.170  30.222  1.00  0.00      A   
ATOM   2531  CA  THR   175      12.859 -17.493  28.941  1.00  0.00      A   
ATOM   2532  HA  THR   175      12.220 -17.144  28.143  1.00  0.00      A   
ATOM   2533  CB  THR   175      13.199 -16.273  29.852  1.00  0.00      A   
ATOM   2534  HB  THR   175      12.209 -15.889  30.178  1.00  0.00      A   
ATOM   2535  OG1 THR   175      13.785 -15.215  29.163  1.00  0.00      A   
ATOM   2536  HG1 THR   175      13.073 -14.816  28.658  1.00  0.00      A   
ATOM   2537  CG2 THR   175      14.168 -16.629  31.007  1.00  0.00      A   
ATOM   2538 HG21 THR   175      15.113 -16.956  30.522  1.00  0.00      A   
ATOM   2539 HG22 THR   175      13.840 -17.403  31.733  1.00  0.00      A   
ATOM   2540 HG23 THR   175      14.438 -15.692  31.541  1.00  0.00      A   
ATOM   2541  C   THR   175      14.137 -17.919  28.299  1.00  0.00      A   
ATOM   2542  O   THR   175      14.848 -18.824  28.763  1.00  0.00      A   
ATOM   2543  N   ILE   176      14.513 -17.214  27.140  1.00  0.00      A   
ATOM   2544  HN  ILE   176      13.913 -16.504  26.779  1.00  0.00      A   
ATOM   2545  CA  ILE   176      15.799 -17.191  26.573  1.00  0.00      A   
ATOM   2546  HA  ILE   176      16.401 -17.788  27.242  1.00  0.00      A   
ATOM   2547  CB  ILE   176      16.019 -17.697  25.054  1.00  0.00      A   
ATOM   2548  HB  ILE   176      15.636 -16.935  24.342  1.00  0.00      A   
ATOM   2549  CG2 ILE   176      17.499 -17.856  24.753  1.00  0.00      A   
ATOM   2550 HG21 ILE   176      17.952 -16.854  24.905  1.00  0.00      A   
ATOM   2551 HG22 ILE   176      17.798 -18.239  23.754  1.00  0.00      A   
ATOM   2552 HG23 ILE   176      18.168 -18.441  25.420  1.00  0.00      A   
ATOM   2553  CG1 ILE   176      15.202 -18.998  24.694  1.00  0.00      A   
ATOM   2554 HG11 ILE   176      14.193 -18.945  25.157  1.00  0.00      A   
ATOM   2555 HG12 ILE   176      15.602 -19.964  25.069  1.00  0.00      A   
ATOM   2556  CD  ILE   176      15.117 -19.055  23.159  1.00  0.00      A   
ATOM   2557  HD1 ILE   176      14.455 -19.823  22.704  1.00  0.00      A   
ATOM   2558  HD2 ILE   176      16.106 -19.321  22.728  1.00  0.00      A   
ATOM   2559  HD3 ILE   176      14.882 -18.126  22.595  1.00  0.00      A   
ATOM   2560  C   ILE   176      16.351 -15.766  26.750  1.00  0.00      A   
ATOM   2561  O   ILE   176      15.863 -14.858  26.070  1.00  0.00      A   
ATOM   2562  N   LEU   177      17.316 -15.613  27.688  1.00  0.00      A   
ATOM   2563  HN  LEU   177      17.550 -16.349  28.319  1.00  0.00      A   
ATOM   2564  CA  LEU   177      17.947 -14.396  28.125  1.00  0.00      A   
ATOM   2565  HA  LEU   177      17.206 -13.761  28.587  1.00  0.00      A   
ATOM   2566  CB  LEU   177      18.889 -14.701  29.371  1.00  0.00      A   
ATOM   2567  HB1 LEU   177      19.211 -13.766  29.878  1.00  0.00      A   
ATOM   2568  HB2 LEU   177      19.754 -15.376  29.200  1.00  0.00      A   
ATOM   2569  CG  LEU   177      18.127 -15.438  30.535  1.00  0.00      A   
ATOM   2570  HG  LEU   177      17.647 -16.399  30.253  1.00  0.00      A   
ATOM   2571  CD1 LEU   177      19.111 -15.947  31.620  1.00  0.00      A   
ATOM   2572 HD11 LEU   177      18.590 -16.320  32.528  1.00  0.00      A   
ATOM   2573 HD12 LEU   177      19.877 -15.179  31.857  1.00  0.00      A   
ATOM   2574 HD13 LEU   177      19.737 -16.800  31.280  1.00  0.00      A   
ATOM   2575  CD2 LEU   177      17.002 -14.585  31.181  1.00  0.00      A   
ATOM   2576 HD21 LEU   177      17.384 -13.552  31.331  1.00  0.00      A   
ATOM   2577 HD22 LEU   177      16.554 -15.073  32.073  1.00  0.00      A   
ATOM   2578 HD23 LEU   177      16.097 -14.458  30.549  1.00  0.00      A   
ATOM   2579  C   LEU   177      18.742 -13.638  27.135  1.00  0.00      A   
ATOM   2580  O   LEU   177      18.616 -12.423  27.057  1.00  0.00      A   
ATOM   2581  N   ASN   178      19.482 -14.359  26.370  1.00  0.00      A   
ATOM   2582  HN  ASN   178      19.459 -15.356  26.374  1.00  0.00      A   
ATOM   2583  CA  ASN   178      20.433 -13.807  25.373  1.00  0.00      A   
ATOM   2584  HA  ASN   178      19.959 -13.096  24.713  1.00  0.00      A   
ATOM   2585  CB  ASN   178      21.635 -13.032  25.924  1.00  0.00      A   
ATOM   2586  HB1 ASN   178      21.423 -11.946  26.025  1.00  0.00      A   
ATOM   2587  HB2 ASN   178      22.548 -13.041  25.292  1.00  0.00      A   
ATOM   2588  CG  ASN   178      22.143 -13.635  27.235  1.00  0.00      A   
ATOM   2589  OD1 ASN   178      22.851 -14.647  27.240  1.00  0.00      A   
ATOM   2590  ND2 ASN   178      21.904 -12.981  28.420  1.00  0.00      A   
ATOM   2591 HD21 ASN   178      22.310 -13.464  29.196  1.00  0.00      A   
ATOM   2592 HD22 ASN   178      21.779 -11.989  28.406  1.00  0.00      A   
ATOM   2593  C   ASN   178      20.908 -14.989  24.541  1.00  0.00      A   
ATOM   2594  O   ASN   178      20.743 -16.167  24.850  1.00  0.00      A   
ATOM   2595  N   VAL   179      21.679 -14.786  23.458  1.00  0.00      A   
ATOM   2596  HN  VAL   179      21.758 -13.863  23.090  1.00  0.00      A   
ATOM   2597  CA  VAL   179      22.515 -15.778  22.861  1.00  0.00      A   
ATOM   2598  HA  VAL   179      22.946 -16.507  23.532  1.00  0.00      A   
ATOM   2599  CB  VAL   179      21.746 -16.468  21.723  1.00  0.00      A   
ATOM   2600  HB  VAL   179      20.996 -17.103  22.242  1.00  0.00      A   
ATOM   2601  CG1 VAL   179      21.133 -15.508  20.656  1.00  0.00      A   
ATOM   2602 HG11 VAL   179      20.244 -15.955  20.162  1.00  0.00      A   
ATOM   2603 HG12 VAL   179      21.849 -15.274  19.840  1.00  0.00      A   
ATOM   2604 HG13 VAL   179      20.844 -14.532  21.100  1.00  0.00      A   
ATOM   2605  CG2 VAL   179      22.633 -17.449  20.967  1.00  0.00      A   
ATOM   2606 HG21 VAL   179      23.290 -17.002  20.190  1.00  0.00      A   
ATOM   2607 HG22 VAL   179      22.063 -18.315  20.568  1.00  0.00      A   
ATOM   2608 HG23 VAL   179      23.432 -17.805  21.652  1.00  0.00      A   
ATOM   2609  C   VAL   179      23.685 -15.014  22.251  1.00  0.00      A   
ATOM   2610  O   VAL   179      23.563 -13.945  21.667  1.00  0.00      A   
ATOM   2611  N   THR   180      24.906 -15.595  22.350  1.00  0.00      A   
ATOM   2612  HN  THR   180      25.015 -16.408  22.916  1.00  0.00      A   
ATOM   2613  CA  THR   180      26.041 -14.978  21.821  1.00  0.00      A   
ATOM   2614  HA  THR   180      25.776 -14.246  21.073  1.00  0.00      A   
ATOM   2615  CB  THR   180      26.812 -14.272  22.979  1.00  0.00      A   
ATOM   2616  HB  THR   180      26.008 -13.758  23.547  1.00  0.00      A   
ATOM   2617  OG1 THR   180      27.421 -13.101  22.500  1.00  0.00      A   
ATOM   2618  HG1 THR   180      27.137 -12.415  23.108  1.00  0.00      A   
ATOM   2619  CG2 THR   180      27.777 -15.205  23.716  1.00  0.00      A   
ATOM   2620 HG21 THR   180      28.633 -15.626  23.146  1.00  0.00      A   
ATOM   2621 HG22 THR   180      27.256 -16.115  24.081  1.00  0.00      A   
ATOM   2622 HG23 THR   180      28.099 -14.686  24.644  1.00  0.00      A   
ATOM   2623  C   THR   180      27.005 -15.974  21.121  1.00  0.00      A   
ATOM   2624  O   THR   180      27.072 -17.172  21.456  1.00  0.00      A   
ATOM   2625  N   GLU   181      27.854 -15.534  20.166  1.00  0.00      A   
ATOM   2626  HN  GLU   181      27.859 -14.562  19.943  1.00  0.00      A   
ATOM   2627  CA  GLU   181      28.873 -16.306  19.542  1.00  0.00      A   
ATOM   2628  HA  GLU   181      28.328 -17.055  18.986  1.00  0.00      A   
ATOM   2629  CB  GLU   181      29.555 -15.520  18.457  1.00  0.00      A   
ATOM   2630  HB1 GLU   181      30.272 -16.169  17.912  1.00  0.00      A   
ATOM   2631  HB2 GLU   181      30.049 -14.581  18.787  1.00  0.00      A   
ATOM   2632  CG  GLU   181      28.419 -15.088  17.487  1.00  0.00      A   
ATOM   2633  HG1 GLU   181      27.877 -14.214  17.909  1.00  0.00      A   
ATOM   2634  HG2 GLU   181      27.619 -15.845  17.346  1.00  0.00      A   
ATOM   2635  CD  GLU   181      28.976 -14.765  16.057  1.00  0.00      A   
ATOM   2636  OE1 GLU   181      28.876 -13.588  15.620  1.00  0.00      A   
ATOM   2637  OE2 GLU   181      29.422 -15.715  15.336  1.00  0.00      A   
ATOM   2638  C   GLU   181      29.867 -16.979  20.462  1.00  0.00      A   
ATOM   2639  O   GLU   181      30.474 -16.157  21.196  1.00  0.00      A   
ATOM   2640  N   ASP   182      30.175 -18.255  20.417  1.00  0.00      A   
ATOM   2641  HN  ASP   182      29.782 -18.828  19.702  1.00  0.00      A   
ATOM   2642  CA  ASP   182      31.225 -18.809  21.273  1.00  0.00      A   
ATOM   2643  HA  ASP   182      32.012 -18.070  21.296  1.00  0.00      A   
ATOM   2644  CB  ASP   182      30.684 -19.119  22.728  1.00  0.00      A   
ATOM   2645  HB1 ASP   182      30.222 -20.127  22.669  1.00  0.00      A   
ATOM   2646  HB2 ASP   182      30.042 -18.243  22.964  1.00  0.00      A   
ATOM   2647  CG  ASP   182      31.762 -19.123  23.770  1.00  0.00      A   
ATOM   2648  OD1 ASP   182      32.888 -18.606  23.465  1.00  0.00      A   
ATOM   2649  OD2 ASP   182      31.513 -19.575  24.917  1.00  0.00      A   
ATOM   2650  C   ASP   182      31.862 -20.009  20.676  1.00  0.00      A   
ATOM   2651  O   ASP   182      31.396 -20.495  19.657  1.00  0.00      A   
ATOM   2652  N   HSE   183      32.990 -20.523  21.222  1.00  0.00      A   
ATOM   2653  HN  HSE   183      33.338 -19.919  21.935  1.00  0.00      A   
ATOM   2654  CA  HSE   183      33.696 -21.687  20.806  1.00  0.00      A   
ATOM   2655  HA  HSE   183      34.696 -21.529  21.182  1.00  0.00      A   
ATOM   2656  CB  HSE   183      33.161 -23.013  21.461  1.00  0.00      A   
ATOM   2657  HB1 HSE   183      33.578 -23.896  20.929  1.00  0.00      A   
ATOM   2658  HB2 HSE   183      32.053 -23.071  21.401  1.00  0.00      A   
ATOM   2659  ND1 HSE   183      34.903 -23.557  23.136  1.00  0.00      A   
ATOM   2660  CG  HSE   183      33.612 -23.038  22.902  1.00  0.00      A   
ATOM   2661  CE1 HSE   183      35.093 -23.461  24.450  1.00  0.00      A   
ATOM   2662  HE1 HSE   183      35.943 -23.893  24.978  1.00  0.00      A   
ATOM   2663  NE2 HSE   183      33.990 -22.849  25.037  1.00  0.00      A   
ATOM   2664  HE2 HSE   183      33.878 -22.620  26.004  1.00  0.00      A   
ATOM   2665  CD2 HSE   183      33.073 -22.529  23.988  1.00  0.00      A   
ATOM   2666  HD2 HSE   183      32.078 -22.136  24.156  1.00  0.00      A   
ATOM   2667  C   HSE   183      33.920 -21.760  19.313  1.00  0.00      A   
ATOM   2668  O   HSE   183      33.314 -22.619  18.694  1.00  0.00      A   
ATOM   2669  N   MET   184      34.845 -20.963  18.802  1.00  0.00      A   
ATOM   2670  HN  MET   184      35.201 -20.204  19.342  1.00  0.00      A   
ATOM   2671  CA  MET   184      35.041 -20.979  17.412  1.00  0.00      A   
ATOM   2672  HA  MET   184      34.437 -21.692  16.871  1.00  0.00      A   
ATOM   2673  CB  MET   184      34.792 -19.542  16.852  1.00  0.00      A   
ATOM   2674  HB1 MET   184      35.062 -19.612  15.777  1.00  0.00      A   
ATOM   2675  HB2 MET   184      35.428 -18.747  17.297  1.00  0.00      A   
ATOM   2676  CG  MET   184      33.298 -19.115  16.889  1.00  0.00      A   
ATOM   2677  HG1 MET   184      32.826 -19.426  17.845  1.00  0.00      A   
ATOM   2678  HG2 MET   184      32.839 -19.599  16.000  1.00  0.00      A   
ATOM   2679  SD  MET   184      32.958 -17.295  16.864  1.00  0.00      A   
ATOM   2680  CE  MET   184      33.214 -17.010  18.617  1.00  0.00      A   
ATOM   2681  HE1 MET   184      32.907 -15.987  18.922  1.00  0.00      A   
ATOM   2682  HE2 MET   184      34.286 -16.941  18.902  1.00  0.00      A   
ATOM   2683  HE3 MET   184      32.581 -17.684  19.234  1.00  0.00      A   
ATOM   2684  C   MET   184      36.483 -21.555  17.015  1.00  0.00      A   
ATOM   2685  O   MET   184      36.655 -22.010  15.896  1.00  0.00      A   
ATOM   2686  N   ASP   185      37.449 -21.529  17.974  1.00  0.00      A   
ATOM   2687  HN  ASP   185      37.240 -21.157  18.875  1.00  0.00      A   
ATOM   2688  CA  ASP   185      38.660 -22.194  17.816  1.00  0.00      A   
ATOM   2689  HA  ASP   185      39.130 -21.828  16.916  1.00  0.00      A   
ATOM   2690  CB  ASP   185      39.691 -22.145  18.994  1.00  0.00      A   
ATOM   2691  HB1 ASP   185      40.558 -22.827  18.862  1.00  0.00      A   
ATOM   2692  HB2 ASP   185      39.304 -22.409  20.002  1.00  0.00      A   
ATOM   2693  CG  ASP   185      40.229 -20.784  19.108  1.00  0.00      A   
ATOM   2694  OD1 ASP   185      40.429 -20.190  18.027  1.00  0.00      A   
ATOM   2695  OD2 ASP   185      40.631 -20.302  20.201  1.00  0.00      A   
ATOM   2696  C   ASP   185      38.438 -23.716  17.632  1.00  0.00      A   
ATOM   2697  O   ASP   185      39.102 -24.293  16.740  1.00  0.00      A   
ATOM   2698  N   ARG   186      37.551 -24.240  18.513  1.00  0.00      A   
ATOM   2699  HN  ARG   186      37.144 -23.739  19.273  1.00  0.00      A   
ATOM   2700  CA  ARG   186      37.350 -25.703  18.610  1.00  0.00      A   
ATOM   2701  HA  ARG   186      37.721 -26.166  17.707  1.00  0.00      A   
ATOM   2702  CB  ARG   186      38.009 -26.273  19.943  1.00  0.00      A   
ATOM   2703  HB1 ARG   186      37.809 -27.366  19.918  1.00  0.00      A   
ATOM   2704  HB2 ARG   186      37.596 -25.882  20.897  1.00  0.00      A   
ATOM   2705  CG  ARG   186      39.583 -26.038  20.036  1.00  0.00      A   
ATOM   2706  HG1 ARG   186      39.998 -26.297  21.033  1.00  0.00      A   
ATOM   2707  HG2 ARG   186      39.749 -24.953  19.860  1.00  0.00      A   
ATOM   2708  CD  ARG   186      40.329 -26.831  18.977  1.00  0.00      A   
ATOM   2709  HD1 ARG   186      40.058 -26.645  17.915  1.00  0.00      A   
ATOM   2710  HD2 ARG   186      40.269 -27.910  19.234  1.00  0.00      A   
ATOM   2711  NE  ARG   186      41.809 -26.604  19.059  1.00  0.00      A   
ATOM   2712  HE  ARG   186      42.127 -25.832  19.610  1.00  0.00      A   
ATOM   2713  CZ  ARG   186      42.714 -27.253  18.357  1.00  0.00      A   
ATOM   2714  NH1 ARG   186      42.540 -28.220  17.523  1.00  0.00      A   
ATOM   2715 HH11 ARG   186      43.322 -28.671  17.091  1.00  0.00      A   
ATOM   2716 HH12 ARG   186      41.582 -28.488  17.417  1.00  0.00      A   
ATOM   2717  NH2 ARG   186      43.994 -26.887  18.588  1.00  0.00      A   
ATOM   2718 HH21 ARG   186      44.751 -27.354  18.130  1.00  0.00      A   
ATOM   2719 HH22 ARG   186      44.073 -26.085  19.180  1.00  0.00      A   
ATOM   2720  C   ARG   186      35.890 -25.934  18.679  1.00  0.00      A   
ATOM   2721  O   ARG   186      35.244 -25.595  19.643  1.00  0.00      A   
ATOM   2722  N   TYR   187      35.361 -26.686  17.726  1.00  0.00      A   
ATOM   2723  HN  TYR   187      35.863 -26.855  16.882  1.00  0.00      A   
ATOM   2724  CA  TYR   187      33.924 -27.070  17.561  1.00  0.00      A   
ATOM   2725  HA  TYR   187      33.777 -27.590  16.626  1.00  0.00      A   
ATOM   2726  CB  TYR   187      33.277 -27.933  18.694  1.00  0.00      A   
ATOM   2727  HB1 TYR   187      32.171 -27.955  18.791  1.00  0.00      A   
ATOM   2728  HB2 TYR   187      33.658 -27.455  19.622  1.00  0.00      A   
ATOM   2729  CG  TYR   187      33.561 -29.383  18.576  1.00  0.00      A   
ATOM   2730  CD1 TYR   187      32.828 -30.213  17.699  1.00  0.00      A   
ATOM   2731  HD1 TYR   187      32.014 -29.780  17.135  1.00  0.00      A   
ATOM   2732  CE1 TYR   187      32.916 -31.610  17.767  1.00  0.00      A   
ATOM   2733  HE1 TYR   187      32.217 -32.264  17.267  1.00  0.00      A   
ATOM   2734  CZ  TYR   187      33.940 -32.177  18.517  1.00  0.00      A   
ATOM   2735  OH  TYR   187      34.049 -33.598  18.533  1.00  0.00      A   
ATOM   2736  HH  TYR   187      34.358 -33.885  19.395  1.00  0.00      A   
ATOM   2737  CD2 TYR   187      34.527 -30.029  19.338  1.00  0.00      A   
ATOM   2738  HD2 TYR   187      35.199 -29.500  19.997  1.00  0.00      A   
ATOM   2739  CE2 TYR   187      34.876 -31.350  19.215  1.00  0.00      A   
ATOM   2740  HE2 TYR   187      35.670 -31.810  19.784  1.00  0.00      A   
ATOM   2741  C   TYR   187      33.148 -25.799  17.385  1.00  0.00      A   
ATOM   2742  O   TYR   187      32.318 -25.590  18.273  1.00  0.00      A   
ATOM   2743  N   PRO   188      33.247 -24.944  16.379  1.00  0.00      A   
ATOM   2744  CD  PRO   188      34.218 -24.998  15.372  1.00  0.00      A   
ATOM   2745  HD1 PRO   188      34.561 -26.039  15.196  1.00  0.00      A   
ATOM   2746  HD2 PRO   188      35.046 -24.345  15.724  1.00  0.00      A   
ATOM   2747  CA  PRO   188      32.165 -23.976  16.006  1.00  0.00      A   
ATOM   2748  HA  PRO   188      31.967 -23.323  16.843  1.00  0.00      A   
ATOM   2749  CB  PRO   188      32.700 -23.270  14.787  1.00  0.00      A   
ATOM   2750  HB1 PRO   188      33.394 -22.449  15.069  1.00  0.00      A   
ATOM   2751  HB2 PRO   188      31.939 -22.890  14.073  1.00  0.00      A   
ATOM   2752  CG  PRO   188      33.525 -24.283  14.147  1.00  0.00      A   
ATOM   2753  HG1 PRO   188      32.854 -24.976  13.596  1.00  0.00      A   
ATOM   2754  HG2 PRO   188      34.298 -23.872  13.463  1.00  0.00      A   
ATOM   2755  C   PRO   188      30.762 -24.583  15.779  1.00  0.00      A   
ATOM   2756  O   PRO   188      30.671 -25.672  15.280  1.00  0.00      A   
ATOM   2757  N   PHE   189      29.752 -23.872  16.156  1.00  0.00      A   
ATOM   2758  HN  PHE   189      29.981 -22.979  16.534  1.00  0.00      A   
ATOM   2759  CA  PHE   189      28.361 -24.130  15.875  1.00  0.00      A   
ATOM   2760  HA  PHE   189      28.401 -24.681  14.947  1.00  0.00      A   
ATOM   2761  CB  PHE   189      27.778 -24.795  17.146  1.00  0.00      A   
ATOM   2762  HB1 PHE   189      27.850 -24.126  18.031  1.00  0.00      A   
ATOM   2763  HB2 PHE   189      28.551 -25.569  17.336  1.00  0.00      A   
ATOM   2764  CG  PHE   189      26.453 -25.435  17.086  1.00  0.00      A   
ATOM   2765  CD1 PHE   189      25.486 -25.190  18.047  1.00  0.00      A   
ATOM   2766  HD1 PHE   189      25.706 -24.455  18.807  1.00  0.00      A   
ATOM   2767  CE1 PHE   189      24.204 -25.808  17.919  1.00  0.00      A   
ATOM   2768  HE1 PHE   189      23.394 -25.628  18.611  1.00  0.00      A   
ATOM   2769  CZ  PHE   189      24.020 -26.680  16.788  1.00  0.00      A   
ATOM   2770  HZ  PHE   189      23.029 -27.069  16.609  1.00  0.00      A   
ATOM   2771  CD2 PHE   189      26.260 -26.302  15.977  1.00  0.00      A   
ATOM   2772  HD2 PHE   189      27.023 -26.347  15.213  1.00  0.00      A   
ATOM   2773  CE2 PHE   189      24.947 -26.874  15.829  1.00  0.00      A   
ATOM   2774  HE2 PHE   189      24.760 -27.537  14.997  1.00  0.00      A   
ATOM   2775  C   PHE   189      27.800 -22.788  15.679  1.00  0.00      A   
ATOM   2776  O   PHE   189      27.795 -21.923  16.577  1.00  0.00      A   
ATOM   2777  N   GLY   190      27.385 -22.453  14.433  1.00  0.00      A   
ATOM   2778  HN  GLY   190      27.431 -23.140  13.711  1.00  0.00      A   
ATOM   2779  CA  GLY   190      27.101 -21.148  13.934  1.00  0.00      A   
ATOM   2780  HA1 GLY   190      26.922 -21.110  12.869  1.00  0.00      A   
ATOM   2781  HA2 GLY   190      27.983 -20.561  14.142  1.00  0.00      A   
ATOM   2782  C   GLY   190      25.902 -20.546  14.607  1.00  0.00      A   
ATOM   2783  O   GLY   190      25.022 -21.254  15.055  1.00  0.00      A   
ATOM   2784  N   LEU   191      25.932 -19.224  14.466  1.00  0.00      A   
ATOM   2785  HN  LEU   191      26.574 -18.731  13.884  1.00  0.00      A   
ATOM   2786  CA  LEU   191      24.925 -18.457  15.292  1.00  0.00      A   
ATOM   2787  HA  LEU   191      25.002 -18.937  16.256  1.00  0.00      A   
ATOM   2788  CB  LEU   191      25.324 -16.900  15.337  1.00  0.00      A   
ATOM   2789  HB1 LEU   191      25.320 -16.455  14.319  1.00  0.00      A   
ATOM   2790  HB2 LEU   191      26.390 -17.015  15.628  1.00  0.00      A   
ATOM   2791  CG  LEU   191      24.535 -16.006  16.352  1.00  0.00      A   
ATOM   2792  HG  LEU   191      23.446 -16.072  16.146  1.00  0.00      A   
ATOM   2793  CD1 LEU   191      24.779 -16.460  17.861  1.00  0.00      A   
ATOM   2794 HD11 LEU   191      24.326 -15.739  18.574  1.00  0.00      A   
ATOM   2795 HD12 LEU   191      25.844 -16.513  18.173  1.00  0.00      A   
ATOM   2796 HD13 LEU   191      24.290 -17.441  18.041  1.00  0.00      A   
ATOM   2797  CD2 LEU   191      25.070 -14.517  16.112  1.00  0.00      A   
ATOM   2798 HD21 LEU   191      24.466 -13.814  16.725  1.00  0.00      A   
ATOM   2799 HD22 LEU   191      24.889 -14.098  15.099  1.00  0.00      A   
ATOM   2800 HD23 LEU   191      26.108 -14.555  16.507  1.00  0.00      A   
ATOM   2801  C   LEU   191      23.447 -18.705  14.970  1.00  0.00      A   
ATOM   2802  O   LEU   191      22.660 -18.801  15.883  1.00  0.00      A   
ATOM   2803  N   GLN   192      22.933 -18.867  13.704  1.00  0.00      A   
ATOM   2804  HN  GLN   192      23.549 -18.661  12.948  1.00  0.00      A   
ATOM   2805  CA  GLN   192      21.573 -19.296  13.397  1.00  0.00      A   
ATOM   2806  HA  GLN   192      20.987 -18.591  13.968  1.00  0.00      A   
ATOM   2807  CB  GLN   192      21.373 -19.277  11.868  1.00  0.00      A   
ATOM   2808  HB1 GLN   192      20.558 -19.987  11.608  1.00  0.00      A   
ATOM   2809  HB2 GLN   192      22.258 -19.616  11.289  1.00  0.00      A   
ATOM   2810  CG  GLN   192      21.111 -17.793  11.384  1.00  0.00      A   
ATOM   2811  HG1 GLN   192      21.001 -17.663  10.286  1.00  0.00      A   
ATOM   2812  HG2 GLN   192      22.030 -17.224  11.642  1.00  0.00      A   
ATOM   2813  CD  GLN   192      19.921 -17.093  12.114  1.00  0.00      A   
ATOM   2814  OE1 GLN   192      20.109 -16.271  13.020  1.00  0.00      A   
ATOM   2815  NE2 GLN   192      18.703 -17.632  11.857  1.00  0.00      A   
ATOM   2816 HE21 GLN   192      17.963 -17.201  12.374  1.00  0.00      A   
ATOM   2817 HE22 GLN   192      18.504 -18.182  11.046  1.00  0.00      A   
ATOM   2818  C   GLN   192      21.155 -20.655  14.002  1.00  0.00      A   
ATOM   2819  O   GLN   192      20.070 -20.683  14.670  1.00  0.00      A   
ATOM   2820  N   GLN   193      21.957 -21.711  13.831  1.00  0.00      A   
ATOM   2821  HN  GLN   193      22.724 -21.588  13.206  1.00  0.00      A   
ATOM   2822  CA  GLN   193      21.822 -23.131  14.273  1.00  0.00      A   
ATOM   2823  HA  GLN   193      20.901 -23.579  13.929  1.00  0.00      A   
ATOM   2824  CB  GLN   193      22.936 -24.014  13.672  1.00  0.00      A   
ATOM   2825  HB1 GLN   193      22.970 -25.028  14.124  1.00  0.00      A   
ATOM   2826  HB2 GLN   193      23.902 -23.494  13.846  1.00  0.00      A   
ATOM   2827  CG  GLN   193      22.895 -24.068  12.085  1.00  0.00      A   
ATOM   2828  HG1 GLN   193      22.635 -23.128  11.554  1.00  0.00      A   
ATOM   2829  HG2 GLN   193      22.043 -24.764  11.932  1.00  0.00      A   
ATOM   2830  CD  GLN   193      24.164 -24.723  11.587  1.00  0.00      A   
ATOM   2831  OE1 GLN   193      24.509 -25.873  11.776  1.00  0.00      A   
ATOM   2832  NE2 GLN   193      25.097 -23.785  11.199  1.00  0.00      A   
ATOM   2833 HE21 GLN   193      24.869 -22.816  11.292  1.00  0.00      A   
ATOM   2834 HE22 GLN   193      26.037 -23.995  10.931  1.00  0.00      A   
ATOM   2835  C   GLN   193      21.850 -23.189  15.764  1.00  0.00      A   
ATOM   2836  O   GLN   193      21.013 -23.806  16.488  1.00  0.00      A   
ATOM   2837  N   TYR   194      22.856 -22.543  16.376  1.00  0.00      A   
ATOM   2838  HN  TYR   194      23.537 -22.024  15.865  1.00  0.00      A   
ATOM   2839  CA  TYR   194      22.934 -22.446  17.828  1.00  0.00      A   
ATOM   2840  HA  TYR   194      22.975 -23.428  18.274  1.00  0.00      A   
ATOM   2841  CB  TYR   194      24.296 -21.644  18.129  1.00  0.00      A   
ATOM   2842  HB1 TYR   194      24.346 -20.676  17.586  1.00  0.00      A   
ATOM   2843  HB2 TYR   194      25.160 -22.237  17.759  1.00  0.00      A   
ATOM   2844  CG  TYR   194      24.562 -21.281  19.576  1.00  0.00      A   
ATOM   2845  CD1 TYR   194      24.219 -22.292  20.472  1.00  0.00      A   
ATOM   2846  HD1 TYR   194      23.655 -23.151  20.140  1.00  0.00      A   
ATOM   2847  CE1 TYR   194      24.485 -22.154  21.902  1.00  0.00      A   
ATOM   2848  HE1 TYR   194      24.205 -22.950  22.576  1.00  0.00      A   
ATOM   2849  CZ  TYR   194      24.897 -20.936  22.386  1.00  0.00      A   
ATOM   2850  OH  TYR   194      25.122 -20.680  23.774  1.00  0.00      A   
ATOM   2851  HH  TYR   194      24.579 -21.286  24.284  1.00  0.00      A   
ATOM   2852  CD2 TYR   194      25.100 -20.068  20.005  1.00  0.00      A   
ATOM   2853  HD2 TYR   194      25.347 -19.248  19.346  1.00  0.00      A   
ATOM   2854  CE2 TYR   194      25.173 -19.848  21.437  1.00  0.00      A   
ATOM   2855  HE2 TYR   194      25.430 -18.841  21.729  1.00  0.00      A   
ATOM   2856  C   TYR   194      21.773 -21.778  18.488  1.00  0.00      A   
ATOM   2857  O   TYR   194      21.224 -22.268  19.480  1.00  0.00      A   
ATOM   2858  N   ARG   195      21.245 -20.653  17.914  1.00  0.00      A   
ATOM   2859  HN  ARG   195      21.712 -20.432  17.061  1.00  0.00      A   
ATOM   2860  CA  ARG   195      20.041 -19.857  18.299  1.00  0.00      A   
ATOM   2861  HA  ARG   195      20.198 -19.689  19.354  1.00  0.00      A   
ATOM   2862  CB  ARG   195      20.051 -18.506  17.524  1.00  0.00      A   
ATOM   2863  HB1 ARG   195      20.297 -18.848  16.496  1.00  0.00      A   
ATOM   2864  HB2 ARG   195      20.925 -17.886  17.819  1.00  0.00      A   
ATOM   2865  CG  ARG   195      18.736 -17.671  17.394  1.00  0.00      A   
ATOM   2866  HG1 ARG   195      18.966 -16.591  17.271  1.00  0.00      A   
ATOM   2867  HG2 ARG   195      18.231 -17.745  18.381  1.00  0.00      A   
ATOM   2868  CD  ARG   195      17.837 -18.062  16.206  1.00  0.00      A   
ATOM   2869  HD1 ARG   195      17.412 -19.051  16.481  1.00  0.00      A   
ATOM   2870  HD2 ARG   195      18.406 -18.138  15.255  1.00  0.00      A   
ATOM   2871  NE  ARG   195      16.720 -17.104  16.160  1.00  0.00      A   
ATOM   2872  HE  ARG   195      16.544 -16.559  16.980  1.00  0.00      A   
ATOM   2873  CZ  ARG   195      15.857 -17.021  15.157  1.00  0.00      A   
ATOM   2874  NH1 ARG   195      15.851 -17.876  14.157  1.00  0.00      A   
ATOM   2875 HH11 ARG   195      16.384 -18.710  14.296  1.00  0.00      A   
ATOM   2876 HH12 ARG   195      15.224 -17.738  13.390  1.00  0.00      A   
ATOM   2877  NH2 ARG   195      14.913 -16.141  15.254  1.00  0.00      A   
ATOM   2878 HH21 ARG   195      14.126 -16.165  14.637  1.00  0.00      A   
ATOM   2879 HH22 ARG   195      14.890 -15.480  16.004  1.00  0.00      A   
ATOM   2880  C   ARG   195      18.815 -20.646  18.209  1.00  0.00      A   
ATOM   2881  O   ARG   195      17.925 -20.738  19.059  1.00  0.00      A   
ATOM   2882  N   ALA   196      18.654 -21.327  17.080  1.00  0.00      A   
ATOM   2883  HN  ALA   196      19.348 -21.200  16.375  1.00  0.00      A   
ATOM   2884  CA  ALA   196      17.576 -22.266  16.799  1.00  0.00      A   
ATOM   2885  HA  ALA   196      16.693 -21.648  16.866  1.00  0.00      A   
ATOM   2886  CB  ALA   196      17.791 -22.954  15.449  1.00  0.00      A   
ATOM   2887  HB1 ALA   196      17.555 -22.278  14.600  1.00  0.00      A   
ATOM   2888  HB2 ALA   196      17.198 -23.893  15.407  1.00  0.00      A   
ATOM   2889  HB3 ALA   196      18.846 -23.253  15.267  1.00  0.00      A   
ATOM   2890  C   ALA   196      17.426 -23.378  17.855  1.00  0.00      A   
ATOM   2891  O   ALA   196      16.364 -23.841  18.241  1.00  0.00      A   
ATOM   2892  N   ALA   197      18.579 -23.879  18.383  1.00  0.00      A   
ATOM   2893  HN  ALA   197      19.389 -23.654  17.846  1.00  0.00      A   
ATOM   2894  CA  ALA   197      18.592 -24.948  19.456  1.00  0.00      A   
ATOM   2895  HA  ALA   197      17.851 -25.665  19.138  1.00  0.00      A   
ATOM   2896  CB  ALA   197      19.888 -25.726  19.329  1.00  0.00      A   
ATOM   2897  HB1 ALA   197      19.961 -26.366  20.234  1.00  0.00      A   
ATOM   2898  HB2 ALA   197      20.764 -25.055  19.457  1.00  0.00      A   
ATOM   2899  HB3 ALA   197      19.979 -26.322  18.396  1.00  0.00      A   
ATOM   2900  C   ALA   197      18.224 -24.517  20.918  1.00  0.00      A   
ATOM   2901  O   ALA   197      18.016 -25.394  21.792  1.00  0.00      A   
ATOM   2902  N   KCX   198      18.216 -23.226  21.124  1.00  0.00      A   
ATOM   2903  HN  KCX   198      18.518 -22.587  20.421  1.00  0.00      A   
ATOM   2904  CA  KCX   198      17.671 -22.576  22.294  1.00  0.00      A   
ATOM   2905  HA  KCX   198      17.943 -23.127  23.183  1.00  0.00      A   
ATOM   2906  CB  KCX   198      18.314 -21.129  22.367  1.00  0.00      A   
ATOM   2907  HB1 KCX   198      17.804 -20.512  23.137  1.00  0.00      A   
ATOM   2908  HB2 KCX   198      18.024 -20.617  21.424  1.00  0.00      A   
ATOM   2909  CG  KCX   198      19.852 -21.131  22.601  1.00  0.00      A   
ATOM   2910  HG1 KCX   198      20.288 -20.114  22.504  1.00  0.00      A   
ATOM   2911  HG2 KCX   198      20.298 -21.763  21.803  1.00  0.00      A   
ATOM   2912  CD  KCX   198      20.248 -21.799  23.978  1.00  0.00      A   
ATOM   2913  HD1 KCX   198      19.948 -22.861  23.850  1.00  0.00      A   
ATOM   2914  HD2 KCX   198      19.596 -21.477  24.818  1.00  0.00      A   
ATOM   2915  CE  KCX   198      21.679 -21.703  24.300  1.00  0.00      A   
ATOM   2916  HE1 KCX   198      21.880 -20.611  24.308  1.00  0.00      A   
ATOM   2917  HE2 KCX   198      22.237 -22.235  23.500  1.00  0.00      A   
ATOM   2918  NZ  KCX   198      21.863 -22.221  25.720  1.00  0.00      A   
ATOM   2919  HNZ KCX   198      21.015 -22.285  26.241  1.00  0.00      A   
ATOM   2920  C   KCX   198      16.147 -22.392  22.168  1.00  0.00      A   
ATOM   2921  O   KCX   198      15.367 -22.353  23.140  1.00  0.00      A   
ATOM   2922  CX  KCX   198      23.029 -22.386  26.325  1.00  0.00      A   
ATOM   2923  OX1 KCX   198      23.030 -23.049  27.430  1.00  0.00      A   
ATOM   2924  OX2 KCX   198      24.094 -22.336  25.580  1.00  0.00      A   
ATOM   2925  N   LEU   199      15.700 -22.225  20.902  1.00  0.00      A   
ATOM   2926  HN  LEU   199      16.429 -22.086  20.236  1.00  0.00      A   
ATOM   2927  CA  LEU   199      14.302 -22.028  20.514  1.00  0.00      A   
ATOM   2928  HA  LEU   199      13.954 -21.131  21.006  1.00  0.00      A   
ATOM   2929  CB  LEU   199      14.116 -21.657  19.055  1.00  0.00      A   
ATOM   2930  HB1 LEU   199      13.034 -21.596  18.814  1.00  0.00      A   
ATOM   2931  HB2 LEU   199      14.520 -22.436  18.373  1.00  0.00      A   
ATOM   2932  CG  LEU   199      14.595 -20.253  18.567  1.00  0.00      A   
ATOM   2933  HG  LEU   199      15.681 -20.136  18.770  1.00  0.00      A   
ATOM   2934  CD1 LEU   199      14.377 -20.017  17.113  1.00  0.00      A   
ATOM   2935 HD11 LEU   199      13.275 -20.070  16.981  1.00  0.00      A   
ATOM   2936 HD12 LEU   199      14.873 -20.735  16.425  1.00  0.00      A   
ATOM   2937 HD13 LEU   199      14.776 -19.010  16.867  1.00  0.00      A   
ATOM   2938  CD2 LEU   199      13.841 -19.101  19.297  1.00  0.00      A   
ATOM   2939 HD21 LEU   199      14.078 -19.060  20.382  1.00  0.00      A   
ATOM   2940 HD22 LEU   199      12.752 -19.182  19.092  1.00  0.00      A   
ATOM   2941 HD23 LEU   199      14.228 -18.119  18.951  1.00  0.00      A   
ATOM   2942  C   LEU   199      13.235 -23.026  20.982  1.00  0.00      A   
ATOM   2943  O   LEU   199      12.089 -22.667  21.114  1.00  0.00      A   
ATOM   2944  N   ARG   200      13.627 -24.234  21.260  1.00  0.00      A   
ATOM   2945  HN  ARG   200      14.534 -24.455  20.909  1.00  0.00      A   
ATOM   2946  CA  ARG   200      12.820 -25.303  21.781  1.00  0.00      A   
ATOM   2947  HA  ARG   200      11.990 -25.566  21.142  1.00  0.00      A   
ATOM   2948  CB  ARG   200      13.651 -26.596  21.941  1.00  0.00      A   
ATOM   2949  HB1 ARG   200      12.915 -27.415  21.797  1.00  0.00      A   
ATOM   2950  HB2 ARG   200      14.162 -26.681  22.924  1.00  0.00      A   
ATOM   2951  CG  ARG   200      14.715 -26.746  20.858  1.00  0.00      A   
ATOM   2952  HG1 ARG   200      15.140 -27.768  20.952  1.00  0.00      A   
ATOM   2953  HG2 ARG   200      15.554 -26.026  20.970  1.00  0.00      A   
ATOM   2954  CD  ARG   200      14.096 -26.730  19.425  1.00  0.00      A   
ATOM   2955  HD1 ARG   200      13.648 -25.750  19.153  1.00  0.00      A   
ATOM   2956  HD2 ARG   200      13.399 -27.594  19.464  1.00  0.00      A   
ATOM   2957  NE  ARG   200      15.189 -27.174  18.531  1.00  0.00      A   
ATOM   2958  HE  ARG   200      15.710 -27.990  18.781  1.00  0.00      A   
ATOM   2959  CZ  ARG   200      15.350 -26.650  17.358  1.00  0.00      A   
ATOM   2960  NH1 ARG   200      14.479 -25.932  16.661  1.00  0.00      A   
ATOM   2961 HH11 ARG   200      13.560 -25.780  17.026  1.00  0.00      A   
ATOM   2962 HH12 ARG   200      14.733 -25.642  15.738  1.00  0.00      A   
ATOM   2963  NH2 ARG   200      16.439 -27.129  16.742  1.00  0.00      A   
ATOM   2964 HH21 ARG   200      16.596 -26.888  15.784  1.00  0.00      A   
ATOM   2965 HH22 ARG   200      17.161 -27.691  17.147  1.00  0.00      A   
ATOM   2966  C   ARG   200      12.164 -24.928  23.204  1.00  0.00      A   
ATOM   2967  O   ARG   200      11.010 -25.268  23.574  1.00  0.00      A   
ATOM   2968  N   ILE   201      12.819 -24.078  24.069  1.00  0.00      A   
ATOM   2969  HN  ILE   201      13.762 -23.777  23.943  1.00  0.00      A   
ATOM   2970  CA  ILE   201      12.321 -23.709  25.453  1.00  0.00      A   
ATOM   2971  HA  ILE   201      12.181 -24.678  25.909  1.00  0.00      A   
ATOM   2972  CB  ILE   201      13.436 -22.994  26.329  1.00  0.00      A   
ATOM   2973  HB  ILE   201      14.397 -23.491  26.077  1.00  0.00      A   
ATOM   2974  CG2 ILE   201      13.434 -21.494  26.023  1.00  0.00      A   
ATOM   2975 HG21 ILE   201      14.140 -20.914  26.654  1.00  0.00      A   
ATOM   2976 HG22 ILE   201      12.473 -20.985  26.249  1.00  0.00      A   
ATOM   2977 HG23 ILE   201      13.679 -21.226  24.973  1.00  0.00      A   
ATOM   2978  CG1 ILE   201      13.188 -23.134  27.807  1.00  0.00      A   
ATOM   2979 HG11 ILE   201      12.827 -24.170  27.985  1.00  0.00      A   
ATOM   2980 HG12 ILE   201      12.308 -22.489  28.014  1.00  0.00      A   
ATOM   2981  CD  ILE   201      14.417 -22.870  28.705  1.00  0.00      A   
ATOM   2982  HD1 ILE   201      14.345 -22.936  29.812  1.00  0.00      A   
ATOM   2983  HD2 ILE   201      14.600 -21.775  28.766  1.00  0.00      A   
ATOM   2984  HD3 ILE   201      15.319 -23.470  28.459  1.00  0.00      A   
ATOM   2985  C   ILE   201      10.952 -23.011  25.460  1.00  0.00      A   
ATOM   2986  O   ILE   201      10.256 -22.980  26.483  1.00  0.00      A   
ATOM   2987  N   TYR   202      10.589 -22.338  24.361  1.00  0.00      A   
ATOM   2988  HN  TYR   202      11.231 -22.093  23.639  1.00  0.00      A   
ATOM   2989  CA  TYR   202       9.309 -21.745  24.153  1.00  0.00      A   
ATOM   2990  HA  TYR   202       9.066 -21.152  25.021  1.00  0.00      A   
ATOM   2991  CB  TYR   202       9.338 -20.622  23.055  1.00  0.00      A   
ATOM   2992  HB1 TYR   202       8.378 -20.064  23.076  1.00  0.00      A   
ATOM   2993  HB2 TYR   202       9.600 -21.078  22.077  1.00  0.00      A   
ATOM   2994  CG  TYR   202      10.310 -19.465  23.250  1.00  0.00      A   
ATOM   2995  CD1 TYR   202      10.387 -18.879  24.543  1.00  0.00      A   
ATOM   2996  HD1 TYR   202       9.758 -19.220  25.353  1.00  0.00      A   
ATOM   2997  CE1 TYR   202      11.305 -17.815  24.826  1.00  0.00      A   
ATOM   2998  HE1 TYR   202      11.374 -17.300  25.773  1.00  0.00      A   
ATOM   2999  CZ  TYR   202      12.121 -17.393  23.759  1.00  0.00      A   
ATOM   3000  OH  TYR   202      13.159 -16.425  23.940  1.00  0.00      A   
ATOM   3001  HH  TYR   202      13.320 -16.183  23.025  1.00  0.00      A   
ATOM   3002  CD2 TYR   202      11.164 -19.101  22.256  1.00  0.00      A   
ATOM   3003  HD2 TYR   202      11.293 -19.556  21.285  1.00  0.00      A   
ATOM   3004  CE2 TYR   202      12.031 -18.033  22.522  1.00  0.00      A   
ATOM   3005  HE2 TYR   202      12.731 -17.762  21.745  1.00  0.00      A   
ATOM   3006  C   TYR   202       8.158 -22.743  23.809  1.00  0.00      A   
ATOM   3007  O   TYR   202       7.025 -22.426  24.063  1.00  0.00      A   
ATOM   3008  N   GLU   203       8.425 -24.009  23.421  1.00  0.00      A   
ATOM   3009  HN  GLU   203       9.363 -24.346  23.418  1.00  0.00      A   
ATOM   3010  CA  GLU   203       7.246 -24.885  23.103  1.00  0.00      A   
ATOM   3011  HA  GLU   203       6.388 -24.304  22.800  1.00  0.00      A   
ATOM   3012  CB  GLU   203       7.451 -25.834  21.938  1.00  0.00      A   
ATOM   3013  HB1 GLU   203       6.676 -26.617  22.080  1.00  0.00      A   
ATOM   3014  HB2 GLU   203       8.402 -26.362  22.168  1.00  0.00      A   
ATOM   3015  CG  GLU   203       7.466 -25.216  20.573  1.00  0.00      A   
ATOM   3016  HG1 GLU   203       8.296 -24.477  20.576  1.00  0.00      A   
ATOM   3017  HG2 GLU   203       6.575 -24.594  20.344  1.00  0.00      A   
ATOM   3018  CD  GLU   203       7.723 -26.256  19.506  1.00  0.00      A   
ATOM   3019  OE1 GLU   203       7.252 -27.414  19.580  1.00  0.00      A   
ATOM   3020  OE2 GLU   203       8.341 -25.843  18.457  1.00  0.00      A   
ATOM   3021  C   GLU   203       6.882 -25.536  24.462  1.00  0.00      A   
ATOM   3022  O   GLU   203       7.760 -25.573  25.342  1.00  0.00      A   
ATOM   3023  N   ASN   204       5.590 -25.924  24.698  1.00  0.00      A   
ATOM   3024  HN  ASN   204       4.936 -25.608  24.015  1.00  0.00      A   
ATOM   3025  CA  ASN   204       4.929 -26.417  25.872  1.00  0.00      A   
ATOM   3026  HA  ASN   204       3.880 -26.396  25.618  1.00  0.00      A   
ATOM   3027  CB  ASN   204       5.337 -27.800  26.158  1.00  0.00      A   
ATOM   3028  HB1 ASN   204       4.940 -28.099  27.152  1.00  0.00      A   
ATOM   3029  HB2 ASN   204       6.439 -27.899  26.253  1.00  0.00      A   
ATOM   3030  CG  ASN   204       4.957 -28.715  25.027  1.00  0.00      A   
ATOM   3031  OD1 ASN   204       4.115 -28.334  24.188  1.00  0.00      A   
ATOM   3032  ND2 ASN   204       5.507 -29.914  24.959  1.00  0.00      A   
ATOM   3033 HD21 ASN   204       6.166 -30.105  25.686  1.00  0.00      A   
ATOM   3034 HD22 ASN   204       5.341 -30.570  24.222  1.00  0.00      A   
ATOM   3035  C   ASN   204       5.104 -25.470  27.101  1.00  0.00      A   
ATOM   3036  O   ASN   204       5.148 -25.931  28.226  1.00  0.00      A   
ATOM   3037  N   ALA   205       5.347 -24.129  26.867  1.00  0.00      A   
ATOM   3038  HN  ALA   205       5.528 -23.880  25.919  1.00  0.00      A   
ATOM   3039  CA  ALA   205       5.583 -23.026  27.821  1.00  0.00      A   
ATOM   3040  HA  ALA   205       5.795 -23.346  28.831  1.00  0.00      A   
ATOM   3041  CB  ALA   205       6.865 -22.125  27.510  1.00  0.00      A   
ATOM   3042  HB1 ALA   205       7.196 -21.543  28.396  1.00  0.00      A   
ATOM   3043  HB2 ALA   205       6.665 -21.525  26.596  1.00  0.00      A   
ATOM   3044  HB3 ALA   205       7.715 -22.780  27.225  1.00  0.00      A   
ATOM   3045  C   ALA   205       4.411 -22.067  27.841  1.00  0.00      A   
ATOM   3046  O   ALA   205       4.043 -21.467  26.867  1.00  0.00      A   
ATOM   3047  N   LYS   206       3.794 -21.884  29.025  1.00  0.00      A   
ATOM   3048  HN  LYS   206       4.035 -22.382  29.854  1.00  0.00      A   
ATOM   3049  CA  LYS   206       2.486 -21.159  29.101  1.00  0.00      A   
ATOM   3050  HA  LYS   206       1.827 -21.592  28.363  1.00  0.00      A   
ATOM   3051  CB  LYS   206       1.648 -21.295  30.391  1.00  0.00      A   
ATOM   3052  HB1 LYS   206       0.694 -20.731  30.319  1.00  0.00      A   
ATOM   3053  HB2 LYS   206       2.237 -20.907  31.250  1.00  0.00      A   
ATOM   3054  CG  LYS   206       1.513 -22.825  30.760  1.00  0.00      A   
ATOM   3055  HG1 LYS   206       2.577 -23.105  30.918  1.00  0.00      A   
ATOM   3056  HG2 LYS   206       1.052 -23.382  29.916  1.00  0.00      A   
ATOM   3057  CD  LYS   206       0.759 -23.127  32.065  1.00  0.00      A   
ATOM   3058  HD1 LYS   206       1.148 -22.541  32.925  1.00  0.00      A   
ATOM   3059  HD2 LYS   206       0.802 -24.219  32.266  1.00  0.00      A   
ATOM   3060  CE  LYS   206      -0.787 -22.699  31.958  1.00  0.00      A   
ATOM   3061  HE1 LYS   206      -0.891 -21.593  31.954  1.00  0.00      A   
ATOM   3062  HE2 LYS   206      -1.175 -23.104  32.917  1.00  0.00      A   
ATOM   3063  NZ  LYS   206      -1.465 -23.433  30.879  1.00  0.00      A   
ATOM   3064  HZ1 LYS   206      -1.049 -23.230  29.947  1.00  0.00      A   
ATOM   3065  HZ2 LYS   206      -2.490 -23.308  30.755  1.00  0.00      A   
ATOM   3066  HZ3 LYS   206      -1.216 -24.432  31.027  1.00  0.00      A   
ATOM   3067  C   LYS   206       2.720 -19.731  28.781  1.00  0.00      A   
ATOM   3068  O   LYS   206       2.114 -19.151  27.899  1.00  0.00      A   
ATOM   3069  N   VAL   207       3.686 -19.214  29.597  1.00  0.00      A   
ATOM   3070  HN  VAL   207       4.011 -19.718  30.394  1.00  0.00      A   
ATOM   3071  CA  VAL   207       4.014 -17.787  29.426  1.00  0.00      A   
ATOM   3072  HA  VAL   207       3.409 -17.347  28.647  1.00  0.00      A   
ATOM   3073  CB  VAL   207       3.731 -16.820  30.562  1.00  0.00      A   
ATOM   3074  HB  VAL   207       4.268 -17.111  31.490  1.00  0.00      A   
ATOM   3075  CG1 VAL   207       4.063 -15.370  30.213  1.00  0.00      A   
ATOM   3076 HG11 VAL   207       3.400 -15.032  29.389  1.00  0.00      A   
ATOM   3077 HG12 VAL   207       5.117 -15.162  29.930  1.00  0.00      A   
ATOM   3078 HG13 VAL   207       3.886 -14.730  31.104  1.00  0.00      A   
ATOM   3079  CG2 VAL   207       2.167 -16.839  30.914  1.00  0.00      A   
ATOM   3080 HG21 VAL   207       1.485 -16.288  30.232  1.00  0.00      A   
ATOM   3081 HG22 VAL   207       2.106 -16.381  31.924  1.00  0.00      A   
ATOM   3082 HG23 VAL   207       1.779 -17.870  31.053  1.00  0.00      A   
ATOM   3083  C   VAL   207       5.442 -17.684  29.046  1.00  0.00      A   
ATOM   3084  O   VAL   207       6.266 -18.009  29.867  1.00  0.00      A   
ATOM   3085  N   CYS   208       5.774 -17.314  27.851  1.00  0.00      A   
ATOM   3086  HN  CYS   208       5.031 -17.267  27.187  1.00  0.00      A   
ATOM   3087  CA  CYS   208       7.140 -16.976  27.539  1.00  0.00      A   
ATOM   3088  HA  CYS   208       7.781 -17.710  28.005  1.00  0.00      A   
ATOM   3089  CB  CYS   208       7.470 -17.172  26.074  1.00  0.00      A   
ATOM   3090  HB1 CYS   208       7.232 -18.247  25.925  1.00  0.00      A   
ATOM   3091  HB2 CYS   208       8.514 -16.893  25.817  1.00  0.00      A   
ATOM   3092  SG  CYS   208       6.358 -16.088  24.990  1.00  0.00      A   
ATOM   3093  C   CYS   208       7.543 -15.516  27.957  1.00  0.00      A   
ATOM   3094  O   CYS   208       6.750 -14.543  27.915  1.00  0.00      A   
ATOM   3095  N   VAL   209       8.746 -15.366  28.531  1.00  0.00      A   
ATOM   3096  HN  VAL   209       9.395 -16.121  28.580  1.00  0.00      A   
ATOM   3097  CA  VAL   209       9.184 -14.138  29.090  1.00  0.00      A   
ATOM   3098  HA  VAL   209       8.449 -13.349  29.027  1.00  0.00      A   
ATOM   3099  CB  VAL   209       9.575 -14.325  30.512  1.00  0.00      A   
ATOM   3100  HB  VAL   209      10.450 -15.010  30.536  1.00  0.00      A   
ATOM   3101  CG1 VAL   209      10.025 -12.989  31.054  1.00  0.00      A   
ATOM   3102 HG11 VAL   209      10.321 -13.037  32.124  1.00  0.00      A   
ATOM   3103 HG12 VAL   209       9.286 -12.220  30.740  1.00  0.00      A   
ATOM   3104 HG13 VAL   209      10.896 -12.589  30.492  1.00  0.00      A   
ATOM   3105  CG2 VAL   209       8.462 -14.897  31.403  1.00  0.00      A   
ATOM   3106 HG21 VAL   209       8.788 -15.105  32.445  1.00  0.00      A   
ATOM   3107 HG22 VAL   209       8.323 -15.944  31.058  1.00  0.00      A   
ATOM   3108 HG23 VAL   209       7.511 -14.331  31.313  1.00  0.00      A   
ATOM   3109  C   VAL   209      10.405 -13.714  28.208  1.00  0.00      A   
ATOM   3110  O   VAL   209      11.459 -14.363  28.157  1.00  0.00      A   
ATOM   3111  N   VAL   210      10.242 -12.626  27.458  1.00  0.00      A   
ATOM   3112  HN  VAL   210       9.396 -12.102  27.508  1.00  0.00      A   
ATOM   3113  CA  VAL   210      11.190 -12.470  26.287  1.00  0.00      A   
ATOM   3114  HA  VAL   210      11.999 -13.181  26.362  1.00  0.00      A   
ATOM   3115  CB  VAL   210      10.571 -12.596  24.940  1.00  0.00      A   
ATOM   3116  HB  VAL   210      11.338 -12.453  24.148  1.00  0.00      A   
ATOM   3117  CG1 VAL   210       9.916 -13.968  24.789  1.00  0.00      A   
ATOM   3118 HG11 VAL   210       9.540 -14.026  23.745  1.00  0.00      A   
ATOM   3119 HG12 VAL   210       9.127 -14.174  25.543  1.00  0.00      A   
ATOM   3120 HG13 VAL   210      10.626 -14.822  24.822  1.00  0.00      A   
ATOM   3121  CG2 VAL   210       9.642 -11.454  24.640  1.00  0.00      A   
ATOM   3122 HG21 VAL   210       9.006 -11.679  23.758  1.00  0.00      A   
ATOM   3123 HG22 VAL   210      10.184 -10.536  24.326  1.00  0.00      A   
ATOM   3124 HG23 VAL   210       9.019 -11.279  25.543  1.00  0.00      A   
ATOM   3125  C   VAL   210      11.892 -11.176  26.443  1.00  0.00      A   
ATOM   3126  O   VAL   210      11.206 -10.182  26.789  1.00  0.00      A   
ATOM   3127  N   ASN   211      13.243 -11.109  26.175  1.00  0.00      A   
ATOM   3128  HN  ASN   211      13.527 -12.004  25.839  1.00  0.00      A   
ATOM   3129  CA  ASN   211      14.077  -9.972  26.054  1.00  0.00      A   
ATOM   3130  HA  ASN   211      13.907  -9.373  26.936  1.00  0.00      A   
ATOM   3131  CB  ASN   211      15.541 -10.486  25.871  1.00  0.00      A   
ATOM   3132  HB1 ASN   211      15.634 -11.165  24.997  1.00  0.00      A   
ATOM   3133  HB2 ASN   211      15.670 -11.117  26.776  1.00  0.00      A   
ATOM   3134  CG  ASN   211      16.642  -9.428  25.930  1.00  0.00      A   
ATOM   3135  OD1 ASN   211      16.449  -8.211  25.834  1.00  0.00      A   
ATOM   3136  ND2 ASN   211      17.919  -9.843  25.970  1.00  0.00      A   
ATOM   3137 HD21 ASN   211      18.264 -10.780  25.912  1.00  0.00      A   
ATOM   3138 HD22 ASN   211      18.514  -9.040  25.996  1.00  0.00      A   
ATOM   3139  C   ASN   211      13.642  -9.090  24.913  1.00  0.00      A   
ATOM   3140  O   ASN   211      13.448  -9.490  23.793  1.00  0.00      A   
ATOM   3141  N   ALA   212      13.598  -7.753  25.129  1.00  0.00      A   
ATOM   3142  HN  ALA   212      13.489  -7.515  26.091  1.00  0.00      A   
ATOM   3143  CA  ALA   212      13.330  -6.695  24.175  1.00  0.00      A   
ATOM   3144  HA  ALA   212      12.751  -7.187  23.408  1.00  0.00      A   
ATOM   3145  CB  ALA   212      12.404  -5.595  24.825  1.00  0.00      A   
ATOM   3146  HB1 ALA   212      11.561  -5.980  25.437  1.00  0.00      A   
ATOM   3147  HB2 ALA   212      11.936  -5.018  23.999  1.00  0.00      A   
ATOM   3148  HB3 ALA   212      12.999  -4.848  25.393  1.00  0.00      A   
ATOM   3149  C   ALA   212      14.543  -6.061  23.530  1.00  0.00      A   
ATOM   3150  O   ALA   212      14.443  -5.065  22.826  1.00  0.00      A   
ATOM   3151  N   ASP   213      15.777  -6.491  23.848  1.00  0.00      A   
ATOM   3152  HN  ASP   213      15.886  -7.233  24.504  1.00  0.00      A   
ATOM   3153  CA  ASP   213      16.975  -5.840  23.490  1.00  0.00      A   
ATOM   3154  HA  ASP   213      16.869  -4.768  23.568  1.00  0.00      A   
ATOM   3155  CB  ASP   213      18.116  -6.172  24.500  1.00  0.00      A   
ATOM   3156  HB1 ASP   213      18.313  -7.263  24.428  1.00  0.00      A   
ATOM   3157  HB2 ASP   213      17.570  -6.105  25.466  1.00  0.00      A   
ATOM   3158  CG  ASP   213      19.345  -5.382  24.489  1.00  0.00      A   
ATOM   3159  OD1 ASP   213      20.410  -5.911  24.817  1.00  0.00      A   
ATOM   3160  OD2 ASP   213      19.260  -4.170  24.230  1.00  0.00      A   
ATOM   3161  C   ASP   213      17.521  -6.314  22.163  1.00  0.00      A   
ATOM   3162  O   ASP   213      18.109  -5.487  21.461  1.00  0.00      A   
ATOM   3163  N   ASP   214      17.371  -7.619  21.851  1.00  0.00      A   
ATOM   3164  HN  ASP   214      16.774  -8.236  22.358  1.00  0.00      A   
ATOM   3165  CA  ASP   214      17.932  -8.271  20.766  1.00  0.00      A   
ATOM   3166  HA  ASP   214      18.356  -7.585  20.048  1.00  0.00      A   
ATOM   3167  CB  ASP   214      19.009  -9.351  21.147  1.00  0.00      A   
ATOM   3168  HB1 ASP   214      19.126 -10.056  20.296  1.00  0.00      A   
ATOM   3169  HB2 ASP   214      18.548  -9.932  21.974  1.00  0.00      A   
ATOM   3170  CG  ASP   214      20.309  -8.691  21.615  1.00  0.00      A   
ATOM   3171  OD1 ASP   214      20.911  -9.361  22.479  1.00  0.00      A   
ATOM   3172  OD2 ASP   214      20.581  -7.483  21.242  1.00  0.00      A   
ATOM   3173  C   ASP   214      16.793  -8.977  19.912  1.00  0.00      A   
ATOM   3174  O   ASP   214      15.652  -9.128  20.326  1.00  0.00      A   
ATOM   3175  N   ALA   215      17.069  -9.281  18.634  1.00  0.00      A   
ATOM   3176  HN  ALA   215      17.985  -9.018  18.342  1.00  0.00      A   
ATOM   3177  CA  ALA   215      16.118  -9.714  17.635  1.00  0.00      A   
ATOM   3178  HA  ALA   215      15.113  -9.488  17.960  1.00  0.00      A   
ATOM   3179  CB  ALA   215      16.513  -9.158  16.214  1.00  0.00      A   
ATOM   3180  HB1 ALA   215      17.507  -9.470  15.829  1.00  0.00      A   
ATOM   3181  HB2 ALA   215      16.649  -8.058  16.295  1.00  0.00      A   
ATOM   3182  HB3 ALA   215      15.772  -9.367  15.413  1.00  0.00      A   
ATOM   3183  C   ALA   215      16.230 -11.232  17.533  1.00  0.00      A   
ATOM   3184  O   ALA   215      15.247 -11.944  17.360  1.00  0.00      A   
ATOM   3185  N   LEU   216      17.391 -11.776  17.757  1.00  0.00      A   
ATOM   3186  HN  LEU   216      18.134 -11.113  17.808  1.00  0.00      A   
ATOM   3187  CA  LEU   216      17.650 -13.240  17.591  1.00  0.00      A   
ATOM   3188  HA  LEU   216      17.173 -13.487  16.654  1.00  0.00      A   
ATOM   3189  CB  LEU   216      19.128 -13.522  17.605  1.00  0.00      A   
ATOM   3190  HB1 LEU   216      19.338 -14.601  17.767  1.00  0.00      A   
ATOM   3191  HB2 LEU   216      19.717 -13.203  18.492  1.00  0.00      A   
ATOM   3192  CG  LEU   216      19.863 -13.085  16.330  1.00  0.00      A   
ATOM   3193  HG  LEU   216      19.939 -11.980  16.423  1.00  0.00      A   
ATOM   3194  CD1 LEU   216      21.294 -13.705  16.273  1.00  0.00      A   
ATOM   3195 HD11 LEU   216      21.868 -13.310  15.408  1.00  0.00      A   
ATOM   3196 HD12 LEU   216      21.125 -14.785  16.072  1.00  0.00      A   
ATOM   3197 HD13 LEU   216      21.816 -13.656  17.253  1.00  0.00      A   
ATOM   3198  CD2 LEU   216      19.013 -13.367  15.016  1.00  0.00      A   
ATOM   3199 HD21 LEU   216      18.615 -14.397  14.899  1.00  0.00      A   
ATOM   3200 HD22 LEU   216      19.670 -13.308  14.122  1.00  0.00      A   
ATOM   3201 HD23 LEU   216      18.219 -12.597  14.914  1.00  0.00      A   
ATOM   3202  C   LEU   216      16.895 -14.155  18.641  1.00  0.00      A   
ATOM   3203  O   LEU   216      16.605 -15.303  18.265  1.00  0.00      A   
ATOM   3204  N   THR   217      16.521 -13.627  19.840  1.00  0.00      A   
ATOM   3205  HN  THR   217      16.689 -12.681  20.109  1.00  0.00      A   
ATOM   3206  CA  THR   217      15.895 -14.359  21.001  1.00  0.00      A   
ATOM   3207  HA  THR   217      16.086 -15.421  20.956  1.00  0.00      A   
ATOM   3208  CB  THR   217      16.453 -14.035  22.354  1.00  0.00      A   
ATOM   3209  HB  THR   217      15.664 -14.121  23.132  1.00  0.00      A   
ATOM   3210  OG1 THR   217      17.116 -12.747  22.254  1.00  0.00      A   
ATOM   3211  HG1 THR   217      16.354 -12.173  22.364  1.00  0.00      A   
ATOM   3212  CG2 THR   217      17.513 -15.118  22.640  1.00  0.00      A   
ATOM   3213 HG21 THR   217      17.058 -16.130  22.580  1.00  0.00      A   
ATOM   3214 HG22 THR   217      18.058 -14.949  23.593  1.00  0.00      A   
ATOM   3215 HG23 THR   217      18.279 -15.110  21.835  1.00  0.00      A   
ATOM   3216  C   THR   217      14.447 -14.233  20.984  1.00  0.00      A   
ATOM   3217  O   THR   217      13.767 -14.844  21.800  1.00  0.00      A   
ATOM   3218  N   MET   218      13.852 -13.555  20.010  1.00  0.00      A   
ATOM   3219  HN  MET   218      14.395 -13.407  19.186  1.00  0.00      A   
ATOM   3220  CA  MET   218      12.367 -13.648  19.889  1.00  0.00      A   
ATOM   3221  HA  MET   218      12.110 -13.469  20.922  1.00  0.00      A   
ATOM   3222  CB  MET   218      11.730 -12.565  18.950  1.00  0.00      A   
ATOM   3223  HB1 MET   218      10.655 -12.766  18.755  1.00  0.00      A   
ATOM   3224  HB2 MET   218      12.115 -12.607  17.909  1.00  0.00      A   
ATOM   3225  CG  MET   218      11.929 -11.150  19.500  1.00  0.00      A   
ATOM   3226  HG1 MET   218      11.435 -10.511  18.737  1.00  0.00      A   
ATOM   3227  HG2 MET   218      12.997 -10.852  19.567  1.00  0.00      A   
ATOM   3228  SD  MET   218      11.220 -10.907  21.103  1.00  0.00      A   
ATOM   3229  CE  MET   218      11.477  -9.116  21.216  1.00  0.00      A   
ATOM   3230  HE1 MET   218      10.837  -8.539  20.515  1.00  0.00      A   
ATOM   3231  HE2 MET   218      12.534  -8.805  21.067  1.00  0.00      A   
ATOM   3232  HE3 MET   218      11.203  -8.805  22.247  1.00  0.00      A   
ATOM   3233  C   MET   218      11.772 -14.976  19.504  1.00  0.00      A   
ATOM   3234  O   MET   218      12.450 -15.628  18.698  1.00  0.00      A   
ATOM   3235  N   PRO   219      10.681 -15.511  19.981  1.00  0.00      A   
ATOM   3236  CD  PRO   219      10.176 -15.005  21.236  1.00  0.00      A   
ATOM   3237  HD1 PRO   219       9.797 -13.961  21.194  1.00  0.00      A   
ATOM   3238  HD2 PRO   219      10.905 -15.190  22.054  1.00  0.00      A   
ATOM   3239  CA  PRO   219       9.805 -16.475  19.335  1.00  0.00      A   
ATOM   3240  HA  PRO   219      10.232 -17.461  19.447  1.00  0.00      A   
ATOM   3241  CB  PRO   219       8.507 -16.298  20.193  1.00  0.00      A   
ATOM   3242  HB1 PRO   219       7.804 -17.155  20.266  1.00  0.00      A   
ATOM   3243  HB2 PRO   219       7.970 -15.458  19.702  1.00  0.00      A   
ATOM   3244  CG  PRO   219       9.012 -15.926  21.579  1.00  0.00      A   
ATOM   3245  HG1 PRO   219       8.237 -15.389  22.166  1.00  0.00      A   
ATOM   3246  HG2 PRO   219       9.363 -16.779  22.198  1.00  0.00      A   
ATOM   3247  C   PRO   219       9.637 -16.255  17.826  1.00  0.00      A   
ATOM   3248  O   PRO   219       9.722 -15.131  17.308  1.00  0.00      A   
ATOM   3249  N   ILE   220       9.270 -17.314  17.045  1.00  0.00      A   
ATOM   3250  HN  ILE   220       9.257 -18.210  17.482  1.00  0.00      A   
ATOM   3251  CA  ILE   220       9.064 -17.305  15.575  1.00  0.00      A   
ATOM   3252  HA  ILE   220       9.936 -17.024  15.002  1.00  0.00      A   
ATOM   3253  CB  ILE   220       8.684 -18.687  15.127  1.00  0.00      A   
ATOM   3254  HB  ILE   220       8.018 -19.148  15.888  1.00  0.00      A   
ATOM   3255  CG2 ILE   220       8.162 -18.711  13.645  1.00  0.00      A   
ATOM   3256 HG21 ILE   220       8.240 -19.768  13.312  1.00  0.00      A   
ATOM   3257 HG22 ILE   220       8.829 -18.098  13.001  1.00  0.00      A   
ATOM   3258 HG23 ILE   220       7.094 -18.408  13.599  1.00  0.00      A   
ATOM   3259  CG1 ILE   220       9.987 -19.645  15.203  1.00  0.00      A   
ATOM   3260 HG11 ILE   220       9.721 -20.721  15.122  1.00  0.00      A   
ATOM   3261 HG12 ILE   220      10.342 -19.616  16.255  1.00  0.00      A   
ATOM   3262  CD  ILE   220      11.052 -19.336  14.152  1.00  0.00      A   
ATOM   3263  HD1 ILE   220      12.044 -19.749  14.434  1.00  0.00      A   
ATOM   3264  HD2 ILE   220      11.089 -18.232  14.031  1.00  0.00      A   
ATOM   3265  HD3 ILE   220      10.716 -19.746  13.176  1.00  0.00      A   
ATOM   3266  C   ILE   220       7.920 -16.387  15.125  1.00  0.00      A   
ATOM   3267  O   ILE   220       8.048 -15.583  14.205  1.00  0.00      A   
ATOM   3268  N   ARG   221       6.836 -16.425  15.942  1.00  0.00      A   
ATOM   3269  HN  ARG   221       6.935 -17.096  16.673  1.00  0.00      A   
ATOM   3270  CA  ARG   221       5.631 -15.596  15.840  1.00  0.00      A   
ATOM   3271  HA  ARG   221       5.648 -15.170  14.848  1.00  0.00      A   
ATOM   3272  CB  ARG   221       4.329 -16.373  16.026  1.00  0.00      A   
ATOM   3273  HB1 ARG   221       3.467 -15.694  15.856  1.00  0.00      A   
ATOM   3274  HB2 ARG   221       4.271 -16.862  17.022  1.00  0.00      A   
ATOM   3275  CG  ARG   221       4.244 -17.687  15.165  1.00  0.00      A   
ATOM   3276  HG1 ARG   221       3.430 -18.376  15.478  1.00  0.00      A   
ATOM   3277  HG2 ARG   221       5.119 -18.346  15.347  1.00  0.00      A   
ATOM   3278  CD  ARG   221       4.145 -17.468  13.649  1.00  0.00      A   
ATOM   3279  HD1 ARG   221       4.969 -16.862  13.215  1.00  0.00      A   
ATOM   3280  HD2 ARG   221       3.132 -17.051  13.460  1.00  0.00      A   
ATOM   3281  NE  ARG   221       4.222 -18.778  12.855  1.00  0.00      A   
ATOM   3282  HE  ARG   221       4.580 -19.604  13.290  1.00  0.00      A   
ATOM   3283  CZ  ARG   221       3.774 -18.884  11.603  1.00  0.00      A   
ATOM   3284  NH1 ARG   221       3.196 -17.966  10.909  1.00  0.00      A   
ATOM   3285 HH11 ARG   221       3.046 -17.051  11.285  1.00  0.00      A   
ATOM   3286 HH12 ARG   221       2.676 -18.154  10.076  1.00  0.00      A   
ATOM   3287  NH2 ARG   221       3.910 -20.043  11.017  1.00  0.00      A   
ATOM   3288 HH21 ARG   221       4.398 -20.785  11.477  1.00  0.00      A   
ATOM   3289 HH22 ARG   221       3.549 -20.181  10.095  1.00  0.00      A   
ATOM   3290  C   ARG   221       5.675 -14.464  16.880  1.00  0.00      A   
ATOM   3291  O   ARG   221       4.641 -13.914  17.230  1.00  0.00      A   
ATOM   3292  N   GLY   222       6.883 -14.096  17.376  1.00  0.00      A   
ATOM   3293  HN  GLY   222       7.661 -14.629  17.052  1.00  0.00      A   
ATOM   3294  CA  GLY   222       7.102 -12.849  18.121  1.00  0.00      A   
ATOM   3295  HA1 GLY   222       6.780 -11.984  17.561  1.00  0.00      A   
ATOM   3296  HA2 GLY   222       8.163 -12.797  18.317  1.00  0.00      A   
ATOM   3297  C   GLY   222       6.448 -12.704  19.461  1.00  0.00      A   
ATOM   3298  O   GLY   222       5.897 -13.739  19.937  1.00  0.00      A   
ATOM   3299  N   ALA   223       6.497 -11.515  20.029  1.00  0.00      A   
ATOM   3300  HN  ALA   223       6.949 -10.731  19.611  1.00  0.00      A   
ATOM   3301  CA  ALA   223       6.156 -11.293  21.455  1.00  0.00      A   
ATOM   3302  HA  ALA   223       6.182 -12.261  21.934  1.00  0.00      A   
ATOM   3303  CB  ALA   223       7.150 -10.387  22.228  1.00  0.00      A   
ATOM   3304  HB1 ALA   223       7.033 -10.414  23.332  1.00  0.00      A   
ATOM   3305  HB2 ALA   223       7.275  -9.358  21.828  1.00  0.00      A   
ATOM   3306  HB3 ALA   223       8.194 -10.764  22.171  1.00  0.00      A   
ATOM   3307  C   ALA   223       4.804 -10.678  21.617  1.00  0.00      A   
ATOM   3308  O   ALA   223       4.425 -10.320  22.718  1.00  0.00      A   
ATOM   3309  N   ASP   224       4.140 -10.365  20.501  1.00  0.00      A   
ATOM   3310  HN  ASP   224       4.521 -10.419  19.581  1.00  0.00      A   
ATOM   3311  CA  ASP   224       2.880  -9.670  20.517  1.00  0.00      A   
ATOM   3312  HA  ASP   224       3.124  -8.648  20.764  1.00  0.00      A   
ATOM   3313  CB  ASP   224       2.411  -9.718  19.075  1.00  0.00      A   
ATOM   3314  HB1 ASP   224       1.407  -9.263  18.936  1.00  0.00      A   
ATOM   3315  HB2 ASP   224       2.524 -10.752  18.684  1.00  0.00      A   
ATOM   3316  CG  ASP   224       3.394  -8.883  18.146  1.00  0.00      A   
ATOM   3317  OD1 ASP   224       3.902  -7.837  18.605  1.00  0.00      A   
ATOM   3318  OD2 ASP   224       3.517  -9.187  16.938  1.00  0.00      A   
ATOM   3319  C   ASP   224       1.748 -10.269  21.411  1.00  0.00      A   
ATOM   3320  O   ASP   224       0.826  -9.574  21.851  1.00  0.00      A   
ATOM   3321  N   GLU   225       1.603 -11.541  21.552  1.00  0.00      A   
ATOM   3322  HN  GLU   225       2.123 -12.176  20.986  1.00  0.00      A   
ATOM   3323  CA  GLU   225       0.577 -12.140  22.324  1.00  0.00      A   
ATOM   3324  HA  GLU   225       0.241 -11.507  23.132  1.00  0.00      A   
ATOM   3325  CB  GLU   225      -0.713 -12.595  21.532  1.00  0.00      A   
ATOM   3326  HB1 GLU   225      -1.215 -13.302  22.227  1.00  0.00      A   
ATOM   3327  HB2 GLU   225      -0.424 -13.264  20.693  1.00  0.00      A   
ATOM   3328  CG  GLU   225      -1.578 -11.409  20.978  1.00  0.00      A   
ATOM   3329  HG1 GLU   225      -0.905 -10.794  20.344  1.00  0.00      A   
ATOM   3330  HG2 GLU   225      -1.893 -10.759  21.822  1.00  0.00      A   
ATOM   3331  CD  GLU   225      -2.795 -11.861  20.283  1.00  0.00      A   
ATOM   3332  OE1 GLU   225      -3.075 -11.487  19.108  1.00  0.00      A   
ATOM   3333  OE2 GLU   225      -3.530 -12.760  20.854  1.00  0.00      A   
ATOM   3334  C   GLU   225       1.259 -13.276  23.013  1.00  0.00      A   
ATOM   3335  O   GLU   225       2.384 -13.630  22.654  1.00  0.00      A   
ATOM   3336  N   ARG   226       0.601 -13.792  24.112  1.00  0.00      A   
ATOM   3337  HN  ARG   226      -0.303 -13.453  24.361  1.00  0.00      A   
ATOM   3338  CA  ARG   226       1.112 -14.829  24.950  1.00  0.00      A   
ATOM   3339  HA  ARG   226       0.488 -14.722  25.825  1.00  0.00      A   
ATOM   3340  CB  ARG   226       0.795 -16.257  24.439  1.00  0.00      A   
ATOM   3341  HB1 ARG   226      -0.272 -16.248  24.132  1.00  0.00      A   
ATOM   3342  HB2 ARG   226       0.865 -16.898  25.344  1.00  0.00      A   
ATOM   3343  CG  ARG   226       1.537 -16.691  23.166  1.00  0.00      A   
ATOM   3344  HG1 ARG   226       1.320 -15.902  22.415  1.00  0.00      A   
ATOM   3345  HG2 ARG   226       1.017 -17.572  22.735  1.00  0.00      A   
ATOM   3346  CD  ARG   226       3.036 -16.980  23.245  1.00  0.00      A   
ATOM   3347  HD1 ARG   226       3.283 -17.811  23.940  1.00  0.00      A   
ATOM   3348  HD2 ARG   226       3.665 -16.154  23.642  1.00  0.00      A   
ATOM   3349  NE  ARG   226       3.499 -17.394  21.872  1.00  0.00      A   
ATOM   3350  HE  ARG   226       3.781 -18.350  21.792  1.00  0.00      A   
ATOM   3351  CZ  ARG   226       4.141 -16.639  21.016  1.00  0.00      A   
ATOM   3352  NH1 ARG   226       3.978 -15.321  20.940  1.00  0.00      A   
ATOM   3353 HH11 ARG   226       4.457 -14.755  20.269  1.00  0.00      A   
ATOM   3354 HH12 ARG   226       3.256 -14.914  21.499  1.00  0.00      A   
ATOM   3355  NH2 ARG   226       4.893 -17.114  20.089  1.00  0.00      A   
ATOM   3356 HH21 ARG   226       4.681 -18.057  19.832  1.00  0.00      A   
ATOM   3357 HH22 ARG   226       5.297 -16.416  19.497  1.00  0.00      A   
ATOM   3358  C   ARG   226       2.479 -14.774  25.552  1.00  0.00      A   
ATOM   3359  O   ARG   226       2.916 -15.758  26.088  1.00  0.00      A   
ATOM   3360  N   CYS   227       3.084 -13.515  25.574  1.00  0.00      A   
ATOM   3361  HN  CYS   227       2.573 -12.725  25.245  1.00  0.00      A   
ATOM   3362  CA  CYS   227       4.410 -13.229  26.122  1.00  0.00      A   
ATOM   3363  HA  CYS   227       4.717 -14.013  26.799  1.00  0.00      A   
ATOM   3364  CB  CYS   227       5.516 -12.955  25.076  1.00  0.00      A   
ATOM   3365  HB1 CYS   227       6.506 -12.669  25.491  1.00  0.00      A   
ATOM   3366  HB2 CYS   227       5.243 -12.108  24.411  1.00  0.00      A   
ATOM   3367  SG  CYS   227       5.955 -14.418  24.020  1.00  0.00      A   
ATOM   3368  C   CYS   227       4.383 -12.127  27.147  1.00  0.00      A   
ATOM   3369  O   CYS   227       3.478 -11.317  27.256  1.00  0.00      A   
ATOM   3370  N   VAL   228       5.487 -11.872  27.877  1.00  0.00      A   
ATOM   3371  HN  VAL   228       6.209 -12.538  27.706  1.00  0.00      A   
ATOM   3372  CA  VAL   228       5.758 -10.642  28.619  1.00  0.00      A   
ATOM   3373  HA  VAL   228       5.032  -9.925  28.265  1.00  0.00      A   
ATOM   3374  CB  VAL   228       5.478 -10.702  30.185  1.00  0.00      A   
ATOM   3375  HB  VAL   228       6.263 -10.165  30.759  1.00  0.00      A   
ATOM   3376  CG1 VAL   228       4.061 -10.028  30.431  1.00  0.00      A   
ATOM   3377 HG11 VAL   228       3.340 -10.347  29.649  1.00  0.00      A   
ATOM   3378 HG12 VAL   228       4.106  -8.918  30.406  1.00  0.00      A   
ATOM   3379 HG13 VAL   228       3.709 -10.360  31.431  1.00  0.00      A   
ATOM   3380  CG2 VAL   228       5.358 -12.171  30.733  1.00  0.00      A   
ATOM   3381 HG21 VAL   228       6.302 -12.740  30.591  1.00  0.00      A   
ATOM   3382 HG22 VAL   228       4.566 -12.727  30.188  1.00  0.00      A   
ATOM   3383 HG23 VAL   228       5.129 -12.188  31.820  1.00  0.00      A   
ATOM   3384  C   VAL   228       7.181 -10.216  28.260  1.00  0.00      A   
ATOM   3385  O   VAL   228       8.166 -10.873  28.511  1.00  0.00      A   
ATOM   3386  N   SER   229       7.278  -8.987  27.712  1.00  0.00      A   
ATOM   3387  HN  SER   229       6.477  -8.497  27.377  1.00  0.00      A   
ATOM   3388  CA  SER   229       8.601  -8.404  27.358  1.00  0.00      A   
ATOM   3389  HA  SER   229       9.268  -9.184  27.022  1.00  0.00      A   
ATOM   3390  CB  SER   229       8.604  -7.414  26.158  1.00  0.00      A   
ATOM   3391  HB1 SER   229       8.186  -7.934  25.269  1.00  0.00      A   
ATOM   3392  HB2 SER   229       9.630  -7.030  25.970  1.00  0.00      A   
ATOM   3393  OG  SER   229       7.832  -6.304  26.453  1.00  0.00      A   
ATOM   3394  HG1 SER   229       6.897  -6.521  26.429  1.00  0.00      A   
ATOM   3395  C   SER   229       9.334  -7.849  28.559  1.00  0.00      A   
ATOM   3396  O   SER   229       8.750  -7.488  29.574  1.00  0.00      A   
ATOM   3397  N   PHE   230      10.675  -7.870  28.554  1.00  0.00      A   
ATOM   3398  HN  PHE   230      11.167  -8.400  27.868  1.00  0.00      A   
ATOM   3399  CA  PHE   230      11.499  -7.145  29.519  1.00  0.00      A   
ATOM   3400  HA  PHE   230      10.922  -6.390  30.032  1.00  0.00      A   
ATOM   3401  CB  PHE   230      12.221  -8.044  30.526  1.00  0.00      A   
ATOM   3402  HB1 PHE   230      11.418  -8.523  31.127  1.00  0.00      A   
ATOM   3403  HB2 PHE   230      12.866  -7.533  31.272  1.00  0.00      A   
ATOM   3404  CG  PHE   230      13.036  -9.283  30.026  1.00  0.00      A   
ATOM   3405  CD1 PHE   230      12.352 -10.476  29.852  1.00  0.00      A   
ATOM   3406  HD1 PHE   230      11.317 -10.539  30.152  1.00  0.00      A   
ATOM   3407  CE1 PHE   230      13.187 -11.572  29.424  1.00  0.00      A   
ATOM   3408  HE1 PHE   230      12.812 -12.535  29.111  1.00  0.00      A   
ATOM   3409  CZ  PHE   230      14.605 -11.397  29.235  1.00  0.00      A   
ATOM   3410  HZ  PHE   230      15.206 -12.127  28.713  1.00  0.00      A   
ATOM   3411  CD2 PHE   230      14.415  -9.109  29.869  1.00  0.00      A   
ATOM   3412  HD2 PHE   230      14.749  -8.096  30.037  1.00  0.00      A   
ATOM   3413  CE2 PHE   230      15.220 -10.156  29.482  1.00  0.00      A   
ATOM   3414  HE2 PHE   230      16.274 -10.174  29.251  1.00  0.00      A   
ATOM   3415  C   PHE   230      12.553  -6.403  28.716  1.00  0.00      A   
ATOM   3416  O   PHE   230      13.162  -7.005  27.835  1.00  0.00      A   
ATOM   3417  N   GLY   231      12.896  -5.170  29.020  1.00  0.00      A   
ATOM   3418  HN  GLY   231      12.465  -4.635  29.742  1.00  0.00      A   
ATOM   3419  CA  GLY   231      14.210  -4.659  28.595  1.00  0.00      A   
ATOM   3420  HA1 GLY   231      14.156  -4.414  27.544  1.00  0.00      A   
ATOM   3421  HA2 GLY   231      14.905  -5.406  28.949  1.00  0.00      A   
ATOM   3422  C   GLY   231      14.498  -3.383  29.313  1.00  0.00      A   
ATOM   3423  O   GLY   231      13.792  -2.981  30.240  1.00  0.00      A   
ATOM   3424  N   VAL   232      15.581  -2.644  28.953  1.00  0.00      A   
ATOM   3425  HN  VAL   232      16.216  -2.960  28.253  1.00  0.00      A   
ATOM   3426  CA  VAL   232      15.977  -1.455  29.709  1.00  0.00      A   
ATOM   3427  HA  VAL   232      15.421  -1.351  30.629  1.00  0.00      A   
ATOM   3428  CB  VAL   232      17.465  -1.427  30.134  1.00  0.00      A   
ATOM   3429  HB  VAL   232      17.657  -0.470  30.664  1.00  0.00      A   
ATOM   3430  CG1 VAL   232      17.754  -2.530  31.190  1.00  0.00      A   
ATOM   3431 HG11 VAL   232      17.140  -2.552  32.116  1.00  0.00      A   
ATOM   3432 HG12 VAL   232      18.839  -2.502  31.430  1.00  0.00      A   
ATOM   3433 HG13 VAL   232      17.571  -3.594  30.927  1.00  0.00      A   
ATOM   3434  CG2 VAL   232      18.496  -1.378  28.968  1.00  0.00      A   
ATOM   3435 HG21 VAL   232      19.462  -1.363  29.517  1.00  0.00      A   
ATOM   3436 HG22 VAL   232      18.334  -0.491  28.319  1.00  0.00      A   
ATOM   3437 HG23 VAL   232      18.373  -2.346  28.437  1.00  0.00      A   
ATOM   3438  C   VAL   232      15.724  -0.293  28.855  1.00  0.00      A   
ATOM   3439  O   VAL   232      15.785   0.805  29.298  1.00  0.00      A   
ATOM   3440  N   ASN   233      15.251  -0.492  27.596  1.00  0.00      A   
ATOM   3441  HN  ASN   233      15.303  -1.423  27.243  1.00  0.00      A   
ATOM   3442  CA  ASN   233      14.924   0.656  26.679  1.00  0.00      A   
ATOM   3443  HA  ASN   233      15.211   1.566  27.185  1.00  0.00      A   
ATOM   3444  CB  ASN   233      15.542   0.591  25.292  1.00  0.00      A   
ATOM   3445  HB1 ASN   233      15.580   1.525  24.691  1.00  0.00      A   
ATOM   3446  HB2 ASN   233      14.978  -0.164  24.704  1.00  0.00      A   
ATOM   3447  CG  ASN   233      16.926   0.121  25.509  1.00  0.00      A   
ATOM   3448  OD1 ASN   233      17.748   0.910  26.042  1.00  0.00      A   
ATOM   3449  ND2 ASN   233      17.359  -1.087  24.997  1.00  0.00      A   
ATOM   3450 HD21 ASN   233      16.853  -1.483  24.231  1.00  0.00      A   
ATOM   3451 HD22 ASN   233      18.225  -1.485  25.298  1.00  0.00      A   
ATOM   3452  C   ASN   233      13.437   0.751  26.434  1.00  0.00      A   
ATOM   3453  O   ASN   233      12.895   1.813  26.351  1.00  0.00      A   
ATOM   3454  N   MET   234      12.772  -0.383  26.469  1.00  0.00      A   
ATOM   3455  HN  MET   234      13.245  -1.247  26.626  1.00  0.00      A   
ATOM   3456  CA  MET   234      11.386  -0.620  26.317  1.00  0.00      A   
ATOM   3457  HA  MET   234      10.893   0.046  27.009  1.00  0.00      A   
ATOM   3458  CB  MET   234      10.792  -0.411  24.896  1.00  0.00      A   
ATOM   3459  HB1 MET   234      10.937   0.660  24.638  1.00  0.00      A   
ATOM   3460  HB2 MET   234       9.715  -0.679  24.847  1.00  0.00      A   
ATOM   3461  CG  MET   234      11.532  -1.278  23.925  1.00  0.00      A   
ATOM   3462  HG1 MET   234      11.550  -2.346  24.228  1.00  0.00      A   
ATOM   3463  HG2 MET   234      12.573  -0.889  23.913  1.00  0.00      A   
ATOM   3464  SD  MET   234      10.957  -1.124  22.216  1.00  0.00      A   
ATOM   3465  CE  MET   234       9.838  -2.573  22.105  1.00  0.00      A   
ATOM   3466  HE1 MET   234       8.865  -2.416  22.619  1.00  0.00      A   
ATOM   3467  HE2 MET   234      10.311  -3.531  22.408  1.00  0.00      A   
ATOM   3468  HE3 MET   234       9.551  -2.689  21.038  1.00  0.00      A   
ATOM   3469  C   MET   234      11.186  -2.036  26.870  1.00  0.00      A   
ATOM   3470  O   MET   234      12.194  -2.787  26.883  1.00  0.00      A   
ATOM   3471  N   GLY   235       9.944  -2.390  27.257  1.00  0.00      A   
ATOM   3472  HN  GLY   235       9.187  -1.764  27.086  1.00  0.00      A   
ATOM   3473  CA  GLY   235       9.629  -3.724  27.828  1.00  0.00      A   
ATOM   3474  HA1 GLY   235      10.441  -3.976  28.494  1.00  0.00      A   
ATOM   3475  HA2 GLY   235       9.420  -4.374  26.992  1.00  0.00      A   
ATOM   3476  C   GLY   235       8.366  -3.663  28.642  1.00  0.00      A   
ATOM   3477  O   GLY   235       7.991  -2.569  29.133  1.00  0.00      A   
ATOM   3478  N   ASP   236       7.719  -4.860  28.824  1.00  0.00      A   
ATOM   3479  HN  ASP   236       8.018  -5.548  28.168  1.00  0.00      A   
ATOM   3480  CA  ASP   236       6.466  -4.907  29.675  1.00  0.00      A   
ATOM   3481  HA  ASP   236       5.829  -4.042  29.559  1.00  0.00      A   
ATOM   3482  CB  ASP   236       5.729  -6.164  29.319  1.00  0.00      A   
ATOM   3483  HB1 ASP   236       4.823  -6.206  29.961  1.00  0.00      A   
ATOM   3484  HB2 ASP   236       6.207  -7.133  29.578  1.00  0.00      A   
ATOM   3485  CG  ASP   236       5.201  -6.106  27.939  1.00  0.00      A   
ATOM   3486  OD1 ASP   236       4.395  -5.225  27.530  1.00  0.00      A   
ATOM   3487  OD2 ASP   236       5.426  -7.103  27.232  1.00  0.00      A   
ATOM   3488  C   ASP   236       7.001  -4.845  31.148  1.00  0.00      A   
ATOM   3489  O   ASP   236       6.545  -4.092  31.995  1.00  0.00      A   
ATOM   3490  N   TYR   237       8.273  -5.338  31.397  1.00  0.00      A   
ATOM   3491  HN  TYR   237       8.617  -6.040  30.778  1.00  0.00      A   
ATOM   3492  CA  TYR   237       9.094  -5.115  32.570  1.00  0.00      A   
ATOM   3493  HA  TYR   237       8.520  -4.493  33.241  1.00  0.00      A   
ATOM   3494  CB  TYR   237       9.467  -6.397  33.368  1.00  0.00      A   
ATOM   3495  HB1 TYR   237       9.952  -6.028  34.297  1.00  0.00      A   
ATOM   3496  HB2 TYR   237      10.073  -7.122  32.783  1.00  0.00      A   
ATOM   3497  CG  TYR   237       8.249  -7.249  33.793  1.00  0.00      A   
ATOM   3498  CD1 TYR   237       7.778  -7.162  35.132  1.00  0.00      A   
ATOM   3499  HD1 TYR   237       8.404  -6.591  35.801  1.00  0.00      A   
ATOM   3500  CE1 TYR   237       6.605  -7.767  35.519  1.00  0.00      A   
ATOM   3501  HE1 TYR   237       6.263  -7.814  36.542  1.00  0.00      A   
ATOM   3502  CZ  TYR   237       5.810  -8.467  34.605  1.00  0.00      A   
ATOM   3503  OH  TYR   237       4.499  -8.961  34.875  1.00  0.00      A   
ATOM   3504  HH  TYR   237       4.373  -9.061  35.821  1.00  0.00      A   
ATOM   3505  CD2 TYR   237       7.422  -7.948  32.867  1.00  0.00      A   
ATOM   3506  HD2 TYR   237       7.686  -8.001  31.821  1.00  0.00      A   
ATOM   3507  CE2 TYR   237       6.258  -8.491  33.269  1.00  0.00      A   
ATOM   3508  HE2 TYR   237       5.646  -9.036  32.567  1.00  0.00      A   
ATOM   3509  C   TYR   237      10.295  -4.202  32.146  1.00  0.00      A   
ATOM   3510  O   TYR   237      10.979  -4.623  31.213  1.00  0.00      A   
ATOM   3511  N   HSE   238      10.385  -2.985  32.703  1.00  0.00      A   
ATOM   3512  HN  HSE   238       9.745  -2.695  33.410  1.00  0.00      A   
ATOM   3513  CA  HSE   238      11.153  -1.969  32.087  1.00  0.00      A   
ATOM   3514  HA  HSE   238      11.878  -2.475  31.467  1.00  0.00      A   
ATOM   3515  CB  HSE   238      10.297  -1.093  31.197  1.00  0.00      A   
ATOM   3516  HB1 HSE   238       9.506  -0.633  31.827  1.00  0.00      A   
ATOM   3517  HB2 HSE   238       9.910  -1.635  30.308  1.00  0.00      A   
ATOM   3518  ND1 HSE   238      10.907   1.317  30.940  1.00  0.00      A   
ATOM   3519  CG  HSE   238      11.058  -0.026  30.645  1.00  0.00      A   
ATOM   3520  CE1 HSE   238      11.865   1.961  30.237  1.00  0.00      A   
ATOM   3521  HE1 HSE   238      11.921   3.049  30.276  1.00  0.00      A   
ATOM   3522  NE2 HSE   238      12.682   1.083  29.570  1.00  0.00      A   
ATOM   3523  HE2 HSE   238      13.421   1.325  28.941  1.00  0.00      A   
ATOM   3524  CD2 HSE   238      12.144  -0.143  29.770  1.00  0.00      A   
ATOM   3525  HD2 HSE   238      12.529  -0.981  29.202  1.00  0.00      A   
ATOM   3526  C   HSE   238      11.906  -1.200  33.183  1.00  0.00      A   
ATOM   3527  O   HSE   238      11.584  -1.208  34.347  1.00  0.00      A   
ATOM   3528  N   LEU   239      13.059  -0.575  32.803  1.00  0.00      A   
ATOM   3529  HN  LEU   239      13.216  -0.453  31.826  1.00  0.00      A   
ATOM   3530  CA  LEU   239      13.858   0.267  33.715  1.00  0.00      A   
ATOM   3531  HA  LEU   239      13.472   0.268  34.724  1.00  0.00      A   
ATOM   3532  CB  LEU   239      15.337  -0.199  33.604  1.00  0.00      A   
ATOM   3533  HB1 LEU   239      15.756   0.108  32.622  1.00  0.00      A   
ATOM   3534  HB2 LEU   239      15.333  -1.306  33.693  1.00  0.00      A   
ATOM   3535  CG  LEU   239      16.275   0.388  34.676  1.00  0.00      A   
ATOM   3536  HG  LEU   239      16.162   1.493  34.715  1.00  0.00      A   
ATOM   3537  CD1 LEU   239      16.097  -0.124  36.053  1.00  0.00      A   
ATOM   3538 HD11 LEU   239      16.194  -1.229  36.009  1.00  0.00      A   
ATOM   3539 HD12 LEU   239      15.087   0.108  36.455  1.00  0.00      A   
ATOM   3540 HD13 LEU   239      16.859   0.143  36.816  1.00  0.00      A   
ATOM   3541  CD2 LEU   239      17.682   0.231  34.217  1.00  0.00      A   
ATOM   3542 HD21 LEU   239      18.355   0.975  34.695  1.00  0.00      A   
ATOM   3543 HD22 LEU   239      17.736   0.370  33.116  1.00  0.00      A   
ATOM   3544 HD23 LEU   239      18.036  -0.804  34.413  1.00  0.00      A   
ATOM   3545  C   LEU   239      13.846   1.739  33.214  1.00  0.00      A   
ATOM   3546  O   LEU   239      14.165   2.012  32.044  1.00  0.00      A   
ATOM   3547  N   ASN   240      13.497   2.695  34.067  1.00  0.00      A   
ATOM   3548  HN  ASN   240      13.282   2.490  35.018  1.00  0.00      A   
ATOM   3549  CA  ASN   240      13.153   4.009  33.719  1.00  0.00      A   
ATOM   3550  HA  ASN   240      13.783   4.270  32.881  1.00  0.00      A   
ATOM   3551  CB  ASN   240      11.660   4.018  33.434  1.00  0.00      A   
ATOM   3552  HB1 ASN   240      11.094   3.954  34.388  1.00  0.00      A   
ATOM   3553  HB2 ASN   240      11.509   3.076  32.864  1.00  0.00      A   
ATOM   3554  CG  ASN   240      11.193   5.251  32.599  1.00  0.00      A   
ATOM   3555  OD1 ASN   240      11.797   5.690  31.644  1.00  0.00      A   
ATOM   3556  ND2 ASN   240       9.951   5.767  32.979  1.00  0.00      A   
ATOM   3557 HD21 ASN   240       9.415   5.314  33.692  1.00  0.00      A   
ATOM   3558 HD22 ASN   240       9.755   6.692  32.653  1.00  0.00      A   
ATOM   3559  C   ASN   240      13.458   5.114  34.773  1.00  0.00      A   
ATOM   3560  O   ASN   240      12.942   5.109  35.899  1.00  0.00      A   
ATOM   3561  N   HSE   241      14.161   6.101  34.318  1.00  0.00      A   
ATOM   3562  HN  HSE   241      14.748   5.958  33.526  1.00  0.00      A   
ATOM   3563  CA  HSE   241      14.114   7.426  34.863  1.00  0.00      A   
ATOM   3564  HA  HSE   241      14.410   7.420  35.901  1.00  0.00      A   
ATOM   3565  CB  HSE   241      15.260   8.247  34.146  1.00  0.00      A   
ATOM   3566  HB1 HSE   241      15.021   8.107  33.069  1.00  0.00      A   
ATOM   3567  HB2 HSE   241      16.250   7.754  34.243  1.00  0.00      A   
ATOM   3568  ND1 HSE   241      15.724  10.252  35.619  1.00  0.00      A   
ATOM   3569  CG  HSE   241      15.331   9.764  34.406  1.00  0.00      A   
ATOM   3570  CE1 HSE   241      15.883  11.545  35.384  1.00  0.00      A   
ATOM   3571  HE1 HSE   241      15.971  12.365  36.097  1.00  0.00      A   
ATOM   3572  NE2 HSE   241      15.610  11.906  34.060  1.00  0.00      A   
ATOM   3573  HE2 HSE   241      15.624  12.819  33.653  1.00  0.00      A   
ATOM   3574  CD2 HSE   241      15.220  10.721  33.488  1.00  0.00      A   
ATOM   3575  HD2 HSE   241      14.954  10.684  32.438  1.00  0.00      A   
ATOM   3576  C   HSE   241      12.832   8.194  34.729  1.00  0.00      A   
ATOM   3577  O   HSE   241      12.242   8.260  33.717  1.00  0.00      A   
ATOM   3578  N   GLN   242      12.560   8.889  35.843  1.00  0.00      A   
ATOM   3579  HN  GLN   242      13.072   8.807  36.695  1.00  0.00      A   
ATOM   3580  CA  GLN   242      11.319   9.671  35.930  1.00  0.00      A   
ATOM   3581  HA  GLN   242      11.354  10.292  35.047  1.00  0.00      A   
ATOM   3582  CB  GLN   242       9.965   8.836  35.846  1.00  0.00      A   
ATOM   3583  HB1 GLN   242       9.844   8.533  34.784  1.00  0.00      A   
ATOM   3584  HB2 GLN   242       9.077   9.469  36.058  1.00  0.00      A   
ATOM   3585  CG  GLN   242       9.914   7.530  36.636  1.00  0.00      A   
ATOM   3586  HG1 GLN   242       9.805   7.913  37.673  1.00  0.00      A   
ATOM   3587  HG2 GLN   242      10.786   6.855  36.508  1.00  0.00      A   
ATOM   3588  CD  GLN   242       8.650   6.664  36.420  1.00  0.00      A   
ATOM   3589  OE1 GLN   242       8.745   5.556  35.866  1.00  0.00      A   
ATOM   3590  NE2 GLN   242       7.508   7.062  37.116  1.00  0.00      A   
ATOM   3591 HE21 GLN   242       6.727   6.447  37.223  1.00  0.00      A   
ATOM   3592 HE22 GLN   242       7.611   7.923  37.616  1.00  0.00      A   
ATOM   3593  C   GLN   242      11.380  10.552  37.157  1.00  0.00      A   
ATOM   3594  O   GLN   242      11.061  10.103  38.243  1.00  0.00      A   
ATOM   3595  N   GLN   243      11.711  11.904  36.949  1.00  0.00      A   
ATOM   3596  HN  GLN   243      11.840  12.367  36.076  1.00  0.00      A   
ATOM   3597  CA  GLN   243      11.825  12.914  38.066  1.00  0.00      A   
ATOM   3598  HA  GLN   243      11.938  13.789  37.442  1.00  0.00      A   
ATOM   3599  CB  GLN   243      10.551  13.097  38.843  1.00  0.00      A   
ATOM   3600  HB1 GLN   243      10.725  13.946  39.538  1.00  0.00      A   
ATOM   3601  HB2 GLN   243      10.364  12.237  39.522  1.00  0.00      A   
ATOM   3602  CG  GLN   243       9.229  13.324  38.037  1.00  0.00      A   
ATOM   3603  HG1 GLN   243       8.951  12.412  37.467  1.00  0.00      A   
ATOM   3604  HG2 GLN   243       9.302  14.144  37.291  1.00  0.00      A   
ATOM   3605  CD  GLN   243       8.072  13.793  38.920  1.00  0.00      A   
ATOM   3606  OE1 GLN   243       8.049  14.855  39.511  1.00  0.00      A   
ATOM   3607  NE2 GLN   243       6.970  13.024  38.955  1.00  0.00      A   
ATOM   3608 HE21 GLN   243       6.128  13.452  39.282  1.00  0.00      A   
ATOM   3609 HE22 GLN   243       7.017  12.183  38.417  1.00  0.00      A   
ATOM   3610  C   GLN   243      13.183  12.892  38.819  1.00  0.00      A   
ATOM   3611  O   GLN   243      13.145  13.282  40.054  1.00  0.00      A   
ATOM   3612  N   GLY   244      14.258  12.401  38.206  1.00  0.00      A   
ATOM   3613  HN  GLY   244      14.238  12.235  37.223  1.00  0.00      A   
ATOM   3614  CA  GLY   244      15.531  12.320  38.815  1.00  0.00      A   
ATOM   3615  HA1 GLY   244      15.621  12.888  39.730  1.00  0.00      A   
ATOM   3616  HA2 GLY   244      16.213  12.630  38.037  1.00  0.00      A   
ATOM   3617  C   GLY   244      16.011  11.006  39.313  1.00  0.00      A   
ATOM   3618  O   GLY   244      17.133  10.925  39.802  1.00  0.00      A   
ATOM   3619  N   GLU   245      15.121   9.952  39.207  1.00  0.00      A   
ATOM   3620  HN  GLU   245      14.276  10.132  38.709  1.00  0.00      A   
ATOM   3621  CA  GLU   245      15.220   8.696  39.956  1.00  0.00      A   
ATOM   3622  HA  GLU   245      16.191   8.658  40.428  1.00  0.00      A   
ATOM   3623  CB  GLU   245      14.005   8.663  40.922  1.00  0.00      A   
ATOM   3624  HB1 GLU   245      13.856   7.627  41.294  1.00  0.00      A   
ATOM   3625  HB2 GLU   245      13.173   8.888  40.221  1.00  0.00      A   
ATOM   3626  CG  GLU   245      14.181   9.603  42.169  1.00  0.00      A   
ATOM   3627  HG1 GLU   245      13.231   9.620  42.745  1.00  0.00      A   
ATOM   3628  HG2 GLU   245      14.387  10.622  41.776  1.00  0.00      A   
ATOM   3629  CD  GLU   245      15.222   9.171  43.149  1.00  0.00      A   
ATOM   3630  OE1 GLU   245      15.340  10.055  44.101  1.00  0.00      A   
ATOM   3631  OE2 GLU   245      15.834   8.084  43.171  1.00  0.00      A   
ATOM   3632  C   GLU   245      15.026   7.522  39.030  1.00  0.00      A   
ATOM   3633  O   GLU   245      14.169   7.537  38.148  1.00  0.00      A   
ATOM   3634  N   THR   246      16.033   6.559  39.099  1.00  0.00      A   
ATOM   3635  HN  THR   246      16.677   6.522  39.860  1.00  0.00      A   
ATOM   3636  CA  THR   246      15.869   5.382  38.289  1.00  0.00      A   
ATOM   3637  HA  THR   246      15.411   5.677  37.355  1.00  0.00      A   
ATOM   3638  CB  THR   246      17.221   4.759  37.836  1.00  0.00      A   
ATOM   3639  HB  THR   246      17.816   4.371  38.690  1.00  0.00      A   
ATOM   3640  OG1 THR   246      17.922   5.764  37.118  1.00  0.00      A   
ATOM   3641  HG1 THR   246      17.716   6.579  37.583  1.00  0.00      A   
ATOM   3642  CG2 THR   246      16.971   3.562  36.849  1.00  0.00      A   
ATOM   3643 HG21 THR   246      16.451   2.724  37.359  1.00  0.00      A   
ATOM   3644 HG22 THR   246      17.935   3.236  36.404  1.00  0.00      A   
ATOM   3645 HG23 THR   246      16.289   3.935  36.055  1.00  0.00      A   
ATOM   3646  C   THR   246      14.992   4.262  38.860  1.00  0.00      A   
ATOM   3647  O   THR   246      15.299   3.657  39.848  1.00  0.00      A   
ATOM   3648  N   TRP   247      13.796   3.996  38.299  1.00  0.00      A   
ATOM   3649  HN  TRP   247      13.538   4.602  37.550  1.00  0.00      A   
ATOM   3650  CA  TRP   247      12.807   3.023  38.762  1.00  0.00      A   
ATOM   3651  HA  TRP   247      13.023   2.664  39.757  1.00  0.00      A   
ATOM   3652  CB  TRP   247      11.440   3.752  38.834  1.00  0.00      A   
ATOM   3653  HB1 TRP   247      10.692   3.001  39.166  1.00  0.00      A   
ATOM   3654  HB2 TRP   247      11.310   4.177  37.816  1.00  0.00      A   
ATOM   3655  CG  TRP   247      11.405   4.817  39.910  1.00  0.00      A   
ATOM   3656  CD1 TRP   247      11.770   6.152  39.865  1.00  0.00      A   
ATOM   3657  HD1 TRP   247      12.149   6.631  38.975  1.00  0.00      A   
ATOM   3658  NE1 TRP   247      11.559   6.633  41.135  1.00  0.00      A   
ATOM   3659  HE1 TRP   247      11.591   7.563  41.428  1.00  0.00      A   
ATOM   3660  CE2 TRP   247      11.129   5.669  41.947  1.00  0.00      A   
ATOM   3661  CD2 TRP   247      10.939   4.509  41.229  1.00  0.00      A   
ATOM   3662  CE3 TRP   247      10.444   3.377  41.889  1.00  0.00      A   
ATOM   3663  HE3 TRP   247      10.280   2.478  41.315  1.00  0.00      A   
ATOM   3664  CZ3 TRP   247      10.143   3.392  43.297  1.00  0.00      A   
ATOM   3665  HZ3 TRP   247       9.541   2.654  43.806  1.00  0.00      A   
ATOM   3666  CZ2 TRP   247      10.956   5.643  43.336  1.00  0.00      A   
ATOM   3667  HZ2 TRP   247      11.101   6.540  43.920  1.00  0.00      A   
ATOM   3668  CH2 TRP   247      10.395   4.546  44.037  1.00  0.00      A   
ATOM   3669  HH2 TRP   247      10.018   4.613  45.047  1.00  0.00      A   
ATOM   3670  C   TRP   247      12.728   1.766  37.850  1.00  0.00      A   
ATOM   3671  O   TRP   247      12.960   1.817  36.632  1.00  0.00      A   
ATOM   3672  N   LEU   248      12.328   0.597  38.503  1.00  0.00      A   
ATOM   3673  HN  LEU   248      12.061   0.687  39.460  1.00  0.00      A   
ATOM   3674  CA  LEU   248      11.979  -0.592  37.815  1.00  0.00      A   
ATOM   3675  HA  LEU   248      12.461  -0.608  36.849  1.00  0.00      A   
ATOM   3676  CB  LEU   248      12.351  -1.889  38.663  1.00  0.00      A   
ATOM   3677  HB1 LEU   248      12.021  -2.815  38.145  1.00  0.00      A   
ATOM   3678  HB2 LEU   248      11.747  -1.883  39.596  1.00  0.00      A   
ATOM   3679  CG  LEU   248      13.850  -1.959  39.079  1.00  0.00      A   
ATOM   3680  HG  LEU   248      14.288  -1.012  39.461  1.00  0.00      A   
ATOM   3681  CD1 LEU   248      13.992  -2.874  40.316  1.00  0.00      A   
ATOM   3682 HD11 LEU   248      13.464  -2.551  41.239  1.00  0.00      A   
ATOM   3683 HD12 LEU   248      15.064  -3.084  40.517  1.00  0.00      A   
ATOM   3684 HD13 LEU   248      13.595  -3.886  40.084  1.00  0.00      A   
ATOM   3685  CD2 LEU   248      14.621  -2.566  37.900  1.00  0.00      A   
ATOM   3686 HD21 LEU   248      15.669  -2.285  38.140  1.00  0.00      A   
ATOM   3687 HD22 LEU   248      14.395  -2.079  36.928  1.00  0.00      A   
ATOM   3688 HD23 LEU   248      14.474  -3.666  37.959  1.00  0.00      A   
ATOM   3689  C   LEU   248      10.483  -0.473  37.706  1.00  0.00      A   
ATOM   3690  O   LEU   248       9.816  -0.338  38.738  1.00  0.00      A   
ATOM   3691  N   ARG   249       9.951  -0.591  36.526  1.00  0.00      A   
ATOM   3692  HN  ARG   249      10.449  -0.750  35.677  1.00  0.00      A   
ATOM   3693  CA  ARG   249       8.535  -0.413  36.317  1.00  0.00      A   
ATOM   3694  HA  ARG   249       7.998  -0.522  37.247  1.00  0.00      A   
ATOM   3695  CB  ARG   249       8.373   1.040  35.796  1.00  0.00      A   
ATOM   3696  HB1 ARG   249       8.896   1.699  36.522  1.00  0.00      A   
ATOM   3697  HB2 ARG   249       7.289   1.239  35.655  1.00  0.00      A   
ATOM   3698  CG  ARG   249       8.934   1.183  34.387  1.00  0.00      A   
ATOM   3699  HG1 ARG   249       8.686   0.337  33.711  1.00  0.00      A   
ATOM   3700  HG2 ARG   249      10.025   1.213  34.593  1.00  0.00      A   
ATOM   3701  CD  ARG   249       8.492   2.489  33.842  1.00  0.00      A   
ATOM   3702  HD1 ARG   249       8.941   3.300  34.454  1.00  0.00      A   
ATOM   3703  HD2 ARG   249       7.383   2.543  33.883  1.00  0.00      A   
ATOM   3704  NE  ARG   249       8.772   2.592  32.378  1.00  0.00      A   
ATOM   3705  HE  ARG   249       9.568   2.090  32.036  1.00  0.00      A   
ATOM   3706  CZ  ARG   249       8.238   3.371  31.438  1.00  0.00      A   
ATOM   3707  NH1 ARG   249       7.285   4.293  31.554  1.00  0.00      A   
ATOM   3708 HH11 ARG   249       7.082   4.541  32.501  1.00  0.00      A   
ATOM   3709 HH12 ARG   249       7.174   5.040  30.898  1.00  0.00      A   
ATOM   3710  NH2 ARG   249       8.783   3.354  30.234  1.00  0.00      A   
ATOM   3711 HH21 ARG   249       8.198   3.748  29.525  1.00  0.00      A   
ATOM   3712 HH22 ARG   249       9.439   2.605  30.139  1.00  0.00      A   
ATOM   3713  C   ARG   249       7.892  -1.434  35.432  1.00  0.00      A   
ATOM   3714  O   ARG   249       8.467  -2.130  34.631  1.00  0.00      A   
ATOM   3715  N   VAL   250       6.578  -1.574  35.621  1.00  0.00      A   
ATOM   3716  HN  VAL   250       6.078  -1.034  36.293  1.00  0.00      A   
ATOM   3717  CA  VAL   250       5.792  -2.654  35.025  1.00  0.00      A   
ATOM   3718  HA  VAL   250       6.412  -3.146  34.290  1.00  0.00      A   
ATOM   3719  CB  VAL   250       5.237  -3.625  36.001  1.00  0.00      A   
ATOM   3720  HB  VAL   250       4.671  -3.144  36.827  1.00  0.00      A   
ATOM   3721  CG1 VAL   250       4.411  -4.683  35.344  1.00  0.00      A   
ATOM   3722 HG11 VAL   250       3.552  -4.322  34.739  1.00  0.00      A   
ATOM   3723 HG12 VAL   250       3.875  -5.304  36.093  1.00  0.00      A   
ATOM   3724 HG13 VAL   250       5.050  -5.276  34.655  1.00  0.00      A   
ATOM   3725  CG2 VAL   250       6.570  -4.236  36.504  1.00  0.00      A   
ATOM   3726 HG21 VAL   250       6.486  -5.191  37.065  1.00  0.00      A   
ATOM   3727 HG22 VAL   250       7.166  -3.535  37.127  1.00  0.00      A   
ATOM   3728 HG23 VAL   250       7.169  -4.484  35.602  1.00  0.00      A   
ATOM   3729  C   VAL   250       4.662  -2.013  34.316  1.00  0.00      A   
ATOM   3730  O   VAL   250       3.930  -1.299  34.968  1.00  0.00      A   
ATOM   3731  N   LYS   251       4.547  -2.073  32.981  1.00  0.00      A   
ATOM   3732  HN  LYS   251       5.149  -2.651  32.434  1.00  0.00      A   
ATOM   3733  CA  LYS   251       3.471  -1.428  32.181  1.00  0.00      A   
ATOM   3734  HA  LYS   251       3.794  -1.442  31.150  1.00  0.00      A   
ATOM   3735  CB  LYS   251       2.081  -2.093  32.414  1.00  0.00      A   
ATOM   3736  HB1 LYS   251       1.376  -1.404  31.900  1.00  0.00      A   
ATOM   3737  HB2 LYS   251       1.958  -1.976  33.512  1.00  0.00      A   
ATOM   3738  CG  LYS   251       1.935  -3.566  32.008  1.00  0.00      A   
ATOM   3739  HG1 LYS   251       1.019  -3.914  32.531  1.00  0.00      A   
ATOM   3740  HG2 LYS   251       2.823  -4.068  32.449  1.00  0.00      A   
ATOM   3741  CD  LYS   251       1.791  -3.941  30.481  1.00  0.00      A   
ATOM   3742  HD1 LYS   251       2.621  -3.437  29.942  1.00  0.00      A   
ATOM   3743  HD2 LYS   251       0.800  -3.586  30.125  1.00  0.00      A   
ATOM   3744  CE  LYS   251       1.815  -5.489  30.164  1.00  0.00      A   
ATOM   3745  HE1 LYS   251       0.840  -5.827  30.575  1.00  0.00      A   
ATOM   3746  HE2 LYS   251       2.725  -5.893  30.658  1.00  0.00      A   
ATOM   3747  NZ  LYS   251       2.011  -5.682  28.704  1.00  0.00      A   
ATOM   3748  HZ1 LYS   251       1.857  -6.694  28.524  1.00  0.00      A   
ATOM   3749  HZ2 LYS   251       2.957  -5.397  28.379  1.00  0.00      A   
ATOM   3750  HZ3 LYS   251       1.391  -5.164  28.049  1.00  0.00      A   
ATOM   3751  C   LYS   251       3.342   0.110  32.386  1.00  0.00      A   
ATOM   3752  O   LYS   251       2.258   0.615  32.297  1.00  0.00      A   
ATOM   3753  N   GLY   252       4.369   0.822  32.768  1.00  0.00      A   
ATOM   3754  HN  GLY   252       5.241   0.339  32.737  1.00  0.00      A   
ATOM   3755  CA  GLY   252       4.343   2.308  32.838  1.00  0.00      A   
ATOM   3756  HA1 GLY   252       3.459   2.636  32.312  1.00  0.00      A   
ATOM   3757  HA2 GLY   252       5.267   2.745  32.488  1.00  0.00      A   
ATOM   3758  C   GLY   252       4.196   2.744  34.296  1.00  0.00      A   
ATOM   3759  O   GLY   252       4.030   3.935  34.574  1.00  0.00      A   
ATOM   3760  N   GLU   253       4.177   1.813  35.293  1.00  0.00      A   
ATOM   3761  HN  GLU   253       4.359   0.867  35.035  1.00  0.00      A   
ATOM   3762  CA  GLU   253       3.873   1.880  36.646  1.00  0.00      A   
ATOM   3763  HA  GLU   253       3.653   2.913  36.868  1.00  0.00      A   
ATOM   3764  CB  GLU   253       2.737   0.941  37.116  1.00  0.00      A   
ATOM   3765  HB1 GLU   253       2.497   1.168  38.176  1.00  0.00      A   
ATOM   3766  HB2 GLU   253       3.062  -0.122  37.133  1.00  0.00      A   
ATOM   3767  CG  GLU   253       1.428   1.108  36.356  1.00  0.00      A   
ATOM   3768  HG1 GLU   253       1.537   0.663  35.344  1.00  0.00      A   
ATOM   3769  HG2 GLU   253       1.073   2.161  36.352  1.00  0.00      A   
ATOM   3770  CD  GLU   253       0.309   0.264  36.949  1.00  0.00      A   
ATOM   3771  OE1 GLU   253      -0.278  -0.615  36.249  1.00  0.00      A   
ATOM   3772  OE2 GLU   253      -0.043   0.573  38.079  1.00  0.00      A   
ATOM   3773  C   GLU   253       5.118   1.574  37.437  1.00  0.00      A   
ATOM   3774  O   GLU   253       5.606   0.439  37.447  1.00  0.00      A   
ATOM   3775  N   LYS   254       5.709   2.511  38.177  1.00  0.00      A   
ATOM   3776  HN  LYS   254       5.421   3.447  37.989  1.00  0.00      A   
ATOM   3777  CA  LYS   254       6.852   2.271  38.986  1.00  0.00      A   
ATOM   3778  HA  LYS   254       7.518   1.643  38.414  1.00  0.00      A   
ATOM   3779  CB  LYS   254       7.494   3.636  39.300  1.00  0.00      A   
ATOM   3780  HB1 LYS   254       7.768   4.243  38.411  1.00  0.00      A   
ATOM   3781  HB2 LYS   254       8.423   3.692  39.906  1.00  0.00      A   
ATOM   3782  CG  LYS   254       6.646   4.482  40.345  1.00  0.00      A   
ATOM   3783  HG1 LYS   254       6.318   3.842  41.192  1.00  0.00      A   
ATOM   3784  HG2 LYS   254       5.693   4.738  39.835  1.00  0.00      A   
ATOM   3785  CD  LYS   254       7.415   5.647  41.076  1.00  0.00      A   
ATOM   3786  HD1 LYS   254       8.278   5.899  40.424  1.00  0.00      A   
ATOM   3787  HD2 LYS   254       7.733   5.290  42.079  1.00  0.00      A   
ATOM   3788  CE  LYS   254       6.560   6.898  41.287  1.00  0.00      A   
ATOM   3789  HE1 LYS   254       5.910   6.761  42.178  1.00  0.00      A   
ATOM   3790  HE2 LYS   254       5.791   7.127  40.518  1.00  0.00      A   
ATOM   3791  NZ  LYS   254       7.386   8.142  41.486  1.00  0.00      A   
ATOM   3792  HZ1 LYS   254       8.020   8.398  40.703  1.00  0.00      A   
ATOM   3793  HZ2 LYS   254       8.025   8.080  42.305  1.00  0.00      A   
ATOM   3794  HZ3 LYS   254       6.793   8.990  41.589  1.00  0.00      A   
ATOM   3795  C   LYS   254       6.624   1.417  40.240  1.00  0.00      A   
ATOM   3796  O   LYS   254       5.624   1.516  40.956  1.00  0.00      A   
ATOM   3797  N   VAL   255       7.565   0.392  40.455  1.00  0.00      A   
ATOM   3798  HN  VAL   255       8.300   0.325  39.785  1.00  0.00      A   
ATOM   3799  CA  VAL   255       7.457  -0.642  41.451  1.00  0.00      A   
ATOM   3800  HA  VAL   255       6.484  -0.615  41.920  1.00  0.00      A   
ATOM   3801  CB  VAL   255       7.417  -2.010  40.767  1.00  0.00      A   
ATOM   3802  HB  VAL   255       8.305  -2.110  40.107  1.00  0.00      A   
ATOM   3803  CG1 VAL   255       7.552  -3.167  41.778  1.00  0.00      A   
ATOM   3804 HG11 VAL   255       7.365  -4.174  41.348  1.00  0.00      A   
ATOM   3805 HG12 VAL   255       6.800  -3.067  42.590  1.00  0.00      A   
ATOM   3806 HG13 VAL   255       8.541  -3.236  42.279  1.00  0.00      A   
ATOM   3807  CG2 VAL   255       6.100  -2.140  40.053  1.00  0.00      A   
ATOM   3808 HG21 VAL   255       5.325  -1.807  40.777  1.00  0.00      A   
ATOM   3809 HG22 VAL   255       5.875  -3.188  39.758  1.00  0.00      A   
ATOM   3810 HG23 VAL   255       5.979  -1.448  39.193  1.00  0.00      A   
ATOM   3811  C   VAL   255       8.590  -0.612  42.519  1.00  0.00      A   
ATOM   3812  O   VAL   255       8.387  -0.805  43.701  1.00  0.00      A   
ATOM   3813  N   LEU   256       9.861  -0.555  42.042  1.00  0.00      A   
ATOM   3814  HN  LEU   256      10.073  -0.547  41.068  1.00  0.00      A   
ATOM   3815  CA  LEU   256      10.981  -0.338  43.023  1.00  0.00      A   
ATOM   3816  HA  LEU   256      10.646   0.117  43.943  1.00  0.00      A   
ATOM   3817  CB  LEU   256      11.614  -1.738  43.182  1.00  0.00      A   
ATOM   3818  HB1 LEU   256      11.853  -2.203  42.202  1.00  0.00      A   
ATOM   3819  HB2 LEU   256      10.874  -2.444  43.615  1.00  0.00      A   
ATOM   3820  CG  LEU   256      12.870  -1.914  44.164  1.00  0.00      A   
ATOM   3821  HG  LEU   256      13.710  -1.324  43.738  1.00  0.00      A   
ATOM   3822  CD1 LEU   256      12.715  -1.445  45.656  1.00  0.00      A   
ATOM   3823 HD11 LEU   256      12.111  -0.513  45.673  1.00  0.00      A   
ATOM   3824 HD12 LEU   256      13.656  -1.181  46.184  1.00  0.00      A   
ATOM   3825 HD13 LEU   256      12.126  -2.205  46.213  1.00  0.00      A   
ATOM   3826  CD2 LEU   256      13.282  -3.422  44.096  1.00  0.00      A   
ATOM   3827 HD21 LEU   256      14.227  -3.581  44.659  1.00  0.00      A   
ATOM   3828 HD22 LEU   256      13.409  -3.781  43.053  1.00  0.00      A   
ATOM   3829 HD23 LEU   256      12.517  -4.137  44.468  1.00  0.00      A   
ATOM   3830  C   LEU   256      12.124   0.542  42.413  1.00  0.00      A   
ATOM   3831  O   LEU   256      12.188   0.732  41.234  1.00  0.00      A   
ATOM   3832  N   ASN   257      12.984   1.008  43.234  1.00  0.00      A   
ATOM   3833  HN  ASN   257      12.811   0.748  44.181  1.00  0.00      A   
ATOM   3834  CA  ASN   257      14.016   2.002  42.801  1.00  0.00      A   
ATOM   3835  HA  ASN   257      14.057   2.150  41.732  1.00  0.00      A   
ATOM   3836  CB  ASN   257      13.771   3.292  43.600  1.00  0.00      A   
ATOM   3837  HB1 ASN   257      13.591   3.181  44.691  1.00  0.00      A   
ATOM   3838  HB2 ASN   257      12.833   3.743  43.210  1.00  0.00      A   
ATOM   3839  CG  ASN   257      14.791   4.442  43.393  1.00  0.00      A   
ATOM   3840  OD1 ASN   257      16.054   4.314  43.353  1.00  0.00      A   
ATOM   3841  ND2 ASN   257      14.306   5.735  43.234  1.00  0.00      A   
ATOM   3842 HD21 ASN   257      15.006   6.412  43.006  1.00  0.00      A   
ATOM   3843 HD22 ASN   257      13.351   5.831  43.513  1.00  0.00      A   
ATOM   3844  C   ASN   257      15.357   1.400  43.145  1.00  0.00      A   
ATOM   3845  O   ASN   257      15.548   0.778  44.206  1.00  0.00      A   
ATOM   3846  N   VAL   258      16.336   1.602  42.297  1.00  0.00      A   
ATOM   3847  HN  VAL   258      16.111   2.236  41.561  1.00  0.00      A   
ATOM   3848  CA  VAL   258      17.703   1.162  42.344  1.00  0.00      A   
ATOM   3849  HA  VAL   258      17.632   0.090  42.229  1.00  0.00      A   
ATOM   3850  CB  VAL   258      18.446   1.627  41.113  1.00  0.00      A   
ATOM   3851  HB  VAL   258      19.478   1.217  41.090  1.00  0.00      A   
ATOM   3852  CG1 VAL   258      17.812   1.176  39.759  1.00  0.00      A   
ATOM   3853 HG11 VAL   258      18.563   1.446  38.987  1.00  0.00      A   
ATOM   3854 HG12 VAL   258      16.923   1.791  39.501  1.00  0.00      A   
ATOM   3855 HG13 VAL   258      17.525   0.106  39.837  1.00  0.00      A   
ATOM   3856  CG2 VAL   258      18.572   3.102  41.192  1.00  0.00      A   
ATOM   3857 HG21 VAL   258      17.673   3.670  41.513  1.00  0.00      A   
ATOM   3858 HG22 VAL   258      18.822   3.555  40.209  1.00  0.00      A   
ATOM   3859 HG23 VAL   258      19.387   3.287  41.924  1.00  0.00      A   
ATOM   3860  C   VAL   258      18.496   1.423  43.645  1.00  0.00      A   
ATOM   3861  O   VAL   258      19.289   0.573  44.065  1.00  0.00      A   
ATOM   3862  N   LYS   259      18.248   2.539  44.279  1.00  0.00      A   
ATOM   3863  HN  LYS   259      17.559   3.142  43.883  1.00  0.00      A   
ATOM   3864  CA  LYS   259      18.797   2.852  45.584  1.00  0.00      A   
ATOM   3865  HA  LYS   259      19.865   2.723  45.496  1.00  0.00      A   
ATOM   3866  CB  LYS   259      18.293   4.301  46.000  1.00  0.00      A   
ATOM   3867  HB1 LYS   259      18.710   4.385  47.026  1.00  0.00      A   
ATOM   3868  HB2 LYS   259      17.185   4.228  45.954  1.00  0.00      A   
ATOM   3869  CG  LYS   259      18.862   5.503  45.133  1.00  0.00      A   
ATOM   3870  HG1 LYS   259      18.625   5.282  44.071  1.00  0.00      A   
ATOM   3871  HG2 LYS   259      19.971   5.509  45.185  1.00  0.00      A   
ATOM   3872  CD  LYS   259      18.107   6.847  45.404  1.00  0.00      A   
ATOM   3873  HD1 LYS   259      17.817   6.782  46.474  1.00  0.00      A   
ATOM   3874  HD2 LYS   259      17.092   6.849  44.951  1.00  0.00      A   
ATOM   3875  CE  LYS   259      18.864   8.118  45.095  1.00  0.00      A   
ATOM   3876  HE1 LYS   259      19.346   8.011  44.099  1.00  0.00      A   
ATOM   3877  HE2 LYS   259      19.605   8.199  45.919  1.00  0.00      A   
ATOM   3878  NZ  LYS   259      17.916   9.242  45.194  1.00  0.00      A   
ATOM   3879  HZ1 LYS   259      17.013   9.096  44.698  1.00  0.00      A   
ATOM   3880  HZ2 LYS   259      18.392  10.120  44.904  1.00  0.00      A   
ATOM   3881  HZ3 LYS   259      17.705   9.295  46.211  1.00  0.00      A   
ATOM   3882  C   LYS   259      18.436   1.857  46.677  1.00  0.00      A   
ATOM   3883  O   LYS   259      19.218   1.665  47.614  1.00  0.00      A   
ATOM   3884  N   GLU   260      17.289   1.211  46.664  1.00  0.00      A   
ATOM   3885  HN  GLU   260      16.604   1.384  45.960  1.00  0.00      A   
ATOM   3886  CA  GLU   260      17.022   0.181  47.734  1.00  0.00      A   
ATOM   3887  HA  GLU   260      17.646   0.378  48.593  1.00  0.00      A   
ATOM   3888  CB  GLU   260      15.505   0.263  47.949  1.00  0.00      A   
ATOM   3889  HB1 GLU   260      15.109  -0.635  48.469  1.00  0.00      A   
ATOM   3890  HB2 GLU   260      15.042   0.360  46.944  1.00  0.00      A   
ATOM   3891  CG  GLU   260      14.904   1.458  48.768  1.00  0.00      A   
ATOM   3892  HG1 GLU   260      13.816   1.411  48.987  1.00  0.00      A   
ATOM   3893  HG2 GLU   260      15.166   2.349  48.158  1.00  0.00      A   
ATOM   3894  CD  GLU   260      15.625   1.576  50.177  1.00  0.00      A   
ATOM   3895  OE1 GLU   260      16.014   2.680  50.539  1.00  0.00      A   
ATOM   3896  OE2 GLU   260      15.711   0.569  50.940  1.00  0.00      A   
ATOM   3897  C   GLU   260      17.415  -1.189  47.262  1.00  0.00      A   
ATOM   3898  O   GLU   260      17.132  -2.194  47.912  1.00  0.00      A   
ATOM   3899  N   MET   261      18.237  -1.284  46.231  1.00  0.00      A   
ATOM   3900  HN  MET   261      18.609  -0.531  45.693  1.00  0.00      A   
ATOM   3901  CA  MET   261      18.778  -2.578  45.821  1.00  0.00      A   
ATOM   3902  HA  MET   261      18.263  -3.411  46.277  1.00  0.00      A   
ATOM   3903  CB  MET   261      18.582  -2.965  44.337  1.00  0.00      A   
ATOM   3904  HB1 MET   261      19.215  -3.866  44.189  1.00  0.00      A   
ATOM   3905  HB2 MET   261      19.074  -2.192  43.709  1.00  0.00      A   
ATOM   3906  CG  MET   261      17.200  -3.304  43.929  1.00  0.00      A   
ATOM   3907  HG1 MET   261      16.715  -2.345  43.648  1.00  0.00      A   
ATOM   3908  HG2 MET   261      16.806  -3.779  44.853  1.00  0.00      A   
ATOM   3909  SD  MET   261      16.990  -4.221  42.364  1.00  0.00      A   
ATOM   3910  CE  MET   261      17.682  -5.801  42.854  1.00  0.00      A   
ATOM   3911  HE1 MET   261      17.041  -6.245  43.645  1.00  0.00      A   
ATOM   3912  HE2 MET   261      18.693  -5.657  43.291  1.00  0.00      A   
ATOM   3913  HE3 MET   261      17.717  -6.531  42.017  1.00  0.00      A   
ATOM   3914  C   MET   261      20.327  -2.649  46.145  1.00  0.00      A   
ATOM   3915  O   MET   261      21.001  -1.668  46.318  1.00  0.00      A   
ATOM   3916  N   LYS   262      20.830  -3.880  46.269  1.00  0.00      A   
ATOM   3917  HN  LYS   262      20.268  -4.663  46.012  1.00  0.00      A   
ATOM   3918  CA  LYS   262      22.235  -4.079  46.566  1.00  0.00      A   
ATOM   3919  HA  LYS   262      22.720  -3.162  46.865  1.00  0.00      A   
ATOM   3920  CB  LYS   262      22.300  -5.178  47.613  1.00  0.00      A   
ATOM   3921  HB1 LYS   262      23.295  -5.302  48.090  1.00  0.00      A   
ATOM   3922  HB2 LYS   262      21.980  -6.040  46.990  1.00  0.00      A   
ATOM   3923  CG  LYS   262      21.162  -5.148  48.705  1.00  0.00      A   
ATOM   3924  HG1 LYS   262      21.379  -6.063  49.297  1.00  0.00      A   
ATOM   3925  HG2 LYS   262      20.128  -5.245  48.311  1.00  0.00      A   
ATOM   3926  CD  LYS   262      21.406  -3.895  49.511  1.00  0.00      A   
ATOM   3927  HD1 LYS   262      22.150  -3.240  49.009  1.00  0.00      A   
ATOM   3928  HD2 LYS   262      21.802  -4.258  50.483  1.00  0.00      A   
ATOM   3929  CE  LYS   262      20.151  -3.079  49.693  1.00  0.00      A   
ATOM   3930  HE1 LYS   262      19.693  -2.536  48.839  1.00  0.00      A   
ATOM   3931  HE2 LYS   262      20.531  -2.239  50.313  1.00  0.00      A   
ATOM   3932  NZ  LYS   262      18.954  -3.745  50.320  1.00  0.00      A   
ATOM   3933  HZ1 LYS   262      18.447  -4.225  49.548  1.00  0.00      A   
ATOM   3934  HZ2 LYS   262      18.313  -3.055  50.761  1.00  0.00      A   
ATOM   3935  HZ3 LYS   262      19.209  -4.420  51.069  1.00  0.00      A   
ATOM   3936  C   LYS   262      22.931  -4.600  45.287  1.00  0.00      A   
ATOM   3937  O   LYS   262      24.028  -5.197  45.345  1.00  0.00      A   
ATOM   3938  N   LEU   263      22.256  -4.404  44.155  1.00  0.00      A   
ATOM   3939  HN  LEU   263      21.397  -3.903  44.236  1.00  0.00      A   
ATOM   3940  CA  LEU   263      22.933  -4.621  42.887  1.00  0.00      A   
ATOM   3941  HA  LEU   263      23.949  -4.979  42.962  1.00  0.00      A   
ATOM   3942  CB  LEU   263      21.986  -5.492  41.949  1.00  0.00      A   
ATOM   3943  HB1 LEU   263      22.431  -5.573  40.935  1.00  0.00      A   
ATOM   3944  HB2 LEU   263      21.018  -4.961  41.826  1.00  0.00      A   
ATOM   3945  CG  LEU   263      21.835  -6.966  42.422  1.00  0.00      A   
ATOM   3946  HG  LEU   263      21.498  -6.901  43.479  1.00  0.00      A   
ATOM   3947  CD1 LEU   263      20.822  -7.675  41.512  1.00  0.00      A   
ATOM   3948 HD11 LEU   263      21.024  -8.767  41.507  1.00  0.00      A   
ATOM   3949 HD12 LEU   263      20.958  -7.306  40.473  1.00  0.00      A   
ATOM   3950 HD13 LEU   263      19.829  -7.359  41.897  1.00  0.00      A   
ATOM   3951  CD2 LEU   263      23.123  -7.724  42.390  1.00  0.00      A   
ATOM   3952 HD21 LEU   263      23.039  -8.811  42.602  1.00  0.00      A   
ATOM   3953 HD22 LEU   263      23.827  -7.405  43.188  1.00  0.00      A   
ATOM   3954 HD23 LEU   263      23.677  -7.682  41.428  1.00  0.00      A   
ATOM   3955  C   LEU   263      22.984  -3.270  42.117  1.00  0.00      A   
ATOM   3956  O   LEU   263      22.102  -2.379  42.286  1.00  0.00      A   
ATOM   3957  N   SER   264      24.042  -3.094  41.213  1.00  0.00      A   
ATOM   3958  HN  SER   264      24.538  -3.959  41.184  1.00  0.00      A   
ATOM   3959  CA  SER   264      24.280  -2.053  40.252  1.00  0.00      A   
ATOM   3960  HA  SER   264      23.410  -1.443  40.053  1.00  0.00      A   
ATOM   3961  CB  SER   264      25.369  -1.173  40.753  1.00  0.00      A   
ATOM   3962  HB1 SER   264      26.294  -1.610  41.187  1.00  0.00      A   
ATOM   3963  HB2 SER   264      24.894  -0.612  41.586  1.00  0.00      A   
ATOM   3964  OG  SER   264      25.779  -0.105  39.906  1.00  0.00      A   
ATOM   3965  HG1 SER   264      26.367  -0.527  39.274  1.00  0.00      A   
ATOM   3966  C   SER   264      24.660  -2.603  38.910  1.00  0.00      A   
ATOM   3967  O   SER   264      25.173  -3.725  38.706  1.00  0.00      A   
ATOM   3968  N   GLY   265      24.436  -1.845  37.826  1.00  0.00      A   
ATOM   3969  HN  GLY   265      24.060  -0.940  38.012  1.00  0.00      A   
ATOM   3970  CA  GLY   265      24.790  -2.237  36.477  1.00  0.00      A   
ATOM   3971  HA1 GLY   265      25.350  -3.160  36.480  1.00  0.00      A   
ATOM   3972  HA2 GLY   265      25.269  -1.498  35.851  1.00  0.00      A   
ATOM   3973  C   GLY   265      23.505  -2.553  35.798  1.00  0.00      A   
ATOM   3974  O   GLY   265      22.561  -3.120  36.348  1.00  0.00      A   
ATOM   3975  N   GLN   266      23.419  -2.304  34.463  1.00  0.00      A   
ATOM   3976  HN  GLN   266      24.223  -2.047  33.933  1.00  0.00      A   
ATOM   3977  CA  GLN   266      22.261  -2.393  33.621  1.00  0.00      A   
ATOM   3978  HA  GLN   266      21.366  -2.018  34.097  1.00  0.00      A   
ATOM   3979  CB  GLN   266      22.512  -1.640  32.274  1.00  0.00      A   
ATOM   3980  HB1 GLN   266      21.672  -1.659  31.546  1.00  0.00      A   
ATOM   3981  HB2 GLN   266      23.384  -2.187  31.857  1.00  0.00      A   
ATOM   3982  CG  GLN   266      22.988  -0.155  32.556  1.00  0.00      A   
ATOM   3983  HG1 GLN   266      23.071   0.407  31.601  1.00  0.00      A   
ATOM   3984  HG2 GLN   266      24.027  -0.278  32.929  1.00  0.00      A   
ATOM   3985  CD  GLN   266      22.162   0.552  33.585  1.00  0.00      A   
ATOM   3986  OE1 GLN   266      22.554   1.047  34.673  1.00  0.00      A   
ATOM   3987  NE2 GLN   266      20.836   0.784  33.152  1.00  0.00      A   
ATOM   3988 HE21 GLN   266      20.235   1.134  33.870  1.00  0.00      A   
ATOM   3989 HE22 GLN   266      20.568   0.608  32.205  1.00  0.00      A   
ATOM   3990  C   GLN   266      21.940  -3.806  33.256  1.00  0.00      A   
ATOM   3991  O   GLN   266      20.792  -4.138  32.920  1.00  0.00      A   
ATOM   3992  N   HSE   267      23.012  -4.669  33.295  1.00  0.00      A   
ATOM   3993  HN  HSE   267      23.971  -4.475  33.486  1.00  0.00      A   
ATOM   3994  CA  HSE   267      22.864  -6.085  33.019  1.00  0.00      A   
ATOM   3995  HA  HSE   267      22.100  -6.268  32.278  1.00  0.00      A   
ATOM   3996  CB  HSE   267      24.212  -6.771  32.638  1.00  0.00      A   
ATOM   3997  HB1 HSE   267      24.351  -6.234  31.675  1.00  0.00      A   
ATOM   3998  HB2 HSE   267      24.095  -7.824  32.304  1.00  0.00      A   
ATOM   3999  ND1 HSE   267      25.708  -5.488  34.178  1.00  0.00      A   
ATOM   4000  CG  HSE   267      25.298  -6.712  33.674  1.00  0.00      A   
ATOM   4001  CE1 HSE   267      26.822  -5.822  34.838  1.00  0.00      A   
ATOM   4002  HE1 HSE   267      27.487  -5.040  35.205  1.00  0.00      A   
ATOM   4003  NE2 HSE   267      27.179  -7.124  34.707  1.00  0.00      A   
ATOM   4004  HE2 HSE   267      28.065  -7.525  34.938  1.00  0.00      A   
ATOM   4005  CD2 HSE   267      26.174  -7.680  33.991  1.00  0.00      A   
ATOM   4006  HD2 HSE   267      25.996  -8.639  33.521  1.00  0.00      A   
ATOM   4007  C   HSE   267      22.368  -6.732  34.230  1.00  0.00      A   
ATOM   4008  O   HSE   267      21.587  -7.681  34.128  1.00  0.00      A   
ATOM   4009  N   ASN   268      22.588  -6.177  35.442  1.00  0.00      A   
ATOM   4010  HN  ASN   268      23.231  -5.417  35.488  1.00  0.00      A   
ATOM   4011  CA  ASN   268      22.074  -6.827  36.612  1.00  0.00      A   
ATOM   4012  HA  ASN   268      21.982  -7.903  36.596  1.00  0.00      A   
ATOM   4013  CB  ASN   268      22.909  -6.323  37.740  1.00  0.00      A   
ATOM   4014  HB1 ASN   268      22.439  -6.514  38.729  1.00  0.00      A   
ATOM   4015  HB2 ASN   268      23.149  -5.239  37.732  1.00  0.00      A   
ATOM   4016  CG  ASN   268      24.167  -7.161  37.692  1.00  0.00      A   
ATOM   4017  OD1 ASN   268      24.228  -8.311  37.240  1.00  0.00      A   
ATOM   4018  ND2 ASN   268      25.340  -6.549  38.077  1.00  0.00      A   
ATOM   4019 HD21 ASN   268      26.222  -6.979  37.883  1.00  0.00      A   
ATOM   4020 HD22 ASN   268      25.348  -5.629  38.469  1.00  0.00      A   
ATOM   4021  C   ASN   268      20.634  -6.315  36.929  1.00  0.00      A   
ATOM   4022  O   ASN   268      19.769  -7.071  37.324  1.00  0.00      A   
ATOM   4023  N   TYR   269      20.347  -5.043  36.531  1.00  0.00      A   
ATOM   4024  HN  TYR   269      21.065  -4.442  36.189  1.00  0.00      A   
ATOM   4025  CA  TYR   269      19.018  -4.510  36.287  1.00  0.00      A   
ATOM   4026  HA  TYR   269      18.620  -4.623  37.284  1.00  0.00      A   
ATOM   4027  CB  TYR   269      19.036  -2.992  36.009  1.00  0.00      A   
ATOM   4028  HB1 TYR   269      18.018  -2.576  35.849  1.00  0.00      A   
ATOM   4029  HB2 TYR   269      19.523  -2.827  35.025  1.00  0.00      A   
ATOM   4030  CG  TYR   269      19.666  -2.105  37.103  1.00  0.00      A   
ATOM   4031  CD1 TYR   269      19.717  -2.458  38.486  1.00  0.00      A   
ATOM   4032  HD1 TYR   269      19.456  -3.468  38.766  1.00  0.00      A   
ATOM   4033  CE1 TYR   269      20.284  -1.593  39.378  1.00  0.00      A   
ATOM   4034  HE1 TYR   269      20.314  -1.924  40.406  1.00  0.00      A   
ATOM   4035  CZ  TYR   269      20.823  -0.318  38.994  1.00  0.00      A   
ATOM   4036  OH  TYR   269      21.421   0.506  39.903  1.00  0.00      A   
ATOM   4037  HH  TYR   269      21.614   1.331  39.451  1.00  0.00      A   
ATOM   4038  CD2 TYR   269      20.121  -0.829  36.749  1.00  0.00      A   
ATOM   4039  HD2 TYR   269      20.053  -0.462  35.735  1.00  0.00      A   
ATOM   4040  CE2 TYR   269      20.695   0.080  37.678  1.00  0.00      A   
ATOM   4041  HE2 TYR   269      20.926   1.075  37.329  1.00  0.00      A   
ATOM   4042  C   TYR   269      18.180  -5.305  35.292  1.00  0.00      A   
ATOM   4043  O   TYR   269      17.037  -5.560  35.621  1.00  0.00      A   
ATOM   4044  N   THR   270      18.662  -5.813  34.131  1.00  0.00      A   
ATOM   4045  HN  THR   270      19.627  -5.575  34.061  1.00  0.00      A   
ATOM   4046  CA  THR   270      18.010  -6.766  33.175  1.00  0.00      A   
ATOM   4047  HA  THR   270      17.111  -6.337  32.758  1.00  0.00      A   
ATOM   4048  CB  THR   270      18.833  -6.952  31.867  1.00  0.00      A   
ATOM   4049  HB  THR   270      19.718  -7.515  32.233  1.00  0.00      A   
ATOM   4050  OG1 THR   270      19.258  -5.762  31.311  1.00  0.00      A   
ATOM   4051  HG1 THR   270      19.442  -5.159  32.035  1.00  0.00      A   
ATOM   4052  CG2 THR   270      18.126  -7.732  30.787  1.00  0.00      A   
ATOM   4053 HG21 THR   270      18.752  -8.051  29.927  1.00  0.00      A   
ATOM   4054 HG22 THR   270      17.282  -7.121  30.403  1.00  0.00      A   
ATOM   4055 HG23 THR   270      17.713  -8.684  31.186  1.00  0.00      A   
ATOM   4056  C   THR   270      17.695  -8.054  33.823  1.00  0.00      A   
ATOM   4057  O   THR   270      16.605  -8.672  33.754  1.00  0.00      A   
ATOM   4058  N   ASN   271      18.663  -8.692  34.572  1.00  0.00      A   
ATOM   4059  HN  ASN   271      19.554  -8.266  34.710  1.00  0.00      A   
ATOM   4060  CA  ASN   271      18.332  -9.956  35.262  1.00  0.00      A   
ATOM   4061  HA  ASN   271      17.872 -10.655  34.580  1.00  0.00      A   
ATOM   4062  CB  ASN   271      19.550 -10.621  35.898  1.00  0.00      A   
ATOM   4063  HB1 ASN   271      19.344 -11.509  36.534  1.00  0.00      A   
ATOM   4064  HB2 ASN   271      19.963  -9.851  36.584  1.00  0.00      A   
ATOM   4065  CG  ASN   271      20.477 -11.180  34.880  1.00  0.00      A   
ATOM   4066  OD1 ASN   271      20.182 -11.297  33.657  1.00  0.00      A   
ATOM   4067  ND2 ASN   271      21.702 -11.555  35.189  1.00  0.00      A   
ATOM   4068 HD21 ASN   271      22.342 -11.754  34.448  1.00  0.00      A   
ATOM   4069 HD22 ASN   271      21.993 -11.405  36.134  1.00  0.00      A   
ATOM   4070  C   ASN   271      17.257  -9.866  36.370  1.00  0.00      A   
ATOM   4071  O   ASN   271      16.355 -10.715  36.476  1.00  0.00      A   
ATOM   4072  N   ALA   272      17.230  -8.695  37.088  1.00  0.00      A   
ATOM   4073  HN  ALA   272      17.873  -7.948  36.935  1.00  0.00      A   
ATOM   4074  CA  ALA   272      16.160  -8.364  38.028  1.00  0.00      A   
ATOM   4075  HA  ALA   272      16.152  -9.198  38.715  1.00  0.00      A   
ATOM   4076  CB  ALA   272      16.524  -6.810  38.589  1.00  0.00      A   
ATOM   4077  HB1 ALA   272      15.861  -6.345  39.349  1.00  0.00      A   
ATOM   4078  HB2 ALA   272      16.406  -6.077  37.763  1.00  0.00      A   
ATOM   4079  HB3 ALA   272      17.616  -6.796  38.794  1.00  0.00      A   
ATOM   4080  C   ALA   272      14.765  -8.217  37.405  1.00  0.00      A   
ATOM   4081  O   ALA   272      13.770  -8.693  37.940  1.00  0.00      A   
ATOM   4082  N   LEU   273      14.574  -7.516  36.177  1.00  0.00      A   
ATOM   4083  HN  LEU   273      15.382  -7.114  35.754  1.00  0.00      A   
ATOM   4084  CA  LEU   273      13.355  -7.567  35.400  1.00  0.00      A   
ATOM   4085  HA  LEU   273      12.489  -7.265  35.970  1.00  0.00      A   
ATOM   4086  CB  LEU   273      13.527  -6.640  34.137  1.00  0.00      A   
ATOM   4087  HB1 LEU   273      12.508  -6.700  33.697  1.00  0.00      A   
ATOM   4088  HB2 LEU   273      14.259  -7.069  33.420  1.00  0.00      A   
ATOM   4089  CG  LEU   273      13.880  -5.161  34.448  1.00  0.00      A   
ATOM   4090  HG  LEU   273      14.866  -5.164  34.960  1.00  0.00      A   
ATOM   4091  CD1 LEU   273      14.010  -4.468  33.087  1.00  0.00      A   
ATOM   4092 HD11 LEU   273      14.723  -4.841  32.321  1.00  0.00      A   
ATOM   4093 HD12 LEU   273      14.351  -3.414  33.166  1.00  0.00      A   
ATOM   4094 HD13 LEU   273      12.986  -4.509  32.656  1.00  0.00      A   
ATOM   4095  CD2 LEU   273      12.926  -4.341  35.199  1.00  0.00      A   
ATOM   4096 HD21 LEU   273      12.627  -4.702  36.206  1.00  0.00      A   
ATOM   4097 HD22 LEU   273      11.961  -4.397  34.652  1.00  0.00      A   
ATOM   4098 HD23 LEU   273      13.304  -3.307  35.351  1.00  0.00      A   
ATOM   4099  C   LEU   273      12.922  -8.965  34.881  1.00  0.00      A   
ATOM   4100  O   LEU   273      11.760  -9.254  34.990  1.00  0.00      A   
ATOM   4101  N   ALA   274      13.823  -9.807  34.358  1.00  0.00      A   
ATOM   4102  HN  ALA   274      14.758  -9.466  34.408  1.00  0.00      A   
ATOM   4103  CA  ALA   274      13.615 -11.106  33.832  1.00  0.00      A   
ATOM   4104  HA  ALA   274      12.950 -10.959  32.994  1.00  0.00      A   
ATOM   4105  CB  ALA   274      14.876 -11.703  33.303  1.00  0.00      A   
ATOM   4106  HB1 ALA   274      15.263 -11.075  32.472  1.00  0.00      A   
ATOM   4107  HB2 ALA   274      14.894 -12.766  32.982  1.00  0.00      A   
ATOM   4108  HB3 ALA   274      15.597 -11.664  34.147  1.00  0.00      A   
ATOM   4109  C   ALA   274      13.113 -11.979  34.883  1.00  0.00      A   
ATOM   4110  O   ALA   274      12.110 -12.634  34.694  1.00  0.00      A   
ATOM   4111  N   ALA   275      13.708 -12.000  36.148  1.00  0.00      A   
ATOM   4112  HN  ALA   275      14.572 -11.523  36.292  1.00  0.00      A   
ATOM   4113  CA  ALA   275      13.116 -12.685  37.261  1.00  0.00      A   
ATOM   4114  HA  ALA   275      12.853 -13.703  37.014  1.00  0.00      A   
ATOM   4115  CB  ALA   275      14.147 -12.564  38.441  1.00  0.00      A   
ATOM   4116  HB1 ALA   275      14.039 -11.589  38.962  1.00  0.00      A   
ATOM   4117  HB2 ALA   275      15.153 -12.798  38.032  1.00  0.00      A   
ATOM   4118  HB3 ALA   275      13.884 -13.276  39.253  1.00  0.00      A   
ATOM   4119  C   ALA   275      11.858 -12.213  37.744  1.00  0.00      A   
ATOM   4120  O   ALA   275      11.015 -12.937  38.139  1.00  0.00      A   
ATOM   4121  N   LEU   276      11.568 -10.963  37.789  1.00  0.00      A   
ATOM   4122  HN  LEU   276      12.254 -10.287  37.529  1.00  0.00      A   
ATOM   4123  CA  LEU   276      10.295 -10.403  38.260  1.00  0.00      A   
ATOM   4124  HA  LEU   276      10.056 -10.916  39.180  1.00  0.00      A   
ATOM   4125  CB  LEU   276      10.439  -8.882  38.478  1.00  0.00      A   
ATOM   4126  HB1 LEU   276      10.790  -8.437  37.522  1.00  0.00      A   
ATOM   4127  HB2 LEU   276      11.285  -8.699  39.174  1.00  0.00      A   
ATOM   4128  CG  LEU   276       9.191  -8.052  38.862  1.00  0.00      A   
ATOM   4129  HG  LEU   276       8.437  -8.028  38.045  1.00  0.00      A   
ATOM   4130  CD1 LEU   276       8.384  -8.626  40.126  1.00  0.00      A   
ATOM   4131 HD11 LEU   276       7.593  -7.866  40.303  1.00  0.00      A   
ATOM   4132 HD12 LEU   276       9.128  -8.521  40.945  1.00  0.00      A   
ATOM   4133 HD13 LEU   276       7.939  -9.640  40.040  1.00  0.00      A   
ATOM   4134  CD2 LEU   276       9.687  -6.593  39.121  1.00  0.00      A   
ATOM   4135 HD21 LEU   276      10.367  -6.081  38.408  1.00  0.00      A   
ATOM   4136 HD22 LEU   276      10.194  -6.639  40.108  1.00  0.00      A   
ATOM   4137 HD23 LEU   276       8.825  -5.894  39.165  1.00  0.00      A   
ATOM   4138  C   LEU   276       9.249 -10.777  37.258  1.00  0.00      A   
ATOM   4139  O   LEU   276       8.163 -11.193  37.593  1.00  0.00      A   
ATOM   4140  N   ALA   277       9.570 -10.712  35.978  1.00  0.00      A   
ATOM   4141  HN  ALA   277      10.364 -10.196  35.663  1.00  0.00      A   
ATOM   4142  CA  ALA   277       8.719 -11.045  34.821  1.00  0.00      A   
ATOM   4143  HA  ALA   277       7.776 -10.519  34.815  1.00  0.00      A   
ATOM   4144  CB  ALA   277       9.383 -10.676  33.583  1.00  0.00      A   
ATOM   4145  HB1 ALA   277      10.416 -11.081  33.525  1.00  0.00      A   
ATOM   4146  HB2 ALA   277       9.563  -9.584  33.488  1.00  0.00      A   
ATOM   4147  HB3 ALA   277       8.692 -10.981  32.768  1.00  0.00      A   
ATOM   4148  C   ALA   277       8.368 -12.579  34.882  1.00  0.00      A   
ATOM   4149  O   ALA   277       7.264 -12.972  34.639  1.00  0.00      A   
ATOM   4150  N   LEU   278       9.378 -13.439  35.248  1.00  0.00      A   
ATOM   4151  HN  LEU   278      10.304 -13.070  35.279  1.00  0.00      A   
ATOM   4152  CA  LEU   278       9.198 -14.853  35.499  1.00  0.00      A   
ATOM   4153  HA  LEU   278       8.608 -15.349  34.742  1.00  0.00      A   
ATOM   4154  CB  LEU   278      10.563 -15.588  35.607  1.00  0.00      A   
ATOM   4155  HB1 LEU   278      10.418 -16.581  36.084  1.00  0.00      A   
ATOM   4156  HB2 LEU   278      11.230 -14.964  36.240  1.00  0.00      A   
ATOM   4157  CG  LEU   278      11.208 -15.887  34.280  1.00  0.00      A   
ATOM   4158  HG  LEU   278      11.217 -14.944  33.693  1.00  0.00      A   
ATOM   4159  CD1 LEU   278      12.700 -16.246  34.570  1.00  0.00      A   
ATOM   4160 HD11 LEU   278      13.265 -16.346  33.619  1.00  0.00      A   
ATOM   4161 HD12 LEU   278      12.745 -17.191  35.152  1.00  0.00      A   
ATOM   4162 HD13 LEU   278      13.183 -15.472  35.203  1.00  0.00      A   
ATOM   4163  CD2 LEU   278      10.643 -17.057  33.528  1.00  0.00      A   
ATOM   4164 HD21 LEU   278      11.094 -17.323  32.548  1.00  0.00      A   
ATOM   4165 HD22 LEU   278       9.588 -16.840  33.257  1.00  0.00      A   
ATOM   4166 HD23 LEU   278      10.700 -17.954  34.181  1.00  0.00      A   
ATOM   4167  C   LEU   278       8.385 -15.148  36.753  1.00  0.00      A   
ATOM   4168  O   LEU   278       7.495 -16.022  36.754  1.00  0.00      A   
ATOM   4169  N   ALA   279       8.634 -14.393  37.791  1.00  0.00      A   
ATOM   4170  HN  ALA   279       9.352 -13.702  37.819  1.00  0.00      A   
ATOM   4171  CA  ALA   279       7.866 -14.515  38.992  1.00  0.00      A   
ATOM   4172  HA  ALA   279       8.075 -15.513  39.349  1.00  0.00      A   
ATOM   4173  CB  ALA   279       8.471 -13.705  40.081  1.00  0.00      A   
ATOM   4174  HB1 ALA   279       9.454 -14.107  40.409  1.00  0.00      A   
ATOM   4175  HB2 ALA   279       7.722 -13.628  40.897  1.00  0.00      A   
ATOM   4176  HB3 ALA   279       8.540 -12.626  39.823  1.00  0.00      A   
ATOM   4177  C   ALA   279       6.369 -14.286  38.903  1.00  0.00      A   
ATOM   4178  O   ALA   279       5.546 -15.122  39.413  1.00  0.00      A   
ATOM   4179  N   ASP   280       5.889 -13.156  38.233  1.00  0.00      A   
ATOM   4180  HN  ASP   280       6.530 -12.436  37.981  1.00  0.00      A   
ATOM   4181  CA  ASP   280       4.519 -12.969  37.844  1.00  0.00      A   
ATOM   4182  HA  ASP   280       3.994 -13.139  38.772  1.00  0.00      A   
ATOM   4183  CB  ASP   280       4.240 -11.536  37.206  1.00  0.00      A   
ATOM   4184  HB1 ASP   280       3.172 -11.490  36.904  1.00  0.00      A   
ATOM   4185  HB2 ASP   280       4.800 -11.345  36.265  1.00  0.00      A   
ATOM   4186  CG  ASP   280       4.489 -10.335  38.058  1.00  0.00      A   
ATOM   4187  OD1 ASP   280       4.265  -9.245  37.498  1.00  0.00      A   
ATOM   4188  OD2 ASP   280       4.895 -10.381  39.259  1.00  0.00      A   
ATOM   4189  C   ASP   280       3.988 -13.986  36.881  1.00  0.00      A   
ATOM   4190  O   ASP   280       2.800 -14.441  37.035  1.00  0.00      A   
ATOM   4191  N   ALA   281       4.823 -14.433  35.846  1.00  0.00      A   
ATOM   4192  HN  ALA   281       5.738 -14.043  35.776  1.00  0.00      A   
ATOM   4193  CA  ALA   281       4.356 -15.370  34.850  1.00  0.00      A   
ATOM   4194  HA  ALA   281       3.417 -15.008  34.459  1.00  0.00      A   
ATOM   4195  CB  ALA   281       5.434 -15.515  33.776  1.00  0.00      A   
ATOM   4196  HB1 ALA   281       6.408 -15.665  34.289  1.00  0.00      A   
ATOM   4197  HB2 ALA   281       5.412 -14.523  33.278  1.00  0.00      A   
ATOM   4198  HB3 ALA   281       5.240 -16.381  33.107  1.00  0.00      A   
ATOM   4199  C   ALA   281       4.141 -16.738  35.364  1.00  0.00      A   
ATOM   4200  O   ALA   281       3.244 -17.384  34.882  1.00  0.00      A   
ATOM   4201  N   ALA   282       4.852 -17.061  36.461  1.00  0.00      A   
ATOM   4202  HN  ALA   282       5.569 -16.483  36.843  1.00  0.00      A   
ATOM   4203  CA  ALA   282       4.599 -18.206  37.302  1.00  0.00      A   
ATOM   4204  HA  ALA   282       4.169 -19.012  36.727  1.00  0.00      A   
ATOM   4205  CB  ALA   282       6.039 -18.647  37.791  1.00  0.00      A   
ATOM   4206  HB1 ALA   282       6.789 -18.770  36.980  1.00  0.00      A   
ATOM   4207  HB2 ALA   282       5.892 -19.563  38.401  1.00  0.00      A   
ATOM   4208  HB3 ALA   282       6.575 -17.919  38.437  1.00  0.00      A   
ATOM   4209  C   ALA   282       3.695 -18.068  38.548  1.00  0.00      A   
ATOM   4210  O   ALA   282       3.601 -19.007  39.317  1.00  0.00      A   
ATOM   4211  N   GLY   283       3.001 -16.881  38.702  1.00  0.00      A   
ATOM   4212  HN  GLY   283       3.226 -16.168  38.042  1.00  0.00      A   
ATOM   4213  CA  GLY   283       1.859 -16.629  39.640  1.00  0.00      A   
ATOM   4214  HA1 GLY   283       1.489 -17.637  39.755  1.00  0.00      A   
ATOM   4215  HA2 GLY   283       1.134 -15.947  39.221  1.00  0.00      A   
ATOM   4216  C   GLY   283       2.371 -16.249  41.012  1.00  0.00      A   
ATOM   4217  O   GLY   283       1.496 -16.330  41.932  1.00  0.00      A   
ATOM   4218  N   LEU   284       3.711 -15.889  41.204  1.00  0.00      A   
ATOM   4219  HN  LEU   284       4.410 -15.759  40.504  1.00  0.00      A   
ATOM   4220  CA  LEU   284       4.068 -15.482  42.522  1.00  0.00      A   
ATOM   4221  HA  LEU   284       3.644 -16.210  43.197  1.00  0.00      A   
ATOM   4222  CB  LEU   284       5.644 -15.471  42.629  1.00  0.00      A   
ATOM   4223  HB1 LEU   284       5.969 -15.053  43.605  1.00  0.00      A   
ATOM   4224  HB2 LEU   284       6.029 -14.760  41.866  1.00  0.00      A   
ATOM   4225  CG  LEU   284       6.314 -16.865  42.593  1.00  0.00      A   
ATOM   4226  HG  LEU   284       6.142 -17.396  41.632  1.00  0.00      A   
ATOM   4227  CD1 LEU   284       7.830 -16.741  42.720  1.00  0.00      A   
ATOM   4228 HD11 LEU   284       8.509 -17.592  42.502  1.00  0.00      A   
ATOM   4229 HD12 LEU   284       8.014 -16.362  43.748  1.00  0.00      A   
ATOM   4230 HD13 LEU   284       8.241 -15.957  42.049  1.00  0.00      A   
ATOM   4231  CD2 LEU   284       5.824 -17.766  43.719  1.00  0.00      A   
ATOM   4232 HD21 LEU   284       6.188 -17.243  44.629  1.00  0.00      A   
ATOM   4233 HD22 LEU   284       6.322 -18.754  43.811  1.00  0.00      A   
ATOM   4234 HD23 LEU   284       4.717 -17.735  43.804  1.00  0.00      A   
ATOM   4235  C   LEU   284       3.584 -14.010  42.853  1.00  0.00      A   
ATOM   4236  O   LEU   284       3.807 -13.125  41.969  1.00  0.00      A   
ATOM   4237  N   PRO   285       3.015 -13.797  44.074  1.00  0.00      A   
ATOM   4238  CD  PRO   285       2.457 -14.845  44.933  1.00  0.00      A   
ATOM   4239  HD1 PRO   285       3.346 -15.363  45.351  1.00  0.00      A   
ATOM   4240  HD2 PRO   285       1.745 -15.573  44.489  1.00  0.00      A   
ATOM   4241  CA  PRO   285       2.885 -12.547  44.682  1.00  0.00      A   
ATOM   4242  HA  PRO   285       2.045 -12.104  44.167  1.00  0.00      A   
ATOM   4243  CB  PRO   285       2.593 -12.792  46.145  1.00  0.00      A   
ATOM   4244  HB1 PRO   285       1.945 -11.984  46.549  1.00  0.00      A   
ATOM   4245  HB2 PRO   285       3.526 -13.029  46.700  1.00  0.00      A   
ATOM   4246  CG  PRO   285       1.754 -14.107  46.071  1.00  0.00      A   
ATOM   4247  HG1 PRO   285       1.655 -14.810  46.925  1.00  0.00      A   
ATOM   4248  HG2 PRO   285       0.691 -13.856  45.872  1.00  0.00      A   
ATOM   4249  C   PRO   285       4.000 -11.575  44.632  1.00  0.00      A   
ATOM   4250  O   PRO   285       5.163 -11.926  44.832  1.00  0.00      A   
ATOM   4251  N   ARG   286       3.663 -10.366  44.285  1.00  0.00      A   
ATOM   4252  HN  ARG   286       2.767 -10.108  43.933  1.00  0.00      A   
ATOM   4253  CA  ARG   286       4.581  -9.255  44.438  1.00  0.00      A   
ATOM   4254  HA  ARG   286       5.476  -9.455  43.866  1.00  0.00      A   
ATOM   4255  CB  ARG   286       3.995  -8.003  43.869  1.00  0.00      A   
ATOM   4256  HB1 ARG   286       4.708  -7.180  44.091  1.00  0.00      A   
ATOM   4257  HB2 ARG   286       3.055  -7.722  44.389  1.00  0.00      A   
ATOM   4258  CG  ARG   286       3.849  -7.785  42.345  1.00  0.00      A   
ATOM   4259  HG1 ARG   286       3.166  -6.956  42.064  1.00  0.00      A   
ATOM   4260  HG2 ARG   286       3.466  -8.680  41.809  1.00  0.00      A   
ATOM   4261  CD  ARG   286       5.132  -7.413  41.597  1.00  0.00      A   
ATOM   4262  HD1 ARG   286       5.933  -8.153  41.806  1.00  0.00      A   
ATOM   4263  HD2 ARG   286       5.612  -6.501  42.012  1.00  0.00      A   
ATOM   4264  NE  ARG   286       4.777  -7.501  40.117  1.00  0.00      A   
ATOM   4265  HE  ARG   286       4.897  -8.355  39.611  1.00  0.00      A   
ATOM   4266  CZ  ARG   286       4.010  -6.565  39.555  1.00  0.00      A   
ATOM   4267  NH1 ARG   286       3.870  -5.364  40.076  1.00  0.00      A   
ATOM   4268 HH11 ARG   286       4.237  -5.345  41.005  1.00  0.00      A   
ATOM   4269 HH12 ARG   286       3.401  -4.674  39.524  1.00  0.00      A   
ATOM   4270  NH2 ARG   286       3.315  -6.888  38.462  1.00  0.00      A   
ATOM   4271 HH21 ARG   286       2.793  -6.169  38.003  1.00  0.00      A   
ATOM   4272 HH22 ARG   286       3.635  -7.695  37.966  1.00  0.00      A   
ATOM   4273  C   ARG   286       5.105  -8.963  45.793  1.00  0.00      A   
ATOM   4274  O   ARG   286       6.273  -8.658  45.957  1.00  0.00      A   
ATOM   4275  N   ALA   287       4.422  -9.041  46.961  1.00  0.00      A   
ATOM   4276  HN  ALA   287       3.453  -9.266  47.024  1.00  0.00      A   
ATOM   4277  CA  ALA   287       4.928  -8.620  48.256  1.00  0.00      A   
ATOM   4278  HA  ALA   287       5.170  -7.570  48.192  1.00  0.00      A   
ATOM   4279  CB  ALA   287       3.801  -8.888  49.212  1.00  0.00      A   
ATOM   4280  HB1 ALA   287       4.106  -8.586  50.237  1.00  0.00      A   
ATOM   4281  HB2 ALA   287       3.365  -9.908  49.271  1.00  0.00      A   
ATOM   4282  HB3 ALA   287       3.014  -8.227  48.790  1.00  0.00      A   
ATOM   4283  C   ALA   287       6.186  -9.281  48.741  1.00  0.00      A   
ATOM   4284  O   ALA   287       7.119  -8.686  49.261  1.00  0.00      A   
ATOM   4285  N   SER   288       6.191 -10.655  48.694  1.00  0.00      A   
ATOM   4286  HN  SER   288       5.404 -11.077  48.250  1.00  0.00      A   
ATOM   4287  CA  SER   288       7.293 -11.509  48.974  1.00  0.00      A   
ATOM   4288  HA  SER   288       7.815 -11.185  49.863  1.00  0.00      A   
ATOM   4289  CB  SER   288       6.766 -12.945  49.148  1.00  0.00      A   
ATOM   4290  HB1 SER   288       6.386 -13.052  50.187  1.00  0.00      A   
ATOM   4291  HB2 SER   288       7.631 -13.622  48.982  1.00  0.00      A   
ATOM   4292  OG  SER   288       5.886 -13.256  48.083  1.00  0.00      A   
ATOM   4293  HG1 SER   288       6.419 -13.785  47.485  1.00  0.00      A   
ATOM   4294  C   SER   288       8.365 -11.463  47.811  1.00  0.00      A   
ATOM   4295  O   SER   288       9.560 -11.413  48.125  1.00  0.00      A   
ATOM   4296  N   SER   289       7.914 -11.343  46.541  1.00  0.00      A   
ATOM   4297  HN  SER   289       6.943 -11.397  46.324  1.00  0.00      A   
ATOM   4298  CA  SER   289       8.839 -11.289  45.374  1.00  0.00      A   
ATOM   4299  HA  SER   289       9.384 -12.214  45.490  1.00  0.00      A   
ATOM   4300  CB  SER   289       8.160 -11.332  43.949  1.00  0.00      A   
ATOM   4301  HB1 SER   289       8.878 -11.018  43.161  1.00  0.00      A   
ATOM   4302  HB2 SER   289       7.380 -10.562  44.128  1.00  0.00      A   
ATOM   4303  OG  SER   289       7.592 -12.653  43.644  1.00  0.00      A   
ATOM   4304  HG1 SER   289       6.949 -12.546  42.939  1.00  0.00      A   
ATOM   4305  C   SER   289       9.765 -10.028  45.399  1.00  0.00      A   
ATOM   4306  O   SER   289      10.984 -10.151  45.233  1.00  0.00      A   
ATOM   4307  N   LEU   290       9.185  -8.877  45.805  1.00  0.00      A   
ATOM   4308  HN  LEU   290       8.224  -8.841  46.068  1.00  0.00      A   
ATOM   4309  CA  LEU   290       9.922  -7.637  45.994  1.00  0.00      A   
ATOM   4310  HA  LEU   290      10.714  -7.538  45.267  1.00  0.00      A   
ATOM   4311  CB  LEU   290       9.025  -6.392  45.900  1.00  0.00      A   
ATOM   4312  HB1 LEU   290       9.559  -5.419  45.945  1.00  0.00      A   
ATOM   4313  HB2 LEU   290       8.339  -6.386  46.774  1.00  0.00      A   
ATOM   4314  CG  LEU   290       8.072  -6.194  44.682  1.00  0.00      A   
ATOM   4315  HG  LEU   290       7.483  -7.131  44.582  1.00  0.00      A   
ATOM   4316  CD1 LEU   290       7.211  -4.949  44.830  1.00  0.00      A   
ATOM   4317 HD11 LEU   290       6.413  -4.970  44.058  1.00  0.00      A   
ATOM   4318 HD12 LEU   290       7.861  -4.058  44.688  1.00  0.00      A   
ATOM   4319 HD13 LEU   290       6.705  -4.986  45.819  1.00  0.00      A   
ATOM   4320  CD2 LEU   290       8.952  -6.029  43.441  1.00  0.00      A   
ATOM   4321 HD21 LEU   290       9.739  -6.805  43.324  1.00  0.00      A   
ATOM   4322 HD22 LEU   290       9.480  -5.063  43.586  1.00  0.00      A   
ATOM   4323 HD23 LEU   290       8.288  -5.905  42.559  1.00  0.00      A   
ATOM   4324  C   LEU   290      10.846  -7.605  47.235  1.00  0.00      A   
ATOM   4325  O   LEU   290      11.939  -7.041  47.195  1.00  0.00      A   
ATOM   4326  N   LYS   291      10.398  -8.313  48.328  1.00  0.00      A   
ATOM   4327  HN  LYS   291       9.547  -8.830  48.277  1.00  0.00      A   
ATOM   4328  CA  LYS   291      11.185  -8.579  49.572  1.00  0.00      A   
ATOM   4329  HA  LYS   291      11.425  -7.626  50.020  1.00  0.00      A   
ATOM   4330  CB  LYS   291      10.312  -9.298  50.704  1.00  0.00      A   
ATOM   4331  HB1 LYS   291       9.972 -10.223  50.190  1.00  0.00      A   
ATOM   4332  HB2 LYS   291       9.427  -8.664  50.926  1.00  0.00      A   
ATOM   4333  CG  LYS   291      11.105  -9.699  51.909  1.00  0.00      A   
ATOM   4334  HG1 LYS   291      11.872 -10.476  51.704  1.00  0.00      A   
ATOM   4335  HG2 LYS   291      10.303 -10.220  52.476  1.00  0.00      A   
ATOM   4336  CD  LYS   291      11.513  -8.570  52.861  1.00  0.00      A   
ATOM   4337  HD1 LYS   291      10.589  -7.983  53.052  1.00  0.00      A   
ATOM   4338  HD2 LYS   291      12.241  -7.847  52.435  1.00  0.00      A   
ATOM   4339  CE  LYS   291      12.009  -9.164  54.175  1.00  0.00      A   
ATOM   4340  HE1 LYS   291      12.851  -9.875  54.036  1.00  0.00      A   
ATOM   4341  HE2 LYS   291      11.168  -9.739  54.618  1.00  0.00      A   
ATOM   4342  NZ  LYS   291      12.432  -8.220  55.235  1.00  0.00      A   
ATOM   4343  HZ1 LYS   291      13.284  -8.458  55.782  1.00  0.00      A   
ATOM   4344  HZ2 LYS   291      11.703  -8.039  55.954  1.00  0.00      A   
ATOM   4345  HZ3 LYS   291      12.786  -7.409  54.687  1.00  0.00      A   
ATOM   4346  C   LYS   291      12.432  -9.258  49.291  1.00  0.00      A   
ATOM   4347  O   LYS   291      13.531  -8.785  49.626  1.00  0.00      A   
ATOM   4348  N   ALA   292      12.459 -10.373  48.618  1.00  0.00      A   
ATOM   4349  HN  ALA   292      11.545 -10.720  48.422  1.00  0.00      A   
ATOM   4350  CA  ALA   292      13.645 -11.089  48.198  1.00  0.00      A   
ATOM   4351  HA  ALA   292      14.137 -11.296  49.137  1.00  0.00      A   
ATOM   4352  CB  ALA   292      13.196 -12.486  47.679  1.00  0.00      A   
ATOM   4353  HB1 ALA   292      14.080 -13.136  47.502  1.00  0.00      A   
ATOM   4354  HB2 ALA   292      12.712 -12.320  46.693  1.00  0.00      A   
ATOM   4355  HB3 ALA   292      12.554 -12.940  48.464  1.00  0.00      A   
ATOM   4356  C   ALA   292      14.542 -10.384  47.186  1.00  0.00      A   
ATOM   4357  O   ALA   292      15.724 -10.485  47.231  1.00  0.00      A   
ATOM   4358  N   LEU   293      13.974  -9.747  46.130  1.00  0.00      A   
ATOM   4359  HN  LEU   293      12.978  -9.755  46.144  1.00  0.00      A   
ATOM   4360  CA  LEU   293      14.721  -8.964  45.122  1.00  0.00      A   
ATOM   4361  HA  LEU   293      15.345  -9.687  44.618  1.00  0.00      A   
ATOM   4362  CB  LEU   293      13.711  -8.341  44.190  1.00  0.00      A   
ATOM   4363  HB1 LEU   293      12.989  -7.741  44.784  1.00  0.00      A   
ATOM   4364  HB2 LEU   293      13.122  -9.190  43.783  1.00  0.00      A   
ATOM   4365  CG  LEU   293      14.276  -7.453  43.010  1.00  0.00      A   
ATOM   4366  HG  LEU   293      14.841  -6.681  43.576  1.00  0.00      A   
ATOM   4367  CD1 LEU   293      15.068  -8.155  41.952  1.00  0.00      A   
ATOM   4368 HD11 LEU   293      16.009  -8.631  42.302  1.00  0.00      A   
ATOM   4369 HD12 LEU   293      15.550  -7.427  41.266  1.00  0.00      A   
ATOM   4370 HD13 LEU   293      14.548  -8.848  41.257  1.00  0.00      A   
ATOM   4371  CD2 LEU   293      13.020  -6.802  42.346  1.00  0.00      A   
ATOM   4372 HD21 LEU   293      13.329  -6.049  41.589  1.00  0.00      A   
ATOM   4373 HD22 LEU   293      12.431  -6.347  43.171  1.00  0.00      A   
ATOM   4374 HD23 LEU   293      12.387  -7.570  41.852  1.00  0.00      A   
ATOM   4375  C   LEU   293      15.568  -7.856  45.787  1.00  0.00      A   
ATOM   4376  O   LEU   293      16.732  -7.717  45.494  1.00  0.00      A   
ATOM   4377  N   THR   294      14.940  -7.079  46.712  1.00  0.00      A   
ATOM   4378  HN  THR   294      13.994  -7.285  46.949  1.00  0.00      A   
ATOM   4379  CA  THR   294      15.613  -5.942  47.391  1.00  0.00      A   
ATOM   4380  HA  THR   294      15.916  -5.264  46.607  1.00  0.00      A   
ATOM   4381  CB  THR   294      14.624  -5.014  48.153  1.00  0.00      A   
ATOM   4382  HB  THR   294      15.191  -4.325  48.814  1.00  0.00      A   
ATOM   4383  OG1 THR   294      13.880  -5.846  48.978  1.00  0.00      A   
ATOM   4384  HG1 THR   294      13.217  -6.221  48.394  1.00  0.00      A   
ATOM   4385  CG2 THR   294      13.645  -4.282  47.221  1.00  0.00      A   
ATOM   4386 HG21 THR   294      13.260  -5.017  46.483  1.00  0.00      A   
ATOM   4387 HG22 THR   294      14.213  -3.489  46.689  1.00  0.00      A   
ATOM   4388 HG23 THR   294      12.899  -3.702  47.805  1.00  0.00      A   
ATOM   4389  C   THR   294      16.757  -6.234  48.413  1.00  0.00      A   
ATOM   4390  O   THR   294      17.718  -5.528  48.742  1.00  0.00      A   
ATOM   4391  N   THR   295      16.654  -7.440  49.022  1.00  0.00      A   
ATOM   4392  HN  THR   295      15.879  -8.037  48.833  1.00  0.00      A   
ATOM   4393  CA  THR   295      17.540  -8.060  49.979  1.00  0.00      A   
ATOM   4394  HA  THR   295      18.201  -7.280  50.325  1.00  0.00      A   
ATOM   4395  CB  THR   295      16.756  -8.651  51.177  1.00  0.00      A   
ATOM   4396  HB  THR   295      17.421  -9.332  51.750  1.00  0.00      A   
ATOM   4397  OG1 THR   295      15.711  -9.492  50.749  1.00  0.00      A   
ATOM   4398  HG1 THR   295      14.953  -8.947  50.525  1.00  0.00      A   
ATOM   4399  CG2 THR   295      16.254  -7.479  52.078  1.00  0.00      A   
ATOM   4400 HG21 THR   295      15.739  -6.703  51.472  1.00  0.00      A   
ATOM   4401 HG22 THR   295      17.109  -6.982  52.585  1.00  0.00      A   
ATOM   4402 HG23 THR   295      15.543  -7.904  52.818  1.00  0.00      A   
ATOM   4403  C   THR   295      18.603  -9.061  49.275  1.00  0.00      A   
ATOM   4404  O   THR   295      19.620  -9.383  49.877  1.00  0.00      A   
ATOM   4405  N   PHE   296      18.397  -9.368  47.946  1.00  0.00      A   
ATOM   4406  HN  PHE   296      17.583  -9.156  47.410  1.00  0.00      A   
ATOM   4407  CA  PHE   296      19.432 -10.055  47.208  1.00  0.00      A   
ATOM   4408  HA  PHE   296      19.861 -10.738  47.927  1.00  0.00      A   
ATOM   4409  CB  PHE   296      18.777 -10.937  46.069  1.00  0.00      A   
ATOM   4410  HB1 PHE   296      18.041 -10.242  45.612  1.00  0.00      A   
ATOM   4411  HB2 PHE   296      18.248 -11.812  46.503  1.00  0.00      A   
ATOM   4412  CG  PHE   296      19.612 -11.448  44.962  1.00  0.00      A   
ATOM   4413  CD1 PHE   296      19.645 -12.815  44.839  1.00  0.00      A   
ATOM   4414  HD1 PHE   296      19.324 -13.473  45.633  1.00  0.00      A   
ATOM   4415  CE1 PHE   296      20.264 -13.417  43.786  1.00  0.00      A   
ATOM   4416  HE1 PHE   296      20.187 -14.490  43.689  1.00  0.00      A   
ATOM   4417  CZ  PHE   296      20.729 -12.615  42.745  1.00  0.00      A   
ATOM   4418  HZ  PHE   296      21.206 -13.123  41.921  1.00  0.00      A   
ATOM   4419  CD2 PHE   296      20.147 -10.601  43.942  1.00  0.00      A   
ATOM   4420  HD2 PHE   296      19.960  -9.539  44.007  1.00  0.00      A   
ATOM   4421  CE2 PHE   296      20.676 -11.183  42.842  1.00  0.00      A   
ATOM   4422  HE2 PHE   296      21.156 -10.624  42.052  1.00  0.00      A   
ATOM   4423  C   PHE   296      20.676  -9.249  46.745  1.00  0.00      A   
ATOM   4424  O   PHE   296      20.594  -8.248  46.091  1.00  0.00      A   
ATOM   4425  N   THR   297      21.856  -9.730  47.204  1.00  0.00      A   
ATOM   4426  HN  THR   297      21.933 -10.474  47.863  1.00  0.00      A   
ATOM   4427  CA  THR   297      23.199  -9.165  46.939  1.00  0.00      A   
ATOM   4428  HA  THR   297      23.150  -8.202  46.452  1.00  0.00      A   
ATOM   4429  CB  THR   297      23.961  -9.240  48.227  1.00  0.00      A   
ATOM   4430  HB  THR   297      25.007  -8.891  48.100  1.00  0.00      A   
ATOM   4431  OG1 THR   297      24.051 -10.552  48.816  1.00  0.00      A   
ATOM   4432  HG1 THR   297      24.637 -10.421  49.565  1.00  0.00      A   
ATOM   4433  CG2 THR   297      23.288  -8.421  49.391  1.00  0.00      A   
ATOM   4434 HG21 THR   297      23.343  -7.358  49.072  1.00  0.00      A   
ATOM   4435 HG22 THR   297      23.884  -8.511  50.324  1.00  0.00      A   
ATOM   4436 HG23 THR   297      22.205  -8.639  49.515  1.00  0.00      A   
ATOM   4437  C   THR   297      23.997  -9.896  45.930  1.00  0.00      A   
ATOM   4438  O   THR   297      25.045  -9.408  45.489  1.00  0.00      A   
ATOM   4439  N   GLY   298      23.464 -11.004  45.351  1.00  0.00      A   
ATOM   4440  HN  GLY   298      22.577 -11.345  45.653  1.00  0.00      A   
ATOM   4441  CA  GLY   298      23.985 -11.557  44.124  1.00  0.00      A   
ATOM   4442  HA1 GLY   298      24.679 -10.864  43.673  1.00  0.00      A   
ATOM   4443  HA2 GLY   298      23.251 -11.941  43.431  1.00  0.00      A   
ATOM   4444  C   GLY   298      24.803 -12.790  44.484  1.00  0.00      A   
ATOM   4445  O   GLY   298      25.066 -13.191  45.661  1.00  0.00      A   
ATOM   4446  N   LEU   299      25.261 -13.435  43.295  1.00  0.00      A   
ATOM   4447  HN  LEU   299      24.932 -13.178  42.390  1.00  0.00      A   
ATOM   4448  CA  LEU   299      26.084 -14.638  43.360  1.00  0.00      A   
ATOM   4449  HA  LEU   299      25.919 -15.112  44.316  1.00  0.00      A   
ATOM   4450  CB  LEU   299      25.792 -15.763  42.346  1.00  0.00      A   
ATOM   4451  HB1 LEU   299      26.541 -16.547  42.588  1.00  0.00      A   
ATOM   4452  HB2 LEU   299      25.992 -15.420  41.308  1.00  0.00      A   
ATOM   4453  CG  LEU   299      24.361 -16.263  42.355  1.00  0.00      A   
ATOM   4454  HG  LEU   299      23.787 -15.311  42.343  1.00  0.00      A   
ATOM   4455  CD1 LEU   299      24.017 -16.977  41.007  1.00  0.00      A   
ATOM   4456 HD11 LEU   299      24.492 -16.443  40.156  1.00  0.00      A   
ATOM   4457 HD12 LEU   299      22.920 -17.148  40.992  1.00  0.00      A   
ATOM   4458 HD13 LEU   299      24.542 -17.956  41.003  1.00  0.00      A   
ATOM   4459  CD2 LEU   299      24.024 -16.974  43.661  1.00  0.00      A   
ATOM   4460 HD21 LEU   299      23.036 -17.467  43.545  1.00  0.00      A   
ATOM   4461 HD22 LEU   299      24.028 -16.261  44.513  1.00  0.00      A   
ATOM   4462 HD23 LEU   299      24.798 -17.739  43.884  1.00  0.00      A   
ATOM   4463  C   LEU   299      27.596 -14.251  43.209  1.00  0.00      A   
ATOM   4464  O   LEU   299      27.835 -13.438  42.344  1.00  0.00      A   
ATOM   4465  N   PRO   300      28.531 -14.818  43.954  1.00  0.00      A   
ATOM   4466  CD  PRO   300      28.203 -15.326  45.309  1.00  0.00      A   
ATOM   4467  HD1 PRO   300      27.591 -16.251  45.245  1.00  0.00      A   
ATOM   4468  HD2 PRO   300      27.449 -14.679  45.806  1.00  0.00      A   
ATOM   4469  CA  PRO   300      29.931 -14.685  43.854  1.00  0.00      A   
ATOM   4470  HA  PRO   300      30.153 -13.678  44.176  1.00  0.00      A   
ATOM   4471  CB  PRO   300      30.540 -15.591  44.912  1.00  0.00      A   
ATOM   4472  HB1 PRO   300      31.547 -15.330  45.304  1.00  0.00      A   
ATOM   4473  HB2 PRO   300      30.653 -16.616  44.499  1.00  0.00      A   
ATOM   4474  CG  PRO   300      29.533 -15.619  46.043  1.00  0.00      A   
ATOM   4475  HG1 PRO   300      29.573 -16.616  46.533  1.00  0.00      A   
ATOM   4476  HG2 PRO   300      29.691 -14.793  46.769  1.00  0.00      A   
ATOM   4477  C   PRO   300      30.586 -14.845  42.537  1.00  0.00      A   
ATOM   4478  O   PRO   300      30.112 -15.613  41.698  1.00  0.00      A   
ATOM   4479  N   HSE   301      31.441 -13.881  42.187  1.00  0.00      A   
ATOM   4480  HN  HSE   301      31.545 -13.147  42.853  1.00  0.00      A   
ATOM   4481  CA  HSE   301      32.366 -13.952  41.091  1.00  0.00      A   
ATOM   4482  HA  HSE   301      33.125 -13.242  41.386  1.00  0.00      A   
ATOM   4483  CB  HSE   301      33.101 -15.266  40.925  1.00  0.00      A   
ATOM   4484  HB1 HSE   301      33.888 -15.172  40.147  1.00  0.00      A   
ATOM   4485  HB2 HSE   301      32.418 -15.971  40.404  1.00  0.00      A   
ATOM   4486  ND1 HSE   301      34.979 -15.720  42.436  1.00  0.00      A   
ATOM   4487  CG  HSE   301      33.596 -15.894  42.218  1.00  0.00      A   
ATOM   4488  CE1 HSE   301      35.280 -16.530  43.466  1.00  0.00      A   
ATOM   4489  HE1 HSE   301      36.242 -16.666  43.960  1.00  0.00      A   
ATOM   4490  NE2 HSE   301      34.162 -17.216  43.889  1.00  0.00      A   
ATOM   4491  HE2 HSE   301      34.175 -17.997  44.514  1.00  0.00      A   
ATOM   4492  CD2 HSE   301      33.111 -16.730  43.196  1.00  0.00      A   
ATOM   4493  HD2 HSE   301      32.123 -17.171  43.248  1.00  0.00      A   
ATOM   4494  C   HSE   301      31.817 -13.458  39.726  1.00  0.00      A   
ATOM   4495  O   HSE   301      32.588 -13.353  38.764  1.00  0.00      A   
ATOM   4496  N   ARG   302      30.532 -13.103  39.660  1.00  0.00      A   
ATOM   4497  HN  ARG   302      29.958 -13.188  40.470  1.00  0.00      A   
ATOM   4498  CA  ARG   302      29.847 -12.464  38.609  1.00  0.00      A   
ATOM   4499  HA  ARG   302      30.468 -12.367  37.730  1.00  0.00      A   
ATOM   4500  CB  ARG   302      28.506 -13.273  38.405  1.00  0.00      A   
ATOM   4501  HB1 ARG   302      27.779 -12.776  37.728  1.00  0.00      A   
ATOM   4502  HB2 ARG   302      28.065 -13.283  39.425  1.00  0.00      A   
ATOM   4503  CG  ARG   302      28.709 -14.807  38.182  1.00  0.00      A   
ATOM   4504  HG1 ARG   302      29.712 -15.146  38.520  1.00  0.00      A   
ATOM   4505  HG2 ARG   302      28.604 -14.992  37.092  1.00  0.00      A   
ATOM   4506  CD  ARG   302      27.704 -15.552  38.958  1.00  0.00      A   
ATOM   4507  HD1 ARG   302      26.650 -15.264  38.756  1.00  0.00      A   
ATOM   4508  HD2 ARG   302      27.860 -15.329  40.035  1.00  0.00      A   
ATOM   4509  NE  ARG   302      27.911 -17.033  38.661  1.00  0.00      A   
ATOM   4510  HE  ARG   302      27.854 -17.505  37.781  1.00  0.00      A   
ATOM   4511  CZ  ARG   302      28.131 -17.922  39.639  1.00  0.00      A   
ATOM   4512  NH1 ARG   302      28.393 -17.530  40.862  1.00  0.00      A   
ATOM   4513 HH11 ARG   302      28.938 -16.723  41.090  1.00  0.00      A   
ATOM   4514 HH12 ARG   302      28.616 -18.274  41.492  1.00  0.00      A   
ATOM   4515  NH2 ARG   302      28.098 -19.189  39.345  1.00  0.00      A   
ATOM   4516 HH21 ARG   302      28.364 -19.843  40.054  1.00  0.00      A   
ATOM   4517 HH22 ARG   302      27.782 -19.524  38.458  1.00  0.00      A   
ATOM   4518  C   ARG   302      29.640 -10.999  38.997  1.00  0.00      A   
ATOM   4519  O   ARG   302      28.929 -10.777  39.949  1.00  0.00      A   
ATOM   4520  N   PHE   303      30.202 -10.031  38.298  1.00  0.00      A   
ATOM   4521  HN  PHE   303      30.745 -10.280  37.499  1.00  0.00      A   
ATOM   4522  CA  PHE   303      30.247  -8.603  38.546  1.00  0.00      A   
ATOM   4523  HA  PHE   303      31.233  -8.254  38.275  1.00  0.00      A   
ATOM   4524  CB  PHE   303      29.218  -7.873  37.645  1.00  0.00      A   
ATOM   4525  HB1 PHE   303      28.220  -8.174  38.030  1.00  0.00      A   
ATOM   4526  HB2 PHE   303      29.360  -8.222  36.600  1.00  0.00      A   
ATOM   4527  CG  PHE   303      29.252  -6.359  37.677  1.00  0.00      A   
ATOM   4528  CD1 PHE   303      28.390  -5.643  38.554  1.00  0.00      A   
ATOM   4529  HD1 PHE   303      27.722  -6.221  39.176  1.00  0.00      A   
ATOM   4530  CE1 PHE   303      28.338  -4.247  38.475  1.00  0.00      A   
ATOM   4531  HE1 PHE   303      27.760  -3.683  39.192  1.00  0.00      A   
ATOM   4532  CZ  PHE   303      29.215  -3.624  37.605  1.00  0.00      A   
ATOM   4533  HZ  PHE   303      29.324  -2.564  37.430  1.00  0.00      A   
ATOM   4534  CD2 PHE   303      30.037  -5.712  36.665  1.00  0.00      A   
ATOM   4535  HD2 PHE   303      30.679  -6.401  36.136  1.00  0.00      A   
ATOM   4536  CE2 PHE   303      30.029  -4.316  36.688  1.00  0.00      A   
ATOM   4537  HE2 PHE   303      30.704  -3.861  35.979  1.00  0.00      A   
ATOM   4538  C   PHE   303      30.115  -8.243  40.047  1.00  0.00      A   
ATOM   4539  O   PHE   303      29.094  -7.823  40.527  1.00  0.00      A   
ATOM   4540  N   GLU   304      31.134  -8.579  40.851  1.00  0.00      A   
ATOM   4541  HN  GLU   304      31.989  -8.898  40.451  1.00  0.00      A   
ATOM   4542  CA  GLU   304      31.091  -8.482  42.316  1.00  0.00      A   
ATOM   4543  HA  GLU   304      30.200  -8.000  42.691  1.00  0.00      A   
ATOM   4544  CB  GLU   304      31.185  -9.828  42.940  1.00  0.00      A   
ATOM   4545  HB1 GLU   304      31.919 -10.304  42.254  1.00  0.00      A   
ATOM   4546  HB2 GLU   304      30.251 -10.424  42.871  1.00  0.00      A   
ATOM   4547  CG  GLU   304      31.670  -9.863  44.427  1.00  0.00      A   
ATOM   4548  HG1 GLU   304      31.078  -9.203  45.097  1.00  0.00      A   
ATOM   4549  HG2 GLU   304      32.698  -9.445  44.371  1.00  0.00      A   
ATOM   4550  CD  GLU   304      31.544 -11.312  44.974  1.00  0.00      A   
ATOM   4551  OE1 GLU   304      30.992 -11.384  46.104  1.00  0.00      A   
ATOM   4552  OE2 GLU   304      32.036 -12.319  44.398  1.00  0.00      A   
ATOM   4553  C   GLU   304      32.232  -7.533  42.830  1.00  0.00      A   
ATOM   4554  O   GLU   304      33.392  -7.705  42.505  1.00  0.00      A   
ATOM   4555  N   VAL   305      31.796  -6.606  43.724  1.00  0.00      A   
ATOM   4556  HN  VAL   305      30.864  -6.601  44.079  1.00  0.00      A   
ATOM   4557  CA  VAL   305      32.614  -5.740  44.453  1.00  0.00      A   
ATOM   4558  HA  VAL   305      33.506  -5.513  43.889  1.00  0.00      A   
ATOM   4559  CB  VAL   305      31.966  -4.436  44.816  1.00  0.00      A   
ATOM   4560  HB  VAL   305      31.066  -4.494  45.465  1.00  0.00      A   
ATOM   4561  CG1 VAL   305      32.987  -3.490  45.578  1.00  0.00      A   
ATOM   4562 HG11 VAL   305      33.976  -3.400  45.081  1.00  0.00      A   
ATOM   4563 HG12 VAL   305      33.265  -3.727  46.628  1.00  0.00      A   
ATOM   4564 HG13 VAL   305      32.630  -2.439  45.601  1.00  0.00      A   
ATOM   4565  CG2 VAL   305      31.428  -3.792  43.542  1.00  0.00      A   
ATOM   4566 HG21 VAL   305      32.265  -3.353  42.957  1.00  0.00      A   
ATOM   4567 HG22 VAL   305      30.899  -2.866  43.850  1.00  0.00      A   
ATOM   4568 HG23 VAL   305      30.779  -4.443  42.918  1.00  0.00      A   
ATOM   4569  C   VAL   305      33.137  -6.466  45.699  1.00  0.00      A   
ATOM   4570  O   VAL   305      32.397  -6.829  46.636  1.00  0.00      A   
ATOM   4571  N   VAL   306      34.426  -6.826  45.672  1.00  0.00      A   
ATOM   4572  HN  VAL   306      35.038  -6.569  44.929  1.00  0.00      A   
ATOM   4573  CA  VAL   306      35.133  -7.478  46.771  1.00  0.00      A   
ATOM   4574  HA  VAL   306      34.495  -8.185  47.280  1.00  0.00      A   
ATOM   4575  CB  VAL   306      36.272  -8.376  46.241  1.00  0.00      A   
ATOM   4576  HB  VAL   306      36.909  -8.797  47.048  1.00  0.00      A   
ATOM   4577  CG1 VAL   306      35.559  -9.462  45.444  1.00  0.00      A   
ATOM   4578 HG11 VAL   306      36.250 -10.232  45.037  1.00  0.00      A   
ATOM   4579 HG12 VAL   306      34.949  -9.106  44.587  1.00  0.00      A   
ATOM   4580 HG13 VAL   306      34.789 -10.019  46.020  1.00  0.00      A   
ATOM   4581  CG2 VAL   306      37.226  -7.615  45.266  1.00  0.00      A   
ATOM   4582 HG21 VAL   306      38.156  -8.147  44.972  1.00  0.00      A   
ATOM   4583 HG22 VAL   306      37.477  -6.649  45.753  1.00  0.00      A   
ATOM   4584 HG23 VAL   306      36.659  -7.447  44.325  1.00  0.00      A   
ATOM   4585  C   VAL   306      35.616  -6.509  47.808  1.00  0.00      A   
ATOM   4586  O   VAL   306      35.811  -6.778  48.998  1.00  0.00      A   
ATOM   4587  N   LEU   307      35.836  -5.222  47.397  1.00  0.00      A   
ATOM   4588  HN  LEU   307      35.825  -4.824  46.483  1.00  0.00      A   
ATOM   4589  CA  LEU   307      36.195  -4.265  48.398  1.00  0.00      A   
ATOM   4590  HA  LEU   307      35.541  -4.360  49.252  1.00  0.00      A   
ATOM   4591  CB  LEU   307      37.688  -4.436  48.728  1.00  0.00      A   
ATOM   4592  HB1 LEU   307      38.342  -4.339  47.836  1.00  0.00      A   
ATOM   4593  HB2 LEU   307      37.890  -5.502  48.966  1.00  0.00      A   
ATOM   4594  CG  LEU   307      38.266  -3.637  49.905  1.00  0.00      A   
ATOM   4595  HG  LEU   307      38.103  -2.545  49.786  1.00  0.00      A   
ATOM   4596  CD1 LEU   307      37.761  -4.201  51.244  1.00  0.00      A   
ATOM   4597 HD11 LEU   307      36.650  -4.185  51.222  1.00  0.00      A   
ATOM   4598 HD12 LEU   307      38.042  -3.522  52.077  1.00  0.00      A   
ATOM   4599 HD13 LEU   307      38.170  -5.179  51.576  1.00  0.00      A   
ATOM   4600  CD2 LEU   307      39.845  -3.715  49.915  1.00  0.00      A   
ATOM   4601 HD21 LEU   307      40.222  -4.693  50.284  1.00  0.00      A   
ATOM   4602 HD22 LEU   307      40.286  -2.834  50.429  1.00  0.00      A   
ATOM   4603 HD23 LEU   307      40.190  -3.636  48.862  1.00  0.00      A   
ATOM   4604  C   LEU   307      36.015  -2.886  47.856  1.00  0.00      A   
ATOM   4605  O   LEU   307      36.119  -2.667  46.629  1.00  0.00      A   
ATOM   4606  N   GLU   308      35.803  -1.971  48.809  1.00  0.00      A   
ATOM   4607  HN  GLU   308      35.653  -2.092  49.787  1.00  0.00      A   
ATOM   4608  CA  GLU   308      36.184  -0.582  48.495  1.00  0.00      A   
ATOM   4609  HA  GLU   308      36.809  -0.531  47.615  1.00  0.00      A   
ATOM   4610  CB  GLU   308      34.851   0.191  48.108  1.00  0.00      A   
ATOM   4611  HB1 GLU   308      33.973  -0.238  48.636  1.00  0.00      A   
ATOM   4612  HB2 GLU   308      34.823  -0.059  47.026  1.00  0.00      A   
ATOM   4613  CG  GLU   308      35.012   1.692  48.398  1.00  0.00      A   
ATOM   4614  HG1 GLU   308      35.979   2.100  48.034  1.00  0.00      A   
ATOM   4615  HG2 GLU   308      34.979   1.829  49.500  1.00  0.00      A   
ATOM   4616  CD  GLU   308      33.984   2.480  47.700  1.00  0.00      A   
ATOM   4617  OE1 GLU   308      33.082   2.999  48.367  1.00  0.00      A   
ATOM   4618  OE2 GLU   308      33.869   2.432  46.445  1.00  0.00      A   
ATOM   4619  C   GLU   308      36.969   0.121  49.580  1.00  0.00      A   
ATOM   4620  O   GLU   308      36.528   0.197  50.742  1.00  0.00      A   
ATOM   4621  N   HSE   309      38.167   0.682  49.295  1.00  0.00      A   
ATOM   4622  HN  HSE   309      38.489   0.660  48.352  1.00  0.00      A   
ATOM   4623  CA  HSE   309      38.840   1.246  50.417  1.00  0.00      A   
ATOM   4624  HA  HSE   309      38.194   1.837  51.049  1.00  0.00      A   
ATOM   4625  CB  HSE   309      39.614   0.087  51.221  1.00  0.00      A   
ATOM   4626  HB1 HSE   309      40.323  -0.457  50.561  1.00  0.00      A   
ATOM   4627  HB2 HSE   309      38.864  -0.681  51.509  1.00  0.00      A   
ATOM   4628  ND1 HSE   309      39.719   1.425  53.370  1.00  0.00      A   
ATOM   4629  CG  HSE   309      40.270   0.524  52.555  1.00  0.00      A   
ATOM   4630  CE1 HSE   309      40.592   1.606  54.411  1.00  0.00      A   
ATOM   4631  HE1 HSE   309      40.603   2.362  55.195  1.00  0.00      A   
ATOM   4632  NE2 HSE   309      41.710   0.851  54.235  1.00  0.00      A   
ATOM   4633  HE2 HSE   309      42.444   0.658  54.886  1.00  0.00      A   
ATOM   4634  CD2 HSE   309      41.542   0.169  53.025  1.00  0.00      A   
ATOM   4635  HD2 HSE   309      42.273  -0.521  52.623  1.00  0.00      A   
ATOM   4636  C   HSE   309      39.895   2.155  49.943  1.00  0.00      A   
ATOM   4637  O   HSE   309      40.537   1.894  48.893  1.00  0.00      A   
ATOM   4638  N   ASN   310      40.183   3.363  50.636  1.00  0.00      A   
ATOM   4639  HN  ASN   310      39.664   3.657  51.435  1.00  0.00      A   
ATOM   4640  CA  ASN   310      41.139   4.376  50.097  1.00  0.00      A   
ATOM   4641  HA  ASN   310      41.184   5.155  50.843  1.00  0.00      A   
ATOM   4642  CB  ASN   310      42.591   3.913  49.859  1.00  0.00      A   
ATOM   4643  HB1 ASN   310      43.266   4.774  49.667  1.00  0.00      A   
ATOM   4644  HB2 ASN   310      42.619   3.243  48.973  1.00  0.00      A   
ATOM   4645  CG  ASN   310      43.172   3.313  51.152  1.00  0.00      A   
ATOM   4646  OD1 ASN   310      42.756   3.771  52.214  1.00  0.00      A   
ATOM   4647  ND2 ASN   310      44.069   2.311  51.039  1.00  0.00      A   
ATOM   4648 HD21 ASN   310      44.364   1.844  50.205  1.00  0.00      A   
ATOM   4649 HD22 ASN   310      44.544   1.970  51.851  1.00  0.00      A   
ATOM   4650  C   ASN   310      40.554   5.211  48.901  1.00  0.00      A   
ATOM   4651  O   ASN   310      41.276   5.879  48.171  1.00  0.00      A   
ATOM   4652  N   GLY   311      39.230   5.234  48.659  1.00  0.00      A   
ATOM   4653  HN  GLY   311      38.629   4.860  49.361  1.00  0.00      A   
ATOM   4654  CA  GLY   311      38.647   5.623  47.404  1.00  0.00      A   
ATOM   4655  HA1 GLY   311      38.988   6.627  47.198  1.00  0.00      A   
ATOM   4656  HA2 GLY   311      37.589   5.508  47.587  1.00  0.00      A   
ATOM   4657  C   GLY   311      38.810   4.744  46.218  1.00  0.00      A   
ATOM   4658  O   GLY   311      38.725   5.234  45.069  1.00  0.00      A   
ATOM   4659  N   VAL   312      39.213   3.491  46.414  1.00  0.00      A   
ATOM   4660  HN  VAL   312      39.397   3.134  47.326  1.00  0.00      A   
ATOM   4661  CA  VAL   312      39.494   2.595  45.333  1.00  0.00      A   
ATOM   4662  HA  VAL   312      39.429   3.185  44.431  1.00  0.00      A   
ATOM   4663  CB  VAL   312      40.956   1.996  45.377  1.00  0.00      A   
ATOM   4664  HB  VAL   312      40.989   1.470  46.355  1.00  0.00      A   
ATOM   4665  CG1 VAL   312      41.330   1.093  44.235  1.00  0.00      A   
ATOM   4666 HG11 VAL   312      40.646   0.241  44.032  1.00  0.00      A   
ATOM   4667 HG12 VAL   312      42.328   0.611  44.310  1.00  0.00      A   
ATOM   4668 HG13 VAL   312      41.419   1.783  43.369  1.00  0.00      A   
ATOM   4669  CG2 VAL   312      42.005   3.065  45.663  1.00  0.00      A   
ATOM   4670 HG21 VAL   312      41.693   3.777  46.456  1.00  0.00      A   
ATOM   4671 HG22 VAL   312      42.193   3.743  44.803  1.00  0.00      A   
ATOM   4672 HG23 VAL   312      42.907   2.558  46.066  1.00  0.00      A   
ATOM   4673  C   VAL   312      38.532   1.464  45.331  1.00  0.00      A   
ATOM   4674  O   VAL   312      38.262   0.938  46.428  1.00  0.00      A   
ATOM   4675  N   ARG   313      38.036   1.009  44.259  1.00  0.00      A   
ATOM   4676  HN  ARG   313      38.483   1.336  43.430  1.00  0.00      A   
ATOM   4677  CA  ARG   313      37.015  -0.054  44.267  1.00  0.00      A   
ATOM   4678  HA  ARG   313      36.954  -0.540  45.230  1.00  0.00      A   
ATOM   4679  CB  ARG   313      35.630   0.507  43.827  1.00  0.00      A   
ATOM   4680  HB1 ARG   313      35.622   1.071  42.870  1.00  0.00      A   
ATOM   4681  HB2 ARG   313      35.307   1.290  44.546  1.00  0.00      A   
ATOM   4682  CG  ARG   313      34.517  -0.657  43.832  1.00  0.00      A   
ATOM   4683  HG1 ARG   313      34.504  -1.075  44.862  1.00  0.00      A   
ATOM   4684  HG2 ARG   313      34.838  -1.439  43.112  1.00  0.00      A   
ATOM   4685  CD  ARG   313      33.023  -0.270  43.533  1.00  0.00      A   
ATOM   4686  HD1 ARG   313      32.387  -1.158  43.736  1.00  0.00      A   
ATOM   4687  HD2 ARG   313      32.898   0.039  42.474  1.00  0.00      A   
ATOM   4688  NE  ARG   313      32.737   0.832  44.580  1.00  0.00      A   
ATOM   4689  HE  ARG   313      33.415   1.297  45.149  1.00  0.00      A   
ATOM   4690  CZ  ARG   313      31.497   1.244  44.834  1.00  0.00      A   
ATOM   4691  NH1 ARG   313      30.537   0.973  43.952  1.00  0.00      A   
ATOM   4692 HH11 ARG   313      29.618   1.300  44.173  1.00  0.00      A   
ATOM   4693 HH12 ARG   313      30.706   0.665  43.016  1.00  0.00      A   
ATOM   4694  NH2 ARG   313      31.203   2.008  45.838  1.00  0.00      A   
ATOM   4695 HH21 ARG   313      32.007   2.344  46.330  1.00  0.00      A   
ATOM   4696 HH22 ARG   313      30.275   1.997  46.208  1.00  0.00      A   
ATOM   4697  C   ARG   313      37.565  -1.198  43.423  1.00  0.00      A   
ATOM   4698  O   ARG   313      38.171  -1.064  42.403  1.00  0.00      A   
ATOM   4699  N   TRP   314      37.442  -2.403  44.075  1.00  0.00      A   
ATOM   4700  HN  TRP   314      37.018  -2.398  44.977  1.00  0.00      A   
ATOM   4701  CA  TRP   314      38.043  -3.690  43.656  1.00  0.00      A   
ATOM   4702  HA  TRP   314      38.571  -3.624  42.717  1.00  0.00      A   
ATOM   4703  CB  TRP   314      38.918  -4.250  44.830  1.00  0.00      A   
ATOM   4704  HB1 TRP   314      39.233  -5.294  44.614  1.00  0.00      A   
ATOM   4705  HB2 TRP   314      38.380  -4.324  45.799  1.00  0.00      A   
ATOM   4706  CG  TRP   314      40.106  -3.439  45.107  1.00  0.00      A   
ATOM   4707  CD1 TRP   314      40.051  -2.313  45.965  1.00  0.00      A   
ATOM   4708  HD1 TRP   314      39.118  -1.921  46.342  1.00  0.00      A   
ATOM   4709  NE1 TRP   314      41.309  -1.792  46.125  1.00  0.00      A   
ATOM   4710  HE1 TRP   314      41.603  -0.999  46.613  1.00  0.00      A   
ATOM   4711  CE2 TRP   314      42.172  -2.533  45.313  1.00  0.00      A   
ATOM   4712  CD2 TRP   314      41.444  -3.497  44.613  1.00  0.00      A   
ATOM   4713  CE3 TRP   314      42.032  -4.231  43.591  1.00  0.00      A   
ATOM   4714  HE3 TRP   314      41.458  -4.910  42.978  1.00  0.00      A   
ATOM   4715  CZ3 TRP   314      43.426  -4.252  43.466  1.00  0.00      A   
ATOM   4716  HZ3 TRP   314      43.874  -4.919  42.744  1.00  0.00      A   
ATOM   4717  CZ2 TRP   314      43.525  -2.406  45.088  1.00  0.00      A   
ATOM   4718  HZ2 TRP   314      44.087  -1.595  45.528  1.00  0.00      A   
ATOM   4719  CH2 TRP   314      44.162  -3.313  44.220  1.00  0.00      A   
ATOM   4720  HH2 TRP   314      45.160  -3.183  43.829  1.00  0.00      A   
ATOM   4721  C   TRP   314      36.954  -4.700  43.214  1.00  0.00      A   
ATOM   4722  O   TRP   314      36.088  -4.991  44.008  1.00  0.00      A   
ATOM   4723  N   ILE   315      36.958  -5.092  41.939  1.00  0.00      A   
ATOM   4724  HN  ILE   315      37.597  -4.713  41.273  1.00  0.00      A   
ATOM   4725  CA  ILE   315      35.865  -5.777  41.310  1.00  0.00      A   
ATOM   4726  HA  ILE   315      35.228  -6.048  42.138  1.00  0.00      A   
ATOM   4727  CB  ILE   315      34.996  -4.866  40.333  1.00  0.00      A   
ATOM   4728  HB  ILE   315      35.655  -4.613  39.475  1.00  0.00      A   
ATOM   4729  CG2 ILE   315      33.705  -5.544  39.914  1.00  0.00      A   
ATOM   4730 HG21 ILE   315      33.912  -6.534  39.454  1.00  0.00      A   
ATOM   4731 HG22 ILE   315      33.183  -4.964  39.124  1.00  0.00      A   
ATOM   4732 HG23 ILE   315      32.908  -5.739  40.664  1.00  0.00      A   
ATOM   4733  CG1 ILE   315      34.725  -3.519  40.998  1.00  0.00      A   
ATOM   4734 HG11 ILE   315      35.698  -3.042  41.244  1.00  0.00      A   
ATOM   4735 HG12 ILE   315      34.200  -3.648  41.969  1.00  0.00      A   
ATOM   4736  CD  ILE   315      33.909  -2.566  40.056  1.00  0.00      A   
ATOM   4737  HD1 ILE   315      34.376  -2.457  39.054  1.00  0.00      A   
ATOM   4738  HD2 ILE   315      33.948  -1.562  40.530  1.00  0.00      A   
ATOM   4739  HD3 ILE   315      32.844  -2.867  39.956  1.00  0.00      A   
ATOM   4740  C   ILE   315      36.288  -7.081  40.617  1.00  0.00      A   
ATOM   4741  O   ILE   315      37.218  -7.269  39.803  1.00  0.00      A   
ATOM   4742  N   ASN   316      35.547  -8.124  41.031  1.00  0.00      A   
ATOM   4743  HN  ASN   316      34.774  -7.890  41.615  1.00  0.00      A   
ATOM   4744  CA  ASN   316      35.699  -9.524  40.601  1.00  0.00      A   
ATOM   4745  HA  ASN   316      36.626  -9.530  40.047  1.00  0.00      A   
ATOM   4746  CB  ASN   316      35.607 -10.547  41.822  1.00  0.00      A   
ATOM   4747  HB1 ASN   316      34.595 -10.399  42.255  1.00  0.00      A   
ATOM   4748  HB2 ASN   316      36.359 -10.179  42.553  1.00  0.00      A   
ATOM   4749  CG  ASN   316      35.797 -12.033  41.599  1.00  0.00      A   
ATOM   4750  OD1 ASN   316      35.907 -12.491  40.459  1.00  0.00      A   
ATOM   4751  ND2 ASN   316      35.887 -12.752  42.715  1.00  0.00      A   
ATOM   4752 HD21 ASN   316      35.885 -13.751  42.684  1.00  0.00      A   
ATOM   4753 HD22 ASN   316      35.605 -12.423  43.617  1.00  0.00      A   
ATOM   4754  C   ASN   316      34.493  -9.879  39.576  1.00  0.00      A   
ATOM   4755  O   ASN   316      33.315  -9.759  39.808  1.00  0.00      A   
ATOM   4756  N   ASP   317      34.920 -10.278  38.392  1.00  0.00      A   
ATOM   4757  HN  ASP   317      35.861 -10.279  38.065  1.00  0.00      A   
ATOM   4758  CA  ASP   317      34.056 -10.788  37.344  1.00  0.00      A   
ATOM   4759  HA  ASP   317      33.134 -11.210  37.717  1.00  0.00      A   
ATOM   4760  CB  ASP   317      33.699  -9.749  36.281  1.00  0.00      A   
ATOM   4761  HB1 ASP   317      34.556  -9.668  35.579  1.00  0.00      A   
ATOM   4762  HB2 ASP   317      33.506  -8.793  36.813  1.00  0.00      A   
ATOM   4763  CG  ASP   317      32.438  -9.964  35.516  1.00  0.00      A   
ATOM   4764  OD1 ASP   317      31.559 -10.778  35.914  1.00  0.00      A   
ATOM   4765  OD2 ASP   317      32.268  -9.258  34.522  1.00  0.00      A   
ATOM   4766  C   ASP   317      34.795 -11.996  36.736  1.00  0.00      A   
ATOM   4767  O   ASP   317      34.711 -12.242  35.544  1.00  0.00      A   
ATOM   4768  N   SER   318      35.477 -12.853  37.547  1.00  0.00      A   
ATOM   4769  HN  SER   318      35.537 -12.593  38.508  1.00  0.00      A   
ATOM   4770  CA  SER   318      36.166 -14.059  37.169  1.00  0.00      A   
ATOM   4771  HA  SER   318      36.921 -13.760  36.456  1.00  0.00      A   
ATOM   4772  CB  SER   318      36.876 -14.803  38.381  1.00  0.00      A   
ATOM   4773  HB1 SER   318      36.099 -15.136  39.101  1.00  0.00      A   
ATOM   4774  HB2 SER   318      37.454 -14.010  38.902  1.00  0.00      A   
ATOM   4775  OG  SER   318      37.642 -15.970  37.989  1.00  0.00      A   
ATOM   4776  HG1 SER   318      37.281 -16.526  38.683  1.00  0.00      A   
ATOM   4777  C   SER   318      35.248 -15.018  36.481  1.00  0.00      A   
ATOM   4778  O   SER   318      35.760 -15.817  35.697  1.00  0.00      A   
ATOM   4779  N   LYS   319      33.881 -14.934  36.660  1.00  0.00      A   
ATOM   4780  HN  LYS   319      33.493 -14.309  37.333  1.00  0.00      A   
ATOM   4781  CA  LYS   319      32.938 -15.734  35.901  1.00  0.00      A   
ATOM   4782  HA  LYS   319      33.507 -16.583  35.551  1.00  0.00      A   
ATOM   4783  CB  LYS   319      31.706 -16.216  36.695  1.00  0.00      A   
ATOM   4784  HB1 LYS   319      31.134 -15.277  36.855  1.00  0.00      A   
ATOM   4785  HB2 LYS   319      32.056 -16.570  37.688  1.00  0.00      A   
ATOM   4786  CG  LYS   319      30.729 -17.155  36.061  1.00  0.00      A   
ATOM   4787  HG1 LYS   319      30.134 -16.708  35.237  1.00  0.00      A   
ATOM   4788  HG2 LYS   319      29.923 -17.565  36.707  1.00  0.00      A   
ATOM   4789  CD  LYS   319      31.252 -18.481  35.461  1.00  0.00      A   
ATOM   4790  HD1 LYS   319      32.038 -18.862  36.147  1.00  0.00      A   
ATOM   4791  HD2 LYS   319      31.756 -18.158  34.525  1.00  0.00      A   
ATOM   4792  CE  LYS   319      30.066 -19.416  35.195  1.00  0.00      A   
ATOM   4793  HE1 LYS   319      29.654 -19.835  36.138  1.00  0.00      A   
ATOM   4794  HE2 LYS   319      30.449 -20.301  34.643  1.00  0.00      A   
ATOM   4795  NZ  LYS   319      28.957 -18.744  34.364  1.00  0.00      A   
ATOM   4796  HZ1 LYS   319      29.481 -18.243  33.618  1.00  0.00      A   
ATOM   4797  HZ2 LYS   319      28.452 -18.107  35.012  1.00  0.00      A   
ATOM   4798  HZ3 LYS   319      28.432 -19.443  33.802  1.00  0.00      A   
ATOM   4799  C   LYS   319      32.606 -15.184  34.471  1.00  0.00      A   
ATOM   4800  O   LYS   319      31.828 -15.754  33.701  1.00  0.00      A   
ATOM   4801  N   ALA   320      33.073 -14.016  33.975  1.00  0.00      A   
ATOM   4802  HN  ALA   320      33.696 -13.445  34.504  1.00  0.00      A   
ATOM   4803  CA  ALA   320      32.937 -13.546  32.609  1.00  0.00      A   
ATOM   4804  HA  ALA   320      31.918 -13.575  32.252  1.00  0.00      A   
ATOM   4805  CB  ALA   320      33.313 -12.093  32.540  1.00  0.00      A   
ATOM   4806  HB1 ALA   320      33.171 -11.711  31.507  1.00  0.00      A   
ATOM   4807  HB2 ALA   320      34.398 -11.998  32.758  1.00  0.00      A   
ATOM   4808  HB3 ALA   320      32.784 -11.467  33.291  1.00  0.00      A   
ATOM   4809  C   ALA   320      33.746 -14.312  31.643  1.00  0.00      A   
ATOM   4810  O   ALA   320      34.961 -14.024  31.457  1.00  0.00      A   
ATOM   4811  N   THR   321      33.157 -15.274  30.906  1.00  0.00      A   
ATOM   4812  HN  THR   321      32.178 -15.443  30.992  1.00  0.00      A   
ATOM   4813  CA  THR   321      33.831 -16.225  30.011  1.00  0.00      A   
ATOM   4814  HA  THR   321      34.892 -16.230  30.211  1.00  0.00      A   
ATOM   4815  CB  THR   321      33.319 -17.671  30.202  1.00  0.00      A   
ATOM   4816  HB  THR   321      33.873 -18.390  29.561  1.00  0.00      A   
ATOM   4817  OG1 THR   321      31.971 -17.787  29.860  1.00  0.00      A   
ATOM   4818  HG1 THR   321      31.944 -18.661  29.463  1.00  0.00      A   
ATOM   4819  CG2 THR   321      33.448 -18.055  31.616  1.00  0.00      A   
ATOM   4820 HG21 THR   321      32.815 -17.369  32.219  1.00  0.00      A   
ATOM   4821 HG22 THR   321      34.483 -17.847  31.962  1.00  0.00      A   
ATOM   4822 HG23 THR   321      33.276 -19.133  31.821  1.00  0.00      A   
ATOM   4823  C   THR   321      33.604 -15.860  28.558  1.00  0.00      A   
ATOM   4824  O   THR   321      34.076 -16.574  27.639  1.00  0.00      A   
ATOM   4825  N   ASN   322      32.875 -14.727  28.353  1.00  0.00      A   
ATOM   4826  HN  ASN   322      32.560 -14.338  29.216  1.00  0.00      A   
ATOM   4827  CA  ASN   322      32.367 -14.215  27.130  1.00  0.00      A   
ATOM   4828  HA  ASN   322      32.953 -14.532  26.280  1.00  0.00      A   
ATOM   4829  CB  ASN   322      30.875 -14.482  26.892  1.00  0.00      A   
ATOM   4830  HB1 ASN   322      30.431 -13.947  26.025  1.00  0.00      A   
ATOM   4831  HB2 ASN   322      30.156 -14.282  27.716  1.00  0.00      A   
ATOM   4832  CG  ASN   322      30.482 -15.988  26.612  1.00  0.00      A   
ATOM   4833  OD1 ASN   322      29.241 -16.210  26.668  1.00  0.00      A   
ATOM   4834  ND2 ASN   322      31.439 -16.889  26.383  1.00  0.00      A   
ATOM   4835 HD21 ASN   322      32.347 -16.503  26.218  1.00  0.00      A   
ATOM   4836 HD22 ASN   322      31.177 -17.837  26.202  1.00  0.00      A   
ATOM   4837  C   ASN   322      32.488 -12.731  27.086  1.00  0.00      A   
ATOM   4838  O   ASN   322      32.449 -12.049  28.107  1.00  0.00      A   
ATOM   4839  N   VAL   323      32.652 -12.193  25.807  1.00  0.00      A   
ATOM   4840  HN  VAL   323      32.762 -12.641  24.923  1.00  0.00      A   
ATOM   4841  CA  VAL   323      32.931 -10.794  25.539  1.00  0.00      A   
ATOM   4842  HA  VAL   323      33.830 -10.413  26.000  1.00  0.00      A   
ATOM   4843  CB  VAL   323      33.086 -10.657  24.068  1.00  0.00      A   
ATOM   4844  HB  VAL   323      32.343 -11.197  23.442  1.00  0.00      A   
ATOM   4845  CG1 VAL   323      32.925  -9.223  23.577  1.00  0.00      A   
ATOM   4846 HG11 VAL   323      33.511  -8.555  24.244  1.00  0.00      A   
ATOM   4847 HG12 VAL   323      31.856  -8.931  23.649  1.00  0.00      A   
ATOM   4848 HG13 VAL   323      33.354  -9.124  22.556  1.00  0.00      A   
ATOM   4849  CG2 VAL   323      34.486 -11.253  23.751  1.00  0.00      A   
ATOM   4850 HG21 VAL   323      34.665 -11.209  22.655  1.00  0.00      A   
ATOM   4851 HG22 VAL   323      34.512 -12.289  24.152  1.00  0.00      A   
ATOM   4852 HG23 VAL   323      35.296 -10.742  24.314  1.00  0.00      A   
ATOM   4853  C   VAL   323      31.791  -9.917  25.986  1.00  0.00      A   
ATOM   4854  O   VAL   323      31.990  -8.836  26.571  1.00  0.00      A   
ATOM   4855  N   GLY   324      30.594 -10.378  25.801  1.00  0.00      A   
ATOM   4856  HN  GLY   324      30.405 -11.173  25.231  1.00  0.00      A   
ATOM   4857  CA  GLY   324      29.352  -9.771  26.219  1.00  0.00      A   
ATOM   4858  HA1 GLY   324      28.548 -10.439  25.948  1.00  0.00      A   
ATOM   4859  HA2 GLY   324      29.233  -8.827  25.707  1.00  0.00      A   
ATOM   4860  C   GLY   324      29.210  -9.434  27.654  1.00  0.00      A   
ATOM   4861  O   GLY   324      28.540  -8.432  28.032  1.00  0.00      A   
ATOM   4862  N   SER   325      29.688 -10.292  28.544  1.00  0.00      A   
ATOM   4863  HN  SER   325      30.171 -11.113  28.248  1.00  0.00      A   
ATOM   4864  CA  SER   325      29.786  -9.991  29.911  1.00  0.00      A   
ATOM   4865  HA  SER   325      28.809  -9.651  30.222  1.00  0.00      A   
ATOM   4866  CB  SER   325      30.108 -11.244  30.763  1.00  0.00      A   
ATOM   4867  HB1 SER   325      29.979 -11.009  31.841  1.00  0.00      A   
ATOM   4868  HB2 SER   325      31.103 -11.730  30.668  1.00  0.00      A   
ATOM   4869  OG  SER   325      29.258 -12.351  30.515  1.00  0.00      A   
ATOM   4870  HG1 SER   325      28.566 -12.222  31.167  1.00  0.00      A   
ATOM   4871  C   SER   325      30.734  -8.872  30.219  1.00  0.00      A   
ATOM   4872  O   SER   325      30.620  -8.076  31.124  1.00  0.00      A   
ATOM   4873  N   THR   326      31.884  -8.784  29.481  1.00  0.00      A   
ATOM   4874  HN  THR   326      32.166  -9.454  28.798  1.00  0.00      A   
ATOM   4875  CA  THR   326      32.899  -7.793  29.660  1.00  0.00      A   
ATOM   4876  HA  THR   326      32.994  -7.791  30.736  1.00  0.00      A   
ATOM   4877  CB  THR   326      34.280  -8.202  29.024  1.00  0.00      A   
ATOM   4878  HB  THR   326      34.030  -8.249  27.943  1.00  0.00      A   
ATOM   4879  OG1 THR   326      34.662  -9.466  29.472  1.00  0.00      A   
ATOM   4880  HG1 THR   326      34.825  -9.334  30.409  1.00  0.00      A   
ATOM   4881  CG2 THR   326      35.322  -7.178  29.363  1.00  0.00      A   
ATOM   4882 HG21 THR   326      35.277  -6.354  28.620  1.00  0.00      A   
ATOM   4883 HG22 THR   326      36.341  -7.615  29.279  1.00  0.00      A   
ATOM   4884 HG23 THR   326      35.157  -6.622  30.310  1.00  0.00      A   
ATOM   4885  C   THR   326      32.433  -6.446  29.254  1.00  0.00      A   
ATOM   4886  O   THR   326      32.620  -5.471  29.870  1.00  0.00      A   
ATOM   4887  N   GLU   327      31.675  -6.386  28.175  1.00  0.00      A   
ATOM   4888  HN  GLU   327      31.456  -7.236  27.701  1.00  0.00      A   
ATOM   4889  CA  GLU   327      30.996  -5.252  27.614  1.00  0.00      A   
ATOM   4890  HA  GLU   327      31.720  -4.490  27.367  1.00  0.00      A   
ATOM   4891  CB  GLU   327      30.273  -5.730  26.285  1.00  0.00      A   
ATOM   4892  HB1 GLU   327      29.590  -6.556  26.577  1.00  0.00      A   
ATOM   4893  HB2 GLU   327      31.034  -6.186  25.617  1.00  0.00      A   
ATOM   4894  CG  GLU   327      29.489  -4.586  25.543  1.00  0.00      A   
ATOM   4895  HG1 GLU   327      30.288  -4.163  24.898  1.00  0.00      A   
ATOM   4896  HG2 GLU   327      29.136  -3.830  26.277  1.00  0.00      A   
ATOM   4897  CD  GLU   327      28.290  -5.075  24.840  1.00  0.00      A   
ATOM   4898  OE1 GLU   327      27.490  -5.705  25.558  1.00  0.00      A   
ATOM   4899  OE2 GLU   327      27.963  -4.842  23.633  1.00  0.00      A   
ATOM   4900  C   GLU   327      29.958  -4.595  28.562  1.00  0.00      A   
ATOM   4901  O   GLU   327      29.890  -3.351  28.749  1.00  0.00      A   
ATOM   4902  N   ALA   328      29.171  -5.439  29.147  1.00  0.00      A   
ATOM   4903  HN  ALA   328      29.215  -6.387  28.841  1.00  0.00      A   
ATOM   4904  CA  ALA   328      28.189  -4.973  30.201  1.00  0.00      A   
ATOM   4905  HA  ALA   328      27.430  -4.256  29.926  1.00  0.00      A   
ATOM   4906  CB  ALA   328      27.314  -6.214  30.562  1.00  0.00      A   
ATOM   4907  HB1 ALA   328      26.782  -6.480  29.624  1.00  0.00      A   
ATOM   4908  HB2 ALA   328      26.539  -5.909  31.298  1.00  0.00      A   
ATOM   4909  HB3 ALA   328      27.975  -7.035  30.913  1.00  0.00      A   
ATOM   4910  C   ALA   328      28.792  -4.425  31.469  1.00  0.00      A   
ATOM   4911  O   ALA   328      28.282  -3.520  32.154  1.00  0.00      A   
ATOM   4912  N   ALA   329      29.922  -5.061  31.877  1.00  0.00      A   
ATOM   4913  HN  ALA   329      30.154  -5.842  31.302  1.00  0.00      A   
ATOM   4914  CA  ALA   329      30.686  -4.799  33.072  1.00  0.00      A   
ATOM   4915  HA  ALA   329      30.000  -4.759  33.905  1.00  0.00      A   
ATOM   4916  CB  ALA   329      31.747  -5.980  33.296  1.00  0.00      A   
ATOM   4917  HB1 ALA   329      31.245  -6.962  33.162  1.00  0.00      A   
ATOM   4918  HB2 ALA   329      32.011  -5.899  34.372  1.00  0.00      A   
ATOM   4919  HB3 ALA   329      32.648  -5.938  32.647  1.00  0.00      A   
ATOM   4920  C   ALA   329      31.382  -3.480  33.026  1.00  0.00      A   
ATOM   4921  O   ALA   329      31.628  -2.747  33.992  1.00  0.00      A   
ATOM   4922  N   LEU   330      31.638  -2.994  31.825  1.00  0.00      A   
ATOM   4923  HN  LEU   330      31.427  -3.473  30.977  1.00  0.00      A   
ATOM   4924  CA  LEU   330      32.184  -1.698  31.728  1.00  0.00      A   
ATOM   4925  HA  LEU   330      32.702  -1.375  32.619  1.00  0.00      A   
ATOM   4926  CB  LEU   330      33.322  -1.553  30.632  1.00  0.00      A   
ATOM   4927  HB1 LEU   330      33.815  -0.562  30.539  1.00  0.00      A   
ATOM   4928  HB2 LEU   330      32.855  -1.764  29.646  1.00  0.00      A   
ATOM   4929  CG  LEU   330      34.395  -2.708  30.710  1.00  0.00      A   
ATOM   4930  HG  LEU   330      33.906  -3.596  31.164  1.00  0.00      A   
ATOM   4931  CD1 LEU   330      34.821  -3.080  29.334  1.00  0.00      A   
ATOM   4932 HD11 LEU   330      33.942  -3.550  28.842  1.00  0.00      A   
ATOM   4933 HD12 LEU   330      35.644  -3.825  29.307  1.00  0.00      A   
ATOM   4934 HD13 LEU   330      35.246  -2.219  28.776  1.00  0.00      A   
ATOM   4935  CD2 LEU   330      35.565  -2.272  31.523  1.00  0.00      A   
ATOM   4936 HD21 LEU   330      36.216  -3.131  31.791  1.00  0.00      A   
ATOM   4937 HD22 LEU   330      35.300  -1.931  32.547  1.00  0.00      A   
ATOM   4938 HD23 LEU   330      36.150  -1.479  31.009  1.00  0.00      A   
ATOM   4939  C   LEU   330      31.126  -0.673  31.347  1.00  0.00      A   
ATOM   4940  O   LEU   330      31.340   0.524  31.503  1.00  0.00      A   
ATOM   4941  N   ASN   331      29.958  -1.149  30.724  1.00  0.00      A   
ATOM   4942  HN  ASN   331      29.730  -2.056  30.376  1.00  0.00      A   
ATOM   4943  CA  ASN   331      28.742  -0.312  30.594  1.00  0.00      A   
ATOM   4944  HA  ASN   331      29.054   0.416  29.861  1.00  0.00      A   
ATOM   4945  CB  ASN   331      27.524  -1.128  30.035  1.00  0.00      A   
ATOM   4946  HB1 ASN   331      27.318  -2.018  30.667  1.00  0.00      A   
ATOM   4947  HB2 ASN   331      27.838  -1.504  29.038  1.00  0.00      A   
ATOM   4948  CG  ASN   331      26.155  -0.476  29.893  1.00  0.00      A   
ATOM   4949  OD1 ASN   331      25.978   0.724  30.076  1.00  0.00      A   
ATOM   4950  ND2 ASN   331      25.085  -1.296  29.596  1.00  0.00      A   
ATOM   4951 HD21 ASN   331      24.157  -0.958  29.439  1.00  0.00      A   
ATOM   4952 HD22 ASN   331      25.362  -2.256  29.642  1.00  0.00      A   
ATOM   4953  C   ASN   331      28.291   0.434  31.887  1.00  0.00      A   
ATOM   4954  O   ASN   331      27.889  -0.158  32.922  1.00  0.00      A   
ATOM   4955  N   GLY   332      28.409   1.754  31.945  1.00  0.00      A   
ATOM   4956  HN  GLY   332      28.692   2.240  31.122  1.00  0.00      A   
ATOM   4957  CA  GLY   332      27.845   2.554  32.981  1.00  0.00      A   
ATOM   4958  HA1 GLY   332      26.855   2.150  33.127  1.00  0.00      A   
ATOM   4959  HA2 GLY   332      27.866   3.592  32.686  1.00  0.00      A   
ATOM   4960  C   GLY   332      28.550   2.425  34.260  1.00  0.00      A   
ATOM   4961  O   GLY   332      27.902   2.564  35.286  1.00  0.00      A   
ATOM   4962  N   LEU   333      29.896   2.151  34.259  1.00  0.00      A   
ATOM   4963  HN  LEU   333      30.321   1.771  33.442  1.00  0.00      A   
ATOM   4964  CA  LEU   333      30.644   1.966  35.495  1.00  0.00      A   
ATOM   4965  HA  LEU   333      30.084   1.372  36.202  1.00  0.00      A   
ATOM   4966  CB  LEU   333      31.905   1.079  35.160  1.00  0.00      A   
ATOM   4967  HB1 LEU   333      32.636   1.599  34.505  1.00  0.00      A   
ATOM   4968  HB2 LEU   333      31.603   0.300  34.427  1.00  0.00      A   
ATOM   4969  CG  LEU   333      32.610   0.296  36.281  1.00  0.00      A   
ATOM   4970  HG  LEU   333      32.850   1.059  37.052  1.00  0.00      A   
ATOM   4971  CD1 LEU   333      31.831  -0.795  36.960  1.00  0.00      A   
ATOM   4972 HD11 LEU   333      31.513  -1.514  36.175  1.00  0.00      A   
ATOM   4973 HD12 LEU   333      30.915  -0.376  37.428  1.00  0.00      A   
ATOM   4974 HD13 LEU   333      32.338  -1.423  37.723  1.00  0.00      A   
ATOM   4975  CD2 LEU   333      33.968  -0.114  35.716  1.00  0.00      A   
ATOM   4976 HD21 LEU   333      34.506  -0.724  36.473  1.00  0.00      A   
ATOM   4977 HD22 LEU   333      34.628   0.740  35.451  1.00  0.00      A   
ATOM   4978 HD23 LEU   333      33.857  -0.754  34.815  1.00  0.00      A   
ATOM   4979  C   LEU   333      31.046   3.237  36.129  1.00  0.00      A   
ATOM   4980  O   LEU   333      31.231   3.395  37.346  1.00  0.00      A   
ATOM   4981  N   HSE   334      31.215   4.208  35.304  1.00  0.00      A   
ATOM   4982  HN  HSE   334      31.132   3.959  34.342  1.00  0.00      A   
ATOM   4983  CA  HSE   334      31.738   5.548  35.591  1.00  0.00      A   
ATOM   4984  HA  HSE   334      32.181   5.956  34.695  1.00  0.00      A   
ATOM   4985  CB  HSE   334      30.582   6.508  35.923  1.00  0.00      A   
ATOM   4986  HB1 HSE   334      30.988   7.500  36.214  1.00  0.00      A   
ATOM   4987  HB2 HSE   334      29.919   6.098  36.715  1.00  0.00      A   
ATOM   4988  ND1 HSE   334      29.916   7.451  33.606  1.00  0.00      A   
ATOM   4989  CG  HSE   334      29.661   6.661  34.722  1.00  0.00      A   
ATOM   4990  CE1 HSE   334      28.796   7.413  32.862  1.00  0.00      A   
ATOM   4991  HE1 HSE   334      28.799   7.745  31.824  1.00  0.00      A   
ATOM   4992  NE2 HSE   334      27.883   6.659  33.444  1.00  0.00      A   
ATOM   4993  HE2 HSE   334      27.003   6.327  33.105  1.00  0.00      A   
ATOM   4994  CD2 HSE   334      28.392   6.167  34.626  1.00  0.00      A   
ATOM   4995  HD2 HSE   334      27.844   5.592  35.361  1.00  0.00      A   
ATOM   4996  C   HSE   334      32.850   5.749  36.601  1.00  0.00      A   
ATOM   4997  O   HSE   334      32.623   6.162  37.753  1.00  0.00      A   
ATOM   4998  N   VAL   335      34.102   5.440  36.208  1.00  0.00      A   
ATOM   4999  HN  VAL   335      34.195   4.968  35.334  1.00  0.00      A   
ATOM   5000  CA  VAL   335      35.261   5.524  36.995  1.00  0.00      A   
ATOM   5001  HA  VAL   335      34.937   5.122  37.944  1.00  0.00      A   
ATOM   5002  CB  VAL   335      36.334   4.539  36.453  1.00  0.00      A   
ATOM   5003  HB  VAL   335      36.647   4.754  35.409  1.00  0.00      A   
ATOM   5004  CG1 VAL   335      37.509   4.482  37.415  1.00  0.00      A   
ATOM   5005 HG11 VAL   335      37.170   4.569  38.469  1.00  0.00      A   
ATOM   5006 HG12 VAL   335      38.066   5.421  37.211  1.00  0.00      A   
ATOM   5007 HG13 VAL   335      38.246   3.656  37.315  1.00  0.00      A   
ATOM   5008  CG2 VAL   335      35.706   3.181  36.394  1.00  0.00      A   
ATOM   5009 HG21 VAL   335      35.190   2.864  37.325  1.00  0.00      A   
ATOM   5010 HG22 VAL   335      36.530   2.454  36.232  1.00  0.00      A   
ATOM   5011 HG23 VAL   335      34.964   3.102  35.571  1.00  0.00      A   
ATOM   5012  C   VAL   335      35.749   7.019  37.156  1.00  0.00      A   
ATOM   5013  O   VAL   335      36.035   7.745  36.199  1.00  0.00      A   
ATOM   5014  N   ASP   336      35.873   7.508  38.442  1.00  0.00      A   
ATOM   5015  HN  ASP   336      35.633   6.900  39.195  1.00  0.00      A   
ATOM   5016  CA  ASP   336      36.368   8.822  38.695  1.00  0.00      A   
ATOM   5017  HA  ASP   336      35.841   9.574  38.126  1.00  0.00      A   
ATOM   5018  CB  ASP   336      36.363   9.168  40.167  1.00  0.00      A   
ATOM   5019  HB1 ASP   336      36.623  10.234  40.340  1.00  0.00      A   
ATOM   5020  HB2 ASP   336      36.905   8.419  40.782  1.00  0.00      A   
ATOM   5021  CG  ASP   336      34.939   9.107  40.705  1.00  0.00      A   
ATOM   5022  OD1 ASP   336      34.647   8.660  41.808  1.00  0.00      A   
ATOM   5023  OD2 ASP   336      34.084   9.690  40.016  1.00  0.00      A   
ATOM   5024  C   ASP   336      37.809   9.120  38.251  1.00  0.00      A   
ATOM   5025  O   ASP   336      38.204  10.051  37.568  1.00  0.00      A   
ATOM   5026  N   GLY   337      38.685   8.196  38.525  1.00  0.00      A   
ATOM   5027  HN  GLY   337      38.372   7.396  39.031  1.00  0.00      A   
ATOM   5028  CA  GLY   337      40.132   8.091  38.158  1.00  0.00      A   
ATOM   5029  HA1 GLY   337      40.594   7.740  39.070  1.00  0.00      A   
ATOM   5030  HA2 GLY   337      40.574   9.018  37.824  1.00  0.00      A   
ATOM   5031  C   GLY   337      40.382   7.088  37.022  1.00  0.00      A   
ATOM   5032  O   GLY   337      39.615   6.958  36.086  1.00  0.00      A   
ATOM   5033  N   THR   338      41.496   6.298  37.144  1.00  0.00      A   
ATOM   5034  HN  THR   338      41.936   6.300  38.039  1.00  0.00      A   
ATOM   5035  CA  THR   338      41.946   5.248  36.226  1.00  0.00      A   
ATOM   5036  HA  THR   338      41.946   5.674  35.233  1.00  0.00      A   
ATOM   5037  CB  THR   338      43.443   4.820  36.369  1.00  0.00      A   
ATOM   5038  HB  THR   338      43.496   4.375  37.386  1.00  0.00      A   
ATOM   5039  OG1 THR   338      44.359   5.907  36.358  1.00  0.00      A   
ATOM   5040  HG1 THR   338      44.706   5.807  37.247  1.00  0.00      A   
ATOM   5041  CG2 THR   338      43.924   3.818  35.437  1.00  0.00      A   
ATOM   5042 HG21 THR   338      43.784   4.155  34.388  1.00  0.00      A   
ATOM   5043 HG22 THR   338      43.374   2.885  35.685  1.00  0.00      A   
ATOM   5044 HG23 THR   338      44.996   3.559  35.575  1.00  0.00      A   
ATOM   5045  C   THR   338      41.066   4.004  36.319  1.00  0.00      A   
ATOM   5046  O   THR   338      40.907   3.449  37.374  1.00  0.00      A   
ATOM   5047  N   LEU   339      40.521   3.568  35.212  1.00  0.00      A   
ATOM   5048  HN  LEU   339      40.683   3.995  34.326  1.00  0.00      A   
ATOM   5049  CA  LEU   339      39.944   2.257  35.108  1.00  0.00      A   
ATOM   5050  HA  LEU   339      39.595   1.882  36.059  1.00  0.00      A   
ATOM   5051  CB  LEU   339      38.740   2.345  34.137  1.00  0.00      A   
ATOM   5052  HB1 LEU   339      38.967   2.843  33.170  1.00  0.00      A   
ATOM   5053  HB2 LEU   339      37.854   2.929  34.466  1.00  0.00      A   
ATOM   5054  CG  LEU   339      38.203   0.973  33.673  1.00  0.00      A   
ATOM   5055  HG  LEU   339      38.973   0.526  33.008  1.00  0.00      A   
ATOM   5056  CD1 LEU   339      37.875   0.101  34.898  1.00  0.00      A   
ATOM   5057 HD11 LEU   339      37.538  -0.894  34.538  1.00  0.00      A   
ATOM   5058 HD12 LEU   339      37.173   0.554  35.630  1.00  0.00      A   
ATOM   5059 HD13 LEU   339      38.738  -0.164  35.546  1.00  0.00      A   
ATOM   5060  CD2 LEU   339      36.968   1.189  32.715  1.00  0.00      A   
ATOM   5061 HD21 LEU   339      36.484   0.202  32.550  1.00  0.00      A   
ATOM   5062 HD22 LEU   339      37.255   1.636  31.739  1.00  0.00      A   
ATOM   5063 HD23 LEU   339      36.246   1.745  33.351  1.00  0.00      A   
ATOM   5064  C   LEU   339      40.988   1.271  34.711  1.00  0.00      A   
ATOM   5065  O   LEU   339      41.588   1.365  33.627  1.00  0.00      A   
ATOM   5066  N   HSE   340      41.243   0.227  35.559  1.00  0.00      A   
ATOM   5067  HN  HSE   340      40.798   0.186  36.450  1.00  0.00      A   
ATOM   5068  CA  HSE   340      42.326  -0.727  35.346  1.00  0.00      A   
ATOM   5069  HA  HSE   340      42.905  -0.428  34.485  1.00  0.00      A   
ATOM   5070  CB  HSE   340      43.204  -0.902  36.609  1.00  0.00      A   
ATOM   5071  HB1 HSE   340      43.934  -1.708  36.384  1.00  0.00      A   
ATOM   5072  HB2 HSE   340      42.529  -1.226  37.430  1.00  0.00      A   
ATOM   5073  ND1 HSE   340      45.062   0.762  36.562  1.00  0.00      A   
ATOM   5074  CG  HSE   340      43.956   0.238  37.214  1.00  0.00      A   
ATOM   5075  CE1 HSE   340      45.349   1.805  37.324  1.00  0.00      A   
ATOM   5076  HE1 HSE   340      46.179   2.494  37.166  1.00  0.00      A   
ATOM   5077  NE2 HSE   340      44.538   1.987  38.429  1.00  0.00      A   
ATOM   5078  HE2 HSE   340      44.582   2.766  39.055  1.00  0.00      A   
ATOM   5079  CD2 HSE   340      43.630   0.969  38.307  1.00  0.00      A   
ATOM   5080  HD2 HSE   340      42.666   0.969  38.801  1.00  0.00      A   
ATOM   5081  C   HSE   340      41.692  -2.058  34.998  1.00  0.00      A   
ATOM   5082  O   HSE   340      41.021  -2.680  35.817  1.00  0.00      A   
ATOM   5083  N   LEU   341      41.871  -2.533  33.749  1.00  0.00      A   
ATOM   5084  HN  LEU   341      42.294  -2.005  33.017  1.00  0.00      A   
ATOM   5085  CA  LEU   341      41.063  -3.681  33.270  1.00  0.00      A   
ATOM   5086  HA  LEU   341      40.396  -3.991  34.061  1.00  0.00      A   
ATOM   5087  CB  LEU   341      40.193  -3.350  32.047  1.00  0.00      A   
ATOM   5088  HB1 LEU   341      40.789  -2.732  31.342  1.00  0.00      A   
ATOM   5089  HB2 LEU   341      39.367  -2.675  32.359  1.00  0.00      A   
ATOM   5090  CG  LEU   341      39.577  -4.600  31.261  1.00  0.00      A   
ATOM   5091  HG  LEU   341      40.421  -5.220  30.891  1.00  0.00      A   
ATOM   5092  CD1 LEU   341      38.571  -5.296  32.119  1.00  0.00      A   
ATOM   5093 HD11 LEU   341      39.022  -5.765  33.019  1.00  0.00      A   
ATOM   5094 HD12 LEU   341      38.031  -6.100  31.575  1.00  0.00      A   
ATOM   5095 HD13 LEU   341      37.865  -4.475  32.368  1.00  0.00      A   
ATOM   5096  CD2 LEU   341      38.870  -4.041  30.096  1.00  0.00      A   
ATOM   5097 HD21 LEU   341      39.445  -3.372  29.421  1.00  0.00      A   
ATOM   5098 HD22 LEU   341      38.072  -3.358  30.460  1.00  0.00      A   
ATOM   5099 HD23 LEU   341      38.375  -4.823  29.482  1.00  0.00      A   
ATOM   5100  C   LEU   341      41.926  -4.886  33.010  1.00  0.00      A   
ATOM   5101  O   LEU   341      43.027  -4.853  32.489  1.00  0.00      A   
ATOM   5102  N   LEU   342      41.540  -6.047  33.412  1.00  0.00      A   
ATOM   5103  HN  LEU   342      40.645  -6.126  33.844  1.00  0.00      A   
ATOM   5104  CA  LEU   342      42.292  -7.260  33.313  1.00  0.00      A   
ATOM   5105  HA  LEU   342      43.281  -7.063  32.926  1.00  0.00      A   
ATOM   5106  CB  LEU   342      42.620  -8.030  34.649  1.00  0.00      A   
ATOM   5107  HB1 LEU   342      42.663  -9.129  34.492  1.00  0.00      A   
ATOM   5108  HB2 LEU   342      41.719  -7.862  35.278  1.00  0.00      A   
ATOM   5109  CG  LEU   342      43.960  -7.610  35.284  1.00  0.00      A   
ATOM   5110  HG  LEU   342      44.799  -7.633  34.556  1.00  0.00      A   
ATOM   5111  CD1 LEU   342      43.923  -6.261  35.995  1.00  0.00      A   
ATOM   5112 HD11 LEU   342      44.088  -5.546  35.161  1.00  0.00      A   
ATOM   5113 HD12 LEU   342      44.835  -6.233  36.629  1.00  0.00      A   
ATOM   5114 HD13 LEU   342      42.938  -5.997  36.437  1.00  0.00      A   
ATOM   5115  CD2 LEU   342      44.371  -8.701  36.263  1.00  0.00      A   
ATOM   5116 HD21 LEU   342      45.365  -8.464  36.698  1.00  0.00      A   
ATOM   5117 HD22 LEU   342      44.207  -9.695  35.793  1.00  0.00      A   
ATOM   5118 HD23 LEU   342      43.654  -8.598  37.105  1.00  0.00      A   
ATOM   5119  C   LEU   342      41.739  -8.296  32.285  1.00  0.00      A   
ATOM   5120  O   LEU   342      40.652  -8.934  32.536  1.00  0.00      A   
ATOM   5121  N   LEU   343      42.474  -8.576  31.200  1.00  0.00      A   
ATOM   5122  HN  LEU   343      43.379  -8.167  31.112  1.00  0.00      A   
ATOM   5123  CA  LEU   343      42.047  -9.450  30.118  1.00  0.00      A   
ATOM   5124  HA  LEU   343      41.204 -10.021  30.477  1.00  0.00      A   
ATOM   5125  CB  LEU   343      41.927  -8.741  28.731  1.00  0.00      A   
ATOM   5126  HB1 LEU   343      41.811  -9.430  27.868  1.00  0.00      A   
ATOM   5127  HB2 LEU   343      42.891  -8.293  28.407  1.00  0.00      A   
ATOM   5128  CG  LEU   343      40.775  -7.696  28.692  1.00  0.00      A   
ATOM   5129  HG  LEU   343      41.048  -6.848  29.355  1.00  0.00      A   
ATOM   5130  CD1 LEU   343      40.621  -7.053  27.265  1.00  0.00      A   
ATOM   5131 HD11 LEU   343      40.410  -7.829  26.499  1.00  0.00      A   
ATOM   5132 HD12 LEU   343      41.556  -6.491  27.056  1.00  0.00      A   
ATOM   5133 HD13 LEU   343      39.813  -6.297  27.361  1.00  0.00      A   
ATOM   5134  CD2 LEU   343      39.412  -8.336  29.095  1.00  0.00      A   
ATOM   5135 HD21 LEU   343      38.595  -7.584  29.130  1.00  0.00      A   
ATOM   5136 HD22 LEU   343      39.433  -8.594  30.175  1.00  0.00      A   
ATOM   5137 HD23 LEU   343      39.276  -9.270  28.510  1.00  0.00      A   
ATOM   5138  C   LEU   343      43.024 -10.630  29.857  1.00  0.00      A   
ATOM   5139  O   LEU   343      44.244 -10.460  29.882  1.00  0.00      A   
ATOM   5140  N   GLY   344      42.558 -11.892  29.687  1.00  0.00      A   
ATOM   5141  HN  GLY   344      41.604 -12.173  29.612  1.00  0.00      A   
ATOM   5142  CA  GLY   344      43.522 -12.964  29.478  1.00  0.00      A   
ATOM   5143  HA1 GLY   344      44.081 -13.133  30.387  1.00  0.00      A   
ATOM   5144  HA2 GLY   344      44.181 -12.712  28.660  1.00  0.00      A   
ATOM   5145  C   GLY   344      42.827 -14.224  29.181  1.00  0.00      A   
ATOM   5146  O   GLY   344      41.687 -14.384  29.519  1.00  0.00      A   
ATOM   5147  N   GLY   345      43.512 -15.221  28.531  1.00  0.00      A   
ATOM   5148  HN  GLY   345      44.384 -14.917  28.157  1.00  0.00      A   
ATOM   5149  CA  GLY   345      43.024 -16.539  28.253  1.00  0.00      A   
ATOM   5150  HA1 GLY   345      41.982 -16.745  28.448  1.00  0.00      A   
ATOM   5151  HA2 GLY   345      43.676 -17.199  28.807  1.00  0.00      A   
ATOM   5152  C   GLY   345      43.185 -16.886  26.794  1.00  0.00      A   
ATOM   5153  O   GLY   345      43.952 -16.293  26.085  1.00  0.00      A   
ATOM   5154  N   ASP   346      42.413 -17.855  26.362  1.00  0.00      A   
ATOM   5155  HN  ASP   346      41.969 -18.417  27.056  1.00  0.00      A   
ATOM   5156  CA  ASP   346      42.128 -18.168  25.063  1.00  0.00      A   
ATOM   5157  HA  ASP   346      43.030 -17.937  24.517  1.00  0.00      A   
ATOM   5158  CB  ASP   346      41.860 -19.742  25.060  1.00  0.00      A   
ATOM   5159  HB1 ASP   346      41.153 -19.963  25.888  1.00  0.00      A   
ATOM   5160  HB2 ASP   346      42.876 -20.165  25.211  1.00  0.00      A   
ATOM   5161  CG  ASP   346      41.298 -20.373  23.780  1.00  0.00      A   
ATOM   5162  OD1 ASP   346      41.050 -21.592  23.723  1.00  0.00      A   
ATOM   5163  OD2 ASP   346      41.246 -19.613  22.744  1.00  0.00      A   
ATOM   5164  C   ASP   346      40.880 -17.335  24.689  1.00  0.00      A   
ATOM   5165  O   ASP   346      39.795 -17.504  25.243  1.00  0.00      A   
ATOM   5166  N   GLY   347      40.892 -16.423  23.746  1.00  0.00      A   
ATOM   5167  HN  GLY   347      41.766 -16.285  23.287  1.00  0.00      A   
ATOM   5168  CA  GLY   347      39.720 -15.717  23.351  1.00  0.00      A   
ATOM   5169  HA1 GLY   347      39.989 -14.795  22.857  1.00  0.00      A   
ATOM   5170  HA2 GLY   347      39.182 -15.490  24.260  1.00  0.00      A   
ATOM   5171  C   GLY   347      38.714 -16.421  22.467  1.00  0.00      A   
ATOM   5172  O   GLY   347      37.812 -15.761  21.946  1.00  0.00      A   
ATOM   5173  N   LYS   348      38.850 -17.711  22.298  1.00  0.00      A   
ATOM   5174  HN  LYS   348      39.574 -18.103  22.861  1.00  0.00      A   
ATOM   5175  CA  LYS   348      38.104 -18.624  21.535  1.00  0.00      A   
ATOM   5176  HA  LYS   348      38.797 -19.445  21.433  1.00  0.00      A   
ATOM   5177  CB  LYS   348      36.834 -19.018  22.389  1.00  0.00      A   
ATOM   5178  HB1 LYS   348      36.266 -19.802  21.843  1.00  0.00      A   
ATOM   5179  HB2 LYS   348      36.085 -18.216  22.564  1.00  0.00      A   
ATOM   5180  CG  LYS   348      37.122 -19.604  23.761  1.00  0.00      A   
ATOM   5181  HG1 LYS   348      37.708 -18.885  24.371  1.00  0.00      A   
ATOM   5182  HG2 LYS   348      37.759 -20.514  23.755  1.00  0.00      A   
ATOM   5183  CD  LYS   348      35.801 -19.881  24.564  1.00  0.00      A   
ATOM   5184  HD1 LYS   348      35.956 -20.737  25.255  1.00  0.00      A   
ATOM   5185  HD2 LYS   348      35.021 -20.160  23.823  1.00  0.00      A   
ATOM   5186  CE  LYS   348      35.332 -18.627  25.228  1.00  0.00      A   
ATOM   5187  HE1 LYS   348      35.134 -17.877  24.433  1.00  0.00      A   
ATOM   5188  HE2 LYS   348      36.082 -18.219  25.939  1.00  0.00      A   
ATOM   5189  NZ  LYS   348      34.071 -18.857  25.904  1.00  0.00      A   
ATOM   5190  HZ1 LYS   348      33.779 -17.953  26.328  1.00  0.00      A   
ATOM   5191  HZ2 LYS   348      34.186 -19.565  26.656  1.00  0.00      A   
ATOM   5192  HZ3 LYS   348      33.323 -19.135  25.237  1.00  0.00      A
[truncated: 109,065 more chars]
