# Supplementary material for: Mechanistic insight into the dynamics of Mur ligase through a comprehensive timescale-specific approach
Source: Commun Chem. 2025 Sep 29;8:285. doi: 10.1038/s42004-025-01675-z (PMC12480691; doi:10.1038/s42004-025-01675-z)
Supplement: Supplementary file 11 — Supplementary Data 9 [file 42004_2025_1675_MOESM11_ESM.txt]

REMARK  REORIENT PROTEIN IN TRAJECTORY                                                
REMARK   DATE:     8/18/25     22:34:13      CREATED BY USER: franc                   
ATOM      1  N   ALA     1      -9.933 -38.635  28.026  1.00  0.00      A   
ATOM      2  HT1 ALA     1      -9.189 -37.924  28.176  1.00  0.00      A   
ATOM      3  HT2 ALA     1     -10.754 -38.280  28.556  1.00  0.00      A   
ATOM      4  HT3 ALA     1     -10.336 -38.642  27.067  1.00  0.00      A   
ATOM      5  CA  ALA     1      -9.526 -40.069  28.272  1.00  0.00      A   
ATOM      6  HA  ALA     1      -9.394 -40.091  29.343  1.00  0.00      A   
ATOM      7  CB  ALA     1     -10.654 -41.156  27.963  1.00  0.00      A   
ATOM      8  HB1 ALA     1     -10.985 -41.131  26.903  1.00  0.00      A   
ATOM      9  HB2 ALA     1     -11.534 -40.737  28.498  1.00  0.00      A   
ATOM     10  HB3 ALA     1     -10.470 -42.216  28.239  1.00  0.00      A   
ATOM     11  C   ALA     1      -8.218 -40.510  27.623  1.00  0.00      A   
ATOM     12  O   ALA     1      -7.764 -39.798  26.749  1.00  0.00      A   
ATOM     13  N   ASP     2      -7.676 -41.648  28.016  1.00  0.00      A   
ATOM     14  HN  ASP     2      -8.113 -42.162  28.750  1.00  0.00      A   
ATOM     15  CA  ASP     2      -6.507 -42.284  27.567  1.00  0.00      A   
ATOM     16  HA  ASP     2      -6.202 -41.887  26.610  1.00  0.00      A   
ATOM     17  CB  ASP     2      -5.282 -42.021  28.483  1.00  0.00      A   
ATOM     18  HB1 ASP     2      -5.396 -42.621  29.412  1.00  0.00      A   
ATOM     19  HB2 ASP     2      -5.201 -40.948  28.762  1.00  0.00      A   
ATOM     20  CG  ASP     2      -3.948 -42.474  27.848  1.00  0.00      A   
ATOM     21  OD1 ASP     2      -3.874 -43.147  26.859  1.00  0.00      A   
ATOM     22  OD2 ASP     2      -2.993 -42.165  28.592  1.00  0.00      A   
ATOM     23  C   ASP     2      -6.862 -43.742  27.465  1.00  0.00      A   
ATOM     24  O   ASP     2      -7.616 -44.172  28.288  1.00  0.00      A   
ATOM     25  N   TYR     3      -6.380 -44.461  26.455  1.00  0.00      A   
ATOM     26  HN  TYR     3      -5.720 -44.089  25.807  1.00  0.00      A   
ATOM     27  CA  TYR     3      -6.540 -45.911  26.495  1.00  0.00      A   
ATOM     28  HA  TYR     3      -6.727 -46.309  27.482  1.00  0.00      A   
ATOM     29  CB  TYR     3      -7.631 -46.472  25.495  1.00  0.00      A   
ATOM     30  HB1 TYR     3      -7.688 -47.564  25.301  1.00  0.00      A   
ATOM     31  HB2 TYR     3      -7.433 -46.037  24.492  1.00  0.00      A   
ATOM     32  CG  TYR     3      -9.022 -46.000  25.963  1.00  0.00      A   
ATOM     33  CD1 TYR     3      -9.715 -46.738  26.940  1.00  0.00      A   
ATOM     34  HD1 TYR     3      -9.291 -47.667  27.292  1.00  0.00      A   
ATOM     35  CE1 TYR     3     -10.971 -46.322  27.450  1.00  0.00      A   
ATOM     36  HE1 TYR     3     -11.559 -47.093  27.926  1.00  0.00      A   
ATOM     37  CZ  TYR     3     -11.594 -45.209  26.865  1.00  0.00      A   
ATOM     38  OH  TYR     3     -12.839 -44.819  27.325  1.00  0.00      A   
ATOM     39  HH  TYR     3     -13.083 -45.421  28.032  1.00  0.00      A   
ATOM     40  CD2 TYR     3      -9.584 -44.815  25.495  1.00  0.00      A   
ATOM     41  HD2 TYR     3      -9.194 -44.141  24.747  1.00  0.00      A   
ATOM     42  CE2 TYR     3     -10.896 -44.429  25.903  1.00  0.00      A   
ATOM     43  HE2 TYR     3     -11.353 -43.539  25.496  1.00  0.00      A   
ATOM     44  C   TYR     3      -5.332 -46.707  26.213  1.00  0.00      A   
ATOM     45  O   TYR     3      -5.203 -47.864  25.711  1.00  0.00      A   
ATOM     46  N   GLN     4      -4.160 -46.131  26.408  1.00  0.00      A   
ATOM     47  HN  GLN     4      -4.052 -45.194  26.731  1.00  0.00      A   
ATOM     48  CA  GLN     4      -2.926 -46.771  25.926  1.00  0.00      A   
ATOM     49  HA  GLN     4      -3.115 -47.169  24.940  1.00  0.00      A   
ATOM     50  CB  GLN     4      -1.733 -45.793  25.887  1.00  0.00      A   
ATOM     51  HB1 GLN     4      -2.006 -45.023  25.134  1.00  0.00      A   
ATOM     52  HB2 GLN     4      -0.922 -46.329  25.350  1.00  0.00      A   
ATOM     53  CG  GLN     4      -1.239 -45.287  27.215  1.00  0.00      A   
ATOM     54  HG1 GLN     4      -0.682 -46.069  27.774  1.00  0.00      A   
ATOM     55  HG2 GLN     4      -2.028 -44.884  27.885  1.00  0.00      A   
ATOM     56  CD  GLN     4      -0.155 -44.206  27.088  1.00  0.00      A   
ATOM     57  OE1 GLN     4       1.021 -44.399  27.114  1.00  0.00      A   
ATOM     58  NE2 GLN     4      -0.642 -42.932  27.056  1.00  0.00      A   
ATOM     59 HE21 GLN     4      -1.606 -42.724  26.892  1.00  0.00      A   
ATOM     60 HE22 GLN     4       0.054 -42.253  27.289  1.00  0.00      A   
ATOM     61  C   GLN     4      -2.543 -48.008  26.767  1.00  0.00      A   
ATOM     62  O   GLN     4      -2.701 -48.078  27.996  1.00  0.00      A   
ATOM     63  N   GLY     5      -2.014 -49.042  26.051  1.00  0.00      A   
ATOM     64  HN  GLY     5      -2.065 -48.883  25.068  1.00  0.00      A   
ATOM     65  CA  GLY     5      -1.637 -50.369  26.493  1.00  0.00      A   
ATOM     66  HA1 GLY     5      -1.297 -50.228  27.508  1.00  0.00      A   
ATOM     67  HA2 GLY     5      -0.884 -50.727  25.806  1.00  0.00      A   
ATOM     68  C   GLY     5      -2.767 -51.440  26.725  1.00  0.00      A   
ATOM     69  O   GLY     5      -2.594 -52.532  27.239  1.00  0.00      A   
ATOM     70  N   LYS     6      -3.941 -51.097  26.196  1.00  0.00      A   
ATOM     71  HN  LYS     6      -4.055 -50.227  25.723  1.00  0.00      A   
ATOM     72  CA  LYS     6      -5.049 -52.025  26.194  1.00  0.00      A   
ATOM     73  HA  LYS     6      -4.770 -52.948  26.681  1.00  0.00      A   
ATOM     74  CB  LYS     6      -6.317 -51.272  26.624  1.00  0.00      A   
ATOM     75  HB1 LYS     6      -7.224 -51.908  26.709  1.00  0.00      A   
ATOM     76  HB2 LYS     6      -6.582 -50.524  25.846  1.00  0.00      A   
ATOM     77  CG  LYS     6      -6.159 -50.415  27.876  1.00  0.00      A   
ATOM     78  HG1 LYS     6      -7.005 -49.720  28.062  1.00  0.00      A   
ATOM     79  HG2 LYS     6      -5.307 -49.710  27.986  1.00  0.00      A   
ATOM     80  CD  LYS     6      -6.176 -51.422  29.066  1.00  0.00      A   
ATOM     81  HD1 LYS     6      -5.273 -52.051  28.913  1.00  0.00      A   
ATOM     82  HD2 LYS     6      -7.092 -52.051  29.061  1.00  0.00      A   
ATOM     83  CE  LYS     6      -6.251 -50.873  30.491  1.00  0.00      A   
ATOM     84  HE1 LYS     6      -7.197 -50.298  30.593  1.00  0.00      A   
ATOM     85  HE2 LYS     6      -5.421 -50.158  30.677  1.00  0.00      A   
ATOM     86  NZ  LYS     6      -6.032 -51.997  31.443  1.00  0.00      A   
ATOM     87  HZ1 LYS     6      -6.847 -52.598  31.681  1.00  0.00      A   
ATOM     88  HZ2 LYS     6      -5.674 -51.686  32.369  1.00  0.00      A   
ATOM     89  HZ3 LYS     6      -5.313 -52.645  31.062  1.00  0.00      A   
ATOM     90  C   LYS     6      -5.359 -52.612  24.764  1.00  0.00      A   
ATOM     91  O   LYS     6      -5.176 -51.937  23.702  1.00  0.00      A   
ATOM     92  N   ASN     7      -5.916 -53.811  24.690  1.00  0.00      A   
ATOM     93  HN  ASN     7      -6.209 -54.287  25.515  1.00  0.00      A   
ATOM     94  CA  ASN     7      -6.380 -54.505  23.503  1.00  0.00      A   
ATOM     95  HA  ASN     7      -5.809 -54.137  22.663  1.00  0.00      A   
ATOM     96  CB  ASN     7      -6.191 -56.056  23.652  1.00  0.00      A   
ATOM     97  HB1 ASN     7      -6.367 -56.352  22.596  1.00  0.00      A   
ATOM     98  HB2 ASN     7      -6.995 -56.510  24.271  1.00  0.00      A   
ATOM     99  CG  ASN     7      -4.785 -56.419  24.095  1.00  0.00      A   
ATOM    100  OD1 ASN     7      -3.941 -56.757  23.311  1.00  0.00      A   
ATOM    101  ND2 ASN     7      -4.497 -56.466  25.381  1.00  0.00      A   
ATOM    102 HD21 ASN     7      -5.195 -56.132  26.015  1.00  0.00      A   
ATOM    103 HD22 ASN     7      -3.593 -56.764  25.688  1.00  0.00      A   
ATOM    104  C   ASN     7      -7.926 -54.286  23.311  1.00  0.00      A   
ATOM    105  O   ASN     7      -8.787 -54.529  24.151  1.00  0.00      A   
ATOM    106  N   VAL     8      -8.225 -53.615  22.162  1.00  0.00      A   
ATOM    107  HN  VAL     8      -7.416 -53.509  21.588  1.00  0.00      A   
ATOM    108  CA  VAL     8      -9.502 -53.041  21.846  1.00  0.00      A   
ATOM    109  HA  VAL     8     -10.184 -53.207  22.667  1.00  0.00      A   
ATOM    110  CB  VAL     8      -9.443 -51.489  21.673  1.00  0.00      A   
ATOM    111  HB  VAL     8      -8.793 -51.121  20.851  1.00  0.00      A   
ATOM    112  CG1 VAL     8     -10.828 -50.865  21.343  1.00  0.00      A   
ATOM    113 HG11 VAL     8     -11.629 -51.341  21.947  1.00  0.00      A   
ATOM    114 HG12 VAL     8     -10.839 -50.785  20.235  1.00  0.00      A   
ATOM    115 HG13 VAL     8     -10.749 -49.779  21.561  1.00  0.00      A   
ATOM    116  CG2 VAL     8      -8.939 -50.867  22.973  1.00  0.00      A   
ATOM    117 HG21 VAL     8      -8.752 -49.775  22.886  1.00  0.00      A   
ATOM    118 HG22 VAL     8      -7.946 -51.259  23.282  1.00  0.00      A   
ATOM    119 HG23 VAL     8      -9.679 -51.099  23.768  1.00  0.00      A   
ATOM    120  C   VAL     8     -10.194 -53.520  20.525  1.00  0.00      A   
ATOM    121  O   VAL     8      -9.641 -53.401  19.401  1.00  0.00      A   
ATOM    122  N   VAL     9     -11.326 -54.186  20.722  1.00  0.00      A   
ATOM    123  HN  VAL     9     -11.539 -54.204  21.696  1.00  0.00      A   
ATOM    124  CA  VAL     9     -12.187 -55.024  19.821  1.00  0.00      A   
ATOM    125  HA  VAL     9     -11.771 -55.051  18.825  1.00  0.00      A   
ATOM    126  CB  VAL     9     -12.304 -56.416  20.431  1.00  0.00      A   
ATOM    127  HB  VAL     9     -12.520 -56.356  21.519  1.00  0.00      A   
ATOM    128  CG1 VAL     9     -13.458 -57.245  19.869  1.00  0.00      A   
ATOM    129 HG11 VAL     9     -13.286 -57.707  18.874  1.00  0.00      A   
ATOM    130 HG12 VAL     9     -14.376 -56.630  19.752  1.00  0.00      A   
ATOM    131 HG13 VAL     9     -13.755 -58.103  20.510  1.00  0.00      A   
ATOM    132  CG2 VAL     9     -11.003 -57.284  20.136  1.00  0.00      A   
ATOM    133 HG21 VAL     9     -10.794 -57.362  19.048  1.00  0.00      A   
ATOM    134 HG22 VAL     9     -11.223 -58.303  20.520  1.00  0.00      A   
ATOM    135 HG23 VAL     9     -10.031 -56.930  20.540  1.00  0.00      A   
ATOM    136  C   VAL     9     -13.516 -54.260  19.605  1.00  0.00      A   
ATOM    137  O   VAL     9     -14.160 -53.695  20.468  1.00  0.00      A   
ATOM    138  N   ILE    10     -13.976 -54.168  18.349  1.00  0.00      A   
ATOM    139  HN  ILE    10     -13.519 -54.485  17.522  1.00  0.00      A   
ATOM    140  CA  ILE    10     -15.116 -53.388  17.947  1.00  0.00      A   
ATOM    141  HA  ILE    10     -15.664 -53.065  18.819  1.00  0.00      A   
ATOM    142  CB  ILE    10     -14.918 -52.105  17.166  1.00  0.00      A   
ATOM    143  HB  ILE    10     -14.374 -52.413  16.248  1.00  0.00      A   
ATOM    144  CG2 ILE    10     -16.259 -51.449  16.711  1.00  0.00      A   
ATOM    145 HG21 ILE    10     -16.157 -50.468  16.200  1.00  0.00      A   
ATOM    146 HG22 ILE    10     -16.969 -51.302  17.553  1.00  0.00      A   
ATOM    147 HG23 ILE    10     -16.712 -52.034  15.882  1.00  0.00      A   
ATOM    148  CG1 ILE    10     -13.973 -51.121  17.884  1.00  0.00      A   
ATOM    149 HG11 ILE    10     -13.429 -51.666  18.685  1.00  0.00      A   
ATOM    150 HG12 ILE    10     -14.604 -50.376  18.413  1.00  0.00      A   
ATOM    151  CD  ILE    10     -12.962 -50.476  16.963  1.00  0.00      A   
ATOM    152  HD1 ILE    10     -13.525 -49.920  16.183  1.00  0.00      A   
ATOM    153  HD2 ILE    10     -12.253 -51.202  16.511  1.00  0.00      A   
ATOM    154  HD3 ILE    10     -12.441 -49.731  17.600  1.00  0.00      A   
ATOM    155  C   ILE    10     -16.185 -54.297  17.323  1.00  0.00      A   
ATOM    156  O   ILE    10     -15.773 -55.128  16.515  1.00  0.00      A   
ATOM    157  N   ILE    11     -17.496 -54.307  17.686  1.00  0.00      A   
ATOM    158  HN  ILE    11     -17.787 -53.618  18.345  1.00  0.00      A   
ATOM    159  CA  ILE    11     -18.571 -55.170  17.166  1.00  0.00      A   
ATOM    160  HA  ILE    11     -18.066 -55.910  16.564  1.00  0.00      A   
ATOM    161  CB  ILE    11     -19.309 -55.811  18.262  1.00  0.00      A   
ATOM    162  HB  ILE    11     -19.742 -55.090  18.987  1.00  0.00      A   
ATOM    163  CG2 ILE    11     -20.453 -56.674  17.610  1.00  0.00      A   
ATOM    164 HG21 ILE    11     -19.992 -57.390  16.897  1.00  0.00      A   
ATOM    165 HG22 ILE    11     -21.142 -56.077  16.975  1.00  0.00      A   
ATOM    166 HG23 ILE    11     -20.956 -57.218  18.438  1.00  0.00      A   
ATOM    167  CG1 ILE    11     -18.410 -56.727  19.229  1.00  0.00      A   
ATOM    168 HG11 ILE    11     -17.715 -56.064  19.787  1.00  0.00      A   
ATOM    169 HG12 ILE    11     -17.769 -57.386  18.606  1.00  0.00      A   
ATOM    170  CD  ILE    11     -19.248 -57.507  20.274  1.00  0.00      A   
ATOM    171  HD1 ILE    11     -19.894 -56.728  20.733  1.00  0.00      A   
ATOM    172  HD2 ILE    11     -18.641 -57.944  21.095  1.00  0.00      A   
ATOM    173  HD3 ILE    11     -19.951 -58.279  19.894  1.00  0.00      A   
ATOM    174  C   ILE    11     -19.477 -54.292  16.244  1.00  0.00      A   
ATOM    175  O   ILE    11     -20.186 -53.391  16.655  1.00  0.00      A   
ATOM    176  N   GLY    12     -19.277 -54.538  14.924  1.00  0.00      A   
ATOM    177  HN  GLY    12     -18.561 -55.196  14.701  1.00  0.00      A   
ATOM    178  CA  GLY    12     -19.842 -53.699  13.823  1.00  0.00      A   
ATOM    179  HA1 GLY    12     -20.760 -53.287  14.213  1.00  0.00      A   
ATOM    180  HA2 GLY    12     -20.117 -54.415  13.063  1.00  0.00      A   
ATOM    181  C   GLY    12     -18.966 -52.565  13.332  1.00  0.00      A   
ATOM    182  O   GLY    12     -18.404 -51.770  14.068  1.00  0.00      A   
ATOM    183  N   LEU    13     -18.823 -52.402  12.016  1.00  0.00      A   
ATOM    184  HN  LEU    13     -19.076 -53.100  11.350  1.00  0.00      A   
ATOM    185  CA  LEU    13     -18.215 -51.251  11.452  1.00  0.00      A   
ATOM    186  HA  LEU    13     -17.503 -50.722  12.067  1.00  0.00      A   
ATOM    187  CB  LEU    13     -17.493 -51.703  10.105  1.00  0.00      A   
ATOM    188  HB1 LEU    13     -18.210 -52.296   9.498  1.00  0.00      A   
ATOM    189  HB2 LEU    13     -16.715 -52.375  10.527  1.00  0.00      A   
ATOM    190  CG  LEU    13     -16.760 -50.727   9.237  1.00  0.00      A   
ATOM    191  HG  LEU    13     -17.443 -50.148   8.579  1.00  0.00      A   
ATOM    192  CD1 LEU    13     -16.000 -49.704  10.141  1.00  0.00      A   
ATOM    193 HD11 LEU    13     -15.352 -50.229  10.876  1.00  0.00      A   
ATOM    194 HD12 LEU    13     -16.816 -49.209  10.710  1.00  0.00      A   
ATOM    195 HD13 LEU    13     -15.461 -48.975   9.498  1.00  0.00      A   
ATOM    196  CD2 LEU    13     -15.709 -51.384   8.383  1.00  0.00      A   
ATOM    197 HD21 LEU    13     -16.267 -51.933   7.595  1.00  0.00      A   
ATOM    198 HD22 LEU    13     -14.923 -51.925   8.953  1.00  0.00      A   
ATOM    199 HD23 LEU    13     -15.223 -50.638   7.718  1.00  0.00      A   
ATOM    200  C   LEU    13     -19.277 -50.211  11.205  1.00  0.00      A   
ATOM    201  O   LEU    13     -19.862 -49.656  12.210  1.00  0.00      A   
ATOM    202  N   GLY    14     -19.640 -50.060   9.921  1.00  0.00      A   
ATOM    203  HN  GLY    14     -19.077 -50.647   9.345  1.00  0.00      A   
ATOM    204  CA  GLY    14     -20.506 -48.957   9.445  1.00  0.00      A   
ATOM    205  HA1 GLY    14     -21.435 -48.965   9.997  1.00  0.00      A   
ATOM    206  HA2 GLY    14     -20.604 -49.145   8.386  1.00  0.00      A   
ATOM    207  C   GLY    14     -19.971 -47.526   9.746  1.00  0.00      A   
ATOM    208  O   GLY    14     -18.784 -47.360   9.990  1.00  0.00      A   
ATOM    209  N   LEU    15     -20.871 -46.490   9.784  1.00  0.00      A   
ATOM    210  HN  LEU    15     -21.734 -46.702   9.331  1.00  0.00      A   
ATOM    211  CA  LEU    15     -20.582 -45.139  10.190  1.00  0.00      A   
ATOM    212  HA  LEU    15     -19.758 -44.793   9.584  1.00  0.00      A   
ATOM    213  CB  LEU    15     -21.903 -44.360   9.939  1.00  0.00      A   
ATOM    214  HB1 LEU    15     -22.726 -44.995  10.331  1.00  0.00      A   
ATOM    215  HB2 LEU    15     -22.127 -44.437   8.854  1.00  0.00      A   
ATOM    216  CG  LEU    15     -21.845 -42.914  10.397  1.00  0.00      A   
ATOM    217  HG  LEU    15     -21.609 -42.791  11.476  1.00  0.00      A   
ATOM    218  CD1 LEU    15     -20.764 -42.154   9.520  1.00  0.00      A   
ATOM    219 HD11 LEU    15     -20.750 -41.078   9.797  1.00  0.00      A   
ATOM    220 HD12 LEU    15     -21.040 -42.169   8.444  1.00  0.00      A   
ATOM    221 HD13 LEU    15     -19.808 -42.715   9.595  1.00  0.00      A   
ATOM    222  CD2 LEU    15     -23.198 -42.197  10.110  1.00  0.00      A   
ATOM    223 HD21 LEU    15     -24.002 -42.729  10.662  1.00  0.00      A   
ATOM    224 HD22 LEU    15     -23.379 -42.396   9.032  1.00  0.00      A   
ATOM    225 HD23 LEU    15     -23.096 -41.108  10.304  1.00  0.00      A   
ATOM    226  C   LEU    15     -20.030 -44.905  11.606  1.00  0.00      A   
ATOM    227  O   LEU    15     -18.986 -44.282  11.836  1.00  0.00      A   
ATOM    228  N   THR    16     -20.654 -45.490  12.630  1.00  0.00      A   
ATOM    229  HN  THR    16     -21.543 -45.921  12.500  1.00  0.00      A   
ATOM    230  CA  THR    16     -20.302 -45.468  14.074  1.00  0.00      A   
ATOM    231  HA  THR    16     -20.417 -44.461  14.446  1.00  0.00      A   
ATOM    232  CB  THR    16     -21.202 -46.407  14.868  1.00  0.00      A   
ATOM    233  HB  THR    16     -20.818 -47.445  14.772  1.00  0.00      A   
ATOM    234  OG1 THR    16     -22.568 -46.434  14.411  1.00  0.00      A   
ATOM    235  HG1 THR    16     -23.127 -46.671  15.155  1.00  0.00      A   
ATOM    236  CG2 THR    16     -21.171 -46.030  16.392  1.00  0.00      A   
ATOM    237 HG21 THR    16     -21.718 -45.066  16.466  1.00  0.00      A   
ATOM    238 HG22 THR    16     -20.129 -45.867  16.740  1.00  0.00      A   
ATOM    239 HG23 THR    16     -21.504 -46.892  17.008  1.00  0.00      A   
ATOM    240  C   THR    16     -18.828 -45.997  14.259  1.00  0.00      A   
ATOM    241  O   THR    16     -18.062 -45.423  15.003  1.00  0.00      A   
ATOM    242  N   GLY    17     -18.531 -47.128  13.552  1.00  0.00      A   
ATOM    243  HN  GLY    17     -19.208 -47.387  12.867  1.00  0.00      A   
ATOM    244  CA  GLY    17     -17.307 -47.855  13.678  1.00  0.00      A   
ATOM    245  HA1 GLY    17     -17.400 -48.608  12.909  1.00  0.00      A   
ATOM    246  HA2 GLY    17     -17.118 -48.185  14.689  1.00  0.00      A   
ATOM    247  C   GLY    17     -16.102 -47.117  13.251  1.00  0.00      A   
ATOM    248  O   GLY    17     -15.018 -47.135  13.864  1.00  0.00      A   
ATOM    249  N   LEU    18     -16.246 -46.327  12.143  1.00  0.00      A   
ATOM    250  HN  LEU    18     -17.046 -46.363  11.549  1.00  0.00      A   
ATOM    251  CA  LEU    18     -15.308 -45.353  11.697  1.00  0.00      A   
ATOM    252  HA  LEU    18     -14.401 -45.870  11.419  1.00  0.00      A   
ATOM    253  CB  LEU    18     -15.799 -44.650  10.410  1.00  0.00      A   
ATOM    254  HB1 LEU    18     -15.056 -43.849  10.209  1.00  0.00      A   
ATOM    255  HB2 LEU    18     -16.810 -44.209  10.543  1.00  0.00      A   
ATOM    256  CG  LEU    18     -15.868 -45.541   9.193  1.00  0.00      A   
ATOM    257  HG  LEU    18     -16.695 -46.277   9.290  1.00  0.00      A   
ATOM    258  CD1 LEU    18     -16.183 -44.748   7.929  1.00  0.00      A   
ATOM    259 HD11 LEU    18     -17.255 -44.463   7.987  1.00  0.00      A   
ATOM    260 HD12 LEU    18     -16.072 -45.474   7.095  1.00  0.00      A   
ATOM    261 HD13 LEU    18     -15.551 -43.839   7.838  1.00  0.00      A   
ATOM    262  CD2 LEU    18     -14.631 -46.390   8.904  1.00  0.00      A   
ATOM    263 HD21 LEU    18     -14.877 -47.268   8.269  1.00  0.00      A   
ATOM    264 HD22 LEU    18     -14.171 -46.913   9.769  1.00  0.00      A   
ATOM    265 HD23 LEU    18     -13.852 -45.743   8.448  1.00  0.00      A   
ATOM    266  C   LEU    18     -14.892 -44.293  12.745  1.00  0.00      A   
ATOM    267  O   LEU    18     -13.664 -44.081  12.960  1.00  0.00      A   
ATOM    268  N   SER    19     -15.901 -43.792  13.440  1.00  0.00      A   
ATOM    269  HN  SER    19     -16.869 -43.920  13.239  1.00  0.00      A   
ATOM    270  CA  SER    19     -15.695 -42.799  14.462  1.00  0.00      A   
ATOM    271  HA  SER    19     -14.995 -42.102  14.025  1.00  0.00      A   
ATOM    272  CB  SER    19     -17.078 -42.005  14.794  1.00  0.00      A   
ATOM    273  HB1 SER    19     -17.552 -41.886  13.797  1.00  0.00      A   
ATOM    274  HB2 SER    19     -16.830 -41.033  15.270  1.00  0.00      A   
ATOM    275  OG  SER    19     -17.955 -42.754  15.692  1.00  0.00      A   
ATOM    276  HG1 SER    19     -17.951 -43.678  15.429  1.00  0.00      A   
ATOM    277  C   SER    19     -15.039 -43.418  15.662  1.00  0.00      A   
ATOM    278  O   SER    19     -14.131 -42.793  16.144  1.00  0.00      A   
ATOM    279  N   CYS    20     -15.371 -44.679  16.006  1.00  0.00      A   
ATOM    280  HN  CYS    20     -15.964 -45.206  15.402  1.00  0.00      A   
ATOM    281  CA  CYS    20     -14.753 -45.374  17.081  1.00  0.00      A   
ATOM    282  HA  CYS    20     -14.839 -44.659  17.885  1.00  0.00      A   
ATOM    283  CB  CYS    20     -15.448 -46.683  17.564  1.00  0.00      A   
ATOM    284  HB1 CYS    20     -14.891 -46.986  18.476  1.00  0.00      A   
ATOM    285  HB2 CYS    20     -15.329 -47.398  16.722  1.00  0.00      A   
ATOM    286  SG  CYS    20     -17.219 -46.569  18.071  1.00  0.00      A   
ATOM    287  HG1 CYS    20     -17.937 -46.677  16.962  1.00  0.00      A   
ATOM    288  C   CYS    20     -13.247 -45.614  16.844  1.00  0.00      A   
ATOM    289  O   CYS    20     -12.356 -45.204  17.650  1.00  0.00      A   
ATOM    290  N   VAL    21     -12.897 -46.181  15.652  1.00  0.00      A   
ATOM    291  HN  VAL    21     -13.445 -46.527  14.894  1.00  0.00      A   
ATOM    292  CA  VAL    21     -11.458 -46.417  15.221  1.00  0.00      A   
ATOM    293  HA  VAL    21     -11.006 -47.087  15.938  1.00  0.00      A   
ATOM    294  CB  VAL    21     -11.486 -46.823  13.827  1.00  0.00      A   
ATOM    295  HB  VAL    21     -12.083 -46.098  13.233  1.00  0.00      A   
ATOM    296  CG1 VAL    21     -10.090 -46.846  13.177  1.00  0.00      A   
ATOM    297 HG11 VAL    21      -9.435 -47.534  13.752  1.00  0.00      A   
ATOM    298 HG12 VAL    21      -9.635 -45.835  13.094  1.00  0.00      A   
ATOM    299 HG13 VAL    21      -9.995 -47.154  12.114  1.00  0.00      A   
ATOM    300  CG2 VAL    21     -12.047 -48.166  13.736  1.00  0.00      A   
ATOM    301 HG21 VAL    21     -12.213 -48.442  12.673  1.00  0.00      A   
ATOM    302 HG22 VAL    21     -13.042 -48.246  14.224  1.00  0.00      A   
ATOM    303 HG23 VAL    21     -11.331 -48.863  14.222  1.00  0.00      A   
ATOM    304  C   VAL    21     -10.598 -45.108  15.270  1.00  0.00      A   
ATOM    305  O   VAL    21      -9.454 -45.122  15.718  1.00  0.00      A   
ATOM    306  N   ASP    22     -11.085 -43.968  14.772  1.00  0.00      A   
ATOM    307  HN  ASP    22     -12.036 -44.029  14.481  1.00  0.00      A   
ATOM    308  CA  ASP    22     -10.374 -42.663  14.667  1.00  0.00      A   
ATOM    309  HA  ASP    22      -9.396 -42.870  14.260  1.00  0.00      A   
ATOM    310  CB  ASP    22     -11.299 -41.652  13.862  1.00  0.00      A   
ATOM    311  HB1 ASP    22     -12.285 -41.651  14.374  1.00  0.00      A   
ATOM    312  HB2 ASP    22     -11.390 -42.241  12.925  1.00  0.00      A   
ATOM    313  CG  ASP    22     -10.807 -40.273  13.613  1.00  0.00      A   
ATOM    314  OD1 ASP    22      -9.617 -40.063  13.434  1.00  0.00      A   
ATOM    315  OD2 ASP    22     -11.655 -39.305  13.641  1.00  0.00      A   
ATOM    316  C   ASP    22     -10.004 -42.134  16.038  1.00  0.00      A   
ATOM    317  O   ASP    22      -8.860 -41.682  16.298  1.00  0.00      A   
ATOM    318  N   PHE    23     -11.012 -42.293  16.960  1.00  0.00      A   
ATOM    319  HN  PHE    23     -11.896 -42.574  16.595  1.00  0.00      A   
ATOM    320  CA  PHE    23     -10.962 -41.996  18.397  1.00  0.00      A   
ATOM    321  HA  PHE    23     -10.739 -40.942  18.464  1.00  0.00      A   
ATOM    322  CB  PHE    23     -12.377 -42.191  19.042  1.00  0.00      A   
ATOM    323  HB1 PHE    23     -12.828 -43.146  18.697  1.00  0.00      A   
ATOM    324  HB2 PHE    23     -13.050 -41.399  18.649  1.00  0.00      A   
ATOM    325  CG  PHE    23     -12.355 -42.141  20.586  1.00  0.00      A   
ATOM    326  CD1 PHE    23     -12.285 -40.865  21.211  1.00  0.00      A   
ATOM    327  HD1 PHE    23     -12.195 -40.051  20.507  1.00  0.00      A   
ATOM    328  CE1 PHE    23     -12.578 -40.679  22.601  1.00  0.00      A   
ATOM    329  HE1 PHE    23     -12.791 -39.678  22.945  1.00  0.00      A   
ATOM    330  CZ  PHE    23     -12.712 -41.828  23.386  1.00  0.00      A   
ATOM    331  HZ  PHE    23     -12.765 -41.688  24.455  1.00  0.00      A   
ATOM    332  CD2 PHE    23     -12.552 -43.239  21.425  1.00  0.00      A   
ATOM    333  HD2 PHE    23     -12.661 -44.222  20.992  1.00  0.00      A   
ATOM    334  CE2 PHE    23     -12.796 -43.075  22.825  1.00  0.00      A   
ATOM    335  HE2 PHE    23     -12.918 -43.981  23.400  1.00  0.00      A   
ATOM    336  C   PHE    23      -9.924 -42.813  19.079  1.00  0.00      A   
ATOM    337  O   PHE    23      -9.149 -42.316  19.840  1.00  0.00      A   
ATOM    338  N   PHE    24      -9.800 -44.110  18.865  1.00  0.00      A   
ATOM    339  HN  PHE    24     -10.506 -44.609  18.369  1.00  0.00      A   
ATOM    340  CA  PHE    24      -8.753 -44.998  19.373  1.00  0.00      A   
ATOM    341  HA  PHE    24      -8.656 -44.759  20.422  1.00  0.00      A   
ATOM    342  CB  PHE    24      -9.104 -46.482  19.100  1.00  0.00      A   
ATOM    343  HB1 PHE    24      -8.286 -47.234  19.119  1.00  0.00      A   
ATOM    344  HB2 PHE    24      -9.539 -46.585  18.083  1.00  0.00      A   
ATOM    345  CG  PHE    24     -10.066 -46.956  20.092  1.00  0.00      A   
ATOM    346  CD1 PHE    24      -9.755 -47.008  21.475  1.00  0.00      A   
ATOM    347  HD1 PHE    24      -8.771 -46.639  21.725  1.00  0.00      A   
ATOM    348  CE1 PHE    24     -10.801 -47.072  22.423  1.00  0.00      A   
ATOM    349  HE1 PHE    24     -10.520 -47.079  23.465  1.00  0.00      A   
ATOM    350  CZ  PHE    24     -12.093 -47.456  22.049  1.00  0.00      A   
ATOM    351  HZ  PHE    24     -12.930 -47.592  22.718  1.00  0.00      A   
ATOM    352  CD2 PHE    24     -11.288 -47.464  19.731  1.00  0.00      A   
ATOM    353  HD2 PHE    24     -11.592 -47.563  18.700  1.00  0.00      A   
ATOM    354  CE2 PHE    24     -12.296 -47.692  20.671  1.00  0.00      A   
ATOM    355  HE2 PHE    24     -13.270 -48.071  20.399  1.00  0.00      A   
ATOM    356  C   PHE    24      -7.409 -44.675  18.794  1.00  0.00      A   
ATOM    357  O   PHE    24      -6.383 -44.726  19.517  1.00  0.00      A   
ATOM    358  N   LEU    25      -7.192 -44.345  17.497  1.00  0.00      A   
ATOM    359  HN  LEU    25      -8.007 -44.222  16.935  1.00  0.00      A   
ATOM    360  CA  LEU    25      -5.937 -44.057  16.810  1.00  0.00      A   
ATOM    361  HA  LEU    25      -5.367 -44.935  17.077  1.00  0.00      A   
ATOM    362  CB  LEU    25      -5.979 -43.862  15.296  1.00  0.00      A   
ATOM    363  HB1 LEU    25      -5.013 -43.407  14.990  1.00  0.00      A   
ATOM    364  HB2 LEU    25      -6.806 -43.177  15.008  1.00  0.00      A   
ATOM    365  CG  LEU    25      -6.273 -45.152  14.572  1.00  0.00      A   
ATOM    366  HG  LEU    25      -7.026 -45.637  15.230  1.00  0.00      A   
ATOM    367  CD1 LEU    25      -6.888 -44.935  13.186  1.00  0.00      A   
ATOM    368 HD11 LEU    25      -6.112 -44.324  12.678  1.00  0.00      A   
ATOM    369 HD12 LEU    25      -7.851 -44.388  13.274  1.00  0.00      A   
ATOM    370 HD13 LEU    25      -6.995 -45.865  12.587  1.00  0.00      A   
ATOM    371  CD2 LEU    25      -5.052 -46.088  14.467  1.00  0.00      A   
ATOM    372 HD21 LEU    25      -4.645 -46.250  15.488  1.00  0.00      A   
ATOM    373 HD22 LEU    25      -4.264 -45.590  13.863  1.00  0.00      A   
ATOM    374 HD23 LEU    25      -5.319 -47.068  14.017  1.00  0.00      A   
ATOM    375  C   LEU    25      -5.287 -42.873  17.549  1.00  0.00      A   
ATOM    376  O   LEU    25      -4.116 -42.802  17.923  1.00  0.00      A   
ATOM    377  N   ALA    26      -6.102 -41.879  17.867  1.00  0.00      A   
ATOM    378  HN  ALA    26      -7.058 -41.894  17.584  1.00  0.00      A   
ATOM    379  CA  ALA    26      -5.772 -40.713  18.750  1.00  0.00      A   
ATOM    380  HA  ALA    26      -4.944 -40.169  18.319  1.00  0.00      A   
ATOM    381  CB  ALA    26      -6.985 -39.705  18.878  1.00  0.00      A   
ATOM    382  HB1 ALA    26      -7.869 -40.245  19.279  1.00  0.00      A   
ATOM    383  HB2 ALA    26      -7.279 -39.398  17.852  1.00  0.00      A   
ATOM    384  HB3 ALA    26      -6.825 -38.820  19.530  1.00  0.00      A   
ATOM    385  C   ALA    26      -5.402 -41.117  20.158  1.00  0.00      A   
ATOM    386  O   ALA    26      -4.642 -40.425  20.862  1.00  0.00      A   
ATOM    387  N   ARG    27      -6.032 -42.175  20.680  1.00  0.00      A   
ATOM    388  HN  ARG    27      -6.579 -42.784  20.111  1.00  0.00      A   
ATOM    389  CA  ARG    27      -5.922 -42.561  22.054  1.00  0.00      A   
ATOM    390  HA  ARG    27      -5.584 -41.640  22.506  1.00  0.00      A   
ATOM    391  CB  ARG    27      -7.326 -42.821  22.728  1.00  0.00      A   
ATOM    392  HB1 ARG    27      -7.139 -43.518  23.572  1.00  0.00      A   
ATOM    393  HB2 ARG    27      -8.134 -43.307  22.139  1.00  0.00      A   
ATOM    394  CG  ARG    27      -8.044 -41.610  23.239  1.00  0.00      A   
ATOM    395  HG1 ARG    27      -7.296 -41.060  23.848  1.00  0.00      A   
ATOM    396  HG2 ARG    27      -8.775 -41.958  24.000  1.00  0.00      A   
ATOM    397  CD  ARG    27      -8.829 -40.774  22.271  1.00  0.00      A   
ATOM    398  HD1 ARG    27      -9.706 -41.259  21.792  1.00  0.00      A   
ATOM    399  HD2 ARG    27      -8.198 -40.472  21.408  1.00  0.00      A   
ATOM    400  NE  ARG    27      -9.401 -39.638  23.089  1.00  0.00      A   
ATOM    401  HE  ARG    27      -9.958 -39.974  23.849  1.00  0.00      A   
ATOM    402  CZ  ARG    27      -8.909 -38.367  23.150  1.00  0.00      A   
ATOM    403  NH1 ARG    27      -8.348 -37.759  22.157  1.00  0.00      A   
ATOM    404 HH11 ARG    27      -8.627 -38.194  21.301  1.00  0.00      A   
ATOM    405 HH12 ARG    27      -8.222 -36.769  22.208  1.00  0.00      A   
ATOM    406  NH2 ARG    27      -9.234 -37.688  24.179  1.00  0.00      A   
ATOM    407 HH21 ARG    27      -9.046 -36.712  24.069  1.00  0.00      A   
ATOM    408 HH22 ARG    27      -9.801 -38.208  24.818  1.00  0.00      A   
ATOM    409  C   ARG    27      -4.863 -43.641  22.254  1.00  0.00      A   
ATOM    410  O   ARG    27      -4.698 -44.084  23.395  1.00  0.00      A   
ATOM    411  N   GLY    28      -3.990 -43.951  21.243  1.00  0.00      A   
ATOM    412  HN  GLY    28      -4.309 -43.632  20.354  1.00  0.00      A   
ATOM    413  CA  GLY    28      -2.748 -44.716  21.425  1.00  0.00      A   
ATOM    414  HA1 GLY    28      -2.272 -44.604  22.388  1.00  0.00      A   
ATOM    415  HA2 GLY    28      -2.012 -44.385  20.707  1.00  0.00      A   
ATOM    416  C   GLY    28      -2.883 -46.265  21.048  1.00  0.00      A   
ATOM    417  O   GLY    28      -1.934 -46.966  21.343  1.00  0.00      A   
ATOM    418  N   VAL    29      -4.073 -46.572  20.471  1.00  0.00      A   
ATOM    419  HN  VAL    29      -4.755 -45.909  20.174  1.00  0.00      A   
ATOM    420  CA  VAL    29      -4.492 -47.969  20.327  1.00  0.00      A   
ATOM    421  HA  VAL    29      -3.685 -48.610  20.648  1.00  0.00      A   
ATOM    422  CB  VAL    29      -5.688 -48.398  21.134  1.00  0.00      A   
ATOM    423  HB  VAL    29      -6.571 -47.749  20.949  1.00  0.00      A   
ATOM    424  CG1 VAL    29      -5.912 -49.876  20.897  1.00  0.00      A   
ATOM    425 HG11 VAL    29      -6.720 -50.149  21.608  1.00  0.00      A   
ATOM    426 HG12 VAL    29      -5.036 -50.528  21.102  1.00  0.00      A   
ATOM    427 HG13 VAL    29      -6.262 -50.128  19.873  1.00  0.00      A   
ATOM    428  CG2 VAL    29      -5.340 -48.193  22.575  1.00  0.00      A   
ATOM    429 HG21 VAL    29      -4.904 -47.185  22.745  1.00  0.00      A   
ATOM    430 HG22 VAL    29      -4.667 -48.989  22.960  1.00  0.00      A   
ATOM    431 HG23 VAL    29      -6.244 -48.245  23.218  1.00  0.00      A   
ATOM    432  C   VAL    29      -4.810 -48.178  18.813  1.00  0.00      A   
ATOM    433  O   VAL    29      -5.631 -47.461  18.304  1.00  0.00      A   
ATOM    434  N   THR    30      -4.179 -49.271  18.246  1.00  0.00      A   
ATOM    435  HN  THR    30      -3.511 -49.820  18.742  1.00  0.00      A   
ATOM    436  CA  THR    30      -4.721 -49.756  16.910  1.00  0.00      A   
ATOM    437  HA  THR    30      -5.212 -48.929  16.418  1.00  0.00      A   
ATOM    438  CB  THR    30      -3.693 -50.263  15.933  1.00  0.00      A   
ATOM    439  HB  THR    30      -3.039 -51.075  16.317  1.00  0.00      A   
ATOM    440  OG1 THR    30      -2.823 -49.260  15.447  1.00  0.00      A   
ATOM    441  HG1 THR    30      -2.480 -48.970  16.295  1.00  0.00      A   
ATOM    442  CG2 THR    30      -4.413 -50.811  14.623  1.00  0.00      A   
ATOM    443 HG21 THR    30      -5.104 -50.152  14.055  1.00  0.00      A   
ATOM    444 HG22 THR    30      -4.949 -51.738  14.918  1.00  0.00      A   
ATOM    445 HG23 THR    30      -3.709 -51.162  13.840  1.00  0.00      A   
ATOM    446  C   THR    30      -5.823 -50.779  17.218  1.00  0.00      A   
ATOM    447  O   THR    30      -5.530 -51.834  17.778  1.00  0.00      A   
ATOM    448  N   PRO    31      -7.079 -50.532  16.926  1.00  0.00      A   
ATOM    449  CD  PRO    31      -7.561 -49.337  16.172  1.00  0.00      A   
ATOM    450  HD1 PRO    31      -7.167 -49.347  15.133  1.00  0.00      A   
ATOM    451  HD2 PRO    31      -7.191 -48.396  16.631  1.00  0.00      A   
ATOM    452  CA  PRO    31      -8.148 -51.390  17.457  1.00  0.00      A   
ATOM    453  HA  PRO    31      -7.735 -51.820  18.357  1.00  0.00      A   
ATOM    454  CB  PRO    31      -9.285 -50.351  17.514  1.00  0.00      A   
ATOM    455  HB1 PRO    31      -9.182 -49.800  18.473  1.00  0.00      A   
ATOM    456  HB2 PRO    31     -10.302 -50.792  17.430  1.00  0.00      A   
ATOM    457  CG  PRO    31      -9.109 -49.393  16.349  1.00  0.00      A   
ATOM    458  HG1 PRO    31      -9.454 -49.830  15.388  1.00  0.00      A   
ATOM    459  HG2 PRO    31      -9.374 -48.345  16.604  1.00  0.00      A   
ATOM    460  C   PRO    31      -8.467 -52.371  16.368  1.00  0.00      A   
ATOM    461  O   PRO    31      -7.816 -52.347  15.303  1.00  0.00      A   
ATOM    462  N   ARG    32      -9.450 -53.282  16.556  1.00  0.00      A   
ATOM    463  HN  ARG    32      -9.973 -53.241  17.404  1.00  0.00      A   
ATOM    464  CA  ARG    32      -9.818 -54.293  15.591  1.00  0.00      A   
ATOM    465  HA  ARG    32      -9.372 -54.096  14.627  1.00  0.00      A   
ATOM    466  CB  ARG    32      -9.407 -55.731  16.139  1.00  0.00      A   
ATOM    467  HB1 ARG    32      -9.568 -56.481  15.335  1.00  0.00      A   
ATOM    468  HB2 ARG    32     -10.131 -56.008  16.935  1.00  0.00      A   
ATOM    469  CG  ARG    32      -8.000 -55.961  16.719  1.00  0.00      A   
ATOM    470  HG1 ARG    32      -7.952 -55.383  17.667  1.00  0.00      A   
ATOM    471  HG2 ARG    32      -7.200 -55.498  16.103  1.00  0.00      A   
ATOM    472  CD  ARG    32      -7.674 -57.433  16.915  1.00  0.00      A   
ATOM    473  HD1 ARG    32      -7.429 -58.004  15.994  1.00  0.00      A   
ATOM    474  HD2 ARG    32      -8.550 -57.929  17.387  1.00  0.00      A   
ATOM    475  NE  ARG    32      -6.491 -57.447  17.842  1.00  0.00      A   
ATOM    476  HE  ARG    32      -5.823 -56.703  17.843  1.00  0.00      A   
ATOM    477  CZ  ARG    32      -6.258 -58.434  18.623  1.00  0.00      A   
ATOM    478  NH1 ARG    32      -6.851 -59.655  18.572  1.00  0.00      A   
ATOM    479 HH11 ARG    32      -6.885 -59.970  17.624  1.00  0.00      A   
ATOM    480 HH12 ARG    32      -6.385 -60.269  19.210  1.00  0.00      A   
ATOM    481  NH2 ARG    32      -5.388 -58.320  19.623  1.00  0.00      A   
ATOM    482 HH21 ARG    32      -4.772 -57.532  19.618  1.00  0.00      A   
ATOM    483 HH22 ARG    32      -5.284 -58.963  20.382  1.00  0.00      A   
ATOM    484  C   ARG    32     -11.287 -54.189  15.336  1.00  0.00      A   
ATOM    485  O   ARG    32     -12.154 -54.369  16.204  1.00  0.00      A   
ATOM    486  N   VAL    33     -11.629 -53.914  14.060  1.00  0.00      A   
ATOM    487  HN  VAL    33     -10.931 -53.963  13.350  1.00  0.00      A   
ATOM    488  CA  VAL    33     -12.998 -53.813  13.668  1.00  0.00      A   
ATOM    489  HA  VAL    33     -13.620 -53.465  14.480  1.00  0.00      A   
ATOM    490  CB  VAL    33     -13.412 -52.810  12.618  1.00  0.00      A   
ATOM    491  HB  VAL    33     -12.961 -52.957  11.614  1.00  0.00      A   
ATOM    492  CG1 VAL    33     -14.874 -52.669  12.597  1.00  0.00      A   
ATOM    493 HG11 VAL    33     -15.357 -52.192  13.476  1.00  0.00      A   
ATOM    494 HG12 VAL    33     -15.328 -53.674  12.461  1.00  0.00      A   
ATOM    495 HG13 VAL    33     -15.186 -52.195  11.642  1.00  0.00      A   
ATOM    496  CG2 VAL    33     -12.975 -51.380  13.042  1.00  0.00      A   
ATOM    497 HG21 VAL    33     -13.251 -51.250  14.110  1.00  0.00      A   
ATOM    498 HG22 VAL    33     -13.398 -50.629  12.341  1.00  0.00      A   
ATOM    499 HG23 VAL    33     -11.865 -51.413  13.040  1.00  0.00      A   
ATOM    500  C   VAL    33     -13.501 -55.212  13.268  1.00  0.00      A   
ATOM    501  O   VAL    33     -12.913 -55.863  12.418  1.00  0.00      A   
ATOM    502  N   MET    34     -14.615 -55.741  13.803  1.00  0.00      A   
ATOM    503  HN  MET    34     -15.029 -55.163  14.503  1.00  0.00      A   
ATOM    504  CA  MET    34     -15.153 -57.102  13.385  1.00  0.00      A   
ATOM    505  HA  MET    34     -14.874 -57.216  12.348  1.00  0.00      A   
ATOM    506  CB  MET    34     -14.594 -58.360  14.181  1.00  0.00      A   
ATOM    507  HB1 MET    34     -13.525 -58.076  14.282  1.00  0.00      A   
ATOM    508  HB2 MET    34     -14.736 -59.305  13.613  1.00  0.00      A   
ATOM    509  CG  MET    34     -15.115 -58.421  15.600  1.00  0.00      A   
ATOM    510  HG1 MET    34     -16.209 -58.274  15.729  1.00  0.00      A   
ATOM    511  HG2 MET    34     -14.574 -57.708  16.259  1.00  0.00      A   
ATOM    512  SD  MET    34     -14.800 -60.082  16.241  1.00  0.00      A   
ATOM    513  CE  MET    34     -15.508 -59.805  17.796  1.00  0.00      A   
ATOM    514  HE1 MET    34     -15.725 -60.715  18.395  1.00  0.00      A   
ATOM    515  HE2 MET    34     -16.421 -59.174  17.760  1.00  0.00      A   
ATOM    516  HE3 MET    34     -14.730 -59.288  18.398  1.00  0.00      A   
ATOM    517  C   MET    34     -16.645 -57.065  13.242  1.00  0.00      A   
ATOM    518  O   MET    34     -17.335 -56.379  13.929  1.00  0.00      A   
ATOM    519  N   ASP    35     -17.173 -57.807  12.227  1.00  0.00      A   
ATOM    520  HN  ASP    35     -16.712 -58.440  11.611  1.00  0.00      A   
ATOM    521  CA  ASP    35     -18.542 -57.640  11.873  1.00  0.00      A   
ATOM    522  HA  ASP    35     -19.049 -57.421  12.801  1.00  0.00      A   
ATOM    523  CB  ASP    35     -18.554 -56.517  10.880  1.00  0.00      A   
ATOM    524  HB1 ASP    35     -18.334 -56.817   9.833  1.00  0.00      A   
ATOM    525  HB2 ASP    35     -17.824 -55.779  11.274  1.00  0.00      A   
ATOM    526  CG  ASP    35     -19.853 -55.722  10.825  1.00  0.00      A   
ATOM    527  OD1 ASP    35     -20.955 -56.342  10.929  1.00  0.00      A   
ATOM    528  OD2 ASP    35     -19.754 -54.453  10.670  1.00  0.00      A   
ATOM    529  C   ASP    35     -19.012 -58.969  11.343  1.00  0.00      A   
ATOM    530  O   ASP    35     -18.199 -59.757  10.853  1.00  0.00      A   
ATOM    531  N   THR    36     -20.334 -59.244  11.487  1.00  0.00      A   
ATOM    532  HN  THR    36     -20.965 -58.736  12.068  1.00  0.00      A   
ATOM    533  CA  THR    36     -20.998 -60.490  11.056  1.00  0.00      A   
ATOM    534  HA  THR    36     -20.270 -61.280  11.174  1.00  0.00      A   
ATOM    535  CB  THR    36     -22.296 -60.811  11.816  1.00  0.00      A   
ATOM    536  HB  THR    36     -22.906 -61.606  11.337  1.00  0.00      A   
ATOM    537  OG1 THR    36     -23.173 -59.671  11.898  1.00  0.00      A   
ATOM    538  HG1 THR    36     -24.047 -59.979  11.645  1.00  0.00      A   
ATOM    539  CG2 THR    36     -21.991 -61.213  13.225  1.00  0.00      A   
ATOM    540 HG21 THR    36     -21.260 -62.048  13.273  1.00  0.00      A   
ATOM    541 HG22 THR    36     -22.914 -61.635  13.676  1.00  0.00      A   
ATOM    542 HG23 THR    36     -21.496 -60.368  13.749  1.00  0.00      A   
ATOM    543  C   THR    36     -21.316 -60.354   9.535  1.00  0.00      A   
ATOM    544  O   THR    36     -21.612 -61.337   8.895  1.00  0.00      A   
ATOM    545  N   ARG    37     -21.170 -59.149   9.017  1.00  0.00      A   
ATOM    546  HN  ARG    37     -21.206 -58.366   9.633  1.00  0.00      A   
ATOM    547  CA  ARG    37     -21.303 -58.935   7.630  1.00  0.00      A   
ATOM    548  HA  ARG    37     -22.135 -59.498   7.234  1.00  0.00      A   
ATOM    549  CB  ARG    37     -21.731 -57.454   7.492  1.00  0.00      A   
ATOM    550  HB1 ARG    37     -21.816 -57.294   6.396  1.00  0.00      A   
ATOM    551  HB2 ARG    37     -20.958 -56.761   7.888  1.00  0.00      A   
ATOM    552  CG  ARG    37     -23.071 -57.065   8.149  1.00  0.00      A   
ATOM    553  HG1 ARG    37     -23.139 -57.414   9.202  1.00  0.00      A   
ATOM    554  HG2 ARG    37     -23.832 -57.660   7.599  1.00  0.00      A   
ATOM    555  CD  ARG    37     -23.347 -55.634   7.996  1.00  0.00      A   
ATOM    556  HD1 ARG    37     -24.424 -55.431   8.176  1.00  0.00      A   
ATOM    557  HD2 ARG    37     -23.110 -55.408   6.934  1.00  0.00      A   
ATOM    558  NE  ARG    37     -22.463 -54.855   8.893  1.00  0.00      A   
ATOM    559  HE  ARG    37     -21.911 -55.359   9.556  1.00  0.00      A   
ATOM    560  CZ  ARG    37     -22.661 -53.591   9.229  1.00  0.00      A   
ATOM    561  NH1 ARG    37     -23.522 -52.870   8.574  1.00  0.00      A   
ATOM    562 HH11 ARG    37     -24.056 -53.276   7.832  1.00  0.00      A   
ATOM    563 HH12 ARG    37     -23.623 -51.882   8.695  1.00  0.00      A   
ATOM    564  NH2 ARG    37     -22.010 -53.109  10.234  1.00  0.00      A   
ATOM    565 HH21 ARG    37     -21.252 -53.675  10.559  1.00  0.00      A   
ATOM    566 HH22 ARG    37     -22.327 -52.231  10.593  1.00  0.00      A   
ATOM    567  C   ARG    37     -20.011 -59.140   6.891  1.00  0.00      A   
ATOM    568  O   ARG    37     -18.915 -58.794   7.311  1.00  0.00      A   
ATOM    569  N   MET    38     -20.173 -59.734   5.677  1.00  0.00      A   
ATOM    570  HN  MET    38     -21.107 -60.018   5.475  1.00  0.00      A   
ATOM    571  CA  MET    38     -19.146 -59.977   4.646  1.00  0.00      A   
ATOM    572  HA  MET    38     -18.335 -60.339   5.261  1.00  0.00      A   
ATOM    573  CB  MET    38     -19.452 -61.087   3.608  1.00  0.00      A   
ATOM    574  HB1 MET    38     -18.771 -60.936   2.743  1.00  0.00      A   
ATOM    575  HB2 MET    38     -20.519 -61.030   3.306  1.00  0.00      A   
ATOM    576  CG  MET    38     -19.079 -62.542   4.094  1.00  0.00      A   
ATOM    577  HG1 MET    38     -18.009 -62.529   4.393  1.00  0.00      A   
ATOM    578  HG2 MET    38     -19.221 -63.260   3.258  1.00  0.00      A   
ATOM    579  SD  MET    38     -20.224 -63.236   5.346  1.00  0.00      A   
ATOM    580  CE  MET    38     -19.349 -64.803   5.324  1.00  0.00      A   
ATOM    581  HE1 MET    38     -19.748 -65.525   6.068  1.00  0.00      A   
ATOM    582  HE2 MET    38     -18.279 -64.657   5.583  1.00  0.00      A   
ATOM    583  HE3 MET    38     -19.425 -65.283   4.325  1.00  0.00      A   
ATOM    584  C   MET    38     -18.435 -58.796   4.006  1.00  0.00      A   
ATOM    585  O   MET    38     -17.221 -58.803   3.964  1.00  0.00      A   
ATOM    586  N   THR    39     -19.198 -57.702   3.710  1.00  0.00      A   
ATOM    587  HN  THR    39     -20.177 -57.641   3.888  1.00  0.00      A   
ATOM    588  CA  THR    39     -18.723 -56.494   3.039  1.00  0.00      A   
ATOM    589  HA  THR    39     -17.677 -56.351   3.269  1.00  0.00      A   
ATOM    590  CB  THR    39     -18.815 -56.400   1.549  1.00  0.00      A   
ATOM    591  HB  THR    39     -18.467 -55.402   1.206  1.00  0.00      A   
ATOM    592  OG1 THR    39     -20.109 -56.602   1.043  1.00  0.00      A   
ATOM    593  HG1 THR    39     -20.073 -56.523   0.087  1.00  0.00      A   
ATOM    594  CG2 THR    39     -17.921 -57.442   0.805  1.00  0.00      A   
ATOM    595 HG21 THR    39     -17.986 -57.239  -0.285  1.00  0.00      A   
ATOM    596 HG22 THR    39     -18.340 -58.470   0.840  1.00  0.00      A   
ATOM    597 HG23 THR    39     -16.863 -57.450   1.145  1.00  0.00      A   
ATOM    598  C   THR    39     -19.467 -55.311   3.632  1.00  0.00      A   
ATOM    599  O   THR    39     -20.174 -54.589   2.895  1.00  0.00      A   
ATOM    600  N   PRO    40     -19.171 -55.015   4.937  1.00  0.00      A   
ATOM    601  CD  PRO    40     -18.357 -55.718   5.884  1.00  0.00      A   
ATOM    602  HD1 PRO    40     -17.414 -56.139   5.474  1.00  0.00      A   
ATOM    603  HD2 PRO    40     -19.062 -56.476   6.286  1.00  0.00      A   
ATOM    604  CA  PRO    40     -19.845 -53.877   5.637  1.00  0.00      A   
ATOM    605  HA  PRO    40     -20.912 -54.033   5.592  1.00  0.00      A   
ATOM    606  CB  PRO    40     -19.318 -53.908   7.061  1.00  0.00      A   
ATOM    607  HB1 PRO    40     -19.997 -54.423   7.775  1.00  0.00      A   
ATOM    608  HB2 PRO    40     -19.159 -52.918   7.538  1.00  0.00      A   
ATOM    609  CG  PRO    40     -18.068 -54.811   7.038  1.00  0.00      A   
ATOM    610  HG1 PRO    40     -17.139 -54.213   6.920  1.00  0.00      A   
ATOM    611  HG2 PRO    40     -17.935 -55.337   8.007  1.00  0.00      A   
ATOM    612  C   PRO    40     -19.507 -52.505   4.977  1.00  0.00      A   
ATOM    613  O   PRO    40     -18.263 -52.339   4.837  1.00  0.00      A   
ATOM    614  N   PRO    41     -20.402 -51.617   4.496  1.00  0.00      A   
ATOM    615  CD  PRO    41     -21.829 -51.884   4.274  1.00  0.00      A   
ATOM    616  HD1 PRO    41     -22.285 -52.003   5.280  1.00  0.00      A   
ATOM    617  HD2 PRO    41     -21.912 -52.882   3.791  1.00  0.00      A   
ATOM    618  CA  PRO    41     -20.116 -50.225   4.192  1.00  0.00      A   
ATOM    619  HA  PRO    41     -19.596 -50.244   3.246  1.00  0.00      A   
ATOM    620  CB  PRO    41     -21.513 -49.579   4.065  1.00  0.00      A   
ATOM    621  HB1 PRO    41     -21.542 -48.743   3.333  1.00  0.00      A   
ATOM    622  HB2 PRO    41     -21.833 -49.208   5.062  1.00  0.00      A   
ATOM    623  CG  PRO    41     -22.482 -50.698   3.688  1.00  0.00      A   
ATOM    624  HG1 PRO    41     -23.483 -50.489   4.123  1.00  0.00      A   
ATOM    625  HG2 PRO    41     -22.629 -50.844   2.597  1.00  0.00      A   
ATOM    626  C   PRO    41     -19.163 -49.523   5.135  1.00  0.00      A   
ATOM    627  O   PRO    41     -19.377 -49.448   6.381  1.00  0.00      A   
ATOM    628  N   GLY    42     -18.132 -48.898   4.544  1.00  0.00      A   
ATOM    629  HN  GLY    42     -18.047 -49.093   3.570  1.00  0.00      A   
ATOM    630  CA  GLY    42     -17.137 -48.016   5.238  1.00  0.00      A   
ATOM    631  HA1 GLY    42     -17.546 -47.636   6.162  1.00  0.00      A   
ATOM    632  HA2 GLY    42     -16.894 -47.173   4.608  1.00  0.00      A   
ATOM    633  C   GLY    42     -15.817 -48.806   5.468  1.00  0.00      A   
ATOM    634  O   GLY    42     -14.830 -48.263   5.968  1.00  0.00      A   
ATOM    635  N   LEU    43     -15.782 -50.057   5.063  1.00  0.00      A   
ATOM    636  HN  LEU    43     -16.645 -50.543   4.955  1.00  0.00      A   
ATOM    637  CA  LEU    43     -14.543 -50.815   5.026  1.00  0.00      A   
ATOM    638  HA  LEU    43     -14.023 -50.684   5.964  1.00  0.00      A   
ATOM    639  CB  LEU    43     -14.933 -52.323   4.772  1.00  0.00      A   
ATOM    640  HB1 LEU    43     -15.374 -52.333   3.752  1.00  0.00      A   
ATOM    641  HB2 LEU    43     -15.736 -52.608   5.485  1.00  0.00      A   
ATOM    642  CG  LEU    43     -13.790 -53.358   4.849  1.00  0.00      A   
ATOM    643  HG  LEU    43     -13.098 -53.168   4.002  1.00  0.00      A   
ATOM    644  CD1 LEU    43     -12.988 -53.276   6.103  1.00  0.00      A   
ATOM    645 HD11 LEU    43     -12.595 -52.298   6.454  1.00  0.00      A   
ATOM    646 HD12 LEU    43     -12.163 -54.019   6.142  1.00  0.00      A   
ATOM    647 HD13 LEU    43     -13.603 -53.601   6.970  1.00  0.00      A   
ATOM    648  CD2 LEU    43     -14.384 -54.754   4.665  1.00  0.00      A   
ATOM    649 HD21 LEU    43     -14.975 -54.969   5.581  1.00  0.00      A   
ATOM    650 HD22 LEU    43     -13.612 -55.551   4.600  1.00  0.00      A   
ATOM    651 HD23 LEU    43     -15.032 -54.904   3.776  1.00  0.00      A   
ATOM    652  C   LEU    43     -13.579 -50.593   3.935  1.00  0.00      A   
ATOM    653  O   LEU    43     -12.369 -50.766   4.069  1.00  0.00      A   
ATOM    654  N   ASP    44     -14.129 -49.855   2.899  1.00  0.00      A   
ATOM    655  HN  ASP    44     -15.125 -49.884   2.867  1.00  0.00      A   
ATOM    656  CA  ASP    44     -13.413 -49.129   1.845  1.00  0.00      A   
ATOM    657  HA  ASP    44     -12.722 -49.709   1.252  1.00  0.00      A   
ATOM    658  CB  ASP    44     -14.417 -48.675   0.681  1.00  0.00      A   
ATOM    659  HB1 ASP    44     -14.912 -49.575   0.258  1.00  0.00      A   
ATOM    660  HB2 ASP    44     -13.922 -48.108  -0.136  1.00  0.00      A   
ATOM    661  CG  ASP    44     -15.511 -47.720   1.203  1.00  0.00      A   
ATOM    662  OD1 ASP    44     -16.160 -48.079   2.232  1.00  0.00      A   
ATOM    663  OD2 ASP    44     -15.939 -46.829   0.418  1.00  0.00      A   
ATOM    664  C   ASP    44     -12.584 -47.949   2.354  1.00  0.00      A   
ATOM    665  O   ASP    44     -11.427 -47.711   2.057  1.00  0.00      A   
ATOM    666  N   LYS    45     -13.115 -47.227   3.294  1.00  0.00      A   
ATOM    667  HN  LYS    45     -14.008 -47.412   3.697  1.00  0.00      A   
ATOM    668  CA  LYS    45     -12.588 -46.017   3.916  1.00  0.00      A   
ATOM    669  HA  LYS    45     -11.856 -45.552   3.272  1.00  0.00      A   
ATOM    670  CB  LYS    45     -13.870 -45.118   4.120  1.00  0.00      A   
ATOM    671  HB1 LYS    45     -13.558 -44.216   4.690  1.00  0.00      A   
ATOM    672  HB2 LYS    45     -14.539 -45.651   4.829  1.00  0.00      A   
ATOM    673  CG  LYS    45     -14.644 -44.635   2.835  1.00  0.00      A   
ATOM    674  HG1 LYS    45     -15.575 -44.076   3.074  1.00  0.00      A   
ATOM    675  HG2 LYS    45     -14.937 -45.609   2.389  1.00  0.00      A   
ATOM    676  CD  LYS    45     -13.867 -43.706   1.903  1.00  0.00      A   
ATOM    677  HD1 LYS    45     -12.914 -44.192   1.603  1.00  0.00      A   
ATOM    678  HD2 LYS    45     -13.624 -42.862   2.583  1.00  0.00      A   
ATOM    679  CE  LYS    45     -14.527 -43.315   0.555  1.00  0.00      A   
ATOM    680  HE1 LYS    45     -13.861 -42.563   0.080  1.00  0.00      A   
ATOM    681  HE2 LYS    45     -15.565 -42.971   0.748  1.00  0.00      A   
ATOM    682  NZ  LYS    45     -14.600 -44.468  -0.264  1.00  0.00      A   
ATOM    683  HZ1 LYS    45     -13.670 -44.926  -0.347  1.00  0.00      A   
ATOM    684  HZ2 LYS    45     -15.033 -44.306  -1.195  1.00  0.00      A   
ATOM    685  HZ3 LYS    45     -15.140 -45.175   0.275  1.00  0.00      A   
ATOM    686  C   LYS    45     -11.831 -46.333   5.245  1.00  0.00      A   
ATOM    687  O   LYS    45     -11.190 -45.515   5.841  1.00  0.00      A   
ATOM    688  N   LEU    46     -11.869 -47.566   5.714  1.00  0.00      A   
ATOM    689  HN  LEU    46     -12.363 -48.282   5.226  1.00  0.00      A   
ATOM    690  CA  LEU    46     -11.104 -47.992   6.864  1.00  0.00      A   
ATOM    691  HA  LEU    46     -11.418 -47.338   7.663  1.00  0.00      A   
ATOM    692  CB  LEU    46     -11.483 -49.449   7.223  1.00  0.00      A   
ATOM    693  HB1 LEU    46     -11.083 -50.181   6.490  1.00  0.00      A   
ATOM    694  HB2 LEU    46     -12.579 -49.603   7.122  1.00  0.00      A   
ATOM    695  CG  LEU    46     -10.947 -49.998   8.548  1.00  0.00      A   
ATOM    696  HG  LEU    46      -9.892 -49.661   8.645  1.00  0.00      A   
ATOM    697  CD1 LEU    46     -11.746 -49.612   9.706  1.00  0.00      A   
ATOM    698 HD11 LEU    46     -12.817 -49.905   9.658  1.00  0.00      A   
ATOM    699 HD12 LEU    46     -11.543 -48.552   9.967  1.00  0.00      A   
ATOM    700 HD13 LEU    46     -11.356 -50.102  10.624  1.00  0.00      A   
ATOM    701  CD2 LEU    46     -10.879 -51.484   8.543  1.00  0.00      A   
ATOM    702 HD21 LEU    46     -10.549 -51.844   9.540  1.00  0.00      A   
ATOM    703 HD22 LEU    46     -10.209 -51.903   7.762  1.00  0.00      A   
ATOM    704 HD23 LEU    46     -11.797 -52.083   8.360  1.00  0.00      A   
ATOM    705  C   LEU    46      -9.618 -47.825   6.762  1.00  0.00      A   
ATOM    706  O   LEU    46      -9.047 -48.162   5.756  1.00  0.00      A   
ATOM    707  N   PRO    47      -8.859 -47.399   7.811  1.00  0.00      A   
ATOM    708  CD  PRO    47      -9.322 -46.456   8.807  1.00  0.00      A   
ATOM    709  HD1 PRO    47      -9.493 -47.011   9.754  1.00  0.00      A   
ATOM    710  HD2 PRO    47     -10.290 -45.952   8.595  1.00  0.00      A   
ATOM    711  CA  PRO    47      -7.426 -47.261   7.708  1.00  0.00      A   
ATOM    712  HA  PRO    47      -7.316 -46.560   6.894  1.00  0.00      A   
ATOM    713  CB  PRO    47      -7.005 -46.433   8.938  1.00  0.00      A   
ATOM    714  HB1 PRO    47      -6.046 -45.910   8.737  1.00  0.00      A   
ATOM    715  HB2 PRO    47      -6.859 -47.131   9.790  1.00  0.00      A   
ATOM    716  CG  PRO    47      -8.190 -45.456   9.219  1.00  0.00      A   
ATOM    717  HG1 PRO    47      -8.361 -45.221  10.291  1.00  0.00      A   
ATOM    718  HG2 PRO    47      -8.187 -44.548   8.579  1.00  0.00      A   
ATOM    719  C   PRO    47      -6.624 -48.533   7.436  1.00  0.00      A   
ATOM    720  O   PRO    47      -6.874 -49.673   7.936  1.00  0.00      A   
ATOM    721  N   GLU    48      -5.516 -48.317   6.754  1.00  0.00      A   
ATOM    722  HN  GLU    48      -5.124 -47.457   6.438  1.00  0.00      A   
ATOM    723  CA  GLU    48      -4.656 -49.398   6.235  1.00  0.00      A   
ATOM    724  HA  GLU    48      -5.136 -49.936   5.431  1.00  0.00      A   
ATOM    725  CB  GLU    48      -3.412 -48.929   5.336  1.00  0.00      A   
ATOM    726  HB1 GLU    48      -3.697 -48.477   4.362  1.00  0.00      A   
ATOM    727  HB2 GLU    48      -2.868 -49.871   5.111  1.00  0.00      A   
ATOM    728  CG  GLU    48      -2.299 -47.913   5.930  1.00  0.00      A   
ATOM    729  HG1 GLU    48      -1.454 -47.697   5.243  1.00  0.00      A   
ATOM    730  HG2 GLU    48      -1.932 -48.304   6.903  1.00  0.00      A   
ATOM    731  CD  GLU    48      -2.882 -46.588   6.316  1.00  0.00      A   
ATOM    732  OE1 GLU    48      -3.898 -46.130   5.744  1.00  0.00      A   
ATOM    733  OE2 GLU    48      -2.311 -45.923   7.176  1.00  0.00      A   
ATOM    734  C   GLU    48      -4.128 -50.483   7.177  1.00  0.00      A   
ATOM    735  O   GLU    48      -4.149 -51.684   6.911  1.00  0.00      A   
ATOM    736  N   ALA    49      -3.540 -50.079   8.302  1.00  0.00      A   
ATOM    737  HN  ALA    49      -3.550 -49.131   8.612  1.00  0.00      A   
ATOM    738  CA  ALA    49      -3.016 -51.005   9.280  1.00  0.00      A   
ATOM    739  HA  ALA    49      -2.778 -51.973   8.865  1.00  0.00      A   
ATOM    740  CB  ALA    49      -1.677 -50.366   9.710  1.00  0.00      A   
ATOM    741  HB1 ALA    49      -1.168 -50.945  10.510  1.00  0.00      A   
ATOM    742  HB2 ALA    49      -1.876 -49.345  10.099  1.00  0.00      A   
ATOM    743  HB3 ALA    49      -0.981 -50.342   8.844  1.00  0.00      A   
ATOM    744  C   ALA    49      -3.949 -51.268  10.507  1.00  0.00      A   
ATOM    745  O   ALA    49      -3.578 -51.971  11.437  1.00  0.00      A   
ATOM    746  N   VAL    50      -5.197 -50.742  10.431  1.00  0.00      A   
ATOM    747  HN  VAL    50      -5.388 -50.006   9.785  1.00  0.00      A   
ATOM    748  CA  VAL    50      -6.314 -51.138  11.330  1.00  0.00      A   
ATOM    749  HA  VAL    50      -5.982 -51.064  12.355  1.00  0.00      A   
ATOM    750  CB  VAL    50      -7.552 -50.189  11.223  1.00  0.00      A   
ATOM    751  HB  VAL    50      -7.896 -49.981  10.187  1.00  0.00      A   
ATOM    752  CG1 VAL    50      -8.765 -50.676  11.962  1.00  0.00      A   
ATOM    753 HG11 VAL    50      -8.416 -50.900  12.993  1.00  0.00      A   
ATOM    754 HG12 VAL    50      -9.122 -51.639  11.538  1.00  0.00      A   
ATOM    755 HG13 VAL    50      -9.587 -49.928  11.942  1.00  0.00      A   
ATOM    756  CG2 VAL    50      -7.200 -48.819  11.823  1.00  0.00      A   
ATOM    757 HG21 VAL    50      -6.248 -48.469  11.369  1.00  0.00      A   
ATOM    758 HG22 VAL    50      -7.136 -48.731  12.928  1.00  0.00      A   
ATOM    759 HG23 VAL    50      -7.979 -48.107  11.477  1.00  0.00      A   
ATOM    760  C   VAL    50      -6.651 -52.578  11.088  1.00  0.00      A   
ATOM    761  O   VAL    50      -6.886 -53.061  10.003  1.00  0.00      A   
ATOM    762  N   GLU    51      -6.710 -53.389  12.164  1.00  0.00      A   
ATOM    763  HN  GLU    51      -6.357 -53.129  13.059  1.00  0.00      A   
ATOM    764  CA  GLU    51      -7.087 -54.771  12.019  1.00  0.00      A   
ATOM    765  HA  GLU    51      -6.501 -55.367  11.335  1.00  0.00      A   
ATOM    766  CB  GLU    51      -6.689 -55.450  13.378  1.00  0.00      A   
ATOM    767  HB1 GLU    51      -7.291 -56.377  13.482  1.00  0.00      A   
ATOM    768  HB2 GLU    51      -6.914 -54.806  14.256  1.00  0.00      A   
ATOM    769  CG  GLU    51      -5.143 -55.718  13.408  1.00  0.00      A   
ATOM    770  HG1 GLU    51      -4.634 -54.732  13.461  1.00  0.00      A   
ATOM    771  HG2 GLU    51      -4.764 -56.207  12.485  1.00  0.00      A   
ATOM    772  CD  GLU    51      -4.837 -56.525  14.645  1.00  0.00      A   
ATOM    773  OE1 GLU    51      -5.001 -57.761  14.583  1.00  0.00      A   
ATOM    774  OE2 GLU    51      -4.253 -55.990  15.624  1.00  0.00      A   
ATOM    775  C   GLU    51      -8.592 -55.057  11.749  1.00  0.00      A   
ATOM    776  O   GLU    51      -9.407 -54.264  12.205  1.00  0.00      A   
ATOM    777  N   ARG    52      -8.860 -56.085  10.905  1.00  0.00      A   
ATOM    778  HN  ARG    52      -8.209 -56.761  10.571  1.00  0.00      A   
ATOM    779  CA  ARG    52     -10.282 -56.345  10.553  1.00  0.00      A   
ATOM    780  HA  ARG    52     -10.866 -56.002  11.395  1.00  0.00      A   
ATOM    781  CB  ARG    52     -10.654 -55.420   9.325  1.00  0.00      A   
ATOM    782  HB1 ARG    52     -10.178 -54.435   9.517  1.00  0.00      A   
ATOM    783  HB2 ARG    52     -11.734 -55.195   9.456  1.00  0.00      A   
ATOM    784  CG  ARG    52     -10.434 -55.968   7.893  1.00  0.00      A   
ATOM    785  HG1 ARG    52     -11.041 -55.388   7.165  1.00  0.00      A   
ATOM    786  HG2 ARG    52     -10.928 -56.948   7.722  1.00  0.00      A   
ATOM    787  CD  ARG    52      -8.968 -56.152   7.397  1.00  0.00      A   
ATOM    788  HD1 ARG    52      -8.889 -56.512   6.349  1.00  0.00      A   
ATOM    789  HD2 ARG    52      -8.560 -56.943   8.062  1.00  0.00      A   
ATOM    790  NE  ARG    52      -8.206 -54.887   7.602  1.00  0.00      A   
ATOM    791  HE  ARG    52      -7.404 -54.938   8.196  1.00  0.00      A   
ATOM    792  CZ  ARG    52      -8.288 -53.727   6.901  1.00  0.00      A   
ATOM    793  NH1 ARG    52      -8.843 -53.705   5.717  1.00  0.00      A   
ATOM    794 HH11 ARG    52      -8.982 -54.615   5.325  1.00  0.00      A   
ATOM    795 HH12 ARG    52      -8.891 -52.855   5.192  1.00  0.00      A   
ATOM    796  NH2 ARG    52      -7.787 -52.623   7.306  1.00  0.00      A   
ATOM    797 HH21 ARG    52      -7.590 -52.473   8.275  1.00  0.00      A   
ATOM    798 HH22 ARG    52      -7.838 -51.838   6.689  1.00  0.00      A   
ATOM    799  C   ARG    52     -10.510 -57.770  10.271  1.00  0.00      A   
ATOM    800  O   ARG    52      -9.749 -58.483   9.607  1.00  0.00      A   
ATOM    801  N   HSE    53     -11.616 -58.266  10.876  1.00  0.00      A   
ATOM    802  HN  HSE    53     -12.314 -57.782  11.397  1.00  0.00      A   
ATOM    803  CA  HSE    53     -12.235 -59.624  10.688  1.00  0.00      A   
ATOM    804  HA  HSE    53     -11.776 -60.166   9.874  1.00  0.00      A   
ATOM    805  CB  HSE    53     -11.954 -60.542  11.921  1.00  0.00      A   
ATOM    806  HB1 HSE    53     -12.150 -60.041  12.893  1.00  0.00      A   
ATOM    807  HB2 HSE    53     -10.844 -60.569  11.876  1.00  0.00      A   
ATOM    808  ND1 HSE    53     -12.034 -63.050  11.487  1.00  0.00      A   
ATOM    809  CG  HSE    53     -12.607 -61.894  11.956  1.00  0.00      A   
ATOM    810  CE1 HSE    53     -12.909 -63.977  11.758  1.00  0.00      A   
ATOM    811  HE1 HSE    53     -12.812 -65.019  11.453  1.00  0.00      A   
ATOM    812  NE2 HSE    53     -14.035 -63.471  12.349  1.00  0.00      A   
ATOM    813  HE2 HSE    53     -14.889 -63.961  12.523  1.00  0.00      A   
ATOM    814  CD2 HSE    53     -13.836 -62.123  12.493  1.00  0.00      A   
ATOM    815  HD2 HSE    53     -14.554 -61.510  13.023  1.00  0.00      A   
ATOM    816  C   HSE    53     -13.676 -59.479  10.370  1.00  0.00      A   
ATOM    817  O   HSE    53     -14.594 -59.166  11.104  1.00  0.00      A   
ATOM    818  N   THR    54     -13.956 -59.825   9.130  1.00  0.00      A   
ATOM    819  HN  THR    54     -13.278 -60.143   8.471  1.00  0.00      A   
ATOM    820  CA  THR    54     -15.313 -59.758   8.515  1.00  0.00      A   
ATOM    821  HA  THR    54     -15.984 -59.095   9.040  1.00  0.00      A   
ATOM    822  CB  THR    54     -15.385 -59.126   7.098  1.00  0.00      A   
ATOM    823  HB  THR    54     -16.400 -59.380   6.727  1.00  0.00      A   
ATOM    824  OG1 THR    54     -14.318 -59.591   6.290  1.00  0.00      A   
ATOM    825  HG1 THR    54     -14.281 -59.011   5.526  1.00  0.00      A   
ATOM    826  CG2 THR    54     -15.123 -57.598   7.309  1.00  0.00      A   
ATOM    827 HG21 THR    54     -14.058 -57.487   7.603  1.00  0.00      A   
ATOM    828 HG22 THR    54     -15.727 -57.106   8.102  1.00  0.00      A   
ATOM    829 HG23 THR    54     -15.383 -57.076   6.363  1.00  0.00      A   
ATOM    830  C   THR    54     -15.893 -61.148   8.471  1.00  0.00      A   
ATOM    831  O   THR    54     -15.269 -62.223   8.276  1.00  0.00      A   
ATOM    832  N   GLY    55     -17.247 -61.239   8.755  1.00  0.00      A   
ATOM    833  HN  GLY    55     -17.827 -60.476   9.029  1.00  0.00      A   
ATOM    834  CA  GLY    55     -18.010 -62.346   8.278  1.00  0.00      A   
ATOM    835  HA1 GLY    55     -17.396 -62.964   7.640  1.00  0.00      A   
ATOM    836  HA2 GLY    55     -18.805 -61.942   7.669  1.00  0.00      A   
ATOM    837  C   GLY    55     -18.590 -63.246   9.380  1.00  0.00      A   
ATOM    838  O   GLY    55     -19.292 -64.177   9.137  1.00  0.00      A   
ATOM    839  N   SER    56     -18.241 -63.011  10.668  1.00  0.00      A   
ATOM    840  HN  SER    56     -17.636 -62.245  10.870  1.00  0.00      A   
ATOM    841  CA  SER    56     -18.643 -63.858  11.832  1.00  0.00      A   
ATOM    842  HA  SER    56     -19.700 -63.742  12.022  1.00  0.00      A   
ATOM    843  CB  SER    56     -18.136 -65.335  11.802  1.00  0.00      A   
ATOM    844  HB1 SER    56     -18.754 -65.838  11.029  1.00  0.00      A   
ATOM    845  HB2 SER    56     -18.425 -65.861  12.737  1.00  0.00      A   
ATOM    846  OG  SER    56     -16.742 -65.573  11.839  1.00  0.00      A   
ATOM    847  HG1 SER    56     -16.405 -65.271  10.993  1.00  0.00      A   
ATOM    848  C   SER    56     -18.010 -63.289  13.081  1.00  0.00      A   
ATOM    849  O   SER    56     -17.036 -62.603  12.989  1.00  0.00      A   
ATOM    850  N   LEU    57     -18.559 -63.516  14.285  1.00  0.00      A   
ATOM    851  HN  LEU    57     -19.446 -63.961  14.376  1.00  0.00      A   
ATOM    852  CA  LEU    57     -18.077 -63.108  15.581  1.00  0.00      A   
ATOM    853  HA  LEU    57     -17.711 -62.099  15.462  1.00  0.00      A   
ATOM    854  CB  LEU    57     -19.201 -63.156  16.563  1.00  0.00      A   
ATOM    855  HB1 LEU    57     -19.547 -64.174  16.841  1.00  0.00      A   
ATOM    856  HB2 LEU    57     -20.017 -62.666  15.988  1.00  0.00      A   
ATOM    857  CG  LEU    57     -19.027 -62.243  17.828  1.00  0.00      A   
ATOM    858  HG  LEU    57     -18.034 -62.493  18.258  1.00  0.00      A   
ATOM    859  CD1 LEU    57     -19.093 -60.815  17.388  1.00  0.00      A   
ATOM    860 HD11 LEU    57     -18.157 -60.475  16.895  1.00  0.00      A   
ATOM    861 HD12 LEU    57     -19.429 -60.158  18.219  1.00  0.00      A   
ATOM    862 HD13 LEU    57     -19.808 -60.496  16.599  1.00  0.00      A   
ATOM    863  CD2 LEU    57     -20.115 -62.600  18.875  1.00  0.00      A   
ATOM    864 HD21 LEU    57     -19.879 -62.022  19.794  1.00  0.00      A   
ATOM    865 HD22 LEU    57     -20.017 -63.697  19.018  1.00  0.00      A   
ATOM    866 HD23 LEU    57     -21.123 -62.362  18.471  1.00  0.00      A   
ATOM    867  C   LEU    57     -17.000 -64.046  15.993  1.00  0.00      A   
ATOM    868  O   LEU    57     -17.163 -65.278  16.080  1.00  0.00      A   
ATOM    869  N   ASN    58     -15.789 -63.535  16.268  1.00  0.00      A   
ATOM    870  HN  ASN    58     -15.657 -62.547  16.284  1.00  0.00      A   
ATOM    871  CA  ASN    58     -14.639 -64.265  16.615  1.00  0.00      A   
ATOM    872  HA  ASN    58     -14.545 -65.272  16.236  1.00  0.00      A   
ATOM    873  CB  ASN    58     -13.479 -63.377  16.053  1.00  0.00      A   
ATOM    874  HB1 ASN    58     -13.345 -62.490  16.709  1.00  0.00      A   
ATOM    875  HB2 ASN    58     -13.741 -62.961  15.057  1.00  0.00      A   
ATOM    876  CG  ASN    58     -12.193 -64.125  16.103  1.00  0.00      A   
ATOM    877  OD1 ASN    58     -11.767 -64.752  17.083  1.00  0.00      A   
ATOM    878  ND2 ASN    58     -11.441 -63.975  14.977  1.00  0.00      A   
ATOM    879 HD21 ASN    58     -10.508 -64.312  14.846  1.00  0.00      A   
ATOM    880 HD22 ASN    58     -11.865 -63.598  14.154  1.00  0.00      A   
ATOM    881  C   ASN    58     -14.504 -64.406  18.168  1.00  0.00      A   
ATOM    882  O   ASN    58     -14.277 -63.371  18.797  1.00  0.00      A   
ATOM    883  N   ASP    59     -14.796 -65.522  18.843  1.00  0.00      A   
ATOM    884  HN  ASP    59     -15.134 -66.352  18.406  1.00  0.00      A   
ATOM    885  CA  ASP    59     -14.910 -65.565  20.266  1.00  0.00      A   
ATOM    886  HA  ASP    59     -15.541 -64.772  20.641  1.00  0.00      A   
ATOM    887  CB  ASP    59     -15.574 -66.827  20.722  1.00  0.00      A   
ATOM    888  HB1 ASP    59     -15.468 -66.773  21.827  1.00  0.00      A   
ATOM    889  HB2 ASP    59     -15.054 -67.727  20.328  1.00  0.00      A   
ATOM    890  CG  ASP    59     -17.019 -66.920  20.334  1.00  0.00      A   
ATOM    891  OD1 ASP    59     -17.777 -66.168  20.888  1.00  0.00      A   
ATOM    892  OD2 ASP    59     -17.464 -67.778  19.538  1.00  0.00      A   
ATOM    893  C   ASP    59     -13.541 -65.371  20.899  1.00  0.00      A   
ATOM    894  O   ASP    59     -13.389 -64.924  22.015  1.00  0.00      A   
ATOM    895  N   GLU    60     -12.393 -65.708  20.245  1.00  0.00      A   
ATOM    896  HN  GLU    60     -12.624 -66.140  19.377  1.00  0.00      A   
ATOM    897  CA  GLU    60     -10.983 -65.562  20.792  1.00  0.00      A   
ATOM    898  HA  GLU    60     -10.857 -66.195  21.658  1.00  0.00      A   
ATOM    899  CB  GLU    60      -9.936 -66.098  19.682  1.00  0.00      A   
ATOM    900  HB1 GLU    60     -10.196 -65.650  18.699  1.00  0.00      A   
ATOM    901  HB2 GLU    60     -10.086 -67.194  19.576  1.00  0.00      A   
ATOM    902  CG  GLU    60      -8.455 -65.769  19.846  1.00  0.00      A   
ATOM    903  HG1 GLU    60      -8.277 -65.794  20.942  1.00  0.00      A   
ATOM    904  HG2 GLU    60      -8.187 -64.783  19.410  1.00  0.00      A   
ATOM    905  CD  GLU    60      -7.638 -66.744  19.124  1.00  0.00      A   
ATOM    906  OE1 GLU    60      -7.683 -66.774  17.856  1.00  0.00      A   
ATOM    907  OE2 GLU    60      -6.923 -67.568  19.738  1.00  0.00      A   
ATOM    908  C   GLU    60     -10.691 -64.123  21.143  1.00  0.00      A   
ATOM    909  O   GLU    60     -10.197 -63.853  22.239  1.00  0.00      A   
ATOM    910  N   TRP    61     -11.040 -63.226  20.138  1.00  0.00      A   
ATOM    911  HN  TRP    61     -11.545 -63.559  19.346  1.00  0.00      A   
ATOM    912  CA  TRP    61     -10.845 -61.802  20.252  1.00  0.00      A   
ATOM    913  HA  TRP    61      -9.789 -61.574  20.267  1.00  0.00      A   
ATOM    914  CB  TRP    61     -11.233 -60.991  18.945  1.00  0.00      A   
ATOM    915  HB1 TRP    61     -11.194 -59.917  19.228  1.00  0.00      A   
ATOM    916  HB2 TRP    61     -12.325 -61.140  18.809  1.00  0.00      A   
ATOM    917  CG  TRP    61     -10.424 -61.218  17.698  1.00  0.00      A   
ATOM    918  CD1 TRP    61      -9.417 -62.101  17.541  1.00  0.00      A   
ATOM    919  HD1 TRP    61      -9.158 -62.927  18.186  1.00  0.00      A   
ATOM    920  NE1 TRP    61      -8.805 -61.813  16.338  1.00  0.00      A   
ATOM    921  HE1 TRP    61      -7.972 -62.242  16.066  1.00  0.00      A   
ATOM    922  CE2 TRP    61      -9.408 -60.797  15.693  1.00  0.00      A   
ATOM    923  CD2 TRP    61     -10.485 -60.409  16.490  1.00  0.00      A   
ATOM    924  CE3 TRP    61     -11.313 -59.379  16.096  1.00  0.00      A   
ATOM    925  HE3 TRP    61     -12.118 -58.982  16.696  1.00  0.00      A   
ATOM    926  CZ3 TRP    61     -10.921 -58.748  14.817  1.00  0.00      A   
ATOM    927  HZ3 TRP    61     -11.506 -57.973  14.344  1.00  0.00      A   
ATOM    928  CZ2 TRP    61      -9.117 -60.236  14.493  1.00  0.00      A   
ATOM    929  HZ2 TRP    61      -8.243 -60.638  14.002  1.00  0.00      A   
ATOM    930  CH2 TRP    61      -9.824 -59.136  14.049  1.00  0.00      A   
ATOM    931  HH2 TRP    61      -9.696 -58.706  13.067  1.00  0.00      A   
ATOM    932  C   TRP    61     -11.647 -61.154  21.427  1.00  0.00      A   
ATOM    933  O   TRP    61     -11.150 -60.315  22.184  1.00  0.00      A   
ATOM    934  N   LEU    62     -12.921 -61.572  21.697  1.00  0.00      A   
ATOM    935  HN  LEU    62     -13.379 -62.134  21.013  1.00  0.00      A   
ATOM    936  CA  LEU    62     -13.738 -61.121  22.856  1.00  0.00      A   
ATOM    937  HA  LEU    62     -13.751 -60.057  22.674  1.00  0.00      A   
ATOM    938  CB  LEU    62     -15.102 -61.805  22.734  1.00  0.00      A   
ATOM    939  HB1 LEU    62     -15.645 -61.634  23.688  1.00  0.00      A   
ATOM    940  HB2 LEU    62     -14.966 -62.907  22.697  1.00  0.00      A   
ATOM    941  CG  LEU    62     -16.089 -61.308  21.685  1.00  0.00      A   
ATOM    942  HG  LEU    62     -15.593 -61.406  20.696  1.00  0.00      A   
ATOM    943  CD1 LEU    62     -17.431 -62.022  21.744  1.00  0.00      A   
ATOM    944 HD11 LEU    62     -18.056 -61.780  22.630  1.00  0.00      A   
ATOM    945 HD12 LEU    62     -17.348 -63.129  21.768  1.00  0.00      A   
ATOM    946 HD13 LEU    62     -17.940 -61.659  20.826  1.00  0.00      A   
ATOM    947  CD2 LEU    62     -16.373 -59.842  21.717  1.00  0.00      A   
ATOM    948 HD21 LEU    62     -17.103 -59.543  22.500  1.00  0.00      A   
ATOM    949 HD22 LEU    62     -16.834 -59.612  20.733  1.00  0.00      A   
ATOM    950 HD23 LEU    62     -15.509 -59.161  21.875  1.00  0.00      A   
ATOM    951  C   LEU    62     -13.059 -61.310  24.216  1.00  0.00      A   
ATOM    952  O   LEU    62     -13.129 -60.405  25.039  1.00  0.00      A   
ATOM    953  N   MET    63     -12.387 -62.453  24.449  1.00  0.00      A   
ATOM    954  HN  MET    63     -12.326 -63.193  23.783  1.00  0.00      A   
ATOM    955  CA  MET    63     -11.855 -62.861  25.742  1.00  0.00      A   
ATOM    956  HA  MET    63     -12.428 -62.462  26.566  1.00  0.00      A   
ATOM    957  CB  MET    63     -12.020 -64.302  25.744  1.00  0.00      A   
ATOM    958  HB1 MET    63     -11.629 -64.696  26.707  1.00  0.00      A   
ATOM    959  HB2 MET    63     -11.396 -64.783  24.961  1.00  0.00      A   
ATOM    960  CG  MET    63     -13.491 -64.884  25.663  1.00  0.00      A   
ATOM    961  HG1 MET    63     -13.433 -65.992  25.722  1.00  0.00      A   
ATOM    962  HG2 MET    63     -13.910 -64.748  24.643  1.00  0.00      A   
ATOM    963  SD  MET    63     -14.700 -64.241  26.887  1.00  0.00      A   
ATOM    964  CE  MET    63     -13.771 -64.741  28.370  1.00  0.00      A   
ATOM    965  HE1 MET    63     -13.447 -65.803  28.396  1.00  0.00      A   
ATOM    966  HE2 MET    63     -14.316 -64.555  29.321  1.00  0.00      A   
ATOM    967  HE3 MET    63     -12.839 -64.136  28.368  1.00  0.00      A   
ATOM    968  C   MET    63     -10.461 -62.388  25.942  1.00  0.00      A   
ATOM    969  O   MET    63     -10.110 -62.060  27.081  1.00  0.00      A   
ATOM    970  N   ALA    64      -9.679 -62.173  24.936  1.00  0.00      A   
ATOM    971  HN  ALA    64      -9.920 -62.336  23.982  1.00  0.00      A   
ATOM    972  CA  ALA    64      -8.385 -61.610  25.075  1.00  0.00      A   
ATOM    973  HA  ALA    64      -7.866 -62.079  25.898  1.00  0.00      A   
ATOM    974  CB  ALA    64      -7.612 -61.876  23.808  1.00  0.00      A   
ATOM    975  HB1 ALA    64      -8.129 -61.360  22.971  1.00  0.00      A   
ATOM    976  HB2 ALA    64      -7.537 -62.967  23.612  1.00  0.00      A   
ATOM    977  HB3 ALA    64      -6.582 -61.472  23.917  1.00  0.00      A   
ATOM    978  C   ALA    64      -8.456 -60.111  25.258  1.00  0.00      A   
ATOM    979  O   ALA    64      -7.561 -59.438  25.718  1.00  0.00      A   
ATOM    980  N   ALA    65      -9.611 -59.522  24.873  1.00  0.00      A   
ATOM    981  HN  ALA    65     -10.391 -59.939  24.414  1.00  0.00      A   
ATOM    982  CA  ALA    65      -9.744 -58.119  25.103  1.00  0.00      A   
ATOM    983  HA  ALA    65      -9.020 -57.562  24.526  1.00  0.00      A   
ATOM    984  CB  ALA    65     -11.041 -57.754  24.401  1.00  0.00      A   
ATOM    985  HB1 ALA    65     -11.876 -58.084  25.055  1.00  0.00      A   
ATOM    986  HB2 ALA    65     -11.155 -58.182  23.382  1.00  0.00      A   
ATOM    987  HB3 ALA    65     -11.106 -56.645  24.416  1.00  0.00      A   
ATOM    988  C   ALA    65      -9.738 -57.539  26.485  1.00  0.00      A   
ATOM    989  O   ALA    65     -10.018 -58.117  27.542  1.00  0.00      A   
ATOM    990  N   ASP    66      -9.298 -56.294  26.401  1.00  0.00      A   
ATOM    991  HN  ASP    66      -9.050 -55.804  25.569  1.00  0.00      A   
ATOM    992  CA  ASP    66      -9.343 -55.462  27.566  1.00  0.00      A   
ATOM    993  HA  ASP    66      -9.557 -55.905  28.528  1.00  0.00      A   
ATOM    994  CB  ASP    66      -8.024 -54.657  27.638  1.00  0.00      A   
ATOM    995  HB1 ASP    66      -8.007 -54.071  28.582  1.00  0.00      A   
ATOM    996  HB2 ASP    66      -7.838 -53.995  26.766  1.00  0.00      A   
ATOM    997  CG  ASP    66      -6.810 -55.562  27.729  1.00  0.00      A   
ATOM    998  OD1 ASP    66      -6.978 -56.621  28.321  1.00  0.00      A   
ATOM    999  OD2 ASP    66      -5.737 -54.999  27.351  1.00  0.00      A   
ATOM   1000  C   ASP    66     -10.443 -54.436  27.451  1.00  0.00      A   
ATOM   1001  O   ASP    66     -10.933 -53.762  28.374  1.00  0.00      A   
ATOM   1002  N   LEU    67     -10.975 -54.212  26.191  1.00  0.00      A   
ATOM   1003  HN  LEU    67     -10.548 -54.673  25.417  1.00  0.00      A   
ATOM   1004  CA  LEU    67     -12.127 -53.327  25.995  1.00  0.00      A   
ATOM   1005  HA  LEU    67     -12.857 -53.495  26.772  1.00  0.00      A   
ATOM   1006  CB  LEU    67     -11.752 -51.819  25.641  1.00  0.00      A   
ATOM   1007  HB1 LEU    67     -11.304 -51.796  24.625  1.00  0.00      A   
ATOM   1008  HB2 LEU    67     -10.900 -51.599  26.319  1.00  0.00      A   
ATOM   1009  CG  LEU    67     -12.835 -50.765  25.689  1.00  0.00      A   
ATOM   1010  HG  LEU    67     -13.728 -51.039  25.087  1.00  0.00      A   
ATOM   1011  CD1 LEU    67     -13.236 -50.404  27.101  1.00  0.00      A   
ATOM   1012 HD11 LEU    67     -14.111 -49.721  27.066  1.00  0.00      A   
ATOM   1013 HD12 LEU    67     -12.348 -50.019  27.646  1.00  0.00      A   
ATOM   1014 HD13 LEU    67     -13.611 -51.303  27.636  1.00  0.00      A   
ATOM   1015  CD2 LEU    67     -12.186 -49.459  25.095  1.00  0.00      A   
ATOM   1016 HD21 LEU    67     -12.838 -48.567  25.215  1.00  0.00      A   
ATOM   1017 HD22 LEU    67     -11.941 -49.642  24.027  1.00  0.00      A   
ATOM   1018 HD23 LEU    67     -11.267 -49.317  25.703  1.00  0.00      A   
ATOM   1019  C   LEU    67     -12.887 -53.827  24.702  1.00  0.00      A   
ATOM   1020  O   LEU    67     -12.289 -54.208  23.718  1.00  0.00      A   
ATOM   1021  N   ILE    68     -14.228 -53.899  24.799  1.00  0.00      A   
ATOM   1022  HN  ILE    68     -14.575 -53.669  25.706  1.00  0.00      A   
ATOM   1023  CA  ILE    68     -15.011 -54.341  23.704  1.00  0.00      A   
ATOM   1024  HA  ILE    68     -14.518 -54.450  22.749  1.00  0.00      A   
ATOM   1025  CB  ILE    68     -15.719 -55.684  23.927  1.00  0.00      A   
ATOM   1026  HB  ILE    68     -16.371 -55.631  24.824  1.00  0.00      A   
ATOM   1027  CG2 ILE    68     -16.513 -55.983  22.646  1.00  0.00      A   
ATOM   1028 HG21 ILE    68     -15.891 -55.750  21.755  1.00  0.00      A   
ATOM   1029 HG22 ILE    68     -17.346 -55.262  22.503  1.00  0.00      A   
ATOM   1030 HG23 ILE    68     -16.867 -57.033  22.557  1.00  0.00      A   
ATOM   1031  CG1 ILE    68     -14.734 -56.825  24.125  1.00  0.00      A   
ATOM   1032 HG11 ILE    68     -13.798 -56.547  24.655  1.00  0.00      A   
ATOM   1033 HG12 ILE    68     -14.507 -57.059  23.063  1.00  0.00      A   
ATOM   1034  CD  ILE    68     -15.364 -58.007  24.822  1.00  0.00      A   
ATOM   1035  HD1 ILE    68     -15.670 -57.860  25.880  1.00  0.00      A   
ATOM   1036  HD2 ILE    68     -14.698 -58.897  24.836  1.00  0.00      A   
ATOM   1037  HD3 ILE    68     -16.245 -58.439  24.302  1.00  0.00      A   
ATOM   1038  C   ILE    68     -16.037 -53.207  23.499  1.00  0.00      A   
ATOM   1039  O   ILE    68     -16.826 -52.919  24.405  1.00  0.00      A   
ATOM   1040  N   VAL    69     -16.010 -52.590  22.293  1.00  0.00      A   
ATOM   1041  HN  VAL    69     -15.278 -52.834  21.662  1.00  0.00      A   
ATOM   1042  CA  VAL    69     -16.983 -51.611  21.853  1.00  0.00      A   
ATOM   1043  HA  VAL    69     -17.408 -51.026  22.655  1.00  0.00      A   
ATOM   1044  CB  VAL    69     -16.388 -50.646  20.885  1.00  0.00      A   
ATOM   1045  HB  VAL    69     -16.309 -51.041  19.850  1.00  0.00      A   
ATOM   1046  CG1 VAL    69     -17.278 -49.368  20.906  1.00  0.00      A   
ATOM   1047 HG11 VAL    69     -18.278 -49.552  20.456  1.00  0.00      A   
ATOM   1048 HG12 VAL    69     -16.802 -48.545  20.333  1.00  0.00      A   
ATOM   1049 HG13 VAL    69     -17.414 -48.962  21.931  1.00  0.00      A   
ATOM   1050  CG2 VAL    69     -15.047 -50.125  21.397  1.00  0.00      A   
ATOM   1051 HG21 VAL    69     -14.255 -50.905  21.407  1.00  0.00      A   
ATOM   1052 HG22 VAL    69     -15.111 -49.669  22.408  1.00  0.00      A   
ATOM   1053 HG23 VAL    69     -14.701 -49.435  20.598  1.00  0.00      A   
ATOM   1054  C   VAL    69     -18.210 -52.287  21.192  1.00  0.00      A   
ATOM   1055  O   VAL    69     -18.104 -53.113  20.311  1.00  0.00      A   
ATOM   1056  N   ALA    70     -19.463 -51.953  21.606  1.00  0.00      A   
ATOM   1057  HN  ALA    70     -19.517 -51.150  22.194  1.00  0.00      A   
ATOM   1058  CA  ALA    70     -20.744 -52.428  21.144  1.00  0.00      A   
ATOM   1059  HA  ALA    70     -20.595 -53.236  20.443  1.00  0.00      A   
ATOM   1060  CB  ALA    70     -21.617 -52.901  22.297  1.00  0.00      A   
ATOM   1061  HB1 ALA    70     -21.884 -52.048  22.956  1.00  0.00      A   
ATOM   1062  HB2 ALA    70     -21.015 -53.610  22.905  1.00  0.00      A   
ATOM   1063  HB3 ALA    70     -22.546 -53.473  22.089  1.00  0.00      A   
ATOM   1064  C   ALA    70     -21.426 -51.313  20.339  1.00  0.00      A   
ATOM   1065  O   ALA    70     -21.390 -50.061  20.612  1.00  0.00      A   
ATOM   1066  N   SER    71     -22.239 -51.799  19.411  1.00  0.00      A   
ATOM   1067  HN  SER    71     -22.363 -52.788  19.370  1.00  0.00      A   
ATOM   1068  CA  SER    71     -23.102 -51.127  18.524  1.00  0.00      A   
ATOM   1069  HA  SER    71     -23.158 -50.056  18.650  1.00  0.00      A   
ATOM   1070  CB  SER    71     -22.649 -51.402  17.082  1.00  0.00      A   
ATOM   1071  HB1 SER    71     -22.567 -52.497  16.908  1.00  0.00      A   
ATOM   1072  HB2 SER    71     -21.656 -50.973  16.828  1.00  0.00      A   
ATOM   1073  OG  SER    71     -23.599 -50.934  16.116  1.00  0.00      A   
ATOM   1074  HG1 SER    71     -23.169 -50.717  15.286  1.00  0.00      A   
ATOM   1075  C   SER    71     -24.535 -51.726  18.709  1.00  0.00      A   
ATOM   1076  O   SER    71     -24.515 -52.898  19.147  1.00  0.00      A   
ATOM   1077  N   PRO    72     -25.677 -51.174  18.406  1.00  0.00      A   
ATOM   1078  CD  PRO    72     -25.696 -49.721  18.392  1.00  0.00      A   
ATOM   1079  HD1 PRO    72     -25.317 -49.337  17.421  1.00  0.00      A   
ATOM   1080  HD2 PRO    72     -25.125 -49.440  19.303  1.00  0.00      A   
ATOM   1081  CA  PRO    72     -26.998 -51.727  18.723  1.00  0.00      A   
ATOM   1082  HA  PRO    72     -26.982 -52.065  19.748  1.00  0.00      A   
ATOM   1083  CB  PRO    72     -27.932 -50.574  18.532  1.00  0.00      A   
ATOM   1084  HB1 PRO    72     -28.658 -50.492  19.368  1.00  0.00      A   
ATOM   1085  HB2 PRO    72     -28.475 -50.521  17.564  1.00  0.00      A   
ATOM   1086  CG  PRO    72     -27.136 -49.287  18.614  1.00  0.00      A   
ATOM   1087  HG1 PRO    72     -27.389 -48.544  17.827  1.00  0.00      A   
ATOM   1088  HG2 PRO    72     -27.242 -48.731  19.569  1.00  0.00      A   
ATOM   1089  C   PRO    72     -27.395 -52.953  17.859  1.00  0.00      A   
ATOM   1090  O   PRO    72     -28.567 -53.298  17.814  1.00  0.00      A   
ATOM   1091  N   GLY    73     -26.406 -53.627  17.291  1.00  0.00      A   
ATOM   1092  HN  GLY    73     -25.514 -53.187  17.355  1.00  0.00      A   
ATOM   1093  CA  GLY    73     -26.561 -54.914  16.640  1.00  0.00      A   
ATOM   1094  HA1 GLY    73     -25.769 -55.100  15.930  1.00  0.00      A   
ATOM   1095  HA2 GLY    73     -27.547 -54.946  16.199  1.00  0.00      A   
ATOM   1096  C   GLY    73     -26.684 -56.084  17.592  1.00  0.00      A   
ATOM   1097  O   GLY    73     -27.228 -57.047  17.202  1.00  0.00      A   
ATOM   1098  N   ILE    74     -26.260 -55.976  18.868  1.00  0.00      A   
ATOM   1099  HN  ILE    74     -25.806 -55.124  19.118  1.00  0.00      A   
ATOM   1100  CA  ILE    74     -26.086 -57.148  19.814  1.00  0.00      A   
ATOM   1101  HA  ILE    74     -26.703 -57.943  19.422  1.00  0.00      A   
ATOM   1102  CB  ILE    74     -24.645 -57.725  19.687  1.00  0.00      A   
ATOM   1103  HB  ILE    74     -24.400 -58.061  18.657  1.00  0.00      A   
ATOM   1104  CG2 ILE    74     -23.622 -56.595  20.160  1.00  0.00      A   
ATOM   1105 HG21 ILE    74     -23.487 -56.338  21.233  1.00  0.00      A   
ATOM   1106 HG22 ILE    74     -23.959 -55.686  19.617  1.00  0.00      A   
ATOM   1107 HG23 ILE    74     -22.635 -56.890  19.744  1.00  0.00      A   
ATOM   1108  CG1 ILE    74     -24.454 -59.115  20.381  1.00  0.00      A   
ATOM   1109 HG11 ILE    74     -24.490 -59.047  21.490  1.00  0.00      A   
ATOM   1110 HG12 ILE    74     -23.403 -59.367  20.121  1.00  0.00      A   
ATOM   1111  CD  ILE    74     -25.453 -60.170  19.868  1.00  0.00      A   
ATOM   1112  HD1 ILE    74     -25.057 -61.197  20.019  1.00  0.00      A   
ATOM   1113  HD2 ILE    74     -25.600 -60.019  18.777  1.00  0.00      A   
ATOM   1114  HD3 ILE    74     -26.426 -59.968  20.365  1.00  0.00      A   
ATOM   1115  C   ILE    74     -26.535 -56.745  21.263  1.00  0.00      A   
ATOM   1116  O   ILE    74     -26.280 -55.660  21.741  1.00  0.00      A   
ATOM   1117  N   ALA    75     -27.172 -57.666  22.004  1.00  0.00      A   
ATOM   1118  HN  ALA    75     -27.420 -58.538  21.589  1.00  0.00      A   
ATOM   1119  CA  ALA    75     -27.471 -57.415  23.438  1.00  0.00      A   
ATOM   1120  HA  ALA    75     -27.636 -56.350  23.507  1.00  0.00      A   
ATOM   1121  CB  ALA    75     -28.534 -58.328  24.163  1.00  0.00      A   
ATOM   1122  HB1 ALA    75     -28.424 -59.389  23.852  1.00  0.00      A   
ATOM   1123  HB2 ALA    75     -29.506 -57.961  23.770  1.00  0.00      A   
ATOM   1124  HB3 ALA    75     -28.521 -58.318  25.274  1.00  0.00      A   
ATOM   1125  C   ALA    75     -26.295 -57.823  24.261  1.00  0.00      A   
ATOM   1126  O   ALA    75     -25.604 -58.782  23.970  1.00  0.00      A   
ATOM   1127  N   LEU    76     -26.093 -57.152  25.470  1.00  0.00      A   
ATOM   1128  HN  LEU    76     -26.843 -56.541  25.709  1.00  0.00      A   
ATOM   1129  CA  LEU    76     -25.113 -57.329  26.573  1.00  0.00      A   
ATOM   1130  HA  LEU    76     -24.185 -57.272  26.022  1.00  0.00      A   
ATOM   1131  CB  LEU    76     -25.165 -56.232  27.652  1.00  0.00      A   
ATOM   1132  HB1 LEU    76     -26.184 -56.296  28.091  1.00  0.00      A   
ATOM   1133  HB2 LEU    76     -24.821 -55.280  27.194  1.00  0.00      A   
ATOM   1134  CG  LEU    76     -24.278 -56.316  28.939  1.00  0.00      A   
ATOM   1135  HG  LEU    76     -24.464 -57.302  29.417  1.00  0.00      A   
ATOM   1136  CD1 LEU    76     -22.782 -56.249  28.596  1.00  0.00      A   
ATOM   1137 HD11 LEU    76     -22.357 -55.257  28.331  1.00  0.00      A   
ATOM   1138 HD12 LEU    76     -22.503 -56.839  27.697  1.00  0.00      A   
ATOM   1139 HD13 LEU    76     -22.255 -56.744  29.439  1.00  0.00      A   
ATOM   1140  CD2 LEU    76     -24.563 -55.221  29.946  1.00  0.00      A   
ATOM   1141 HD21 LEU    76     -25.574 -55.302  30.401  1.00  0.00      A   
ATOM   1142 HD22 LEU    76     -24.537 -54.200  29.507  1.00  0.00      A   
ATOM   1143 HD23 LEU    76     -23.779 -55.365  30.720  1.00  0.00      A   
ATOM   1144  C   LEU    76     -25.237 -58.714  27.262  1.00  0.00      A   
ATOM   1145  O   LEU    76     -24.243 -59.271  27.609  1.00  0.00      A   
ATOM   1146  N   ALA    77     -26.416 -59.296  27.431  1.00  0.00      A   
ATOM   1147  HN  ALA    77     -27.175 -58.660  27.317  1.00  0.00      A   
ATOM   1148  CA  ALA    77     -26.714 -60.626  27.975  1.00  0.00      A   
ATOM   1149  HA  ALA    77     -26.110 -60.868  28.837  1.00  0.00      A   
ATOM   1150  CB  ALA    77     -28.125 -60.552  28.469  1.00  0.00      A   
ATOM   1151  HB1 ALA    77     -28.929 -60.314  27.740  1.00  0.00      A   
ATOM   1152  HB2 ALA    77     -28.128 -59.802  29.289  1.00  0.00      A   
ATOM   1153  HB3 ALA    77     -28.420 -61.549  28.862  1.00  0.00      A   
ATOM   1154  C   ALA    77     -26.531 -61.757  26.924  1.00  0.00      A   
ATOM   1155  O   ALA    77     -26.902 -62.894  27.092  1.00  0.00      A   
ATOM   1156  N   HSE    78     -25.860 -61.396  25.839  1.00  0.00      A   
ATOM   1157  HN  HSE    78     -25.556 -60.469  25.637  1.00  0.00      A   
ATOM   1158  CA  HSE    78     -25.377 -62.386  24.901  1.00  0.00      A   
ATOM   1159  HA  HSE    78     -26.236 -62.870  24.460  1.00  0.00      A   
ATOM   1160  CB  HSE    78     -24.730 -61.777  23.596  1.00  0.00      A   
ATOM   1161  HB1 HSE    78     -23.864 -61.165  23.928  1.00  0.00      A   
ATOM   1162  HB2 HSE    78     -25.506 -61.064  23.244  1.00  0.00      A   
ATOM   1163  ND1 HSE    78     -22.834 -63.177  22.850  1.00  0.00      A   
ATOM   1164  CG  HSE    78     -24.133 -62.831  22.710  1.00  0.00      A   
ATOM   1165  CE1 HSE    78     -22.543 -63.965  21.839  1.00  0.00      A   
ATOM   1166  HE1 HSE    78     -21.618 -64.376  21.436  1.00  0.00      A   
ATOM   1167  NE2 HSE    78     -23.669 -64.156  21.041  1.00  0.00      A   
ATOM   1168  HE2 HSE    78     -23.815 -64.863  20.349  1.00  0.00      A   
ATOM   1169  CD2 HSE    78     -24.661 -63.405  21.587  1.00  0.00      A   
ATOM   1170  HD2 HSE    78     -25.629 -63.378  21.102  1.00  0.00      A   
ATOM   1171  C   HSE    78     -24.484 -63.398  25.578  1.00  0.00      A   
ATOM   1172  O   HSE    78     -23.853 -62.870  26.456  1.00  0.00      A   
ATOM   1173  N   PRO    79     -24.375 -64.750  25.359  1.00  0.00      A   
ATOM   1174  CD  PRO    79     -25.329 -65.399  24.565  1.00  0.00      A   
ATOM   1175  HD1 PRO    79     -25.508 -64.985  23.550  1.00  0.00      A   
ATOM   1176  HD2 PRO    79     -26.236 -65.451  25.205  1.00  0.00      A   
ATOM   1177  CA  PRO    79     -23.717 -65.576  26.338  1.00  0.00      A   
ATOM   1178  HA  PRO    79     -24.017 -65.324  27.345  1.00  0.00      A   
ATOM   1179  CB  PRO    79     -24.091 -66.983  26.006  1.00  0.00      A   
ATOM   1180  HB1 PRO    79     -24.728 -67.453  26.785  1.00  0.00      A   
ATOM   1181  HB2 PRO    79     -23.187 -67.629  26.011  1.00  0.00      A   
ATOM   1182  CG  PRO    79     -24.705 -66.792  24.576  1.00  0.00      A   
ATOM   1183  HG1 PRO    79     -23.882 -66.851  23.832  1.00  0.00      A   
ATOM   1184  HG2 PRO    79     -25.408 -67.629  24.375  1.00  0.00      A   
ATOM   1185  C   PRO    79     -22.206 -65.310  26.276  1.00  0.00      A   
ATOM   1186  O   PRO    79     -21.554 -65.289  27.303  1.00  0.00      A   
ATOM   1187  N   SER    80     -21.632 -65.105  25.110  1.00  0.00      A   
ATOM   1188  HN  SER    80     -22.177 -64.963  24.287  1.00  0.00      A   
ATOM   1189  CA  SER    80     -20.233 -64.800  25.032  1.00  0.00      A   
ATOM   1190  HA  SER    80     -19.809 -65.586  25.639  1.00  0.00      A   
ATOM   1191  CB  SER    80     -19.618 -64.751  23.593  1.00  0.00      A   
ATOM   1192  HB1 SER    80     -18.564 -64.428  23.456  1.00  0.00      A   
ATOM   1193  HB2 SER    80     -20.244 -64.057  22.993  1.00  0.00      A   
ATOM   1194  OG  SER    80     -19.631 -66.093  23.032  1.00  0.00      A   
ATOM   1195  HG1 SER    80     -18.950 -66.297  22.387  1.00  0.00      A   
ATOM   1196  C   SER    80     -19.902 -63.563  25.692  1.00  0.00      A   
ATOM   1197  O   SER    80     -18.942 -63.391  26.362  1.00  0.00      A   
ATOM   1198  N   LEU    81     -20.720 -62.542  25.465  1.00  0.00      A   
ATOM   1199  HN  LEU    81     -21.529 -62.591  24.884  1.00  0.00      A   
ATOM   1200  CA  LEU    81     -20.691 -61.237  26.198  1.00  0.00      A   
ATOM   1201  HA  LEU    81     -19.653 -60.944  26.255  1.00  0.00      A   
ATOM   1202  CB  LEU    81     -21.539 -60.152  25.515  1.00  0.00      A   
ATOM   1203  HB1 LEU    81     -21.577 -59.277  26.198  1.00  0.00      A   
ATOM   1204  HB2 LEU    81     -22.608 -60.423  25.648  1.00  0.00      A   
ATOM   1205  CG  LEU    81     -21.058 -59.646  24.152  1.00  0.00      A   
ATOM   1206  HG  LEU    81     -21.238 -60.464  23.423  1.00  0.00      A   
ATOM   1207  CD1 LEU    81     -21.765 -58.376  23.700  1.00  0.00      A   
ATOM   1208 HD11 LEU    81     -21.614 -57.621  24.500  1.00  0.00      A   
ATOM   1209 HD12 LEU    81     -22.866 -58.495  23.609  1.00  0.00      A   
ATOM   1210 HD13 LEU    81     -21.325 -57.912  22.792  1.00  0.00      A   
ATOM   1211  CD2 LEU    81     -19.538 -59.340  24.233  1.00  0.00      A   
ATOM   1212 HD21 LEU    81     -19.054 -60.334  24.345  1.00  0.00      A   
ATOM   1213 HD22 LEU    81     -19.188 -58.643  25.025  1.00  0.00      A   
ATOM   1214 HD23 LEU    81     -19.138 -58.880  23.304  1.00  0.00      A   
ATOM   1215  C   LEU    81     -20.875 -61.273  27.672  1.00  0.00      A   
ATOM   1216  O   LEU    81     -20.136 -60.596  28.370  1.00  0.00      A   
ATOM   1217  N   SER    82     -21.771 -62.164  28.156  1.00  0.00      A   
ATOM   1218  HN  SER    82     -22.279 -62.829  27.614  1.00  0.00      A   
ATOM   1219  CA  SER    82     -21.884 -62.421  29.612  1.00  0.00      A   
ATOM   1220  HA  SER    82     -22.132 -61.489  30.098  1.00  0.00      A   
ATOM   1221  CB  SER    82     -23.175 -63.286  29.940  1.00  0.00      A   
ATOM   1222  HB1 SER    82     -23.145 -64.179  29.279  1.00  0.00      A   
ATOM   1223  HB2 SER    82     -24.119 -62.749  29.707  1.00  0.00      A   
ATOM   1224  OG  SER    82     -23.219 -63.823  31.276  1.00  0.00      A   
ATOM   1225  HG1 SER    82     -22.697 -64.620  31.400  1.00  0.00      A   
ATOM   1226  C   SER    82     -20.593 -63.000  30.236  1.00  0.00      A   
ATOM   1227  O   SER    82     -20.147 -62.432  31.243  1.00  0.00      A   
ATOM   1228  N   ALA    83     -19.943 -63.990  29.574  1.00  0.00      A   
ATOM   1229  HN  ALA    83     -20.374 -64.428  28.789  1.00  0.00      A   
ATOM   1230  CA  ALA    83     -18.678 -64.599  29.942  1.00  0.00      A   
ATOM   1231  HA  ALA    83     -18.696 -64.900  30.980  1.00  0.00      A   
ATOM   1232  CB  ALA    83     -18.252 -65.714  28.982  1.00  0.00      A   
ATOM   1233  HB1 ALA    83     -18.018 -65.377  27.949  1.00  0.00      A   
ATOM   1234  HB2 ALA    83     -19.065 -66.464  28.877  1.00  0.00      A   
ATOM   1235  HB3 ALA    83     -17.409 -66.248  29.470  1.00  0.00      A   
ATOM   1236  C   ALA    83     -17.511 -63.544  29.824  1.00  0.00      A   
ATOM   1237  O   ALA    83     -16.690 -63.425  30.688  1.00  0.00      A   
ATOM   1238  N   ALA    84     -17.460 -62.741  28.718  1.00  0.00      A   
ATOM   1239  HN  ALA    84     -18.211 -62.774  28.063  1.00  0.00      A   
ATOM   1240  CA  ALA    84     -16.550 -61.638  28.560  1.00  0.00      A   
ATOM   1241  HA  ALA    84     -15.546 -62.034  28.550  1.00  0.00      A   
ATOM   1242  CB  ALA    84     -16.649 -60.869  27.238  1.00  0.00      A   
ATOM   1243  HB1 ALA    84     -17.685 -60.486  27.126  1.00  0.00      A   
ATOM   1244  HB2 ALA    84     -16.224 -61.519  26.443  1.00  0.00      A   
ATOM   1245  HB3 ALA    84     -15.954 -60.004  27.176  1.00  0.00      A   
ATOM   1246  C   ALA    84     -16.606 -60.644  29.729  1.00  0.00      A   
ATOM   1247  O   ALA    84     -15.565 -60.429  30.364  1.00  0.00      A   
ATOM   1248  N   ALA    85     -17.817 -60.181  30.153  1.00  0.00      A   
ATOM   1249  HN  ALA    85     -18.675 -60.400  29.696  1.00  0.00      A   
ATOM   1250  CA  ALA    85     -17.997 -59.439  31.362  1.00  0.00      A   
ATOM   1251  HA  ALA    85     -17.319 -58.598  31.358  1.00  0.00      A   
ATOM   1252  CB  ALA    85     -19.434 -58.816  31.270  1.00  0.00      A   
ATOM   1253  HB1 ALA    85     -19.649 -58.328  32.244  1.00  0.00      A   
ATOM   1254  HB2 ALA    85     -20.216 -59.505  30.885  1.00  0.00      A   
ATOM   1255  HB3 ALA    85     -19.362 -58.033  30.485  1.00  0.00      A   
ATOM   1256  C   ALA    85     -17.676 -60.111  32.675  1.00  0.00      A   
ATOM   1257  O   ALA    85     -17.218 -59.423  33.571  1.00  0.00      A   
ATOM   1258  N   ASP    86     -17.946 -61.427  32.779  1.00  0.00      A   
ATOM   1259  HN  ASP    86     -18.265 -62.040  32.061  1.00  0.00      A   
ATOM   1260  CA  ASP    86     -17.336 -62.194  33.920  1.00  0.00      A   
ATOM   1261  HA  ASP    86     -17.610 -61.691  34.835  1.00  0.00      A   
ATOM   1262  CB  ASP    86     -17.859 -63.666  33.991  1.00  0.00      A   
ATOM   1263  HB1 ASP    86     -17.339 -64.254  34.778  1.00  0.00      A   
ATOM   1264  HB2 ASP    86     -17.683 -64.216  33.042  1.00  0.00      A   
ATOM   1265  CG  ASP    86     -19.302 -63.688  34.413  1.00  0.00      A   
ATOM   1266  OD1 ASP    86     -19.764 -62.748  35.083  1.00  0.00      A   
ATOM   1267  OD2 ASP    86     -19.974 -64.713  34.166  1.00  0.00      A   
ATOM   1268  C   ASP    86     -15.810 -62.233  34.024  1.00  0.00      A   
ATOM   1269  O   ASP    86     -15.179 -62.317  35.102  1.00  0.00      A   
ATOM   1270  N   ALA    87     -15.110 -62.184  32.908  1.00  0.00      A   
ATOM   1271  HN  ALA    87     -15.561 -62.218  32.020  1.00  0.00      A   
ATOM   1272  CA  ALA    87     -13.689 -62.503  32.904  1.00  0.00      A   
ATOM   1273  HA  ALA    87     -13.499 -63.123  33.767  1.00  0.00      A   
ATOM   1274  CB  ALA    87     -13.348 -63.035  31.525  1.00  0.00      A   
ATOM   1275  HB1 ALA    87     -14.054 -63.866  31.310  1.00  0.00      A   
ATOM   1276  HB2 ALA    87     -12.287 -63.310  31.347  1.00  0.00      A   
ATOM   1277  HB3 ALA    87     -13.605 -62.307  30.725  1.00  0.00      A   
ATOM   1278  C   ALA    87     -12.884 -61.178  33.031  1.00  0.00      A   
ATOM   1279  O   ALA    87     -11.669 -61.156  32.795  1.00  0.00      A   
ATOM   1280  N   GLY    88     -13.541 -60.082  33.430  1.00  0.00      A   
ATOM   1281  HN  GLY    88     -14.490 -60.295  33.651  1.00  0.00      A   
ATOM   1282  CA  GLY    88     -12.947 -58.882  33.804  1.00  0.00      A   
ATOM   1283  HA1 GLY    88     -11.951 -59.044  34.190  1.00  0.00      A   
ATOM   1284  HA2 GLY    88     -13.606 -58.397  34.509  1.00  0.00      A   
ATOM   1285  C   GLY    88     -12.910 -57.891  32.606  1.00  0.00      A   
ATOM   1286  O   GLY    88     -11.984 -57.120  32.582  1.00  0.00      A   
ATOM   1287  N   ILE    89     -13.892 -57.855  31.665  1.00  0.00      A   
ATOM   1288  HN  ILE    89     -14.598 -58.558  31.659  1.00  0.00      A   
ATOM   1289  CA  ILE    89     -13.841 -57.034  30.452  1.00  0.00      A   
ATOM   1290  HA  ILE    89     -12.937 -56.464  30.607  1.00  0.00      A   
ATOM   1291  CB  ILE    89     -13.726 -57.800  29.125  1.00  0.00      A   
ATOM   1292  HB  ILE    89     -14.657 -58.243  28.712  1.00  0.00      A   
ATOM   1293  CG2 ILE    89     -13.202 -56.798  28.094  1.00  0.00      A   
ATOM   1294 HG21 ILE    89     -12.187 -56.393  28.295  1.00  0.00      A   
ATOM   1295 HG22 ILE    89     -13.900 -55.963  27.872  1.00  0.00      A   
ATOM   1296 HG23 ILE    89     -13.070 -57.340  27.133  1.00  0.00      A   
ATOM   1297  CG1 ILE    89     -12.715 -59.030  29.267  1.00  0.00      A   
ATOM   1298 HG11 ILE    89     -12.959 -59.538  30.225  1.00  0.00      A   
ATOM   1299 HG12 ILE    89     -11.690 -58.653  29.468  1.00  0.00      A   
ATOM   1300  CD  ILE    89     -12.701 -60.035  28.175  1.00  0.00      A   
ATOM   1301  HD1 ILE    89     -11.939 -60.828  28.332  1.00  0.00      A   
ATOM   1302  HD2 ILE    89     -12.509 -59.522  27.208  1.00  0.00      A   
ATOM   1303  HD3 ILE    89     -13.700 -60.512  28.088  1.00  0.00      A   
ATOM   1304  C   ILE    89     -14.971 -56.028  30.309  1.00  0.00      A   
ATOM   1305  O   ILE    89     -16.089 -56.419  30.635  1.00  0.00      A   
ATOM   1306  N   GLU    90     -14.652 -54.767  30.063  1.00  0.00      A   
ATOM   1307  HN  GLU    90     -13.715 -54.502  29.849  1.00  0.00      A   
ATOM   1308  CA  GLU    90     -15.563 -53.712  29.955  1.00  0.00      A   
ATOM   1309  HA  GLU    90     -16.457 -53.890  30.534  1.00  0.00      A   
ATOM   1310  CB  GLU    90     -14.894 -52.433  30.533  1.00  0.00      A   
ATOM   1311  HB1 GLU    90     -13.889 -52.364  30.066  1.00  0.00      A   
ATOM   1312  HB2 GLU    90     -14.656 -52.644  31.598  1.00  0.00      A   
ATOM   1313  CG  GLU    90     -15.632 -51.125  30.255  1.00  0.00      A   
ATOM   1314  HG1 GLU    90     -16.711 -51.290  30.050  1.00  0.00      A   
ATOM   1315  HG2 GLU    90     -15.337 -50.670  29.285  1.00  0.00      A   
ATOM   1316  CD  GLU    90     -15.419 -50.164  31.359  1.00  0.00      A   
ATOM   1317  OE1 GLU    90     -14.286 -49.533  31.420  1.00  0.00      A   
ATOM   1318  OE2 GLU    90     -16.391 -49.954  32.205  1.00  0.00      A   
ATOM   1319  C   GLU    90     -16.114 -53.532  28.530  1.00  0.00      A   
ATOM   1320  O   GLU    90     -15.428 -53.622  27.510  1.00  0.00      A   
ATOM   1321  N   ILE    91     -17.440 -53.403  28.436  1.00  0.00      A   
ATOM   1322  HN  ILE    91     -17.952 -53.365  29.291  1.00  0.00      A   
ATOM   1323  CA  ILE    91     -18.238 -53.533  27.248  1.00  0.00      A   
ATOM   1324  HA  ILE    91     -17.519 -53.661  26.453  1.00  0.00      A   
ATOM   1325  CB  ILE    91     -19.229 -54.673  27.247  1.00  0.00      A   
ATOM   1326  HB  ILE    91     -19.895 -54.542  28.126  1.00  0.00      A   
ATOM   1327  CG2 ILE    91     -20.016 -54.787  25.948  1.00  0.00      A   
ATOM   1328 HG21 ILE    91     -20.480 -55.794  26.024  1.00  0.00      A   
ATOM   1329 HG22 ILE    91     -19.296 -54.893  25.108  1.00  0.00      A   
ATOM   1330 HG23 ILE    91     -20.770 -54.036  25.628  1.00  0.00      A   
ATOM   1331  CG1 ILE    91     -18.487 -55.979  27.627  1.00  0.00      A   
ATOM   1332 HG11 ILE    91     -17.959 -55.980  28.605  1.00  0.00      A   
ATOM   1333 HG12 ILE    91     -17.787 -56.275  26.817  1.00  0.00      A   
ATOM   1334  CD  ILE    91     -19.472 -57.120  27.689  1.00  0.00      A   
ATOM   1335  HD1 ILE    91     -19.898 -57.515  26.742  1.00  0.00      A   
ATOM   1336  HD2 ILE    91     -20.327 -56.998  28.387  1.00  0.00      A   
ATOM   1337  HD3 ILE    91     -18.870 -58.006  27.984  1.00  0.00      A   
ATOM   1338  C   ILE    91     -19.004 -52.232  26.965  1.00  0.00      A   
ATOM   1339  O   ILE    91     -19.672 -51.743  27.848  1.00  0.00      A   
ATOM   1340  N   VAL    92     -18.810 -51.488  25.867  1.00  0.00      A   
ATOM   1341  HN  VAL    92     -18.231 -51.805  25.120  1.00  0.00      A   
ATOM   1342  CA  VAL    92     -18.966 -50.048  25.973  1.00  0.00      A   
ATOM   1343  HA  VAL    92     -19.656 -49.808  26.768  1.00  0.00      A   
ATOM   1344  CB  VAL    92     -17.615 -49.299  26.094  1.00  0.00      A   
ATOM   1345  HB  VAL    92     -17.822 -48.221  25.923  1.00  0.00      A   
ATOM   1346  CG1 VAL    92     -17.215 -49.545  27.511  1.00  0.00      A   
ATOM   1347 HG11 VAL    92     -17.024 -50.624  27.699  1.00  0.00      A   
ATOM   1348 HG12 VAL    92     -17.940 -49.266  28.305  1.00  0.00      A   
ATOM   1349 HG13 VAL    92     -16.308 -48.959  27.774  1.00  0.00      A   
ATOM   1350  CG2 VAL    92     -16.491 -49.710  25.167  1.00  0.00      A   
ATOM   1351 HG21 VAL    92     -16.757 -49.674  24.089  1.00  0.00      A   
ATOM   1352 HG22 VAL    92     -16.136 -50.758  25.263  1.00  0.00      A   
ATOM   1353 HG23 VAL    92     -15.622 -49.024  25.259  1.00  0.00      A   
ATOM   1354  C   VAL    92     -19.622 -49.571  24.660  1.00  0.00      A   
ATOM   1355  O   VAL    92     -19.142 -49.772  23.549  1.00  0.00      A   
ATOM   1356  N   GLY    93     -20.689 -48.776  24.757  1.00  0.00      A   
ATOM   1357  HN  GLY    93     -21.120 -48.629  25.644  1.00  0.00      A   
ATOM   1358  CA  GLY    93     -21.190 -47.925  23.674  1.00  0.00      A   
ATOM   1359  HA1 GLY    93     -22.159 -47.565  23.985  1.00  0.00      A   
ATOM   1360  HA2 GLY    93     -21.176 -48.440  22.724  1.00  0.00      A   
ATOM   1361  C   GLY    93     -20.305 -46.816  23.329  1.00  0.00      A   
ATOM   1362  O   GLY    93     -19.379 -46.451  24.055  1.00  0.00      A   
ATOM   1363  N   ASP    94     -20.512 -46.170  22.169  1.00  0.00      A   
ATOM   1364  HN  ASP    94     -21.267 -46.523  21.623  1.00  0.00      A   
ATOM   1365  CA  ASP    94     -19.817 -44.983  21.718  1.00  0.00      A   
ATOM   1366  HA  ASP    94     -18.744 -45.100  21.680  1.00  0.00      A   
ATOM   1367  CB  ASP    94     -20.267 -44.536  20.274  1.00  0.00      A   
ATOM   1368  HB1 ASP    94     -19.915 -45.282  19.530  1.00  0.00      A   
ATOM   1369  HB2 ASP    94     -19.826 -43.564  19.966  1.00  0.00      A   
ATOM   1370  CG  ASP    94     -21.798 -44.453  20.079  1.00  0.00      A   
ATOM   1371  OD1 ASP    94     -22.582 -45.165  20.692  1.00  0.00      A   
ATOM   1372  OD2 ASP    94     -22.109 -43.593  19.197  1.00  0.00      A   
ATOM   1373  C   ASP    94     -20.134 -43.825  22.618  1.00  0.00      A   
ATOM   1374  O   ASP    94     -19.336 -42.953  22.859  1.00  0.00      A   
ATOM   1375  N   ILE    95     -21.406 -43.831  23.138  1.00  0.00      A   
ATOM   1376  HN  ILE    95     -21.974 -44.456  22.609  1.00  0.00      A   
ATOM   1377  CA  ILE    95     -22.015 -42.982  24.133  1.00  0.00      A   
ATOM   1378  HA  ILE    95     -22.207 -41.966  23.822  1.00  0.00      A   
ATOM   1379  CB  ILE    95     -23.460 -43.546  24.503  1.00  0.00      A   
ATOM   1380  HB  ILE    95     -23.403 -44.520  25.032  1.00  0.00      A   
ATOM   1381  CG2 ILE    95     -24.175 -42.519  25.381  1.00  0.00      A   
ATOM   1382 HG21 ILE    95     -24.128 -41.538  24.863  1.00  0.00      A   
ATOM   1383 HG22 ILE    95     -23.801 -42.486  26.427  1.00  0.00      A   
ATOM   1384 HG23 ILE    95     -25.273 -42.658  25.284  1.00  0.00      A   
ATOM   1385  CG1 ILE    95     -24.389 -43.786  23.246  1.00  0.00      A   
ATOM   1386 HG11 ILE    95     -25.405 -44.035  23.620  1.00  0.00      A   
ATOM   1387 HG12 ILE    95     -24.049 -44.696  22.706  1.00  0.00      A   
ATOM   1388  CD  ILE    95     -24.493 -42.649  22.203  1.00  0.00      A   
ATOM   1389  HD1 ILE    95     -23.681 -42.683  21.444  1.00  0.00      A   
ATOM   1390  HD2 ILE    95     -24.734 -41.657  22.641  1.00  0.00      A   
ATOM   1391  HD3 ILE    95     -25.241 -42.979  21.451  1.00  0.00      A   
ATOM   1392  C   ILE    95     -21.183 -42.973  25.438  1.00  0.00      A   
ATOM   1393  O   ILE    95     -21.038 -41.902  26.004  1.00  0.00      A   
ATOM   1394  N   GLU    96     -20.778 -44.114  25.972  1.00  0.00      A   
ATOM   1395  HN  GLU    96     -20.996 -44.939  25.456  1.00  0.00      A   
ATOM   1396  CA  GLU    96     -20.013 -44.269  27.220  1.00  0.00      A   
ATOM   1397  HA  GLU    96     -20.584 -43.818  28.018  1.00  0.00      A   
ATOM   1398  CB  GLU    96     -19.939 -45.778  27.558  1.00  0.00      A   
ATOM   1399  HB1 GLU    96     -19.729 -46.258  26.579  1.00  0.00      A   
ATOM   1400  HB2 GLU    96     -20.964 -46.117  27.819  1.00  0.00      A   
ATOM   1401  CG  GLU    96     -18.974 -46.205  28.674  1.00  0.00      A   
ATOM   1402  HG1 GLU    96     -18.125 -45.498  28.792  1.00  0.00      A   
ATOM   1403  HG2 GLU    96     -18.519 -47.201  28.487  1.00  0.00      A   
ATOM   1404  CD  GLU    96     -19.763 -46.148  30.012  1.00  0.00      A   
ATOM   1405  OE1 GLU    96     -20.268 -45.062  30.328  1.00  0.00      A   
ATOM   1406  OE2 GLU    96     -19.705 -47.092  30.878  1.00  0.00      A   
ATOM   1407  C   GLU    96     -18.663 -43.702  27.090  1.00  0.00      A   
ATOM   1408  O   GLU    96     -18.258 -42.863  27.868  1.00  0.00      A   
ATOM   1409  N   LEU    97     -17.993 -44.069  25.988  1.00  0.00      A   
ATOM   1410  HN  LEU    97     -18.466 -44.757  25.444  1.00  0.00      A   
ATOM   1411  CA  LEU    97     -16.703 -43.487  25.528  1.00  0.00      A   
ATOM   1412  HA  LEU    97     -16.011 -43.689  26.332  1.00  0.00      A   
ATOM   1413  CB  LEU    97     -16.300 -44.201  24.303  1.00  0.00      A   
ATOM   1414  HB1 LEU    97     -15.352 -43.758  23.929  1.00  0.00      A   
ATOM   1415  HB2 LEU    97     -17.044 -44.014  23.499  1.00  0.00      A   
ATOM   1416  CG  LEU    97     -15.914 -45.664  24.231  1.00  0.00      A   
ATOM   1417  HG  LEU    97     -16.652 -46.293  24.772  1.00  0.00      A   
ATOM   1418  CD1 LEU    97     -15.701 -45.975  22.788  1.00  0.00      A   
ATOM   1419 HD11 LEU    97     -15.026 -46.855  22.712  1.00  0.00      A   
ATOM   1420 HD12 LEU    97     -15.284 -45.143  22.181  1.00  0.00      A   
ATOM   1421 HD13 LEU    97     -16.652 -46.273  22.298  1.00  0.00      A   
ATOM   1422  CD2 LEU    97     -14.598 -45.996  25.003  1.00  0.00      A   
ATOM   1423 HD21 LEU    97     -14.575 -47.107  24.963  1.00  0.00      A   
ATOM   1424 HD22 LEU    97     -14.689 -45.573  26.026  1.00  0.00      A   
ATOM   1425 HD23 LEU    97     -13.707 -45.588  24.479  1.00  0.00      A   
ATOM   1426  C   LEU    97     -16.846 -41.934  25.253  1.00  0.00      A   
ATOM   1427  O   LEU    97     -15.930 -41.167  25.585  1.00  0.00      A   
ATOM   1428  N   PHE    98     -17.951 -41.440  24.724  1.00  0.00      A   
ATOM   1429  HN  PHE    98     -18.566 -42.106  24.309  1.00  0.00      A   
ATOM   1430  CA  PHE    98     -18.298 -40.035  24.682  1.00  0.00      A   
ATOM   1431  HA  PHE    98     -17.516 -39.443  24.230  1.00  0.00      A   
ATOM   1432  CB  PHE    98     -19.448 -39.729  23.685  1.00  0.00      A   
ATOM   1433  HB1 PHE    98     -20.364 -40.258  24.024  1.00  0.00      A   
ATOM   1434  HB2 PHE    98     -19.197 -40.094  22.666  1.00  0.00      A   
ATOM   1435  CG  PHE    98     -19.874 -38.236  23.593  1.00  0.00      A   
ATOM   1436  CD1 PHE    98     -19.060 -37.225  23.034  1.00  0.00      A   
ATOM   1437  HD1 PHE    98     -18.173 -37.643  22.582  1.00  0.00      A   
ATOM   1438  CE1 PHE    98     -19.473 -35.901  22.879  1.00  0.00      A   
ATOM   1439  HE1 PHE    98     -18.852 -35.159  22.400  1.00  0.00      A   
ATOM   1440  CZ  PHE    98     -20.641 -35.625  23.618  1.00  0.00      A   
ATOM   1441  HZ  PHE    98     -21.102 -34.651  23.548  1.00  0.00      A   
ATOM   1442  CD2 PHE    98     -20.999 -37.891  24.314  1.00  0.00      A   
ATOM   1443  HD2 PHE    98     -21.442 -38.581  25.017  1.00  0.00      A   
ATOM   1444  CE2 PHE    98     -21.440 -36.578  24.250  1.00  0.00      A   
ATOM   1445  HE2 PHE    98     -22.336 -36.305  24.789  1.00  0.00      A   
ATOM   1446  C   PHE    98     -18.569 -39.418  26.025  1.00  0.00      A   
ATOM   1447  O   PHE    98     -18.036 -38.276  26.275  1.00  0.00      A   
ATOM   1448  N   CYS    99     -19.406 -39.990  26.930  1.00  0.00      A   
ATOM   1449  HN  CYS    99     -19.893 -40.845  26.770  1.00  0.00      A   
ATOM   1450  CA  CYS    99     -19.751 -39.339  28.161  1.00  0.00      A   
ATOM   1451  HA  CYS    99     -19.907 -38.286  27.980  1.00  0.00      A   
ATOM   1452  CB  CYS    99     -21.050 -39.881  28.805  1.00  0.00      A   
ATOM   1453  HB1 CYS    99     -21.206 -39.431  29.808  1.00  0.00      A   
ATOM   1454  HB2 CYS    99     -20.897 -40.975  28.930  1.00  0.00      A   
ATOM   1455  SG  CYS    99     -22.620 -39.647  27.833  1.00  0.00      A   
ATOM   1456  HG1 CYS    99     -22.226 -40.241  26.717  1.00  0.00      A   
ATOM   1457  C   CYS    99     -18.594 -39.404  29.135  1.00  0.00      A   
ATOM   1458  O   CYS    99     -18.535 -38.482  29.942  1.00  0.00      A   
ATOM   1459  N   ARG   100     -17.671 -40.334  28.978  1.00  0.00      A   
ATOM   1460  HN  ARG   100     -17.869 -41.097  28.368  1.00  0.00      A   
ATOM   1461  CA  ARG   100     -16.391 -40.332  29.606  1.00  0.00      A   
ATOM   1462  HA  ARG   100     -16.586 -40.171  30.656  1.00  0.00      A   
ATOM   1463  CB  ARG   100     -15.602 -41.710  29.409  1.00  0.00      A   
ATOM   1464  HB1 ARG   100     -14.524 -41.515  29.596  1.00  0.00      A   
ATOM   1465  HB2 ARG   100     -15.681 -42.086  28.366  1.00  0.00      A   
ATOM   1466  CG  ARG   100     -16.109 -42.811  30.358  1.00  0.00      A   
ATOM   1467  HG1 ARG   100     -17.216 -42.755  30.434  1.00  0.00      A   
ATOM   1468  HG2 ARG   100     -15.797 -42.625  31.408  1.00  0.00      A   
ATOM   1469  CD  ARG   100     -15.776 -44.205  29.833  1.00  0.00      A   
ATOM   1470  HD1 ARG   100     -14.681 -44.310  29.674  1.00  0.00      A   
ATOM   1471  HD2 ARG   100     -16.292 -44.403  28.869  1.00  0.00      A   
ATOM   1472  NE  ARG   100     -16.268 -45.150  30.894  1.00  0.00      A   
ATOM   1473  HE  ARG   100     -16.954 -44.814  31.540  1.00  0.00      A   
ATOM   1474  CZ  ARG   100     -16.051 -46.499  30.856  1.00  0.00      A   
ATOM   1475  NH1 ARG   100     -14.999 -46.991  30.258  1.00  0.00      A   
ATOM   1476 HH11 ARG   100     -14.271 -46.329  30.080  1.00  0.00      A   
ATOM   1477 HH12 ARG   100     -14.671 -47.864  30.617  1.00  0.00      A   
ATOM   1478  NH2 ARG   100     -16.838 -47.215  31.625  1.00  0.00      A   
ATOM   1479 HH21 ARG   100     -16.709 -48.203  31.538  1.00  0.00      A   
ATOM   1480 HH22 ARG   100     -17.809 -46.977  31.620  1.00  0.00      A   
ATOM   1481  C   ARG   100     -15.401 -39.195  29.295  1.00  0.00      A   
ATOM   1482  O   ARG   100     -14.583 -38.786  30.126  1.00  0.00      A   
ATOM   1483  N   GLU   101     -15.520 -38.640  28.089  1.00  0.00      A   
ATOM   1484  HN  GLU   101     -16.164 -39.128  27.505  1.00  0.00      A   
ATOM   1485  CA  GLU   101     -14.751 -37.612  27.433  1.00  0.00      A   
ATOM   1486  HA  GLU   101     -13.781 -37.392  27.853  1.00  0.00      A   
ATOM   1487  CB  GLU   101     -14.506 -37.997  25.920  1.00  0.00      A   
ATOM   1488  HB1 GLU   101     -14.251 -37.055  25.389  1.00  0.00      A   
ATOM   1489  HB2 GLU   101     -15.444 -38.407  25.489  1.00  0.00      A   
ATOM   1490  CG  GLU   101     -13.388 -39.066  25.727  1.00  0.00      A   
ATOM   1491  HG1 GLU   101     -13.665 -39.611  24.800  1.00  0.00      A   
ATOM   1492  HG2 GLU   101     -13.515 -39.805  26.547  1.00  0.00      A   
ATOM   1493  CD  GLU   101     -11.905 -38.586  25.782  1.00  0.00      A   
ATOM   1494  OE1 GLU   101     -10.947 -39.365  25.480  1.00  0.00      A   
ATOM   1495  OE2 GLU   101     -11.685 -37.441  26.167  1.00  0.00      A   
ATOM   1496  C   GLU   101     -15.479 -36.278  27.427  1.00  0.00      A   
ATOM   1497  O   GLU   101     -14.835 -35.242  27.044  1.00  0.00      A   
ATOM   1498  N   ALA   102     -16.806 -36.187  27.881  1.00  0.00      A   
ATOM   1499  HN  ALA   102     -17.183 -36.917  28.445  1.00  0.00      A   
ATOM   1500  CA  ALA   102     -17.678 -35.007  27.610  1.00  0.00      A   
ATOM   1501  HA  ALA   102     -17.309 -34.550  26.703  1.00  0.00      A   
ATOM   1502  CB  ALA   102     -19.121 -35.364  27.303  1.00  0.00      A   
ATOM   1503  HB1 ALA   102     -19.601 -35.808  28.201  1.00  0.00      A   
ATOM   1504  HB2 ALA   102     -19.299 -36.095  26.485  1.00  0.00      A   
ATOM   1505  HB3 ALA   102     -19.659 -34.450  26.972  1.00  0.00      A   
ATOM   1506  C   ALA   102     -17.629 -33.960  28.708  1.00  0.00      A   
ATOM   1507  O   ALA   102     -17.809 -34.282  29.934  1.00  0.00      A   
ATOM   1508  N   GLN   103     -17.362 -32.653  28.399  1.00  0.00      A   
ATOM   1509  HN  GLN   103     -17.406 -32.284  27.474  1.00  0.00      A   
ATOM   1510  CA  GLN   103     -16.895 -31.665  29.335  1.00  0.00      A   
ATOM   1511  HA  GLN   103     -16.604 -32.285  30.170  1.00  0.00      A   
ATOM   1512  CB  GLN   103     -15.666 -30.865  28.785  1.00  0.00      A   
ATOM   1513  HB1 GLN   103     -15.420 -29.925  29.323  1.00  0.00      A   
ATOM   1514  HB2 GLN   103     -15.997 -30.500  27.790  1.00  0.00      A   
ATOM   1515  CG  GLN   103     -14.410 -31.758  28.729  1.00  0.00      A   
ATOM   1516  HG1 GLN   103     -13.528 -31.240  28.295  1.00  0.00      A   
ATOM   1517  HG2 GLN   103     -14.688 -32.459  27.913  1.00  0.00      A   
ATOM   1518  CD  GLN   103     -14.091 -32.512  30.033  1.00  0.00      A   
ATOM   1519  OE1 GLN   103     -14.239 -32.117  31.174  1.00  0.00      A   
ATOM   1520  NE2 GLN   103     -13.661 -33.791  29.876  1.00  0.00      A   
ATOM   1521 HE21 GLN   103     -13.410 -34.098  28.958  1.00  0.00      A   
ATOM   1522 HE22 GLN   103     -13.400 -34.372  30.646  1.00  0.00      A   
ATOM   1523  C   GLN   103     -17.973 -30.785  29.835  1.00  0.00      A   
ATOM   1524  O   GLN   103     -17.704 -29.768  30.396  1.00  0.00      A   
ATOM   1525  N   ALA   104     -19.193 -31.091  29.507  1.00  0.00      A   
ATOM   1526  HN  ALA   104     -19.548 -31.847  28.962  1.00  0.00      A   
ATOM   1527  CA  ALA   104     -20.285 -30.273  29.906  1.00  0.00      A   
ATOM   1528  HA  ALA   104     -20.046 -29.799  30.847  1.00  0.00      A   
ATOM   1529  CB  ALA   104     -20.625 -29.158  28.828  1.00  0.00      A   
ATOM   1530  HB1 ALA   104     -19.886 -28.339  28.960  1.00  0.00      A   
ATOM   1531  HB2 ALA   104     -21.544 -28.550  28.971  1.00  0.00      A   
ATOM   1532  HB3 ALA   104     -20.593 -29.623  27.820  1.00  0.00      A   
ATOM   1533  C   ALA   104     -21.559 -31.061  30.222  1.00  0.00      A   
ATOM   1534  O   ALA   104     -21.591 -32.247  29.853  1.00  0.00      A   
ATOM   1535  N   PRO   105     -22.561 -30.419  30.748  1.00  0.00      A   
ATOM   1536  CD  PRO   105     -22.486 -29.343  31.745  1.00  0.00      A   
ATOM   1537  HD1 PRO   105     -21.847 -28.557  31.288  1.00  0.00      A   
ATOM   1538  HD2 PRO   105     -21.963 -29.699  32.659  1.00  0.00      A   
ATOM   1539  CA  PRO   105     -23.937 -31.057  30.815  1.00  0.00      A   
ATOM   1540  HA  PRO   105     -23.839 -31.772  31.619  1.00  0.00      A   
ATOM   1541  CB  PRO   105     -24.826 -30.074  31.622  1.00  0.00      A   
ATOM   1542  HB1 PRO   105     -25.199 -30.467  32.593  1.00  0.00      A   
ATOM   1543  HB2 PRO   105     -25.642 -29.720  30.956  1.00  0.00      A   
ATOM   1544  CG  PRO   105     -23.894 -28.827  31.867  1.00  0.00      A   
ATOM   1545  HG1 PRO   105     -24.039 -28.060  31.077  1.00  0.00      A   
ATOM   1546  HG2 PRO   105     -24.119 -28.295  32.816  1.00  0.00      A   
ATOM   1547  C   PRO   105     -24.494 -31.741  29.562  1.00  0.00      A   
ATOM   1548  O   PRO   105     -24.449 -31.210  28.447  1.00  0.00      A   
ATOM   1549  N   ILE   106     -25.070 -32.954  29.791  1.00  0.00      A   
ATOM   1550  HN  ILE   106     -25.054 -33.455  30.653  1.00  0.00      A   
ATOM   1551  CA  ILE   106     -25.684 -33.755  28.805  1.00  0.00      A   
ATOM   1552  HA  ILE   106     -25.740 -33.245  27.854  1.00  0.00      A   
ATOM   1553  CB  ILE   106     -24.967 -35.162  28.762  1.00  0.00      A   
ATOM   1554  HB  ILE   106     -25.118 -35.599  29.772  1.00  0.00      A   
ATOM   1555  CG2 ILE   106     -25.534 -36.091  27.716  1.00  0.00      A   
ATOM   1556 HG21 ILE   106     -25.550 -35.604  26.718  1.00  0.00      A   
ATOM   1557 HG22 ILE   106     -26.526 -36.524  27.966  1.00  0.00      A   
ATOM   1558 HG23 ILE   106     -24.859 -36.958  27.551  1.00  0.00      A   
ATOM   1559  CG1 ILE   106     -23.515 -35.028  28.439  1.00  0.00      A   
ATOM   1560 HG11 ILE   106     -23.054 -34.404  29.234  1.00  0.00      A   
ATOM   1561 HG12 ILE   106     -23.458 -34.604  27.413  1.00  0.00      A   
ATOM   1562  CD  ILE   106     -22.625 -36.287  28.326  1.00  0.00      A   
ATOM   1563  HD1 ILE   106     -22.844 -37.002  27.505  1.00  0.00      A   
ATOM   1564  HD2 ILE   106     -22.849 -36.872  29.244  1.00  0.00      A   
ATOM   1565  HD3 ILE   106     -21.595 -35.875  28.387  1.00  0.00      A   
ATOM   1566  C   ILE   106     -27.147 -33.959  29.064  1.00  0.00      A   
ATOM   1567  O   ILE   106     -27.600 -34.183  30.200  1.00  0.00      A   
ATOM   1568  N   VAL   107     -27.877 -33.827  27.923  1.00  0.00      A   
ATOM   1569  HN  VAL   107     -27.449 -33.550  27.067  1.00  0.00      A   
ATOM   1570  CA  VAL   107     -29.293 -34.173  27.864  1.00  0.00      A   
ATOM   1571  HA  VAL   107     -29.703 -34.254  28.860  1.00  0.00      A   
ATOM   1572  CB  VAL   107     -30.187 -33.252  26.974  1.00  0.00      A   
ATOM   1573  HB  VAL   107     -29.891 -33.250  25.903  1.00  0.00      A   
ATOM   1574  CG1 VAL   107     -31.669 -33.647  27.097  1.00  0.00      A   
ATOM   1575 HG11 VAL   107     -32.367 -32.804  26.907  1.00  0.00      A   
ATOM   1576 HG12 VAL   107     -31.928 -34.061  28.094  1.00  0.00      A   
ATOM   1577 HG13 VAL   107     -32.013 -34.481  26.449  1.00  0.00      A   
ATOM   1578  CG2 VAL   107     -29.957 -31.770  27.435  1.00  0.00      A   
ATOM   1579 HG21 VAL   107     -30.791 -31.196  26.977  1.00  0.00      A   
ATOM   1580 HG22 VAL   107     -28.946 -31.453  27.103  1.00  0.00      A   
ATOM   1581 HG23 VAL   107     -30.010 -31.538  28.520  1.00  0.00      A   
ATOM   1582  C   VAL   107     -29.489 -35.581  27.333  1.00  0.00      A   
ATOM   1583  O   VAL   107     -28.883 -35.872  26.269  1.00  0.00      A   
ATOM   1584  N   ALA   108     -30.261 -36.529  27.983  1.00  0.00      A   
ATOM   1585  HN  ALA   108     -30.580 -36.364  28.913  1.00  0.00      A   
ATOM   1586  CA  ALA   108     -30.324 -37.895  27.545  1.00  0.00      A   
ATOM   1587  HA  ALA   108     -29.878 -38.044  26.573  1.00  0.00      A   
ATOM   1588  CB  ALA   108     -29.761 -38.668  28.720  1.00  0.00      A   
ATOM   1589  HB1 ALA   108     -30.403 -38.415  29.590  1.00  0.00      A   
ATOM   1590  HB2 ALA   108     -28.728 -38.288  28.876  1.00  0.00      A   
ATOM   1591  HB3 ALA   108     -29.577 -39.749  28.541  1.00  0.00      A   
ATOM   1592  C   ALA   108     -31.685 -38.349  27.343  1.00  0.00      A   
ATOM   1593  O   ALA   108     -32.476 -38.197  28.288  1.00  0.00      A   
ATOM   1594  N   ILE   109     -32.001 -38.769  26.111  1.00  0.00      A   
ATOM   1595  HN  ILE   109     -31.272 -38.952  25.455  1.00  0.00      A   
ATOM   1596  CA  ILE   109     -33.278 -39.058  25.561  1.00  0.00      A   
ATOM   1597  HA  ILE   109     -33.988 -38.896  26.359  1.00  0.00      A   
ATOM   1598  CB  ILE   109     -33.722 -38.254  24.289  1.00  0.00      A   
ATOM   1599  HB  ILE   109     -32.999 -38.497  23.482  1.00  0.00      A   
ATOM   1600  CG2 ILE   109     -35.062 -38.630  23.774  1.00  0.00      A   
ATOM   1601 HG21 ILE   109     -35.385 -38.042  22.889  1.00  0.00      A   
ATOM   1602 HG22 ILE   109     -35.690 -38.633  24.691  1.00  0.00      A   
ATOM   1603 HG23 ILE   109     -34.952 -39.664  23.383  1.00  0.00      A   
ATOM   1604  CG1 ILE   109     -33.560 -36.719  24.536  1.00  0.00      A   
ATOM   1605 HG11 ILE   109     -33.931 -36.390  25.530  1.00  0.00      A   
ATOM   1606 HG12 ILE   109     -34.223 -36.130  23.868  1.00  0.00      A   
ATOM   1607  CD  ILE   109     -32.125 -36.212  24.390  1.00  0.00      A   
ATOM   1608  HD1 ILE   109     -31.705 -36.564  23.424  1.00  0.00      A   
ATOM   1609  HD2 ILE   109     -31.421 -36.566  25.174  1.00  0.00      A   
ATOM   1610  HD3 ILE   109     -32.068 -35.103  24.420  1.00  0.00      A   
ATOM   1611  C   ILE   109     -33.160 -40.522  25.141  1.00  0.00      A   
ATOM   1612  O   ILE   109     -32.097 -40.895  24.580  1.00  0.00      A   
ATOM   1613  N   THR   110     -34.165 -41.331  25.554  1.00  0.00      A   
ATOM   1614  HN  THR   110     -34.781 -41.060  26.289  1.00  0.00      A   
ATOM   1615  CA  THR   110     -34.323 -42.688  25.036  1.00  0.00      A   
ATOM   1616  HA  THR   110     -33.908 -42.580  24.045  1.00  0.00      A   
ATOM   1617  CB  THR   110     -33.603 -43.830  25.742  1.00  0.00      A   
ATOM   1618  HB  THR   110     -32.518 -43.595  25.790  1.00  0.00      A   
ATOM   1619  OG1 THR   110     -33.531 -44.905  24.894  1.00  0.00      A   
ATOM   1620  HG1 THR   110     -32.944 -44.706  24.161  1.00  0.00      A   
ATOM   1621  CG2 THR   110     -34.205 -44.120  27.152  1.00  0.00      A   
ATOM   1622 HG21 THR   110     -34.602 -45.153  27.251  1.00  0.00      A   
ATOM   1623 HG22 THR   110     -35.010 -43.377  27.336  1.00  0.00      A   
ATOM   1624 HG23 THR   110     -33.420 -43.914  27.911  1.00  0.00      A   
ATOM   1625  C   THR   110     -35.818 -42.910  24.847  1.00  0.00      A   
ATOM   1626  O   THR   110     -36.576 -41.926  24.721  1.00  0.00      A   
ATOM   1627  N   GLY   111     -36.325 -44.150  24.820  1.00  0.00      A   
ATOM   1628  HN  GLY   111     -35.641 -44.867  24.930  1.00  0.00      A   
ATOM   1629  CA  GLY   111     -37.703 -44.482  24.508  1.00  0.00      A   
ATOM   1630  HA1 GLY   111     -38.348 -43.620  24.599  1.00  0.00      A   
ATOM   1631  HA2 GLY   111     -38.186 -45.262  25.077  1.00  0.00      A   
ATOM   1632  C   GLY   111     -37.802 -44.869  23.082  1.00  0.00      A   
ATOM   1633  O   GLY   111     -36.984 -44.431  22.217  1.00  0.00      A   
ATOM   1634  N   SER   112     -38.716 -45.768  22.752  1.00  0.00      A   
ATOM   1635  HN  SER   112     -39.338 -46.031  23.485  1.00  0.00      A   
ATOM   1636  CA  SER   112     -38.867 -46.480  21.529  1.00  0.00      A   
ATOM   1637  HA  SER   112     -37.907 -46.953  21.386  1.00  0.00      A   
ATOM   1638  CB  SER   112     -39.914 -47.613  21.543  1.00  0.00      A   
ATOM   1639  HB1 SER   112     -39.847 -48.288  20.663  1.00  0.00      A   
ATOM   1640  HB2 SER   112     -40.938 -47.203  21.674  1.00  0.00      A   
ATOM   1641  OG  SER   112     -39.606 -48.511  22.616  1.00  0.00      A   
ATOM   1642  HG1 SER   112     -39.030 -49.204  22.286  1.00  0.00      A   
ATOM   1643  C   SER   112     -38.990 -45.557  20.336  1.00  0.00      A   
ATOM   1644  O   SER   112     -38.254 -45.620  19.346  1.00  0.00      A   
ATOM   1645  N   ASN   113     -39.970 -44.633  20.378  1.00  0.00      A   
ATOM   1646  HN  ASN   113     -40.628 -44.477  21.111  1.00  0.00      A   
ATOM   1647  CA  ASN   113     -40.438 -44.008  19.232  1.00  0.00      A   
ATOM   1648  HA  ASN   113     -39.804 -44.079  18.361  1.00  0.00      A   
ATOM   1649  CB  ASN   113     -41.855 -44.645  18.825  1.00  0.00      A   
ATOM   1650  HB1 ASN   113     -42.328 -44.151  17.950  1.00  0.00      A   
ATOM   1651  HB2 ASN   113     -42.523 -44.636  19.713  1.00  0.00      A   
ATOM   1652  CG  ASN   113     -41.795 -46.181  18.409  1.00  0.00      A   
ATOM   1653  OD1 ASN   113     -42.248 -47.021  19.206  1.00  0.00      A   
ATOM   1654  ND2 ASN   113     -41.324 -46.562  17.217  1.00  0.00      A   
ATOM   1655 HD21 ASN   113     -40.830 -46.002  16.552  1.00  0.00      A   
ATOM   1656 HD22 ASN   113     -41.533 -47.521  17.026  1.00  0.00      A   
ATOM   1657  C   ASN   113     -40.651 -42.543  19.414  1.00  0.00      A   
ATOM   1658  O   ASN   113     -41.116 -41.970  20.408  1.00  0.00      A   
ATOM   1659  N   GLY   114     -40.279 -41.787  18.361  1.00  0.00      A   
ATOM   1660  HN  GLY   114     -39.733 -42.155  17.613  1.00  0.00      A   
ATOM   1661  CA  GLY   114     -40.142 -40.326  18.372  1.00  0.00      A   
ATOM   1662  HA1 GLY   114     -41.052 -39.911  18.778  1.00  0.00      A   
ATOM   1663  HA2 GLY   114     -40.108 -40.014  17.339  1.00  0.00      A   
ATOM   1664  C   GLY   114     -38.876 -39.836  19.049  1.00  0.00      A   
ATOM   1665  O   GLY   114     -38.752 -38.649  19.359  1.00  0.00      A   
ATOM   1666  N   LYS   115     -37.881 -40.751  19.241  1.00  0.00      A   
ATOM   1667  HN  LYS   115     -37.952 -41.677  18.879  1.00  0.00      A   
ATOM   1668  CA  LYS   115     -36.603 -40.417  19.856  1.00  0.00      A   
ATOM   1669  HA  LYS   115     -36.821 -39.948  20.804  1.00  0.00      A   
ATOM   1670  CB  LYS   115     -35.772 -41.714  20.074  1.00  0.00      A   
ATOM   1671  HB1 LYS   115     -36.156 -42.238  20.975  1.00  0.00      A   
ATOM   1672  HB2 LYS   115     -34.682 -41.522  20.170  1.00  0.00      A   
ATOM   1673  CG  LYS   115     -36.027 -42.724  18.871  1.00  0.00      A   
ATOM   1674  HG1 LYS   115     -36.214 -42.290  17.866  1.00  0.00      A   
ATOM   1675  HG2 LYS   115     -37.036 -43.131  19.096  1.00  0.00      A   
ATOM   1676  CD  LYS   115     -35.047 -43.770  18.541  1.00  0.00      A   
ATOM   1677  HD1 LYS   115     -34.325 -43.169  17.948  1.00  0.00      A   
ATOM   1678  HD2 LYS   115     -35.528 -44.535  17.894  1.00  0.00      A   
ATOM   1679  CE  LYS   115     -34.344 -44.656  19.609  1.00  0.00      A   
ATOM   1680  HE1 LYS   115     -33.882 -43.966  20.347  1.00  0.00      A   
ATOM   1681  HE2 LYS   115     -33.545 -45.344  19.258  1.00  0.00      A   
ATOM   1682  NZ  LYS   115     -35.288 -45.505  20.413  1.00  0.00      A   
ATOM   1683  HZ1 LYS   115     -35.791 -46.232  19.865  1.00  0.00      A   
ATOM   1684  HZ2 LYS   115     -35.916 -45.003  21.073  1.00  0.00      A   
ATOM   1685  HZ3 LYS   115     -34.767 -46.099  21.089  1.00  0.00      A   
ATOM   1686  C   LYS   115     -35.865 -39.267  19.261  1.00  0.00      A   
ATOM   1687  O   LYS   115     -35.497 -38.241  19.893  1.00  0.00      A   
ATOM   1688  N   SER   116     -35.579 -39.349  17.929  1.00  0.00      A   
ATOM   1689  HN  SER   116     -35.851 -40.156  17.411  1.00  0.00      A   
ATOM   1690  CA  SER   116     -34.769 -38.401  17.201  1.00  0.00      A   
ATOM   1691  HA  SER   116     -33.800 -38.280  17.663  1.00  0.00      A   
ATOM   1692  CB  SER   116     -34.633 -39.032  15.774  1.00  0.00      A   
ATOM   1693  HB1 SER   116     -33.841 -38.472  15.233  1.00  0.00      A   
ATOM   1694  HB2 SER   116     -35.612 -38.851  15.280  1.00  0.00      A   
ATOM   1695  OG  SER   116     -34.472 -40.374  15.772  1.00  0.00      A   
ATOM   1696  HG1 SER   116     -33.765 -40.628  16.371  1.00  0.00      A   
ATOM   1697  C   SER   116     -35.508 -37.093  17.115  1.00  0.00      A   
ATOM   1698  O   SER   116     -34.900 -35.998  17.242  1.00  0.00      A   
ATOM   1699  N   THR   117     -36.830 -37.105  16.944  1.00  0.00      A   
ATOM   1700  HN  THR   117     -37.341 -37.949  16.798  1.00  0.00      A   
ATOM   1701  CA  THR   117     -37.603 -35.938  16.875  1.00  0.00      A   
ATOM   1702  HA  THR   117     -37.243 -35.280  16.098  1.00  0.00      A   
ATOM   1703  CB  THR   117     -39.120 -36.370  16.677  1.00  0.00      A   
ATOM   1704  HB  THR   117     -39.473 -36.920  17.576  1.00  0.00      A   
ATOM   1705  OG1 THR   117     -39.085 -37.357  15.677  1.00  0.00      A   
ATOM   1706  HG1 THR   117     -40.013 -37.589  15.593  1.00  0.00      A   
ATOM   1707  CG2 THR   117     -39.876 -35.156  16.061  1.00  0.00      A   
ATOM   1708 HG21 THR   117     -39.579 -34.811  15.048  1.00  0.00      A   
ATOM   1709 HG22 THR   117     -39.738 -34.365  16.828  1.00  0.00      A   
ATOM   1710 HG23 THR   117     -40.946 -35.441  15.966  1.00  0.00      A   
ATOM   1711  C   THR   117     -37.522 -35.077  18.118  1.00  0.00      A   
ATOM   1712  O   THR   117     -37.344 -33.884  18.085  1.00  0.00      A   
ATOM   1713  N   VAL   118     -37.636 -35.678  19.313  1.00  0.00      A   
ATOM   1714  HN  VAL   118     -37.833 -36.652  19.398  1.00  0.00      A   
ATOM   1715  CA  VAL   118     -37.369 -34.966  20.543  1.00  0.00      A   
ATOM   1716  HA  VAL   118     -38.007 -34.095  20.563  1.00  0.00      A   
ATOM   1717  CB  VAL   118     -37.773 -35.836  21.750  1.00  0.00      A   
ATOM   1718  HB  VAL   118     -37.149 -36.755  21.754  1.00  0.00      A   
ATOM   1719  CG1 VAL   118     -37.535 -34.960  23.098  1.00  0.00      A   
ATOM   1720 HG11 VAL   118     -37.783 -35.617  23.959  1.00  0.00      A   
ATOM   1721 HG12 VAL   118     -38.245 -34.120  22.943  1.00  0.00      A   
ATOM   1722 HG13 VAL   118     -36.543 -34.570  23.413  1.00  0.00      A   
ATOM   1723  CG2 VAL   118     -39.312 -36.136  21.649  1.00  0.00      A   
ATOM   1724 HG21 VAL   118     -39.700 -36.745  22.494  1.00  0.00      A   
ATOM   1725 HG22 VAL   118     -39.650 -36.648  20.723  1.00  0.00      A   
ATOM   1726 HG23 VAL   118     -39.868 -35.174  21.658  1.00  0.00      A   
ATOM   1727  C   VAL   118     -35.903 -34.519  20.793  1.00  0.00      A   
ATOM   1728  O   VAL   118     -35.707 -33.378  21.200  1.00  0.00      A   
ATOM   1729  N   THR   119     -34.919 -35.265  20.445  1.00  0.00      A   
ATOM   1730  HN  THR   119     -35.091 -36.177  20.081  1.00  0.00      A   
ATOM   1731  CA  THR   119     -33.442 -34.962  20.597  1.00  0.00      A   
ATOM   1732  HA  THR   119     -33.302 -34.702  21.636  1.00  0.00      A   
ATOM   1733  CB  THR   119     -32.574 -36.064  20.058  1.00  0.00      A   
ATOM   1734  HB  THR   119     -32.580 -36.148  18.950  1.00  0.00      A   
ATOM   1735  OG1 THR   119     -32.967 -37.240  20.702  1.00  0.00      A   
ATOM   1736  HG1 THR   119     -33.790 -37.572  20.337  1.00  0.00      A   
ATOM   1737  CG2 THR   119     -31.118 -35.890  20.451  1.00  0.00      A   
ATOM   1738 HG21 THR   119     -31.054 -36.027  21.552  1.00  0.00      A   
ATOM   1739 HG22 THR   119     -30.743 -34.928  20.041  1.00  0.00      A   
ATOM   1740 HG23 THR   119     -30.500 -36.713  20.033  1.00  0.00      A   
ATOM   1741  C   THR   119     -33.214 -33.720  19.741  1.00  0.00      A   
ATOM   1742  O   THR   119     -32.593 -32.723  20.152  1.00  0.00      A   
ATOM   1743  N   THR   120     -33.759 -33.734  18.475  1.00  0.00      A   
ATOM   1744  HN  THR   120     -34.314 -34.524  18.227  1.00  0.00      A   
ATOM   1745  CA  THR   120     -33.643 -32.592  17.632  1.00  0.00      A   
ATOM   1746  HA  THR   120     -32.599 -32.455  17.391  1.00  0.00      A   
ATOM   1747  CB  THR   120     -34.350 -32.821  16.310  1.00  0.00      A   
ATOM   1748  HB  THR   120     -35.411 -33.133  16.411  1.00  0.00      A   
ATOM   1749  OG1 THR   120     -33.537 -33.768  15.607  1.00  0.00      A   
ATOM   1750  HG1 THR   120     -33.599 -34.572  16.128  1.00  0.00      A   
ATOM   1751  CG2 THR   120     -34.350 -31.470  15.510  1.00  0.00      A   
ATOM   1752 HG21 THR   120     -33.359 -30.990  15.656  1.00  0.00      A   
ATOM   1753 HG22 THR   120     -35.112 -30.819  15.990  1.00  0.00      A   
ATOM   1754 HG23 THR   120     -34.633 -31.673  14.455  1.00  0.00      A   
ATOM   1755  C   THR   120     -34.283 -31.367  18.196  1.00  0.00      A   
ATOM   1756  O   THR   120     -33.714 -30.249  18.148  1.00  0.00      A   
ATOM   1757  N   LEU   121     -35.520 -31.458  18.737  1.00  0.00      A   
ATOM   1758  HN  LEU   121     -35.901 -32.379  18.747  1.00  0.00      A   
ATOM   1759  CA  LEU   121     -36.266 -30.352  19.254  1.00  0.00      A   
ATOM   1760  HA  LEU   121     -36.251 -29.694  18.398  1.00  0.00      A   
ATOM   1761  CB  LEU   121     -37.793 -30.727  19.587  1.00  0.00      A   
ATOM   1762  HB1 LEU   121     -38.199 -29.956  20.277  1.00  0.00      A   
ATOM   1763  HB2 LEU   121     -37.764 -31.613  20.257  1.00  0.00      A   
ATOM   1764  CG  LEU   121     -38.764 -30.759  18.385  1.00  0.00      A   
ATOM   1765  HG  LEU   121     -38.274 -31.263  17.525  1.00  0.00      A   
ATOM   1766  CD1 LEU   121     -39.993 -31.616  18.895  1.00  0.00      A   
ATOM   1767 HD11 LEU   121     -40.526 -30.960  19.617  1.00  0.00      A   
ATOM   1768 HD12 LEU   121     -39.753 -32.545  19.455  1.00  0.00      A   
ATOM   1769 HD13 LEU   121     -40.661 -31.892  18.051  1.00  0.00      A   
ATOM   1770  CD2 LEU   121     -39.150 -29.306  17.894  1.00  0.00      A   
ATOM   1771 HD21 LEU   121     -39.813 -28.837  18.652  1.00  0.00      A   
ATOM   1772 HD22 LEU   121     -39.773 -29.466  16.989  1.00  0.00      A   
ATOM   1773 HD23 LEU   121     -38.209 -28.792  17.600  1.00  0.00      A   
ATOM   1774  C   LEU   121     -35.605 -29.733  20.448  1.00  0.00      A   
ATOM   1775  O   LEU   121     -35.528 -28.477  20.447  1.00  0.00      A   
ATOM   1776  N   VAL   122     -35.043 -30.465  21.388  1.00  0.00      A   
ATOM   1777  HN  VAL   122     -35.095 -31.460  21.414  1.00  0.00      A   
ATOM   1778  CA  VAL   122     -34.263 -29.923  22.448  1.00  0.00      A   
ATOM   1779  HA  VAL   122     -34.919 -29.225  22.948  1.00  0.00      A   
ATOM   1780  CB  VAL   122     -33.889 -31.031  23.417  1.00  0.00      A   
ATOM   1781  HB  VAL   122     -33.505 -31.883  22.816  1.00  0.00      A   
ATOM   1782  CG1 VAL   122     -32.914 -30.499  24.530  1.00  0.00      A   
ATOM   1783 HG11 VAL   122     -33.510 -29.788  25.142  1.00  0.00      A   
ATOM   1784 HG12 VAL   122     -31.986 -30.094  24.073  1.00  0.00      A   
ATOM   1785 HG13 VAL   122     -32.707 -31.347  25.218  1.00  0.00      A   
ATOM   1786  CG2 VAL   122     -35.135 -31.614  24.063  1.00  0.00      A   
ATOM   1787 HG21 VAL   122     -35.895 -31.910  23.308  1.00  0.00      A   
ATOM   1788 HG22 VAL   122     -35.685 -30.906  24.719  1.00  0.00      A   
ATOM   1789 HG23 VAL   122     -34.888 -32.536  24.631  1.00  0.00      A   
ATOM   1790  C   VAL   122     -32.971 -29.193  21.956  1.00  0.00      A   
ATOM   1791  O   VAL   122     -32.785 -28.066  22.460  1.00  0.00      A   
ATOM   1792  N   GLY   123     -32.095 -29.704  20.997  1.00  0.00      A   
ATOM   1793  HN  GLY   123     -32.274 -30.603  20.605  1.00  0.00      A   
ATOM   1794  CA  GLY   123     -31.092 -28.936  20.293  1.00  0.00      A   
ATOM   1795  HA1 GLY   123     -30.855 -29.549  19.436  1.00  0.00      A   
ATOM   1796  HA2 GLY   123     -30.221 -28.669  20.873  1.00  0.00      A   
ATOM   1797  C   GLY   123     -31.671 -27.628  19.645  1.00  0.00      A   
ATOM   1798  O   GLY   123     -30.984 -26.608  19.732  1.00  0.00      A   
ATOM   1799  N   GLU   124     -32.792 -27.640  18.974  1.00  0.00      A   
ATOM   1800  HN  GLU   124     -33.385 -28.437  18.885  1.00  0.00      A   
ATOM   1801  CA  GLU   124     -33.293 -26.390  18.377  1.00  0.00      A   
ATOM   1802  HA  GLU   124     -32.534 -25.872  17.809  1.00  0.00      A   
ATOM   1803  CB  GLU   124     -34.559 -26.699  17.443  1.00  0.00      A   
ATOM   1804  HB1 GLU   124     -34.914 -25.688  17.151  1.00  0.00      A   
ATOM   1805  HB2 GLU   124     -35.368 -27.160  18.048  1.00  0.00      A   
ATOM   1806  CG  GLU   124     -34.369 -27.456  16.119  1.00  0.00      A   
ATOM   1807  HG1 GLU   124     -35.258 -27.628  15.475  1.00  0.00      A   
ATOM   1808  HG2 GLU   124     -34.131 -28.496  16.431  1.00  0.00      A   
ATOM   1809  CD  GLU   124     -33.092 -27.112  15.267  1.00  0.00      A   
ATOM   1810  OE1 GLU   124     -33.285 -26.597  14.090  1.00  0.00      A   
ATOM   1811  OE2 GLU   124     -31.965 -27.348  15.709  1.00  0.00      A   
ATOM   1812  C   GLU   124     -33.731 -25.354  19.464  1.00  0.00      A   
ATOM   1813  O   GLU   124     -33.633 -24.152  19.278  1.00  0.00      A   
ATOM   1814  N   MET   125     -34.276 -25.799  20.628  1.00  0.00      A   
ATOM   1815  HN  MET   125     -34.579 -26.746  20.702  1.00  0.00      A   
ATOM   1816  CA  MET   125     -34.585 -24.953  21.816  1.00  0.00      A   
ATOM   1817  HA  MET   125     -35.239 -24.127  21.577  1.00  0.00      A   
ATOM   1818  CB  MET   125     -35.366 -25.876  22.813  1.00  0.00      A   
ATOM   1819  HB1 MET   125     -35.598 -25.402  23.791  1.00  0.00      A   
ATOM   1820  HB2 MET   125     -34.711 -26.740  23.054  1.00  0.00      A   
ATOM   1821  CG  MET   125     -36.787 -26.246  22.283  1.00  0.00      A   
ATOM   1822  HG1 MET   125     -36.850 -26.489  21.201  1.00  0.00      A   
ATOM   1823  HG2 MET   125     -37.320 -25.271  22.301  1.00  0.00      A   
ATOM   1824  SD  MET   125     -37.827 -27.377  23.225  1.00  0.00      A   
ATOM   1825  CE  MET   125     -39.311 -27.453  22.169  1.00  0.00      A   
ATOM   1826  HE1 MET   125     -40.211 -27.973  22.559  1.00  0.00      A   
ATOM   1827  HE2 MET   125     -39.084 -27.765  21.127  1.00  0.00      A   
ATOM   1828  HE3 MET   125     -39.738 -26.432  22.070  1.00  0.00      A   
ATOM   1829  C   MET   125     -33.348 -24.408  22.358  1.00  0.00      A   
ATOM   1830  O   MET   125     -33.332 -23.274  22.762  1.00  0.00      A   
ATOM   1831  N   ALA   126     -32.277 -25.252  22.465  1.00  0.00      A   
ATOM   1832  HN  ALA   126     -32.549 -26.160  22.155  1.00  0.00      A   
ATOM   1833  CA  ALA   126     -31.002 -24.852  22.940  1.00  0.00      A   
ATOM   1834  HA  ALA   126     -31.001 -24.291  23.863  1.00  0.00      A   
ATOM   1835  CB  ALA   126     -30.096 -26.151  23.211  1.00  0.00      A   
ATOM   1836  HB1 ALA   126     -29.966 -26.595  22.201  1.00  0.00      A   
ATOM   1837  HB2 ALA   126     -30.595 -26.952  23.798  1.00  0.00      A   
ATOM   1838  HB3 ALA   126     -29.062 -25.919  23.546  1.00  0.00      A   
ATOM   1839  C   ALA   126     -30.393 -23.816  22.047  1.00  0.00      A   
ATOM   1840  O   ALA   126     -29.720 -22.897  22.551  1.00  0.00      A   
ATOM   1841  N   LYS   127     -30.580 -23.865  20.704  1.00  0.00      A   
ATOM   1842  HN  LYS   127     -31.024 -24.654  20.287  1.00  0.00      A   
ATOM   1843  CA  LYS   127     -30.191 -22.795  19.774  1.00  0.00      A   
ATOM   1844  HA  LYS   127     -29.175 -22.611  20.093  1.00  0.00      A   
ATOM   1845  CB  LYS   127     -30.261 -23.324  18.310  1.00  0.00      A   
ATOM   1846  HB1 LYS   127     -30.134 -22.467  17.613  1.00  0.00      A   
ATOM   1847  HB2 LYS   127     -31.276 -23.751  18.162  1.00  0.00      A   
ATOM   1848  CG  LYS   127     -29.283 -24.561  18.028  1.00  0.00      A   
ATOM   1849  HG1 LYS   127     -29.376 -25.308  18.846  1.00  0.00      A   
ATOM   1850  HG2 LYS   127     -28.273 -24.121  18.168  1.00  0.00      A   
ATOM   1851  CD  LYS   127     -29.556 -25.319  16.752  1.00  0.00      A   
ATOM   1852  HD1 LYS   127     -29.204 -24.660  15.929  1.00  0.00      A   
ATOM   1853  HD2 LYS   127     -30.662 -25.432  16.743  1.00  0.00      A   
ATOM   1854  CE  LYS   127     -28.954 -26.725  16.529  1.00  0.00      A   
ATOM   1855  HE1 LYS   127     -29.290 -27.403  17.343  1.00  0.00      A   
ATOM   1856  HE2 LYS   127     -27.852 -26.601  16.601  1.00  0.00      A   
ATOM   1857  NZ  LYS   127     -29.358 -27.313  15.252  1.00  0.00      A   
ATOM   1858  HZ1 LYS   127     -28.910 -28.251  15.206  1.00  0.00      A   
ATOM   1859  HZ2 LYS   127     -29.318 -26.682  14.426  1.00  0.00      A   
ATOM   1860  HZ3 LYS   127     -30.397 -27.366  15.279  1.00  0.00      A   
ATOM   1861  C   LYS   127     -30.987 -21.500  19.994  1.00  0.00      A   
ATOM   1862  O   LYS   127     -30.346 -20.446  20.011  1.00  0.00      A   
ATOM   1863  N   ALA   128     -32.292 -21.590  20.210  1.00  0.00      A   
ATOM   1864  HN  ALA   128     -32.642 -22.511  20.362  1.00  0.00      A   
ATOM   1865  CA  ALA   128     -33.085 -20.388  20.458  1.00  0.00      A   
ATOM   1866  HA  ALA   128     -33.037 -19.662  19.660  1.00  0.00      A   
ATOM   1867  CB  ALA   128     -34.515 -20.788  20.554  1.00  0.00      A   
ATOM   1868  HB1 ALA   128     -34.968 -21.183  19.619  1.00  0.00      A   
ATOM   1869  HB2 ALA   128     -35.183 -19.921  20.748  1.00  0.00      A   
ATOM   1870  HB3 ALA   128     -34.693 -21.572  21.321  1.00  0.00      A   
ATOM   1871  C   ALA   128     -32.647 -19.632  21.674  1.00  0.00      A   
ATOM   1872  O   ALA   128     -32.676 -18.401  21.622  1.00  0.00      A   
ATOM   1873  N   ALA   129     -32.236 -20.275  22.709  1.00  0.00      A   
ATOM   1874  HN  ALA   129     -32.162 -21.264  22.814  1.00  0.00      A   
ATOM   1875  CA  ALA   129     -31.763 -19.782  24.011  1.00  0.00      A   
ATOM   1876  HA  ALA   129     -32.341 -18.888  24.196  1.00  0.00      A   
ATOM   1877  CB  ALA   129     -31.921 -20.960  25.057  1.00  0.00      A   
ATOM   1878  HB1 ALA   129     -31.516 -21.944  24.737  1.00  0.00      A   
ATOM   1879  HB2 ALA   129     -32.939 -21.311  25.331  1.00  0.00      A   
ATOM   1880  HB3 ALA   129     -31.471 -20.636  26.020  1.00  0.00      A   
ATOM   1881  C   ALA   129     -30.243 -19.348  23.949  1.00  0.00      A   
ATOM   1882  O   ALA   129     -29.789 -18.424  24.710  1.00  0.00      A   
ATOM   1883  N   GLY   130     -29.436 -19.931  22.997  1.00  0.00      A   
ATOM   1884  HN  GLY   130     -29.777 -20.702  22.464  1.00  0.00      A   
ATOM   1885  CA  GLY   130     -28.147 -19.318  22.670  1.00  0.00      A   
ATOM   1886  HA1 GLY   130     -28.198 -18.257  22.865  1.00  0.00      A   
ATOM   1887  HA2 GLY   130     -28.015 -19.445  21.605  1.00  0.00      A   
ATOM   1888  C   GLY   130     -27.004 -20.070  23.228  1.00  0.00      A   
ATOM   1889  O   GLY   130     -25.965 -19.451  23.606  1.00  0.00      A   
ATOM   1890  N   VAL   131     -27.137 -21.406  23.350  1.00  0.00      A   
ATOM   1891  HN  VAL   131     -28.045 -21.759  23.138  1.00  0.00      A   
ATOM   1892  CA  VAL   131     -26.218 -22.356  23.853  1.00  0.00      A   
ATOM   1893  HA  VAL   131     -25.333 -21.940  24.312  1.00  0.00      A   
ATOM   1894  CB  VAL   131     -26.928 -23.460  24.730  1.00  0.00      A   
ATOM   1895  HB  VAL   131     -27.581 -23.985  24.000  1.00  0.00      A   
ATOM   1896  CG1 VAL   131     -25.906 -24.447  25.266  1.00  0.00      A   
ATOM   1897 HG11 VAL   131     -25.121 -23.939  25.864  1.00  0.00      A   
ATOM   1898 HG12 VAL   131     -25.290 -24.770  24.400  1.00  0.00      A   
ATOM   1899 HG13 VAL   131     -26.409 -25.349  25.676  1.00  0.00      A   
ATOM   1900  CG2 VAL   131     -27.815 -22.886  25.846  1.00  0.00      A   
ATOM   1901 HG21 VAL   131     -27.161 -22.305  26.531  1.00  0.00      A   
ATOM   1902 HG22 VAL   131     -28.307 -23.766  26.312  1.00  0.00      A   
ATOM   1903 HG23 VAL   131     -28.622 -22.235  25.447  1.00  0.00      A   
ATOM   1904  C   VAL   131     -25.659 -22.947  22.519  1.00  0.00      A   
ATOM   1905  O   VAL   131     -26.469 -23.159  21.526  1.00  0.00      A   
ATOM   1906  N   ASN   132     -24.320 -23.171  22.367  1.00  0.00      A   
ATOM   1907  HN  ASN   132     -23.729 -22.878  23.114  1.00  0.00      A   
ATOM   1908  CA  ASN   132     -23.595 -23.963  21.415  1.00  0.00      A   
ATOM   1909  HA  ASN   132     -24.009 -23.748  20.441  1.00  0.00      A   
ATOM   1910  CB  ASN   132     -22.119 -23.522  21.567  1.00  0.00      A   
ATOM   1911  HB1 ASN   132     -21.707 -23.722  22.580  1.00  0.00      A   
ATOM   1912  HB2 ASN   132     -22.045 -22.445  21.302  1.00  0.00      A   
ATOM   1913  CG  ASN   132     -21.125 -24.273  20.714  1.00  0.00      A   
ATOM   1914  OD1 ASN   132     -21.391 -25.287  20.124  1.00  0.00      A   
ATOM   1915  ND2 ASN   132     -19.812 -23.877  20.625  1.00  0.00      A   
ATOM   1916 HD21 ASN   132     -19.175 -24.298  19.980  1.00  0.00      A   
ATOM   1917 HD22 ASN   132     -19.433 -23.258  21.313  1.00  0.00      A   
ATOM   1918  C   ASN   132     -23.907 -25.383  21.727  1.00  0.00      A   
ATOM   1919  O   ASN   132     -23.609 -25.818  22.855  1.00  0.00      A   
ATOM   1920  N   VAL   133     -24.591 -26.227  20.819  1.00  0.00      A   
ATOM   1921  HN  VAL   133     -24.626 -25.907  19.875  1.00  0.00      A   
ATOM   1922  CA  VAL   133     -25.138 -27.484  21.199  1.00  0.00      A   
ATOM   1923  HA  VAL   133     -24.614 -27.785  22.094  1.00  0.00      A   
ATOM   1924  CB  VAL   133     -26.717 -27.386  21.311  1.00  0.00      A   
ATOM   1925  HB  VAL   133     -26.894 -26.533  21.999  1.00  0.00      A   
ATOM   1926  CG1 VAL   133     -27.347 -26.965  19.970  1.00  0.00      A   
ATOM   1927 HG11 VAL   133     -27.183 -25.917  19.637  1.00  0.00      A   
ATOM   1928 HG12 VAL   133     -28.451 -27.048  20.060  1.00  0.00      A   
ATOM   1929 HG13 VAL   133     -26.961 -27.583  19.131  1.00  0.00      A   
ATOM   1930  CG2 VAL   133     -27.211 -28.700  21.941  1.00  0.00      A   
ATOM   1931 HG21 VAL   133     -26.462 -28.987  22.709  1.00  0.00      A   
ATOM   1932 HG22 VAL   133     -27.216 -29.622  21.321  1.00  0.00      A   
ATOM   1933 HG23 VAL   133     -28.187 -28.759  22.469  1.00  0.00      A   
ATOM   1934  C   VAL   133     -24.636 -28.544  20.152  1.00  0.00      A   
ATOM   1935  O   VAL   133     -24.542 -28.271  18.900  1.00  0.00      A   
ATOM   1936  N   GLY   134     -24.280 -29.764  20.642  1.00  0.00      A   
ATOM   1937  HN  GLY   134     -24.373 -29.867  21.629  1.00  0.00      A   
ATOM   1938  CA  GLY   134     -23.900 -30.852  19.805  1.00  0.00      A   
ATOM   1939  HA1 GLY   134     -22.938 -31.232  20.116  1.00  0.00      A   
ATOM   1940  HA2 GLY   134     -23.961 -30.664  18.743  1.00  0.00      A   
ATOM   1941  C   GLY   134     -24.797 -32.014  20.018  1.00  0.00      A   
ATOM   1942  O   GLY   134     -24.999 -32.537  21.110  1.00  0.00      A   
ATOM   1943  N   VAL   135     -25.512 -32.324  18.945  1.00  0.00      A   
ATOM   1944  HN  VAL   135     -25.330 -31.836  18.095  1.00  0.00      A   
ATOM   1945  CA  VAL   135     -26.668 -33.162  18.923  1.00  0.00      A   
ATOM   1946  HA  VAL   135     -27.020 -33.204  19.943  1.00  0.00      A   
ATOM   1947  CB  VAL   135     -27.772 -32.470  18.076  1.00  0.00      A   
ATOM   1948  HB  VAL   135     -27.558 -32.534  16.987  1.00  0.00      A   
ATOM   1949  CG1 VAL   135     -29.145 -33.211  18.335  1.00  0.00      A   
ATOM   1950 HG11 VAL   135     -29.246 -33.295  19.438  1.00  0.00      A   
ATOM   1951 HG12 VAL   135     -29.006 -34.261  17.999  1.00  0.00      A   
ATOM   1952 HG13 VAL   135     -30.060 -32.784  17.872  1.00  0.00      A   
ATOM   1953  CG2 VAL   135     -28.013 -31.069  18.592  1.00  0.00      A   
ATOM   1954 HG21 VAL   135     -28.773 -30.492  18.022  1.00  0.00      A   
ATOM   1955 HG22 VAL   135     -27.078 -30.470  18.550  1.00  0.00      A   
ATOM   1956 HG23 VAL   135     -28.300 -31.012  19.663  1.00  0.00      A   
ATOM   1957  C   VAL   135     -26.386 -34.493  18.198  1.00  0.00      A   
ATOM   1958  O   VAL   135     -25.939 -34.464  17.099  1.00  0.00      A   
ATOM   1959  N   GLY   136     -26.615 -35.649  18.805  1.00  0.00      A   
ATOM   1960  HN  GLY   136     -26.938 -35.676  19.748  1.00  0.00      A   
ATOM   1961  CA  GLY   136     -26.216 -36.832  18.076  1.00  0.00      A   
ATOM   1962  HA1 GLY   136     -25.161 -36.818  17.847  1.00  0.00      A   
ATOM   1963  HA2 GLY   136     -26.803 -36.870  17.170  1.00  0.00      A   
ATOM   1964  C   GLY   136     -26.527 -38.091  18.873  1.00  0.00      A   
ATOM   1965  O   GLY   136     -27.568 -38.147  19.543  1.00  0.00      A   
ATOM   1966  N   GLY   137     -25.587 -39.137  18.898  1.00  0.00      A   
ATOM   1967  HN  GLY   137     -24.784 -39.005  18.321  1.00  0.00      A   
ATOM   1968  CA  GLY   137     -25.907 -40.410  19.657  1.00  0.00      A   
ATOM   1969  HA1 GLY   137     -26.709 -40.274  20.368  1.00  0.00      A   
ATOM   1970  HA2 GLY   137     -24.974 -40.590  20.171  1.00  0.00      A   
ATOM   1971  C   GLY   137     -26.068 -41.628  18.753  1.00  0.00      A   
ATOM   1972  O   GLY   137     -25.253 -42.048  17.934  1.00  0.00      A   
ATOM   1973  N   ASN   138     -27.258 -42.344  19.025  1.00  0.00      A   
ATOM   1974  HN  ASN   138     -27.838 -41.965  19.742  1.00  0.00      A   
ATOM   1975  CA  ASN   138     -27.694 -43.598  18.391  1.00  0.00      A   
ATOM   1976  HA  ASN   138     -27.212 -44.380  18.959  1.00  0.00      A   
ATOM   1977  CB  ASN   138     -29.268 -43.696  18.525  1.00  0.00      A   
ATOM   1978  HB1 ASN   138     -29.691 -42.836  17.963  1.00  0.00      A   
ATOM   1979  HB2 ASN   138     -29.602 -43.552  19.574  1.00  0.00      A   
ATOM   1980  CG  ASN   138     -29.927 -44.966  18.086  1.00  0.00      A   
ATOM   1981  OD1 ASN   138     -29.353 -45.949  17.759  1.00  0.00      A   
ATOM   1982  ND2 ASN   138     -31.245 -44.853  17.998  1.00  0.00      A   
ATOM   1983 HD21 ASN   138     -31.738 -44.000  18.168  1.00  0.00      A   
ATOM   1984 HD22 ASN   138     -31.681 -45.633  17.549  1.00  0.00      A   
ATOM   1985  C   ASN   138     -27.311 -43.853  16.910  1.00  0.00      A   
ATOM   1986  O   ASN   138     -26.657 -44.823  16.563  1.00  0.00      A   
ATOM   1987  N   ILE   139     -27.785 -42.929  16.054  1.00  0.00      A   
ATOM   1988  HN  ILE   139     -28.168 -42.032  16.261  1.00  0.00      A   
ATOM   1989  CA  ILE   139     -27.695 -43.196  14.616  1.00  0.00      A   
ATOM   1990  HA  ILE   139     -26.728 -43.643  14.438  1.00  0.00      A   
ATOM   1991  CB  ILE   139     -28.859 -43.981  13.957  1.00  0.00      A   
ATOM   1992  HB  ILE   139     -28.870 -43.773  12.866  1.00  0.00      A   
ATOM   1993  CG2 ILE   139     -28.513 -45.497  14.060  1.00  0.00      A   
ATOM   1994 HG21 ILE   139     -28.265 -45.837  15.089  1.00  0.00      A   
ATOM   1995 HG22 ILE   139     -27.662 -45.717  13.382  1.00  0.00      A   
ATOM   1996 HG23 ILE   139     -29.407 -46.070  13.732  1.00  0.00      A   
ATOM   1997  CG1 ILE   139     -30.186 -43.589  14.587  1.00  0.00      A   
ATOM   1998 HG11 ILE   139     -30.266 -42.531  14.920  1.00  0.00      A   
ATOM   1999 HG12 ILE   139     -30.301 -44.209  15.502  1.00  0.00      A   
ATOM   2000  CD  ILE   139     -31.324 -44.011  13.643  1.00  0.00      A   
ATOM   2001  HD1 ILE   139     -31.287 -43.415  12.706  1.00  0.00      A   
ATOM   2002  HD2 ILE   139     -32.274 -43.822  14.186  1.00  0.00      A   
ATOM   2003  HD3 ILE   139     -31.253 -45.080  13.348  1.00  0.00      A   
ATOM   2004  C   ILE   139     -27.580 -41.894  13.995  1.00  0.00      A   
ATOM   2005  O   ILE   139     -27.837 -40.880  14.651  1.00  0.00      A   
ATOM   2006  N   GLY   140     -27.149 -41.743  12.725  1.00  0.00      A   
ATOM   2007  HN  GLY   140     -26.791 -42.541  12.247  1.00  0.00      A   
ATOM   2008  CA  GLY   140     -27.087 -40.425  12.072  1.00  0.00      A   
ATOM   2009  HA1 GLY   140     -27.894 -39.797  12.421  1.00  0.00      A   
ATOM   2010  HA2 GLY   140     -27.083 -40.724  11.035  1.00  0.00      A   
ATOM   2011  C   GLY   140     -25.870 -39.628  12.285  1.00  0.00      A   
ATOM   2012  O   GLY   140     -24.994 -39.609  11.450  1.00  0.00      A   
ATOM   2013  N   LEU   141     -25.731 -39.083  13.540  1.00  0.00      A   
ATOM   2014  HN  LEU   141     -26.467 -39.139  14.210  1.00  0.00      A   
ATOM   2015  CA  LEU   141     -24.605 -38.465  14.042  1.00  0.00      A   
ATOM   2016  HA  LEU   141     -23.909 -38.565  13.221  1.00  0.00      A   
ATOM   2017  CB  LEU   141     -24.879 -36.962  14.293  1.00  0.00      A   
ATOM   2018  HB1 LEU   141     -24.073 -36.497  14.901  1.00  0.00      A   
ATOM   2019  HB2 LEU   141     -25.749 -36.880  14.978  1.00  0.00      A   
ATOM   2020  CG  LEU   141     -25.186 -36.113  13.061  1.00  0.00      A   
ATOM   2021  HG  LEU   141     -25.969 -36.626  12.463  1.00  0.00      A   
ATOM   2022  CD1 LEU   141     -25.607 -34.689  13.492  1.00  0.00      A   
ATOM   2023 HD11 LEU   141     -26.494 -34.596  14.154  1.00  0.00      A   
ATOM   2024 HD12 LEU   141     -25.945 -34.079  12.627  1.00  0.00      A   
ATOM   2025 HD13 LEU   141     -24.772 -34.058  13.865  1.00  0.00      A   
ATOM   2026  CD2 LEU   141     -23.942 -35.954  12.076  1.00  0.00      A   
ATOM   2027 HD21 LEU   141     -24.103 -35.379  11.139  1.00  0.00      A   
ATOM   2028 HD22 LEU   141     -23.505 -36.925  11.760  1.00  0.00      A   
ATOM   2029 HD23 LEU   141     -23.137 -35.323  12.508  1.00  0.00      A   
ATOM   2030  C   LEU   141     -24.016 -39.089  15.295  1.00  0.00      A   
ATOM   2031  O   LEU   141     -24.190 -38.529  16.358  1.00  0.00      A   
ATOM   2032  N   PRO   142     -23.384 -40.295  15.290  1.00  0.00      A   
ATOM   2033  CD  PRO   142     -23.270 -41.193  14.132  1.00  0.00      A   
ATOM   2034  HD1 PRO   142     -22.747 -40.651  13.314  1.00  0.00      A   
ATOM   2035  HD2 PRO   142     -24.309 -41.404  13.800  1.00  0.00      A   
ATOM   2036  CA  PRO   142     -22.664 -40.855  16.416  1.00  0.00      A   
ATOM   2037  HA  PRO   142     -23.381 -41.307  17.086  1.00  0.00      A   
ATOM   2038  CB  PRO   142     -21.711 -41.975  15.877  1.00  0.00      A   
ATOM   2039  HB1 PRO   142     -21.484 -42.812  16.571  1.00  0.00      A   
ATOM   2040  HB2 PRO   142     -20.773 -41.583  15.428  1.00  0.00      A   
ATOM   2041  CG  PRO   142     -22.630 -42.492  14.707  1.00  0.00      A   
ATOM   2042  HG1 PRO   142     -22.002 -42.887  13.880  1.00  0.00      A   
ATOM   2043  HG2 PRO   142     -23.443 -43.224  14.903  1.00  0.00      A   
ATOM   2044  C   PRO   142     -21.953 -39.961  17.383  1.00  0.00      A   
ATOM   2045  O   PRO   142     -21.260 -38.995  16.992  1.00  0.00      A   
ATOM   2046  N   ALA   143     -22.004 -40.250  18.700  1.00  0.00      A   
ATOM   2047  HN  ALA   143     -22.553 -41.043  18.955  1.00  0.00      A   
ATOM   2048  CA  ALA   143     -21.559 -39.400  19.805  1.00  0.00      A   
ATOM   2049  HA  ALA   143     -22.146 -38.507  19.646  1.00  0.00      A   
ATOM   2050  CB  ALA   143     -22.112 -39.998  21.145  1.00  0.00      A   
ATOM   2051  HB1 ALA   143     -21.801 -41.061  21.231  1.00  0.00      A   
ATOM   2052  HB2 ALA   143     -23.223 -40.025  21.159  1.00  0.00      A   
ATOM   2053  HB3 ALA   143     -21.850 -39.460  22.081  1.00  0.00      A   
ATOM   2054  C   ALA   143     -20.063 -39.085  19.810  1.00  0.00      A   
ATOM   2055  O   ALA   143     -19.655 -37.983  20.088  1.00  0.00      A   
ATOM   2056  N   LEU   144     -19.184 -40.002  19.402  1.00  0.00      A   
ATOM   2057  HN  LEU   144     -19.482 -40.922  19.160  1.00  0.00      A   
ATOM   2058  CA  LEU   144     -17.820 -39.709  19.167  1.00  0.00      A   
ATOM   2059  HA  LEU   144     -17.457 -39.424  20.144  1.00  0.00      A   
ATOM   2060  CB  LEU   144     -17.084 -41.052  18.948  1.00  0.00      A   
ATOM   2061  HB1 LEU   144     -16.012 -40.880  18.714  1.00  0.00      A   
ATOM   2062  HB2 LEU   144     -17.554 -41.582  18.091  1.00  0.00      A   
ATOM   2063  CG  LEU   144     -17.163 -42.003  20.095  1.00  0.00      A   
ATOM   2064  HG  LEU   144     -18.216 -42.213  20.381  1.00  0.00      A   
ATOM   2065  CD1 LEU   144     -16.542 -43.273  19.609  1.00  0.00      A   
ATOM   2066 HD11 LEU   144     -17.223 -43.888  18.983  1.00  0.00      A   
ATOM   2067 HD12 LEU   144     -16.312 -43.924  20.480  1.00  0.00      A   
ATOM   2068 HD13 LEU   144     -15.551 -43.113  19.132  1.00  0.00      A   
ATOM   2069  CD2 LEU   144     -16.460 -41.616  21.412  1.00  0.00      A   
ATOM   2070 HD21 LEU   144     -16.717 -40.603  21.787  1.00  0.00      A   
ATOM   2071 HD22 LEU   144     -15.361 -41.570  21.254  1.00  0.00      A   
ATOM   2072 HD23 LEU   144     -16.645 -42.373  22.204  1.00  0.00      A   
ATOM   2073  C   LEU   144     -17.479 -38.692  18.088  1.00  0.00      A   
ATOM   2074  O   LEU   144     -16.396 -38.089  18.095  1.00  0.00      A   
ATOM   2075  N   MET   145     -18.425 -38.335  17.242  1.00  0.00      A   
ATOM   2076  HN  MET   145     -19.317 -38.763  17.366  1.00  0.00      A   
ATOM   2077  CA  MET   145     -18.335 -37.280  16.261  1.00  0.00      A   
ATOM   2078  HA  MET   145     -17.322 -37.273  15.888  1.00  0.00      A   
ATOM   2079  CB  MET   145     -19.057 -37.561  14.874  1.00  0.00      A   
ATOM   2080  HB1 MET   145     -19.148 -36.587  14.348  1.00  0.00      A   
ATOM   2081  HB2 MET   145     -20.126 -37.783  15.080  1.00  0.00      A   
ATOM   2082  CG  MET   145     -18.351 -38.561  14.005  1.00  0.00      A   
ATOM   2083  HG1 MET   145     -18.601 -39.600  14.309  1.00  0.00      A   
ATOM   2084  HG2 MET   145     -17.270 -38.314  14.081  1.00  0.00      A   
ATOM   2085  SD  MET   145     -18.790 -38.408  12.276  1.00  0.00      A   
ATOM   2086  CE  MET   145     -20.459 -39.036  12.431  1.00  0.00      A   
ATOM   2087  HE1 MET   145     -21.073 -38.536  13.211  1.00  0.00      A   
ATOM   2088  HE2 MET   145     -20.480 -40.123  12.660  1.00  0.00      A   
ATOM   2089  HE3 MET   145     -21.033 -38.901  11.490  1.00  0.00      A   
ATOM   2090  C   MET   145     -18.754 -35.947  16.882  1.00  0.00      A   
ATOM   2091  O   MET   145     -18.794 -34.923  16.187  1.00  0.00      A   
ATOM   2092  N   LEU   146     -19.059 -35.810  18.180  1.00  0.00      A   
ATOM   2093  HN  LEU   146     -19.114 -36.664  18.693  1.00  0.00      A   
ATOM   2094  CA  LEU   146     -19.551 -34.579  18.805  1.00  0.00      A   
ATOM   2095  HA  LEU   146     -19.758 -33.810  18.076  1.00  0.00      A   
ATOM   2096  CB  LEU   146     -20.805 -34.796  19.515  1.00  0.00      A   
ATOM   2097  HB1 LEU   146     -21.215 -33.855  19.939  1.00  0.00      A   
ATOM   2098  HB2 LEU   146     -20.617 -35.472  20.377  1.00  0.00      A   
ATOM   2099  CG  LEU   146     -21.992 -35.557  18.851  1.00  0.00      A   
ATOM   2100  HG  LEU   146     -21.738 -36.518  18.355  1.00  0.00      A   
ATOM   2101  CD1 LEU   146     -23.076 -35.826  19.893  1.00  0.00      A   
ATOM   2102 HD11 LEU   146     -23.878 -36.518  19.557  1.00  0.00      A   
ATOM   2103 HD12 LEU   146     -23.540 -34.845  20.133  1.00  0.00      A   
ATOM   2104 HD13 LEU   146     -22.702 -36.341  20.803  1.00  0.00      A   
ATOM   2105  CD2 LEU   146     -22.613 -34.893  17.639  1.00  0.00      A   
ATOM   2106 HD21 LEU   146     -21.843 -34.876  16.838  1.00  0.00      A   
ATOM   2107 HD22 LEU   146     -23.029 -33.902  17.918  1.00  0.00      A   
ATOM   2108 HD23 LEU   146     -23.447 -35.553  17.318  1.00  0.00      A   
ATOM   2109  C   LEU   146     -18.515 -34.011  19.776  1.00  0.00      A   
ATOM   2110  O   LEU   146     -18.837 -32.891  20.231  1.00  0.00      A   
ATOM   2111  N   LEU   147     -17.355 -34.630  20.028  1.00  0.00      A   
ATOM   2112  HN  LEU   147     -17.225 -35.477  19.519  1.00  0.00      A   
ATOM   2113  CA  LEU   147     -16.317 -34.269  21.022  1.00  0.00      A   
ATOM   2114  HA  LEU   147     -16.885 -34.412  21.930  1.00  0.00      A   
ATOM   2115  CB  LEU   147     -15.085 -35.281  20.985  1.00  0.00      A   
ATOM   2116  HB1 LEU   147     -14.199 -34.946  21.566  1.00  0.00      A   
ATOM   2117  HB2 LEU   147     -14.761 -35.365  19.925  1.00  0.00      A   
ATOM   2118  CG  LEU   147     -15.313 -36.741  21.247  1.00  0.00      A   
ATOM   2119  HG  LEU   147     -16.248 -37.169  20.827  1.00  0.00      A   
ATOM   2120  CD1 LEU   147     -14.193 -37.568  20.628  1.00  0.00      A   
ATOM   2121 HD11 LEU   147     -13.301 -37.362  21.257  1.00  0.00      A   
ATOM   2122 HD12 LEU   147     -14.007 -37.434  19.541  1.00  0.00      A   
ATOM   2123 HD13 LEU   147     -14.469 -38.626  20.826  1.00  0.00      A   
ATOM   2124  CD2 LEU   147     -15.359 -36.978  22.720  1.00  0.00      A   
ATOM   2125 HD21 LEU   147     -16.071 -36.358  23.306  1.00  0.00      A   
ATOM   2126 HD22 LEU   147     -14.446 -36.893  23.346  1.00  0.00      A   
ATOM   2127 HD23 LEU   147     -15.787 -37.989  22.890  1.00  0.00      A   
ATOM   2128  C   LEU   147     -15.817 -32.809  20.827  1.00  0.00      A   
ATOM   2129  O   LEU   147     -15.051 -32.531  19.938  1.00  0.00      A   
ATOM   2130  N   ASP   148     -16.235 -31.927  21.724  1.00  0.00      A   
ATOM   2131  HN  ASP   148     -16.965 -32.095  22.383  1.00  0.00      A   
ATOM   2132  CA  ASP   148     -15.900 -30.499  21.652  1.00  0.00      A   
ATOM   2133  HA  ASP   148     -15.006 -30.250  21.098  1.00  0.00      A   
ATOM   2134  CB  ASP   148     -16.957 -29.724  20.847  1.00  0.00      A   
ATOM   2135  HB1 ASP   148     -18.005 -29.936  21.148  1.00  0.00      A   
ATOM   2136  HB2 ASP   148     -16.860 -30.046  19.788  1.00  0.00      A   
ATOM   2137  CG  ASP   148     -16.777 -28.189  20.819  1.00  0.00      A   
ATOM   2138  OD1 ASP   148     -15.839 -27.634  21.464  1.00  0.00      A   
ATOM   2139  OD2 ASP   148     -17.644 -27.454  20.283  1.00  0.00      A   
ATOM   2140  C   ASP   148     -15.748 -30.048  23.068  1.00  0.00      A   
ATOM   2141  O   ASP   148     -16.594 -30.278  23.921  1.00  0.00      A   
ATOM   2142  N   ASP   149     -14.512 -29.541  23.375  1.00  0.00      A   
ATOM   2143  HN  ASP   149     -13.793 -29.403  22.699  1.00  0.00      A   
ATOM   2144  CA  ASP   149     -14.237 -29.054  24.734  1.00  0.00      A   
ATOM   2145  HA  ASP   149     -14.704 -29.653  25.502  1.00  0.00      A   
ATOM   2146  CB  ASP   149     -12.730 -29.266  24.908  1.00  0.00      A   
ATOM   2147  HB1 ASP   149     -12.375 -28.671  25.776  1.00  0.00      A   
ATOM   2148  HB2 ASP   149     -12.281 -29.045  23.916  1.00  0.00      A   
ATOM   2149  CG  ASP   149     -12.280 -30.728  25.065  1.00  0.00      A   
ATOM   2150  OD1 ASP   149     -13.111 -31.547  25.540  1.00  0.00      A   
ATOM   2151  OD2 ASP   149     -11.016 -30.953  24.915  1.00  0.00      A   
ATOM   2152  C   ASP   149     -14.681 -27.559  24.990  1.00  0.00      A   
ATOM   2153  O   ASP   149     -14.495 -27.057  26.080  1.00  0.00      A   
ATOM   2154  N   GLU   150     -15.356 -26.853  24.023  1.00  0.00      A   
ATOM   2155  HN  GLU   150     -15.305 -27.146  23.071  1.00  0.00      A   
ATOM   2156  CA  GLU   150     -15.879 -25.559  24.275  1.00  0.00      A   
ATOM   2157  HA  GLU   150     -15.788 -25.289  25.316  1.00  0.00      A   
ATOM   2158  CB  GLU   150     -15.125 -24.547  23.382  1.00  0.00      A   
ATOM   2159  HB1 GLU   150     -15.591 -23.539  23.353  1.00  0.00      A   
ATOM   2160  HB2 GLU   150     -15.133 -24.989  22.363  1.00  0.00      A   
ATOM   2161  CG  GLU   150     -13.658 -24.261  23.774  1.00  0.00      A   
ATOM   2162  HG1 GLU   150     -13.121 -25.207  24.002  1.00  0.00      A   
ATOM   2163  HG2 GLU   150     -13.621 -23.615  24.677  1.00  0.00      A   
ATOM   2164  CD  GLU   150     -12.842 -23.557  22.691  1.00  0.00      A   
ATOM   2165  OE1 GLU   150     -12.752 -22.298  22.684  1.00  0.00      A   
ATOM   2166  OE2 GLU   150     -12.210 -24.191  21.849  1.00  0.00      A   
ATOM   2167  C   GLU   150     -17.393 -25.522  24.095  1.00  0.00      A   
ATOM   2168  O   GLU   150     -18.124 -24.527  24.253  1.00  0.00      A   
ATOM   2169  N   CYS   151     -18.015 -26.683  23.761  1.00  0.00      A   
ATOM   2170  HN  CYS   151     -17.412 -27.468  23.637  1.00  0.00      A   
ATOM   2171  CA  CYS   151     -19.473 -26.820  23.527  1.00  0.00      A   
ATOM   2172  HA  CYS   151     -19.831 -26.003  22.918  1.00  0.00      A   
ATOM   2173  CB  CYS   151     -19.864 -28.060  22.715  1.00  0.00      A   
ATOM   2174  HB1 CYS   151     -19.391 -28.946  23.191  1.00  0.00      A   
ATOM   2175  HB2 CYS   151     -19.445 -27.863  21.704  1.00  0.00      A   
ATOM   2176  SG  CYS   151     -21.636 -28.541  22.445  1.00  0.00      A   
ATOM   2177  HG1 CYS   151     -21.816 -28.023  21.239  1.00  0.00      A   
ATOM   2178  C   CYS   151     -20.160 -26.748  24.877  1.00  0.00      A   
ATOM   2179  O   CYS   151     -19.668 -27.305  25.853  1.00  0.00      A   
ATOM   2180  N   GLU   152     -21.270 -26.035  24.897  1.00  0.00      A   
ATOM   2181  HN  GLU   152     -21.768 -25.806  24.064  1.00  0.00      A   
ATOM   2182  CA  GLU   152     -21.931 -25.712  26.090  1.00  0.00      A   
ATOM   2183  HA  GLU   152     -21.228 -25.649  26.908  1.00  0.00      A   
ATOM   2184  CB  GLU   152     -22.532 -24.283  25.953  1.00  0.00      A   
ATOM   2185  HB1 GLU   152     -23.073 -23.919  26.853  1.00  0.00      A   
ATOM   2186  HB2 GLU   152     -23.271 -24.310  25.125  1.00  0.00      A   
ATOM   2187  CG  GLU   152     -21.488 -23.238  25.551  1.00  0.00      A   
ATOM   2188  HG1 GLU   152     -20.981 -23.386  24.573  1.00  0.00      A   
ATOM   2189  HG2 GLU   152     -20.710 -23.216  26.343  1.00  0.00      A   
ATOM   2190  CD  GLU   152     -22.133 -21.929  25.389  1.00  0.00      A   
ATOM   2191  OE1 GLU   152     -22.983 -21.859  24.503  1.00  0.00      A   
ATOM   2192  OE2 GLU   152     -21.767 -20.896  25.980  1.00  0.00      A   
ATOM   2193  C   GLU   152     -23.015 -26.689  26.569  1.00  0.00      A   
ATOM   2194  O   GLU   152     -23.324 -26.701  27.735  1.00  0.00      A   
ATOM   2195  N   LEU   153     -23.524 -27.565  25.669  1.00  0.00      A   
ATOM   2196  HN  LEU   153     -23.275 -27.536  24.704  1.00  0.00      A   
ATOM   2197  CA  LEU   153     -24.448 -28.612  26.053  1.00  0.00      A   
ATOM   2198  HA  LEU   153     -24.069 -29.047  26.966  1.00  0.00      A   
ATOM   2199  CB  LEU   153     -25.939 -28.012  26.156  1.00  0.00      A   
ATOM   2200  HB1 LEU   153     -26.163 -27.520  25.186  1.00  0.00      A   
ATOM   2201  HB2 LEU   153     -25.925 -27.234  26.950  1.00  0.00      A   
ATOM   2202  CG  LEU   153     -27.130 -28.917  26.335  1.00  0.00      A   
ATOM   2203  HG  LEU   153     -26.960 -29.868  25.784  1.00  0.00      A   
ATOM   2204  CD1 LEU   153     -27.315 -29.138  27.861  1.00  0.00      A   
ATOM   2205 HD11 LEU   153     -26.408 -29.552  28.350  1.00  0.00      A   
ATOM   2206 HD12 LEU   153     -28.070 -29.924  28.079  1.00  0.00      A   
ATOM   2207 HD13 LEU   153     -27.493 -28.195  28.420  1.00  0.00      A   
ATOM   2208  CD2 LEU   153     -28.491 -28.276  25.834  1.00  0.00      A   
ATOM   2209 HD21 LEU   153     -28.375 -28.088  24.745  1.00  0.00      A   
ATOM   2210 HD22 LEU   153     -28.717 -27.334  26.378  1.00  0.00      A   
ATOM   2211 HD23 LEU   153     -29.221 -29.097  25.998  1.00  0.00      A   
ATOM   2212  C   LEU   153     -24.504 -29.705  24.957  1.00  0.00      A   
ATOM   2213  O   LEU   153     -24.333 -29.436  23.764  1.00  0.00      A   
ATOM   2214  N   TYR   154     -24.732 -30.932  25.333  1.00  0.00      A   
ATOM   2215  HN  TYR   154     -24.672 -31.195  26.293  1.00  0.00      A   
ATOM   2216  CA  TYR   154     -24.780 -31.994  24.374  1.00  0.00      A   
ATOM   2217  HA  TYR   154     -24.586 -31.876  23.318  1.00  0.00      A   
ATOM   2218  CB  TYR   154     -23.813 -33.077  24.826  1.00  0.00      A   
ATOM   2219  HB1 TYR   154     -23.741 -33.937  24.126  1.00  0.00      A   
ATOM   2220  HB2 TYR   154     -24.207 -33.552  25.750  1.00  0.00      A   
ATOM   2221  CG  TYR   154     -22.429 -32.459  25.057  1.00  0.00      A   
ATOM   2222  CD1 TYR   154     -21.621 -32.083  23.968  1.00  0.00      A   
ATOM   2223  HD1 TYR   154     -22.072 -32.076  22.986  1.00  0.00      A   
ATOM   2224  CE1 TYR   154     -20.315 -31.673  24.148  1.00  0.00      A   
ATOM   2225  HE1 TYR   154     -19.712 -31.440  23.282  1.00  0.00      A   
ATOM   2226  CZ  TYR   154     -19.750 -31.680  25.407  1.00  0.00      A   
ATOM   2227  OH  TYR   154     -18.455 -31.232  25.691  1.00  0.00      A   
ATOM   2228  HH  TYR   154     -17.926 -31.012  24.921  1.00  0.00      A   
ATOM   2229  CD2 TYR   154     -21.927 -32.523  26.312  1.00  0.00      A   
ATOM   2230  HD2 TYR   154     -22.412 -32.872  27.211  1.00  0.00      A   
ATOM   2231  CE2 TYR   154     -20.584 -32.126  26.474  1.00  0.00      A   
ATOM   2232  HE2 TYR   154     -20.285 -32.258  27.503  1.00  0.00      A   
ATOM   2233  C   TYR   154     -26.084 -32.612  24.448  1.00  0.00      A   
ATOM   2234  O   TYR   154     -26.668 -32.776  25.513  1.00  0.00      A   
ATOM   2235  N   VAL   155     -26.816 -32.925  23.325  1.00  0.00      A   
ATOM   2236  HN  VAL   155     -26.328 -32.791  22.466  1.00  0.00      A   
ATOM   2237  CA  VAL   155     -28.071 -33.588  23.314  1.00  0.00      A   
ATOM   2238  HA  VAL   155     -28.365 -33.966  24.282  1.00  0.00      A   
ATOM   2239  CB  VAL   155     -29.174 -32.796  22.632  1.00  0.00      A   
ATOM   2240  HB  VAL   155     -29.084 -32.835  21.525  1.00  0.00      A   
ATOM   2241  CG1 VAL   155     -30.601 -33.236  23.024  1.00  0.00      A   
ATOM   2242 HG11 VAL   155     -31.349 -32.722  22.383  1.00  0.00      A   
ATOM   2243 HG12 VAL   155     -30.765 -32.947  24.084  1.00  0.00      A   
ATOM   2244 HG13 VAL   155     -30.707 -34.339  22.941  1.00  0.00      A   
ATOM   2245  CG2 VAL   155     -28.989 -31.278  23.012  1.00  0.00      A   
ATOM   2246 HG21 VAL   155     -29.167 -30.979  24.067  1.00  0.00      A   
ATOM   2247 HG22 VAL   155     -29.839 -30.781  22.497  1.00  0.00      A   
ATOM   2248 HG23 VAL   155     -28.026 -30.857  22.652  1.00  0.00      A   
ATOM   2249  C   VAL   155     -27.879 -34.998  22.632  1.00  0.00      A   
ATOM   2250  O   VAL   155     -27.420 -35.103  21.497  1.00  0.00      A   
ATOM   2251  N   LEU   156     -28.097 -36.125  23.385  1.00  0.00      A   
ATOM   2252  HN  LEU   156     -28.235 -36.076  24.371  1.00  0.00      A   
ATOM   2253  CA  LEU   156     -27.899 -37.496  22.915  1.00  0.00      A   
ATOM   2254  HA  LEU   156     -27.606 -37.470  21.876  1.00  0.00      A   
ATOM   2255  CB  LEU   156     -26.872 -38.246  23.836  1.00  0.00      A   
ATOM   2256  HB1 LEU   156     -26.566 -39.166  23.293  1.00  0.00      A   
ATOM   2257  HB2 LEU   156     -27.296 -38.441  24.844  1.00  0.00      A   
ATOM   2258  CG  LEU   156     -25.614 -37.477  24.003  1.00  0.00      A   
ATOM   2259  HG  LEU   156     -25.789 -36.522  24.544  1.00  0.00      A   
ATOM   2260  CD1 LEU   156     -24.604 -38.330  24.764  1.00  0.00      A   
ATOM   2261 HD11 LEU   156     -25.117 -38.946  25.533  1.00  0.00      A   
ATOM   2262 HD12 LEU   156     -23.905 -37.648  25.295  1.00  0.00      A   
ATOM   2263 HD13 LEU   156     -24.011 -38.908  24.023  1.00  0.00      A   
ATOM   2264  CD2 LEU   156     -24.930 -37.066  22.659  1.00  0.00      A   
ATOM   2265 HD21 LEU   156     -25.403 -36.117  22.326  1.00  0.00      A   
ATOM   2266 HD22 LEU   156     -25.115 -37.886  21.933  1.00  0.00      A   
ATOM   2267 HD23 LEU   156     -23.863 -36.955  22.951  1.00  0.00      A   
ATOM   2268  C   LEU   156     -29.199 -38.351  22.904  1.00  0.00      A   
ATOM   2269  O   LEU   156     -29.951 -38.444  23.890  1.00  0.00      A   
ATOM   2270  N   GLU   157     -29.465 -38.895  21.670  1.00  0.00      A   
ATOM   2271  HN  GLU   157     -28.945 -38.539  20.898  1.00  0.00      A   
ATOM   2272  CA  GLU   157     -30.444 -39.849  21.390  1.00  0.00      A   
ATOM   2273  HA  GLU   157     -31.279 -39.741  22.067  1.00  0.00      A   
ATOM   2274  CB  GLU   157     -30.861 -39.782  19.859  1.00  0.00      A   
ATOM   2275  HB1 GLU   157     -29.993 -40.123  19.255  1.00  0.00      A   
ATOM   2276  HB2 GLU   157     -31.200 -38.770  19.549  1.00  0.00      A   
ATOM   2277  CG  GLU   157     -31.938 -40.816  19.432  1.00  0.00      A   
ATOM   2278  HG1 GLU   157     -32.909 -40.529  19.887  1.00  0.00      A   
ATOM   2279  HG2 GLU   157     -31.643 -41.839  19.751  1.00  0.00      A   
ATOM   2280  CD  GLU   157     -31.968 -40.904  17.913  1.00  0.00      A   
ATOM   2281  OE1 GLU   157     -32.016 -39.857  17.183  1.00  0.00      A   
ATOM   2282  OE2 GLU   157     -31.812 -41.999  17.350  1.00  0.00      A   
ATOM   2283  C   GLU   157     -29.906 -41.198  21.621  1.00  0.00      A   
ATOM   2284  O   GLU   157     -28.898 -41.559  21.053  1.00  0.00      A   
ATOM   2285  N   LEU   158     -30.464 -41.926  22.588  1.00  0.00      A   
ATOM   2286  HN  LEU   158     -31.191 -41.525  23.140  1.00  0.00      A   
ATOM   2287  CA  LEU   158     -29.781 -43.146  23.039  1.00  0.00      A   
ATOM   2288  HA  LEU   158     -28.819 -43.232  22.556  1.00  0.00      A   
ATOM   2289  CB  LEU   158     -29.534 -43.095  24.538  1.00  0.00      A   
ATOM   2290  HB1 LEU   158     -28.901 -43.986  24.732  1.00  0.00      A   
ATOM   2291  HB2 LEU   158     -30.522 -43.271  25.014  1.00  0.00      A   
ATOM   2292  CG  LEU   158     -28.846 -41.873  25.078  1.00  0.00      A   
ATOM   2293  HG  LEU   158     -29.570 -41.033  25.006  1.00  0.00      A   
ATOM   2294  CD1 LEU   158     -28.377 -41.978  26.584  1.00  0.00      A   
ATOM   2295 HD11 LEU   158     -29.142 -41.696  27.340  1.00  0.00      A   
ATOM   2296 HD12 LEU   158     -27.518 -41.287  26.717  1.00  0.00      A   
ATOM   2297 HD13 LEU   158     -28.049 -43.014  26.818  1.00  0.00      A   
ATOM   2298  CD2 LEU   158     -27.547 -41.608  24.262  1.00  0.00      A   
ATOM   2299 HD21 LEU   158     -27.036 -42.576  24.068  1.00  0.00      A   
ATOM   2300 HD22 LEU   158     -26.804 -40.931  24.735  1.00  0.00      A   
ATOM   2301 HD23 LEU   158     -27.769 -41.258  23.231  1.00  0.00      A   
ATOM   2302  C   LEU   158     -30.613 -44.307  22.664  1.00  0.00      A   
ATOM   2303  O   LEU   158     -31.851 -44.285  22.870  1.00  0.00      A   
ATOM   2304  N   SER   159     -29.959 -45.334  22.134  1.00  0.00      A   
ATOM   2305  HN  SER   159     -28.978 -45.386  21.965  1.00  0.00      A   
ATOM   2306  CA  SER   159     -30.582 -46.697  22.006  1.00  0.00      A   
ATOM   2307  HA  SER   159     -31.639 -46.531  21.862  1.00  0.00      A   
ATOM   2308  CB  SER   159     -30.121 -47.499  20.727  1.00  0.00      A   
ATOM   2309  HB1 SER   159     -29.014 -47.538  20.642  1.00  0.00      A   
ATOM   2310  HB2 SER   159     -30.568 -47.054  19.812  1.00  0.00      A   
ATOM   2311  OG  SER   159     -30.683 -48.893  20.871  1.00  0.00      A   
ATOM   2312  HG1 SER   159     -31.391 -49.025  20.237  1.00  0.00      A   
ATOM   2313  C   SER   159     -30.554 -47.479  23.306  1.00  0.00      A   
ATOM   2314  O   SER   159     -29.678 -47.188  24.166  1.00  0.00      A   
ATOM   2315  N   SER   160     -31.465 -48.396  23.634  1.00  0.00      A   
ATOM   2316  HN  SER   160     -32.300 -48.580  23.121  1.00  0.00      A   
ATOM   2317  CA  SER   160     -31.366 -49.128  24.891  1.00  0.00      A   
ATOM   2318  HA  SER   160     -31.368 -48.356  25.647  1.00  0.00      A   
ATOM   2319  CB  SER   160     -32.628 -50.050  25.192  1.00  0.00      A   
ATOM   2320  HB1 SER   160     -33.511 -49.420  24.951  1.00  0.00      A   
ATOM   2321  HB2 SER   160     -32.628 -50.305  26.273  1.00  0.00      A   
ATOM   2322  OG  SER   160     -32.727 -51.096  24.202  1.00  0.00      A   
ATOM   2323  HG1 SER   160     -32.328 -51.878  24.590  1.00  0.00      A   
ATOM   2324  C   SER   160     -30.161 -50.080  25.030  1.00  0.00      A   
ATOM   2325  O   SER   160     -29.533 -50.411  26.072  1.00  0.00      A   
ATOM   2326  N   PHE   161     -29.719 -50.588  23.875  1.00  0.00      A   
ATOM   2327  HN  PHE   161     -30.159 -50.460  22.990  1.00  0.00      A   
ATOM   2328  CA  PHE   161     -28.524 -51.435  23.773  1.00  0.00      A   
ATOM   2329  HA  PHE   161     -28.572 -52.285  24.438  1.00  0.00      A   
ATOM   2330  CB  PHE   161     -28.406 -51.872  22.245  1.00  0.00      A   
ATOM   2331  HB1 PHE   161     -27.408 -52.330  22.076  1.00  0.00      A   
ATOM   2332  HB2 PHE   161     -28.359 -50.996  21.563  1.00  0.00      A   
ATOM   2333  CG  PHE   161     -29.567 -52.788  21.992  1.00  0.00      A   
ATOM   2334  CD1 PHE   161     -29.353 -54.194  22.017  1.00  0.00      A   
ATOM   2335  HD1 PHE   161     -28.388 -54.539  22.355  1.00  0.00      A   
ATOM   2336  CE1 PHE   161     -30.366 -55.125  21.698  1.00  0.00      A   
ATOM   2337  HE1 PHE   161     -30.191 -56.190  21.694  1.00  0.00      A   
ATOM   2338  CZ  PHE   161     -31.555 -54.607  21.222  1.00  0.00      A   
ATOM   2339  HZ  PHE   161     -32.326 -55.278  20.871  1.00  0.00      A   
ATOM   2340  CD2 PHE   161     -30.691 -52.344  21.343  1.00  0.00      A   
ATOM   2341  HD2 PHE   161     -30.843 -51.277  21.283  1.00  0.00      A   
ATOM   2342  CE2 PHE   161     -31.728 -53.230  21.016  1.00  0.00      A   
ATOM   2343  HE2 PHE   161     -32.647 -52.898  20.556  1.00  0.00      A   
ATOM   2344  C   PHE   161     -27.277 -50.607  24.194  1.00  0.00      A   
ATOM   2345  O   PHE   161     -26.467 -51.163  24.943  1.00  0.00      A   
ATOM   2346  N   GLN   162     -27.131 -49.392  23.708  1.00  0.00      A   
ATOM   2347  HN  GLN   162     -27.743 -48.944  23.060  1.00  0.00      A   
ATOM   2348  CA  GLN   162     -26.146 -48.440  24.214  1.00  0.00      A   
ATOM   2349  HA  GLN   162     -25.164 -48.795  23.937  1.00  0.00      A   
ATOM   2350  CB  GLN   162     -26.217 -47.066  23.413  1.00  0.00      A   
ATOM   2351  HB1 GLN   162     -25.711 -46.226  23.935  1.00  0.00      A   
ATOM   2352  HB2 GLN   162     -27.311 -46.876  23.375  1.00  0.00      A   
ATOM   2353  CG  GLN   162     -25.671 -47.060  21.983  1.00  0.00      A   
ATOM   2354  HG1 GLN   162     -25.995 -47.988  21.466  1.00  0.00      A   
ATOM   2355  HG2 GLN   162     -24.569 -47.154  22.082  1.00  0.00      A   
ATOM   2356  CD  GLN   162     -26.142 -45.918  21.090  1.00  0.00      A   
ATOM   2357  OE1 GLN   162     -27.239 -45.433  21.329  1.00  0.00      A   
ATOM   2358  NE2 GLN   162     -25.296 -45.321  20.202  1.00  0.00      A   
ATOM   2359 HE21 GLN   162     -24.334 -45.570  20.087  1.00  0.00      A   
ATOM   2360 HE22 GLN   162     -25.607 -44.497  19.730  1.00  0.00      A   
ATOM   2361  C   GLN   162     -26.145 -48.154  25.765  1.00  0.00      A   
ATOM   2362  O   GLN   162     -25.104 -48.000  26.346  1.00  0.00      A   
ATOM   2363  N   LEU   163     -27.355 -48.057  26.304  1.00  0.00      A   
ATOM   2364  HN  LEU   163     -28.224 -48.207  25.839  1.00  0.00      A   
ATOM   2365  CA  LEU   163     -27.561 -47.883  27.761  1.00  0.00      A   
ATOM   2366  HA  LEU   163     -27.007 -46.975  27.950  1.00  0.00      A   
ATOM   2367  CB  LEU   163     -28.999 -47.465  28.137  1.00  0.00      A   
ATOM   2368  HB1 LEU   163     -29.096 -47.346  29.237  1.00  0.00      A   
ATOM   2369  HB2 LEU   163     -29.687 -48.178  27.635  1.00  0.00      A   
ATOM   2370  CG  LEU   163     -29.322 -45.981  27.731  1.00  0.00      A   
ATOM   2371  HG  LEU   163     -28.900 -45.779  26.724  1.00  0.00      A   
ATOM   2372  CD1 LEU   163     -30.856 -45.891  27.554  1.00  0.00      A   
ATOM   2373 HD11 LEU   163     -31.376 -46.035  28.526  1.00  0.00      A   
ATOM   2374 HD12 LEU   163     -31.258 -46.719  26.933  1.00  0.00      A   
ATOM   2375 HD13 LEU   163     -31.121 -44.963  27.003  1.00  0.00      A   
ATOM   2376  CD2 LEU   163     -28.831 -44.940  28.807  1.00  0.00      A   
ATOM   2377 HD21 LEU   163     -29.126 -45.235  29.837  1.00  0.00      A   
ATOM   2378 HD22 LEU   163     -29.113 -43.886  28.596  1.00  0.00      A   
ATOM   2379 HD23 LEU   163     -27.731 -45.093  28.847  1.00  0.00      A   
ATOM   2380  C   LEU   163     -27.022 -48.964  28.680  1.00  0.00      A   
ATOM   2381  O   LEU   163     -26.488 -48.700  29.773  1.00  0.00      A   
ATOM   2382  N   GLU   164     -27.141 -50.170  28.216  1.00  0.00      A   
ATOM   2383  HN  GLU   164     -27.649 -50.308  27.369  1.00  0.00      A   
ATOM   2384  CA  GLU   164     -26.636 -51.333  28.890  1.00  0.00      A   
ATOM   2385  HA  GLU   164     -27.047 -51.435  29.884  1.00  0.00      A   
ATOM   2386  CB  GLU   164     -26.975 -52.594  28.165  1.00  0.00      A   
ATOM   2387  HB1 GLU   164     -26.486 -53.438  28.697  1.00  0.00      A   
ATOM   2388  HB2 GLU   164     -26.446 -52.718  27.196  1.00  0.00      A   
ATOM   2389  CG  GLU   164     -28.469 -52.972  28.065  1.00  0.00      A   
ATOM   2390  HG1 GLU   164     -28.844 -52.481  27.142  1.00  0.00      A   
ATOM   2391  HG2 GLU   164     -28.951 -52.483  28.939  1.00  0.00      A   
ATOM   2392  CD  GLU   164     -28.852 -54.354  28.130  1.00  0.00      A   
ATOM   2393  OE1 GLU   164     -28.479 -54.965  29.169  1.00  0.00      A   
ATOM   2394  OE2 GLU   164     -29.537 -54.950  27.254  1.00  0.00      A   
ATOM   2395  C   GLU   164     -25.131 -51.197  29.089  1.00  0.00      A   
ATOM   2396  O   GLU   164     -24.561 -51.653  30.105  1.00  0.00      A   
ATOM   2397  N   THR   165     -24.471 -50.690  28.006  1.00  0.00      A   
ATOM   2398  HN  THR   165     -25.074 -50.371  27.279  1.00  0.00      A   
ATOM   2399  CA  THR   165     -23.060 -50.527  27.869  1.00  0.00      A   
ATOM   2400  HA  THR   165     -22.565 -51.160  28.591  1.00  0.00      A   
ATOM   2401  CB  THR   165     -22.648 -51.094  26.512  1.00  0.00      A   
ATOM   2402  HB  THR   165     -21.570 -50.901  26.326  1.00  0.00      A   
ATOM   2403  OG1 THR   165     -23.425 -50.629  25.460  1.00  0.00      A   
ATOM   2404  HG1 THR   165     -24.254 -51.090  25.609  1.00  0.00      A   
ATOM   2405  CG2 THR   165     -22.901 -52.625  26.585  1.00  0.00      A   
ATOM   2406 HG21 THR   165     -23.973 -52.870  26.746  1.00  0.00      A   
ATOM   2407 HG22 THR   165     -22.222 -53.075  27.341  1.00  0.00      A   
ATOM   2408 HG23 THR   165     -22.604 -52.990  25.579  1.00  0.00      A   
ATOM   2409  C   THR   165     -22.688 -49.081  27.993  1.00  0.00      A   
ATOM   2410  O   THR   165     -21.684 -48.623  27.461  1.00  0.00      A   
ATOM   2411  N   THR   166     -23.456 -48.347  28.791  1.00  0.00      A   
ATOM   2412  HN  THR   166     -24.345 -48.733  29.023  1.00  0.00      A   
ATOM   2413  CA  THR   166     -23.122 -47.030  29.329  1.00  0.00      A   
ATOM   2414  HA  THR   166     -22.066 -46.827  29.230  1.00  0.00      A   
ATOM   2415  CB  THR   166     -23.918 -45.895  28.677  1.00  0.00      A   
ATOM   2416  HB  THR   166     -25.020 -45.858  28.816  1.00  0.00      A   
ATOM   2417  OG1 THR   166     -23.657 -45.908  27.300  1.00  0.00      A   
ATOM   2418  HG1 THR   166     -24.151 -46.715  27.142  1.00  0.00      A   
ATOM   2419  CG2 THR   166     -23.517 -44.513  29.273  1.00  0.00      A   
ATOM   2420 HG21 THR   166     -22.414 -44.443  29.391  1.00  0.00      A   
ATOM   2421 HG22 THR   166     -24.151 -44.307  30.162  1.00  0.00      A   
ATOM   2422 HG23 THR   166     -23.691 -43.706  28.530  1.00  0.00      A   
ATOM   2423  C   THR   166     -23.312 -47.107  30.856  1.00  0.00      A   
ATOM   2424  O   THR   166     -24.189 -47.831  31.286  1.00  0.00      A   
ATOM   2425  N   SER   167     -22.520 -46.337  31.570  1.00  0.00      A   
ATOM   2426  HN  SER   167     -21.823 -45.848  31.051  1.00  0.00      A   
ATOM   2427  CA  SER   167     -22.554 -46.197  33.028  1.00  0.00      A   
ATOM   2428  HA  SER   167     -23.565 -46.350  33.374  1.00  0.00      A   
ATOM   2429  CB  SER   167     -21.505 -47.252  33.740  1.00  0.00      A   
ATOM   2430  HB1 SER   167     -21.677 -48.262  33.308  1.00  0.00      A   
ATOM   2431  HB2 SER   167     -21.676 -47.358  34.832  1.00  0.00      A   
ATOM   2432  OG  SER   167     -20.151 -46.922  33.506  1.00  0.00      A   
ATOM   2433  HG1 SER   167     -20.051 -46.984  32.553  1.00  0.00      A   
ATOM   2434  C   SER   167     -22.200 -44.794  33.493  1.00  0.00      A   
ATOM   2435  O   SER   167     -22.493 -44.335  34.612  1.00  0.00      A   
ATOM   2436  N   SER   168     -21.551 -44.074  32.576  1.00  0.00      A   
ATOM   2437  HN  SER   168     -21.160 -44.442  31.736  1.00  0.00      A   
ATOM   2438  CA  SER   168     -20.817 -42.880  32.904  1.00  0.00      A   
ATOM   2439  HA  SER   168     -20.655 -42.803  33.969  1.00  0.00      A   
ATOM   2440  CB  SER   168     -19.452 -42.736  32.198  1.00  0.00      A   
ATOM   2441  HB1 SER   168     -18.838 -41.849  32.462  1.00  0.00      A   
ATOM   2442  HB2 SER   168     -19.523 -42.506  31.113  1.00  0.00      A   
ATOM   2443  OG  SER   168     -18.746 -43.955  32.307  1.00  0.00      A   
ATOM   2444  HG1 SER   168     -19.308 -44.521  31.772  1.00  0.00      A   
ATOM   2445  C   SER   168     -21.512 -41.653  32.492  1.00  0.00      A   
ATOM   2446  O   SER   168     -20.902 -40.656  32.086  1.00  0.00      A   
ATOM   2447  N   LEU   169     -22.858 -41.652  32.452  1.00  0.00      A   
ATOM   2448  HN  LEU   169     -23.279 -42.488  32.796  1.00  0.00      A   
ATOM   2449  CA  LEU   169     -23.799 -40.627  32.030  1.00  0.00      A   
ATOM   2450  HA  LEU   169     -23.466 -40.432  31.021  1.00  0.00      A   
ATOM   2451  CB  LEU   169     -25.265 -41.019  32.119  1.00  0.00      A   
ATOM   2452  HB1 LEU   169     -25.586 -41.088  33.180  1.00  0.00      A   
ATOM   2453  HB2 LEU   169     -25.270 -42.067  31.750  1.00  0.00      A   
ATOM   2454  CG  LEU   169     -26.313 -40.261  31.348  1.00  0.00      A   
ATOM   2455  HG  LEU   169     -26.543 -39.263  31.780  1.00  0.00      A   
ATOM   2456  CD1 LEU   169     -26.095 -40.090  29.814  1.00  0.00      A   
ATOM   2457 HD11 LEU   169     -25.155 -39.513  29.684  1.00  0.00      A   
ATOM   2458 HD12 LEU   169     -26.810 -39.433  29.273  1.00  0.00      A   
ATOM   2459 HD13 LEU   169     -26.094 -41.100  29.350  1.00  0.00      A   
ATOM   2460  CD2 LEU   169     -27.705 -40.944  31.612  1.00  0.00      A   
ATOM   2461 HD21 LEU   169     -28.000 -40.929  32.683  1.00  0.00      A   
ATOM   2462 HD22 LEU   169     -27.707 -41.978  31.206  1.00  0.00      A   
ATOM   2463 HD23 LEU   169     -28.454 -40.276  31.135  1.00  0.00      A   
ATOM   2464  C   LEU   169     -23.569 -39.339  32.873  1.00  0.00      A   
ATOM   2465  O   LEU   169     -23.134 -39.445  34.042  1.00  0.00      A   
ATOM   2466  N   GLN   170     -23.766 -38.139  32.317  1.00  0.00      A   
ATOM   2467  HN  GLN   170     -23.818 -37.885  31.355  1.00  0.00      A   
ATOM   2468  CA  GLN   170     -23.775 -36.898  33.108  1.00  0.00      A   
ATOM   2469  HA  GLN   170     -23.693 -37.076  34.170  1.00  0.00      A   
ATOM   2470  CB  GLN   170     -22.588 -35.947  32.794  1.00  0.00      A   
ATOM   2471  HB1 GLN   170     -22.826 -34.943  33.208  1.00  0.00      A   
ATOM   2472  HB2 GLN   170     -22.549 -35.754  31.701  1.00  0.00      A   
ATOM   2473  CG  GLN   170     -21.219 -36.355  33.232  1.00  0.00      A   
ATOM   2474  HG1 GLN   170     -20.990 -37.400  32.934  1.00  0.00      A   
ATOM   2475  HG2 GLN   170     -21.079 -36.347  34.334  1.00  0.00      A   
ATOM   2476  CD  GLN   170     -20.201 -35.565  32.432  1.00  0.00      A   
ATOM   2477  OE1 GLN   170     -19.648 -34.616  33.003  1.00  0.00      A   
ATOM   2478  NE2 GLN   170     -19.865 -36.036  31.178  1.00  0.00      A   
ATOM   2479 HE21 GLN   170     -19.172 -35.505  30.690  1.00  0.00      A   
ATOM   2480 HE22 GLN   170     -20.448 -36.658  30.657  1.00  0.00      A   
ATOM   2481  C   GLN   170     -25.150 -36.102  32.805  1.00  0.00      A   
ATOM   2482  O   GLN   170     -25.235 -34.979  32.317  1.00  0.00      A   
ATOM   2483  N   ALA   171     -26.296 -36.739  33.014  1.00  0.00      A   
ATOM   2484  HN  ALA   171     -26.399 -37.557  33.576  1.00  0.00      A   
ATOM   2485  CA  ALA   171     -27.690 -36.311  32.626  1.00  0.00      A   
ATOM   2486  HA  ALA   171     -27.608 -35.992  31.598  1.00  0.00      A   
ATOM   2487  CB  ALA   171     -28.649 -37.472  32.683  1.00  0.00      A   
ATOM   2488  HB1 ALA   171     -29.640 -37.133  32.315  1.00  0.00      A   
ATOM   2489  HB2 ALA   171     -28.736 -37.873  33.715  1.00  0.00      A   
ATOM   2490  HB3 ALA   171     -28.462 -38.370  32.057  1.00  0.00      A   
ATOM   2491  C   ALA   171     -28.232 -35.092  33.515  1.00  0.00      A   
ATOM   2492  O   ALA   171     -28.545 -35.254  34.657  1.00  0.00      A   
ATOM   2493  N   VAL   172     -28.321 -33.936  32.879  1.00  0.00      A   
ATOM   2494  HN  VAL   172     -28.172 -33.770  31.907  1.00  0.00      A   
ATOM   2495  CA  VAL   172     -28.889 -32.760  33.590  1.00  0.00      A   
ATOM   2496  HA  VAL   172     -28.666 -32.771  34.646  1.00  0.00      A   
ATOM   2497  CB  VAL   172     -28.296 -31.421  33.016  1.00  0.00      A   
ATOM   2498  HB  VAL   172     -27.217 -31.641  32.867  1.00  0.00      A   
ATOM   2499  CG1 VAL   172     -28.803 -30.992  31.572  1.00  0.00      A   
ATOM   2500 HG11 VAL   172     -29.845 -30.611  31.619  1.00  0.00      A   
ATOM   2501 HG12 VAL   172     -28.642 -31.853  30.888  1.00  0.00      A   
ATOM   2502 HG13 VAL   172     -28.124 -30.179  31.237  1.00  0.00      A   
ATOM   2503  CG2 VAL   172     -28.364 -30.231  34.072  1.00  0.00      A   
ATOM   2504 HG21 VAL   172     -27.991 -30.616  35.045  1.00  0.00      A   
ATOM   2505 HG22 VAL   172     -29.449 -30.034  34.207  1.00  0.00      A   
ATOM   2506 HG23 VAL   172     -27.875 -29.346  33.612  1.00  0.00      A   
ATOM   2507  C   VAL   172     -30.363 -32.715  33.497  1.00  0.00      A   
ATOM   2508  O   VAL   172     -31.032 -32.165  34.410  1.00  0.00      A   
ATOM   2509  N   ALA   173     -30.825 -33.485  32.452  1.00  0.00      A   
ATOM   2510  HN  ALA   173     -30.230 -33.879  31.755  1.00  0.00      A   
ATOM   2511  CA  ALA   173     -32.142 -34.113  32.393  1.00  0.00      A   
ATOM   2512  HA  ALA   173     -32.464 -34.256  33.414  1.00  0.00      A   
ATOM   2513  CB  ALA   173     -33.225 -33.211  31.720  1.00  0.00      A   
ATOM   2514  HB1 ALA   173     -34.182 -33.454  32.229  1.00  0.00      A   
ATOM   2515  HB2 ALA   173     -33.170 -33.431  30.632  1.00  0.00      A   
ATOM   2516  HB3 ALA   173     -33.008 -32.140  31.923  1.00  0.00      A   
ATOM   2517  C   ALA   173     -31.971 -35.488  31.638  1.00  0.00      A   
ATOM   2518  O   ALA   173     -31.109 -35.769  30.835  1.00  0.00      A   
ATOM   2519  N   ALA   174     -32.967 -36.384  31.898  1.00  0.00      A   
ATOM   2520  HN  ALA   174     -33.625 -36.067  32.577  1.00  0.00      A   
ATOM   2521  CA  ALA   174     -33.046 -37.765  31.500  1.00  0.00      A   
ATOM   2522  HA  ALA   174     -32.441 -37.903  30.616  1.00  0.00      A   
ATOM   2523  CB  ALA   174     -32.557 -38.760  32.566  1.00  0.00      A   
ATOM   2524  HB1 ALA   174     -32.559 -38.285  33.570  1.00  0.00      A   
ATOM   2525  HB2 ALA   174     -31.518 -39.026  32.275  1.00  0.00      A   
ATOM   2526  HB3 ALA   174     -32.990 -39.782  32.520  1.00  0.00      A   
ATOM   2527  C   ALA   174     -34.521 -38.169  31.264  1.00  0.00      A   
ATOM   2528  O   ALA   174     -35.351 -37.869  32.123  1.00  0.00      A   
ATOM   2529  N   THR   175     -34.878 -38.787  30.079  1.00  0.00      A   
ATOM   2530  HN  THR   175     -34.211 -38.951  29.356  1.00  0.00      A   
ATOM   2531  CA  THR   175     -36.270 -39.351  29.841  1.00  0.00      A   
ATOM   2532  HA  THR   175     -36.658 -39.585  30.821  1.00  0.00      A   
ATOM   2533  CB  THR   175     -37.183 -38.277  29.212  1.00  0.00      A   
ATOM   2534  HB  THR   175     -36.974 -37.385  29.839  1.00  0.00      A   
ATOM   2535  OG1 THR   175     -38.597 -38.603  29.316  1.00  0.00      A   
ATOM   2536  HG1 THR   175     -38.813 -38.800  30.230  1.00  0.00      A   
ATOM   2537  CG2 THR   175     -36.932 -37.948  27.730  1.00  0.00      A   
ATOM   2538 HG21 THR   175     -37.230 -38.838  27.136  1.00  0.00      A   
ATOM   2539 HG22 THR   175     -35.864 -37.708  27.545  1.00  0.00      A   
ATOM   2540 HG23 THR   175     -37.611 -37.142  27.377  1.00  0.00      A   
ATOM   2541  C   THR   175     -36.262 -40.674  29.020  1.00  0.00      A   
ATOM   2542  O   THR   175     -35.374 -40.810  28.225  1.00  0.00      A   
ATOM   2543  N   ILE   176     -37.249 -41.628  29.241  1.00  0.00      A   
ATOM   2544  HN  ILE   176     -37.822 -41.503  30.047  1.00  0.00      A   
ATOM   2545  CA  ILE   176     -37.732 -42.623  28.417  1.00  0.00      A   
ATOM   2546  HA  ILE   176     -37.047 -42.872  27.621  1.00  0.00      A   
ATOM   2547  CB  ILE   176     -38.009 -43.948  29.122  1.00  0.00      A   
ATOM   2548  HB  ILE   176     -38.868 -43.817  29.814  1.00  0.00      A   
ATOM   2549  CG2 ILE   176     -38.374 -45.032  28.087  1.00  0.00      A   
ATOM   2550 HG21 ILE   176     -37.429 -45.239  27.543  1.00  0.00      A   
ATOM   2551 HG22 ILE   176     -39.199 -44.704  27.418  1.00  0.00      A   
ATOM   2552 HG23 ILE   176     -38.736 -45.854  28.741  1.00  0.00      A   
ATOM   2553  CG1 ILE   176     -36.845 -44.339  30.016  1.00  0.00      A   
ATOM   2554 HG11 ILE   176     -36.784 -43.515  30.758  1.00  0.00      A   
ATOM   2555 HG12 ILE   176     -35.904 -44.458  29.437  1.00  0.00      A   
ATOM   2556  CD  ILE   176     -37.043 -45.720  30.635  1.00  0.00      A   
ATOM   2557  HD1 ILE   176     -37.251 -46.502  29.874  1.00  0.00      A   
ATOM   2558  HD2 ILE   176     -37.797 -45.662  31.449  1.00  0.00      A   
ATOM   2559  HD3 ILE   176     -36.086 -46.119  31.036  1.00  0.00      A   
ATOM   2560  C   ILE   176     -39.036 -42.078  27.879  1.00  0.00      A   
ATOM   2561  O   ILE   176     -39.957 -41.884  28.623  1.00  0.00      A   
ATOM   2562  N   LEU   177     -39.081 -41.799  26.578  1.00  0.00      A   
ATOM   2563  HN  LEU   177     -38.341 -42.013  25.945  1.00  0.00      A   
ATOM   2564  CA  LEU   177     -40.339 -41.413  25.971  1.00  0.00      A   
ATOM   2565  HA  LEU   177     -40.707 -40.510  26.435  1.00  0.00      A   
ATOM   2566  CB  LEU   177     -39.966 -41.225  24.510  1.00  0.00      A   
ATOM   2567  HB1 LEU   177     -40.857 -41.004  23.883  1.00  0.00      A   
ATOM   2568  HB2 LEU   177     -39.466 -42.116  24.074  1.00  0.00      A   
ATOM   2569  CG  LEU   177     -39.010 -40.037  24.353  1.00  0.00      A   
ATOM   2570  HG  LEU   177     -38.109 -40.059  25.002  1.00  0.00      A   
ATOM   2571  CD1 LEU   177     -38.554 -39.948  22.920  1.00  0.00      A   
ATOM   2572 HD11 LEU   177     -39.332 -39.776  22.146  1.00  0.00      A   
ATOM   2573 HD12 LEU   177     -37.986 -40.861  22.641  1.00  0.00      A   
ATOM   2574 HD13 LEU   177     -37.821 -39.125  22.783  1.00  0.00      A   
ATOM   2575  CD2 LEU   177     -39.731 -38.616  24.674  1.00  0.00      A   
ATOM   2576 HD21 LEU   177     -40.257 -38.618  25.653  1.00  0.00      A   
ATOM   2577 HD22 LEU   177     -40.402 -38.460  23.803  1.00  0.00      A   
ATOM   2578 HD23 LEU   177     -38.872 -37.912  24.642  1.00  0.00      A   
ATOM   2579  C   LEU   177     -41.516 -42.406  26.058  1.00  0.00      A   
ATOM   2580  O   LEU   177     -42.645 -42.144  26.433  1.00  0.00      A   
ATOM   2581  N   ASN   178     -41.175 -43.738  25.771  1.00  0.00      A   
ATOM   2582  HN  ASN   178     -40.219 -43.900  25.536  1.00  0.00      A   
ATOM   2583  CA  ASN   178     -42.162 -44.778  25.682  1.00  0.00      A   
ATOM   2584  HA  ASN   178     -42.826 -44.837  26.532  1.00  0.00      A   
ATOM   2585  CB  ASN   178     -43.179 -44.521  24.459  1.00  0.00      A   
ATOM   2586  HB1 ASN   178     -44.088 -43.978  24.795  1.00  0.00      A   
ATOM   2587  HB2 ASN   178     -43.530 -45.554  24.245  1.00  0.00      A   
ATOM   2588  CG  ASN   178     -42.448 -43.884  23.221  1.00  0.00      A   
ATOM   2589  OD1 ASN   178     -41.496 -44.505  22.699  1.00  0.00      A   
ATOM   2590  ND2 ASN   178     -42.882 -42.698  22.857  1.00  0.00      A   
ATOM   2591 HD21 ASN   178     -42.381 -42.189  22.156  1.00  0.00      A   
ATOM   2592 HD22 ASN   178     -43.744 -42.366  23.239  1.00  0.00      A   
ATOM   2593  C   ASN   178     -41.496 -46.152  25.496  1.00  0.00      A   
ATOM   2594  O   ASN   178     -40.346 -46.173  25.057  1.00  0.00      A   
ATOM   2595  N   VAL   179     -42.143 -47.283  25.636  1.00  0.00      A   
ATOM   2596  HN  VAL   179     -43.077 -47.283  25.985  1.00  0.00      A   
ATOM   2597  CA  VAL   179     -41.555 -48.577  25.432  1.00  0.00      A   
ATOM   2598  HA  VAL   179     -40.675 -48.465  24.815  1.00  0.00      A   
ATOM   2599  CB  VAL   179     -41.221 -49.287  26.739  1.00  0.00      A   
ATOM   2600  HB  VAL   179     -42.112 -49.849  27.090  1.00  0.00      A   
ATOM   2601  CG1 VAL   179     -40.043 -50.226  26.536  1.00  0.00      A   
ATOM   2602 HG11 VAL   179     -40.250 -50.863  25.650  1.00  0.00      A   
ATOM   2603 HG12 VAL   179     -39.860 -50.835  27.447  1.00  0.00      A   
ATOM   2604 HG13 VAL   179     -39.133 -49.671  26.222  1.00  0.00      A   
ATOM   2605  CG2 VAL   179     -40.826 -48.242  27.770  1.00  0.00      A   
ATOM   2606 HG21 VAL   179     -41.800 -47.806  28.081  1.00  0.00      A   
ATOM   2607 HG22 VAL   179     -40.013 -47.595  27.378  1.00  0.00      A   
ATOM   2608 HG23 VAL   179     -40.453 -48.864  28.612  1.00  0.00      A   
ATOM   2609  C   VAL   179     -42.553 -49.444  24.568  1.00  0.00      A   
ATOM   2610  O   VAL   179     -43.522 -50.058  24.979  1.00  0.00      A   
ATOM   2611  N   THR   180     -42.321 -49.526  23.242  1.00  0.00      A   
ATOM   2612  HN  THR   180     -41.625 -48.946  22.825  1.00  0.00      A   
ATOM   2613  CA  THR   180     -43.119 -50.392  22.348  1.00  0.00      A   
ATOM   2614  HA  THR   180     -44.155 -50.214  22.599  1.00  0.00      A   
ATOM   2615  CB  THR   180     -42.878 -50.074  20.879  1.00  0.00      A   
ATOM   2616  HB  THR   180     -41.787 -49.931  20.729  1.00  0.00      A   
ATOM   2617  OG1 THR   180     -43.585 -48.888  20.581  1.00  0.00      A   
ATOM   2618  HG1 THR   180     -43.095 -48.321  19.980  1.00  0.00      A   
ATOM   2619  CG2 THR   180     -43.516 -51.182  19.929  1.00  0.00      A   
ATOM   2620 HG21 THR   180     -44.540 -51.371  20.317  1.00  0.00      A   
ATOM   2621 HG22 THR   180     -42.906 -52.111  19.910  1.00  0.00      A   
ATOM   2622 HG23 THR   180     -43.548 -50.752  18.905  1.00  0.00      A   
ATOM   2623  C   THR   180     -42.711 -51.814  22.644  1.00  0.00      A   
ATOM   2624  O   THR   180     -41.551 -51.971  23.014  1.00  0.00      A   
ATOM   2625  N   GLU   181     -43.487 -52.924  22.479  1.00  0.00      A   
ATOM   2626  HN  GLU   181     -44.398 -52.827  22.085  1.00  0.00      A   
ATOM   2627  CA  GLU   181     -43.107 -54.324  22.693  1.00  0.00      A   
ATOM   2628  HA  GLU   181     -42.525 -54.376  23.602  1.00  0.00      A   
ATOM   2629  CB  GLU   181     -44.398 -55.090  22.913  1.00  0.00      A   
ATOM   2630  HB1 GLU   181     -44.972 -55.028  21.963  1.00  0.00      A   
ATOM   2631  HB2 GLU   181     -44.920 -54.531  23.718  1.00  0.00      A   
ATOM   2632  CG  GLU   181     -44.315 -56.578  23.263  1.00  0.00      A   
ATOM   2633  HG1 GLU   181     -43.723 -56.695  24.196  1.00  0.00      A   
ATOM   2634  HG2 GLU   181     -43.933 -57.017  22.317  1.00  0.00      A   
ATOM   2635  CD  GLU   181     -45.645 -57.311  23.535  1.00  0.00      A   
ATOM   2636  OE1 GLU   181     -46.739 -56.829  23.179  1.00  0.00      A   
ATOM   2637  OE2 GLU   181     -45.551 -58.441  24.089  1.00  0.00      A   
ATOM   2638  C   GLU   181     -42.273 -54.826  21.443  1.00  0.00      A   
ATOM   2639  O   GLU   181     -42.729 -55.492  20.555  1.00  0.00      A   
ATOM   2640  N   ASP   182     -40.972 -54.482  21.398  1.00  0.00      A   
ATOM   2641  HN  ASP   182     -40.643 -54.003  22.208  1.00  0.00      A   
ATOM   2642  CA  ASP   182     -39.977 -54.584  20.294  1.00  0.00      A   
ATOM   2643  HA  ASP   182     -40.449 -55.014  19.424  1.00  0.00      A   
ATOM   2644  CB  ASP   182     -39.565 -53.196  19.850  1.00  0.00      A   
ATOM   2645  HB1 ASP   182     -38.924 -52.777  20.655  1.00  0.00      A   
ATOM   2646  HB2 ASP   182     -40.521 -52.630  19.809  1.00  0.00      A   
ATOM   2647  CG  ASP   182     -38.915 -53.042  18.462  1.00  0.00      A   
ATOM   2648  OD1 ASP   182     -38.873 -54.053  17.775  1.00  0.00      A   
ATOM   2649  OD2 ASP   182     -38.482 -51.908  18.093  1.00  0.00      A   
ATOM   2650  C   ASP   182     -38.798 -55.392  20.579  1.00  0.00      A   
ATOM   2651  O   ASP   182     -38.553 -55.745  21.697  1.00  0.00      A   
ATOM   2652  N   HSE   183     -38.000 -55.744  19.593  1.00  0.00      A   
ATOM   2653  HN  HSE   183     -38.228 -55.399  18.685  1.00  0.00      A   
ATOM   2654  CA  HSE   183     -36.613 -56.291  19.745  1.00  0.00      A   
ATOM   2655  HA  HSE   183     -36.152 -56.336  18.770  1.00  0.00      A   
ATOM   2656  CB  HSE   183     -35.680 -55.310  20.488  1.00  0.00      A   
ATOM   2657  HB1 HSE   183     -34.628 -55.666  20.505  1.00  0.00      A   
ATOM   2658  HB2 HSE   183     -36.042 -55.132  21.523  1.00  0.00      A   
ATOM   2659  ND1 HSE   183     -34.756 -53.742  18.797  1.00  0.00      A   
ATOM   2660  CG  HSE   183     -35.636 -53.959  19.904  1.00  0.00      A   
ATOM   2661  CE1 HSE   183     -34.600 -52.404  18.705  1.00  0.00      A   
ATOM   2662  HE1 HSE   183     -34.025 -51.778  18.023  1.00  0.00      A   
ATOM   2663  NE2 HSE   183     -35.251 -51.811  19.670  1.00  0.00      A   
ATOM   2664  HE2 HSE   183     -35.312 -50.824  19.823  1.00  0.00      A   
ATOM   2665  CD2 HSE   183     -35.913 -52.745  20.443  1.00  0.00      A   
ATOM   2666  HD2 HSE   183     -36.472 -52.468  21.329  1.00  0.00      A   
ATOM   2667  C   HSE   183     -36.503 -57.693  20.266  1.00  0.00      A   
ATOM   2668  O   HSE   183     -35.508 -58.117  20.718  1.00  0.00      A   
ATOM   2669  N   MET   184     -37.590 -58.431  20.157  1.00  0.00      A   
ATOM   2670  HN  MET   184     -38.484 -58.101  19.862  1.00  0.00      A   
ATOM   2671  CA  MET   184     -37.615 -59.805  20.564  1.00  0.00      A   
ATOM   2672  HA  MET   184     -37.451 -59.782  21.631  1.00  0.00      A   
ATOM   2673  CB  MET   184     -39.026 -60.361  20.318  1.00  0.00      A   
ATOM   2674  HB1 MET   184     -38.979 -61.465  20.433  1.00  0.00      A   
ATOM   2675  HB2 MET   184     -39.348 -60.149  19.275  1.00  0.00      A   
ATOM   2676  CG  MET   184     -40.137 -59.754  21.298  1.00  0.00      A   
ATOM   2677  HG1 MET   184     -41.060 -60.331  21.072  1.00  0.00      A   
ATOM   2678  HG2 MET   184     -40.289 -58.738  20.874  1.00  0.00      A   
ATOM   2679  SD  MET   184     -39.883 -59.466  23.036  1.00  0.00      A   
ATOM   2680  CE  MET   184     -41.324 -58.299  23.213  1.00  0.00      A   
ATOM   2681  HE1 MET   184     -42.349 -58.580  22.888  1.00  0.00      A   
ATOM   2682  HE2 MET   184     -41.172 -57.325  22.700  1.00  0.00      A   
ATOM   2683  HE3 MET   184     -41.357 -57.964  24.271  1.00  0.00      A   
ATOM   2684  C   MET   184     -36.497 -60.701  20.046  1.00  0.00      A   
ATOM   2685  O   MET   184     -36.000 -61.571  20.813  1.00  0.00      A   
ATOM   2686  N   ASP   185     -36.122 -60.551  18.751  1.00  0.00      A   
ATOM   2687  HN  ASP   185     -36.696 -60.039  18.117  1.00  0.00      A   
ATOM   2688  CA  ASP   185     -35.056 -61.271  18.189  1.00  0.00      A   
ATOM   2689  HA  ASP   185     -34.995 -62.302  18.507  1.00  0.00      A   
ATOM   2690  CB  ASP   185     -35.273 -61.336  16.683  1.00  0.00      A   
ATOM   2691  HB1 ASP   185     -36.313 -61.369  16.293  1.00  0.00      A   
ATOM   2692  HB2 ASP   185     -34.725 -62.275  16.452  1.00  0.00      A   
ATOM   2693  CG  ASP   185     -34.616 -60.252  15.830  1.00  0.00      A   
ATOM   2694  OD1 ASP   185     -33.759 -59.421  16.272  1.00  0.00      A   
ATOM   2695  OD2 ASP   185     -35.025 -60.201  14.603  1.00  0.00      A   
ATOM   2696  C   ASP   185     -33.697 -60.971  18.772  1.00  0.00      A   
ATOM   2697  O   ASP   185     -32.743 -61.689  18.585  1.00  0.00      A   
ATOM   2698  N   ARG   186     -33.504 -59.775  19.457  1.00  0.00      A   
ATOM   2699  HN  ARG   186     -34.220 -59.083  19.485  1.00  0.00      A   
ATOM   2700  CA  ARG   186     -32.236 -59.249  19.906  1.00  0.00      A   
ATOM   2701  HA  ARG   186     -31.459 -59.874  19.493  1.00  0.00      A   
ATOM   2702  CB  ARG   186     -31.992 -57.795  19.484  1.00  0.00      A   
ATOM   2703  HB1 ARG   186     -31.242 -57.278  20.120  1.00  0.00      A   
ATOM   2704  HB2 ARG   186     -32.925 -57.237  19.714  1.00  0.00      A   
ATOM   2705  CG  ARG   186     -31.571 -57.539  18.087  1.00  0.00      A   
ATOM   2706  HG1 ARG   186     -31.343 -58.500  17.577  1.00  0.00      A   
ATOM   2707  HG2 ARG   186     -30.603 -56.995  18.139  1.00  0.00      A   
ATOM   2708  CD  ARG   186     -32.601 -56.878  17.190  1.00  0.00      A   
ATOM   2709  HD1 ARG   186     -33.629 -57.269  17.350  1.00  0.00      A   
ATOM   2710  HD2 ARG   186     -32.341 -56.992  16.117  1.00  0.00      A   
ATOM   2711  NE  ARG   186     -32.599 -55.377  17.561  1.00  0.00      A   
ATOM   2712  HE  ARG   186     -33.407 -54.888  17.888  1.00  0.00      A   
ATOM   2713  CZ  ARG   186     -31.545 -54.522  17.454  1.00  0.00      A   
ATOM   2714  NH1 ARG   186     -30.502 -54.782  16.652  1.00  0.00      A   
ATOM   2715 HH11 ARG   186     -29.660 -54.457  17.082  1.00  0.00      A   
ATOM   2716 HH12 ARG   186     -30.451 -55.727  16.332  1.00  0.00      A   
ATOM   2717  NH2 ARG   186     -31.584 -53.491  18.186  1.00  0.00      A   
ATOM   2718 HH21 ARG   186     -30.734 -52.975  18.290  1.00  0.00      A   
ATOM   2719 HH22 ARG   186     -32.380 -53.452  18.790  1.00  0.00      A   
ATOM   2720  C   ARG   186     -32.181 -59.359  21.443  1.00  0.00      A   
ATOM   2721  O   ARG   186     -31.093 -59.178  21.937  1.00  0.00      A   
ATOM   2722  N   TYR   187     -33.371 -59.506  22.089  1.00  0.00      A   
ATOM   2723  HN  TYR   187     -34.290 -59.528  21.703  1.00  0.00      A   
ATOM   2724  CA  TYR   187     -33.348 -59.694  23.550  1.00  0.00      A   
ATOM   2725  HA  TYR   187     -32.375 -59.622  24.013  1.00  0.00      A   
ATOM   2726  CB  TYR   187     -34.242 -58.607  24.178  1.00  0.00      A   
ATOM   2727  HB1 TYR   187     -34.591 -58.863  25.201  1.00  0.00      A   
ATOM   2728  HB2 TYR   187     -35.163 -58.297  23.639  1.00  0.00      A   
ATOM   2729  CG  TYR   187     -33.396 -57.390  24.432  1.00  0.00      A   
ATOM   2730  CD1 TYR   187     -32.071 -57.398  24.902  1.00  0.00      A   
ATOM   2731  HD1 TYR   187     -31.534 -58.287  25.198  1.00  0.00      A   
ATOM   2732  CE1 TYR   187     -31.277 -56.292  25.165  1.00  0.00      A   
ATOM   2733  HE1 TYR   187     -30.350 -56.448  25.697  1.00  0.00      A   
ATOM   2734  CZ  TYR   187     -31.839 -55.046  24.907  1.00  0.00      A   
ATOM   2735  OH  TYR   187     -31.123 -53.937  25.303  1.00  0.00      A   
ATOM   2736  HH  TYR   187     -30.452 -54.216  25.930  1.00  0.00      A   
ATOM   2737  CD2 TYR   187     -33.923 -56.108  24.193  1.00  0.00      A   
ATOM   2738  HD2 TYR   187     -34.970 -55.980  23.965  1.00  0.00      A   
ATOM   2739  CE2 TYR   187     -33.106 -54.991  24.347  1.00  0.00      A   
ATOM   2740  HE2 TYR   187     -33.472 -54.005  24.104  1.00  0.00      A   
ATOM   2741  C   TYR   187     -33.956 -61.008  23.925  1.00  0.00      A   
ATOM   2742  O   TYR   187     -35.175 -61.211  23.773  1.00  0.00      A   
ATOM   2743  N   PRO   188     -33.175 -61.977  24.567  1.00  0.00      A   
ATOM   2744  CD  PRO   188     -31.739 -61.934  24.561  1.00  0.00      A   
ATOM   2745  HD1 PRO   188     -31.338 -61.020  25.049  1.00  0.00      A   
ATOM   2746  HD2 PRO   188     -31.326 -62.107  23.544  1.00  0.00      A   
ATOM   2747  CA  PRO   188     -33.694 -63.254  25.072  1.00  0.00      A   
ATOM   2748  HA  PRO   188     -34.358 -63.641  24.313  1.00  0.00      A   
ATOM   2749  CB  PRO   188     -32.480 -64.127  25.322  1.00  0.00      A   
ATOM   2750  HB1 PRO   188     -32.292 -64.637  24.353  1.00  0.00      A   
ATOM   2751  HB2 PRO   188     -32.563 -64.822  26.185  1.00  0.00      A   
ATOM   2752  CG  PRO   188     -31.306 -63.123  25.473  1.00  0.00      A   
ATOM   2753  HG1 PRO   188     -31.285 -62.821  26.542  1.00  0.00      A   
ATOM   2754  HG2 PRO   188     -30.289 -63.441  25.158  1.00  0.00      A   
ATOM   2755  C   PRO   188     -34.610 -63.192  26.299  1.00  0.00      A   
ATOM   2756  O   PRO   188     -35.293 -64.161  26.581  1.00  0.00      A   
ATOM   2757  N   PHE   189     -34.707 -62.033  26.976  1.00  0.00      A   
ATOM   2758  HN  PHE   189     -34.100 -61.265  26.789  1.00  0.00      A   
ATOM   2759  CA  PHE   189     -35.537 -61.775  28.145  1.00  0.00      A   
ATOM   2760  HA  PHE   189     -36.195 -62.619  28.288  1.00  0.00      A   
ATOM   2761  CB  PHE   189     -34.679 -61.579  29.421  1.00  0.00      A   
ATOM   2762  HB1 PHE   189     -35.301 -61.601  30.341  1.00  0.00      A   
ATOM   2763  HB2 PHE   189     -33.987 -60.712  29.480  1.00  0.00      A   
ATOM   2764  CG  PHE   189     -33.743 -62.775  29.614  1.00  0.00      A   
ATOM   2765  CD1 PHE   189     -34.176 -63.777  30.414  1.00  0.00      A   
ATOM   2766  HD1 PHE   189     -35.178 -63.766  30.815  1.00  0.00      A   
ATOM   2767  CE1 PHE   189     -33.290 -64.792  30.695  1.00  0.00      A   
ATOM   2768  HE1 PHE   189     -33.433 -65.654  31.330  1.00  0.00      A   
ATOM   2769  CZ  PHE   189     -31.931 -64.743  30.132  1.00  0.00      A   
ATOM   2770  HZ  PHE   189     -31.239 -65.530  30.394  1.00  0.00      A   
ATOM   2771  CD2 PHE   189     -32.383 -62.643  29.124  1.00  0.00      A   
ATOM   2772  HD2 PHE   189     -32.088 -61.623  28.927  1.00  0.00      A   
ATOM   2773  CE2 PHE   189     -31.482 -63.704  29.333  1.00  0.00      A   
ATOM   2774  HE2 PHE   189     -30.456 -63.532  29.044  1.00  0.00      A   
ATOM   2775  C   PHE   189     -36.504 -60.627  27.879  1.00  0.00      A   
ATOM   2776  O   PHE   189     -36.952 -60.022  28.795  1.00  0.00      A   
ATOM   2777  N   GLY   190     -36.839 -60.440  26.594  1.00  0.00      A   
ATOM   2778  HN  GLY   190     -36.548 -61.008  25.828  1.00  0.00      A   
ATOM   2779  CA  GLY   190     -37.920 -59.569  26.073  1.00  0.00      A   
ATOM   2780  HA1 GLY   190     -38.835 -60.028  26.417  1.00  0.00      A   
ATOM   2781  HA2 GLY   190     -37.788 -59.499  25.003  1.00  0.00      A   
ATOM   2782  C   GLY   190     -38.138 -58.154  26.536  1.00  0.00      A   
ATOM   2783  O   GLY   190     -37.162 -57.441  26.866  1.00  0.00      A   
ATOM   2784  N   LEU   191     -39.459 -57.700  26.537  1.00  0.00      A   
ATOM   2785  HN  LEU   191     -40.106 -58.365  26.173  1.00  0.00      A   
ATOM   2786  CA  LEU   191     -39.815 -56.345  26.994  1.00  0.00      A   
ATOM   2787  HA  LEU   191     -39.428 -55.629  26.284  1.00  0.00      A   
ATOM   2788  CB  LEU   191     -41.365 -56.283  26.802  1.00  0.00      A   
ATOM   2789  HB1 LEU   191     -41.813 -57.135  27.356  1.00  0.00      A   
ATOM   2790  HB2 LEU   191     -41.681 -56.415  25.745  1.00  0.00      A   
ATOM   2791  CG  LEU   191     -42.064 -54.999  27.346  1.00  0.00      A   
ATOM   2792  HG  LEU   191     -41.953 -54.926  28.449  1.00  0.00      A   
ATOM   2793  CD1 LEU   191     -41.617 -53.789  26.609  1.00  0.00      A   
ATOM   2794 HD11 LEU   191     -41.836 -53.820  25.520  1.00  0.00      A   
ATOM   2795 HD12 LEU   191     -40.515 -53.662  26.670  1.00  0.00      A   
ATOM   2796 HD13 LEU   191     -42.124 -52.863  26.955  1.00  0.00      A   
ATOM   2797  CD2 LEU   191     -43.614 -55.147  27.070  1.00  0.00      A   
ATOM   2798 HD21 LEU   191     -44.192 -54.366  27.609  1.00  0.00      A   
ATOM   2799 HD22 LEU   191     -43.854 -56.113  27.562  1.00  0.00      A   
ATOM   2800 HD23 LEU   191     -43.800 -55.218  25.977  1.00  0.00      A   
ATOM   2801  C   LEU   191     -39.372 -55.866  28.369  1.00  0.00      A   
ATOM   2802  O   LEU   191     -38.823 -54.804  28.527  1.00  0.00      A   
ATOM   2803  N   GLN   192     -39.419 -56.808  29.340  1.00  0.00      A   
ATOM   2804  HN  GLN   192     -39.576 -57.776  29.156  1.00  0.00      A   
ATOM   2805  CA  GLN   192     -39.001 -56.488  30.660  1.00  0.00      A   
ATOM   2806  HA  GLN   192     -39.590 -55.641  30.979  1.00  0.00      A   
ATOM   2807  CB  GLN   192     -39.312 -57.754  31.565  1.00  0.00      A   
ATOM   2808  HB1 GLN   192     -38.649 -57.938  32.437  1.00  0.00      A   
ATOM   2809  HB2 GLN   192     -39.020 -58.625  30.940  1.00  0.00      A   
ATOM   2810  CG  GLN   192     -40.747 -57.785  32.197  1.00  0.00      A   
ATOM   2811  HG1 GLN   192     -40.804 -58.667  32.870  1.00  0.00      A   
ATOM   2812  HG2 GLN   192     -41.515 -57.673  31.402  1.00  0.00      A   
ATOM   2813  CD  GLN   192     -40.958 -56.568  33.081  1.00  0.00      A   
ATOM   2814  OE1 GLN   192     -40.052 -55.746  33.357  1.00  0.00      A   
ATOM   2815  NE2 GLN   192     -42.233 -56.443  33.542  1.00  0.00      A   
ATOM   2816 HE21 GLN   192     -42.425 -55.656  34.128  1.00  0.00      A   
ATOM   2817 HE22 GLN   192     -42.954 -57.074  33.255  1.00  0.00      A   
ATOM   2818  C   GLN   192     -37.471 -56.108  30.796  1.00  0.00      A   
ATOM   2819  O   GLN   192     -37.146 -55.018  31.272  1.00  0.00      A   
ATOM   2820  N   GLN   193     -36.609 -56.971  30.207  1.00  0.00      A   
ATOM   2821  HN  GLN   193     -36.898 -57.880  29.917  1.00  0.00      A   
ATOM   2822  CA  GLN   193     -35.237 -56.665  30.174  1.00  0.00      A   
ATOM   2823  HA  GLN   193     -35.050 -56.367  31.195  1.00  0.00      A   
ATOM   2824  CB  GLN   193     -34.281 -57.709  29.649  1.00  0.00      A   
ATOM   2825  HB1 GLN   193     -34.551 -58.691  30.092  1.00  0.00      A   
ATOM   2826  HB2 GLN   193     -33.316 -57.445  30.131  1.00  0.00      A   
ATOM   2827  CG  GLN   193     -33.953 -57.882  28.154  1.00  0.00      A   
ATOM   2828  HG1 GLN   193     -33.658 -56.954  27.620  1.00  0.00      A   
ATOM   2829  HG2 GLN   193     -34.936 -58.217  27.758  1.00  0.00      A   
ATOM   2830  CD  GLN   193     -32.904 -58.924  27.842  1.00  0.00      A   
ATOM   2831  OE1 GLN   193     -33.055 -59.906  27.127  1.00  0.00      A   
ATOM   2832  NE2 GLN   193     -31.628 -58.614  28.334  1.00  0.00      A   
ATOM   2833 HE21 GLN   193     -31.333 -57.789  28.816  1.00  0.00      A   
ATOM   2834 HE22 GLN   193     -30.968 -59.362  28.274  1.00  0.00      A   
ATOM   2835  C   GLN   193     -34.967 -55.380  29.302  1.00  0.00      A   
ATOM   2836  O   GLN   193     -34.121 -54.533  29.561  1.00  0.00      A   
ATOM   2837  N   TYR   194     -35.691 -55.237  28.183  1.00  0.00      A   
ATOM   2838  HN  TYR   194     -36.450 -55.822  27.910  1.00  0.00      A   
ATOM   2839  CA  TYR   194     -35.741 -54.111  27.290  1.00  0.00      A   
ATOM   2840  HA  TYR   194     -34.717 -53.932  26.996  1.00  0.00      A   
ATOM   2841  CB  TYR   194     -36.738 -54.403  26.104  1.00  0.00      A   
ATOM   2842  HB1 TYR   194     -37.751 -54.758  26.390  1.00  0.00      A   
ATOM   2843  HB2 TYR   194     -36.337 -55.140  25.376  1.00  0.00      A   
ATOM   2844  CG  TYR   194     -36.959 -53.168  25.154  1.00  0.00      A   
ATOM   2845  CD1 TYR   194     -35.853 -52.418  24.752  1.00  0.00      A   
ATOM   2846  HD1 TYR   194     -34.910 -52.694  25.201  1.00  0.00      A   
ATOM   2847  CE1 TYR   194     -35.955 -51.604  23.640  1.00  0.00      A   
ATOM   2848  HE1 TYR   194     -35.055 -51.138  23.267  1.00  0.00      A   
ATOM   2849  CZ  TYR   194     -37.201 -51.267  23.115  1.00  0.00      A   
ATOM   2850  OH  TYR   194     -37.392 -50.313  22.096  1.00  0.00      A   
ATOM   2851  HH  TYR   194     -36.812 -49.560  22.230  1.00  0.00      A   
ATOM   2852  CD2 TYR   194     -38.222 -52.931  24.652  1.00  0.00      A   
ATOM   2853  HD2 TYR   194     -39.061 -53.458  25.082  1.00  0.00      A   
ATOM   2854  CE2 TYR   194     -38.334 -51.850  23.734  1.00  0.00      A   
ATOM   2855  HE2 TYR   194     -39.290 -51.598  23.300  1.00  0.00      A   
ATOM   2856  C   TYR   194     -36.119 -52.750  28.006  1.00  0.00      A   
ATOM   2857  O   TYR   194     -35.363 -51.830  27.935  1.00  0.00      A   
ATOM   2858  N   ARG   195     -37.190 -52.729  28.811  1.00  0.00      A   
ATOM   2859  HN  ARG   195     -37.811 -53.504  28.908  1.00  0.00      A   
ATOM   2860  CA  ARG   195     -37.380 -51.712  29.864  1.00  0.00      A   
ATOM   2861  HA  ARG   195     -37.465 -50.809  29.278  1.00  0.00      A   
ATOM   2862  CB  ARG   195     -38.711 -51.919  30.500  1.00  0.00      A   
ATOM   2863  HB1 ARG   195     -38.878 -53.017  30.541  1.00  0.00      A   
ATOM   2864  HB2 ARG   195     -39.408 -51.600  29.695  1.00  0.00      A   
ATOM   2865  CG  ARG   195     -39.071 -51.324  31.930  1.00  0.00      A   
ATOM   2866  HG1 ARG   195     -40.135 -51.014  31.851  1.00  0.00      A   
ATOM   2867  HG2 ARG   195     -38.343 -50.485  31.969  1.00  0.00      A   
ATOM   2868  CD  ARG   195     -38.833 -52.206  33.185  1.00  0.00      A   
ATOM   2869  HD1 ARG   195     -37.764 -52.329  33.459  1.00  0.00      A   
ATOM   2870  HD2 ARG   195     -39.258 -53.212  32.980  1.00  0.00      A   
ATOM   2871  NE  ARG   195     -39.481 -51.587  34.363  1.00  0.00      A   
ATOM   2872  HE  ARG   195     -39.783 -50.637  34.286  1.00  0.00      A   
ATOM   2873  CZ  ARG   195     -39.899 -52.253  35.426  1.00  0.00      A   
ATOM   2874  NH1 ARG   195     -39.492 -53.486  35.752  1.00  0.00      A   
ATOM   2875 HH11 ARG   195     -38.714 -53.869  35.254  1.00  0.00      A   
ATOM   2876 HH12 ARG   195     -39.847 -53.881  36.599  1.00  0.00      A   
ATOM   2877  NH2 ARG   195     -40.825 -51.660  36.165  1.00  0.00      A   
ATOM   2878 HH21 ARG   195     -41.078 -52.081  37.036  1.00  0.00      A   
ATOM   2879 HH22 ARG   195     -41.159 -50.802  35.776  1.00  0.00      A   
ATOM   2880  C   ARG   195     -36.221 -51.481  30.780  1.00  0.00      A   
ATOM   2881  O   ARG   195     -35.740 -50.337  30.909  1.00  0.00      A   
ATOM   2882  N   ALA   196     -35.798 -52.557  31.414  1.00  0.00      A   
ATOM   2883  HN  ALA   196     -36.217 -53.418  31.134  1.00  0.00      A   
ATOM   2884  CA  ALA   196     -34.682 -52.441  32.383  1.00  0.00      A   
ATOM   2885  HA  ALA   196     -34.913 -51.873  33.272  1.00  0.00      A   
ATOM   2886  CB  ALA   196     -34.343 -53.851  32.837  1.00  0.00      A   
ATOM   2887  HB1 ALA   196     -34.440 -54.638  32.059  1.00  0.00      A   
ATOM   2888  HB2 ALA   196     -35.058 -54.032  33.668  1.00  0.00      A   
ATOM   2889  HB3 ALA   196     -33.319 -53.872  33.268  1.00  0.00      A   
ATOM   2890  C   ALA   196     -33.452 -51.829  31.840  1.00  0.00      A   
ATOM   2891  O   ALA   196     -32.689 -51.130  32.529  1.00  0.00      A   
ATOM   2892  N   ALA   197     -33.161 -52.197  30.615  1.00  0.00      A   
ATOM   2893  HN  ALA   197     -33.751 -52.879  30.189  1.00  0.00      A   
ATOM   2894  CA  ALA   197     -32.174 -51.600  29.814  1.00  0.00      A   
ATOM   2895  HA  ALA   197     -31.230 -51.755  30.315  1.00  0.00      A   
ATOM   2896  CB  ALA   197     -32.094 -52.259  28.459  1.00  0.00      A   
ATOM   2897  HB1 ALA   197     -33.007 -52.053  27.861  1.00  0.00      A   
ATOM   2898  HB2 ALA   197     -32.034 -53.367  28.515  1.00  0.00      A   
ATOM   2899  HB3 ALA   197     -31.213 -51.930  27.866  1.00  0.00      A   
ATOM   2900  C   ALA   197     -32.362 -50.112  29.577  1.00  0.00      A   
ATOM   2901  O   ALA   197     -31.396 -49.395  29.722  1.00  0.00      A   
ATOM   2902  N   KCX   198     -33.600 -49.596  29.234  1.00  0.00      A   
ATOM   2903  HN  KCX   198     -34.381 -50.143  28.942  1.00  0.00      A   
ATOM   2904  CA  KCX   198     -33.715 -48.168  29.182  1.00  0.00      A   
ATOM   2905  HA  KCX   198     -32.925 -47.854  28.516  1.00  0.00      A   
ATOM   2906  CB  KCX   198     -35.042 -47.754  28.516  1.00  0.00      A   
ATOM   2907  HB1 KCX   198     -35.155 -46.649  28.566  1.00  0.00      A   
ATOM   2908  HB2 KCX   198     -35.937 -48.107  29.071  1.00  0.00      A   
ATOM   2909  CG  KCX   198     -35.073 -48.216  27.043  1.00  0.00      A   
ATOM   2910  HG1 KCX   198     -35.048 -49.326  27.017  1.00  0.00      A   
ATOM   2911  HG2 KCX   198     -34.202 -47.803  26.492  1.00  0.00      A   
ATOM   2912  CD  KCX   198     -36.280 -47.669  26.300  1.00  0.00      A   
ATOM   2913  HD1 KCX   198     -36.296 -46.558  26.295  1.00  0.00      A   
ATOM   2914  HD2 KCX   198     -37.248 -48.026  26.711  1.00  0.00      A   
ATOM   2915  CE  KCX   198     -36.346 -47.993  24.755  1.00  0.00      A   
ATOM   2916  HE1 KCX   198     -37.258 -47.488  24.372  1.00  0.00      A   
ATOM   2917  HE2 KCX   198     -36.317 -49.094  24.608  1.00  0.00      A   
ATOM   2918  NZ  KCX   198     -35.296 -47.363  24.059  1.00  0.00      A   
ATOM   2919  HNZ KCX   198     -34.603 -46.845  24.554  1.00  0.00      A   
ATOM   2920  C   KCX   198     -33.628 -47.405  30.508  1.00  0.00      A   
ATOM   2921  O   KCX   198     -33.147 -46.287  30.521  1.00  0.00      A   
ATOM   2922  CX  KCX   198     -35.009 -47.587  22.768  1.00  0.00      A   
ATOM   2923  OX1 KCX   198     -34.060 -46.842  22.283  1.00  0.00      A   
ATOM   2924  OX2 KCX   198     -35.884 -48.133  22.041  1.00  0.00      A   
ATOM   2925  N   LEU   199     -34.097 -47.995  31.644  1.00  0.00      A   
ATOM   2926  HN  LEU   199     -34.583 -48.866  31.655  1.00  0.00      A   
ATOM   2927  CA  LEU   199     -34.082 -47.349  32.982  1.00  0.00      A   
ATOM   2928  HA  LEU   199     -34.618 -46.413  32.928  1.00  0.00      A   
ATOM   2929  CB  LEU   199     -34.732 -48.316  33.991  1.00  0.00      A   
ATOM   2930  HB1 LEU   199     -34.571 -48.030  35.053  1.00  0.00      A   
ATOM   2931  HB2 LEU   199     -34.204 -49.277  33.812  1.00  0.00      A   
ATOM   2932  CG  LEU   199     -36.278 -48.587  33.843  1.00  0.00      A   
ATOM   2933  HG  LEU   199     -36.545 -49.133  32.913  1.00  0.00      A   
ATOM   2934  CD1 LEU   199     -36.575 -49.533  34.977  1.00  0.00      A   
ATOM   2935 HD11 LEU   199     -36.046 -50.467  34.691  1.00  0.00      A   
ATOM   2936 HD12 LEU   199     -37.662 -49.644  35.179  1.00  0.00      A   
ATOM   2937 HD13 LEU   199     -36.093 -49.174  35.912  1.00  0.00      A   
ATOM   2938  CD2 LEU   199     -37.059 -47.280  34.168  1.00  0.00      A   
ATOM   2939 HD21 LEU   199     -36.805 -46.815  35.145  1.00  0.00      A   
ATOM   2940 HD22 LEU   199     -38.146 -47.501  34.102  1.00  0.00      A   
ATOM   2941 HD23 LEU   199     -36.898 -46.518  33.376  1.00  0.00      A   
ATOM   2942  C   LEU   199     -32.753 -46.906  33.522  1.00  0.00      A   
ATOM   2943  O   LEU   199     -32.695 -46.164  34.475  1.00  0.00      A   
ATOM   2944  N   ARG   200     -31.642 -47.471  32.947  1.00  0.00      A   
ATOM   2945  HN  ARG   200     -31.690 -48.175  32.241  1.00  0.00      A   
ATOM   2946  CA  ARG   200     -30.275 -47.119  33.380  1.00  0.00      A   
ATOM   2947  HA  ARG   200     -30.235 -47.331  34.438  1.00  0.00      A   
ATOM   2948  CB  ARG   200     -29.175 -48.055  32.792  1.00  0.00      A   
ATOM   2949  HB1 ARG   200     -28.132 -47.678  32.848  1.00  0.00      A   
ATOM   2950  HB2 ARG   200     -29.285 -48.235  31.701  1.00  0.00      A   
ATOM   2951  CG  ARG   200     -29.248 -49.490  33.413  1.00  0.00      A   
ATOM   2952  HG1 ARG   200     -30.284 -49.889  33.458  1.00  0.00      A   
ATOM   2953  HG2 ARG   200     -28.799 -49.530  34.429  1.00  0.00      A   
ATOM   2954  CD  ARG   200     -28.456 -50.548  32.656  1.00  0.00      A   
ATOM   2955  HD1 ARG   200     -28.853 -50.904  31.682  1.00  0.00      A   
ATOM   2956  HD2 ARG   200     -28.400 -51.504  33.219  1.00  0.00      A   
ATOM   2957  NE  ARG   200     -27.012 -50.018  32.465  1.00  0.00      A   
ATOM   2958  HE  ARG   200     -26.823 -49.527  31.615  1.00  0.00      A   
ATOM   2959  CZ  ARG   200     -26.033 -50.331  33.308  1.00  0.00      A   
ATOM   2960  NH1 ARG   200     -26.349 -50.845  34.512  1.00  0.00      A   
ATOM   2961 HH11 ARG   200     -27.275 -50.990  34.860  1.00  0.00      A   
ATOM   2962 HH12 ARG   200     -25.596 -51.162  35.089  1.00  0.00      A   
ATOM   2963  NH2 ARG   200     -24.808 -50.085  32.962  1.00  0.00      A   
ATOM   2964 HH21 ARG   200     -24.186 -50.181  33.740  1.00  0.00      A   
ATOM   2965 HH22 ARG   200     -24.697 -49.457  32.192  1.00  0.00      A   
ATOM   2966  C   ARG   200     -29.943 -45.622  33.135  1.00  0.00      A   
ATOM   2967  O   ARG   200     -29.022 -45.015  33.632  1.00  0.00      A   
ATOM   2968  N   ILE   201     -30.796 -44.941  32.349  1.00  0.00      A   
ATOM   2969  HN  ILE   201     -31.558 -45.461  31.972  1.00  0.00      A   
ATOM   2970  CA  ILE   201     -30.634 -43.550  31.897  1.00  0.00      A   
ATOM   2971  HA  ILE   201     -29.636 -43.398  31.512  1.00  0.00      A   
ATOM   2972  CB  ILE   201     -31.611 -43.213  30.656  1.00  0.00      A   
ATOM   2973  HB  ILE   201     -31.561 -44.010  29.883  1.00  0.00      A   
ATOM   2974  CG2 ILE   201     -33.015 -43.068  31.121  1.00  0.00      A   
ATOM   2975 HG21 ILE   201     -33.125 -42.248  31.863  1.00  0.00      A   
ATOM   2976 HG22 ILE   201     -33.429 -44.012  31.536  1.00  0.00      A   
ATOM   2977 HG23 ILE   201     -33.747 -42.737  30.353  1.00  0.00      A   
ATOM   2978  CG1 ILE   201     -31.043 -41.995  29.985  1.00  0.00      A   
ATOM   2979 HG11 ILE   201     -29.935 -42.002  29.903  1.00  0.00      A   
ATOM   2980 HG12 ILE   201     -31.328 -41.131  30.623  1.00  0.00      A   
ATOM   2981  CD  ILE   201     -31.713 -41.848  28.591  1.00  0.00      A   
ATOM   2982  HD1 ILE   201     -31.186 -41.089  27.975  1.00  0.00      A   
ATOM   2983  HD2 ILE   201     -32.790 -41.581  28.640  1.00  0.00      A   
ATOM   2984  HD3 ILE   201     -31.592 -42.767  27.978  1.00  0.00      A   
ATOM   2985  C   ILE   201     -30.956 -42.624  33.067  1.00  0.00      A   
ATOM   2986  O   ILE   201     -30.678 -41.404  33.047  1.00  0.00      A   
ATOM   2987  N   TYR   202     -31.552 -43.203  34.174  1.00  0.00      A   
ATOM   2988  HN  TYR   202     -31.922 -44.128  34.130  1.00  0.00      A   
ATOM   2989  CA  TYR   202     -31.816 -42.496  35.414  1.00  0.00      A   
ATOM   2990  HA  TYR   202     -31.868 -41.450  35.150  1.00  0.00      A   
ATOM   2991  CB  TYR   202     -33.159 -42.907  36.017  1.00  0.00      A   
ATOM   2992  HB1 TYR   202     -33.337 -42.282  36.918  1.00  0.00      A   
ATOM   2993  HB2 TYR   202     -33.080 -43.928  36.449  1.00  0.00      A   
ATOM   2994  CG  TYR   202     -34.273 -42.743  35.076  1.00  0.00      A   
ATOM   2995  CD1 TYR   202     -34.389 -41.591  34.228  1.00  0.00      A   
ATOM   2996  HD1 TYR   202     -33.571 -40.888  34.280  1.00  0.00      A   
ATOM   2997  CE1 TYR   202     -35.509 -41.445  33.397  1.00  0.00      A   
ATOM   2998  HE1 TYR   202     -35.622 -40.587  32.751  1.00  0.00      A   
ATOM   2999  CZ  TYR   202     -36.564 -42.341  33.441  1.00  0.00      A   
ATOM   3000  OH  TYR   202     -37.669 -42.262  32.591  1.00  0.00      A   
ATOM   3001  HH  TYR   202     -38.267 -42.999  32.735  1.00  0.00      A   
ATOM   3002  CD2 TYR   202     -35.261 -43.736  35.042  1.00  0.00      A   
ATOM   3003  HD2 TYR   202     -35.204 -44.540  35.761  1.00  0.00      A   
ATOM   3004  CE2 TYR   202     -36.398 -43.528  34.312  1.00  0.00      A   
ATOM   3005  HE2 TYR   202     -37.201 -44.249  34.272  1.00  0.00      A   
ATOM   3006  C   TYR   202     -30.738 -42.641  36.515  1.00  0.00      A   
ATOM   3007  O   TYR   202     -31.000 -42.293  37.642  1.00  0.00      A   
ATOM   3008  N   GLU   203     -29.585 -43.163  36.122  1.00  0.00      A   
ATOM   3009  HN  GLU   203     -29.413 -43.369  35.161  1.00  0.00      A   
ATOM   3010  CA  GLU   203     -28.432 -42.974  36.964  1.00  0.00      A   
ATOM   3011  HA  GLU   203     -28.680 -42.785  37.998  1.00  0.00      A   
ATOM   3012  CB  GLU   203     -27.598 -44.327  36.994  1.00  0.00      A   
ATOM   3013  HB1 GLU   203     -26.592 -44.213  37.453  1.00  0.00      A   
ATOM   3014  HB2 GLU   203     -27.408 -44.633  35.943  1.00  0.00      A   
ATOM   3015  CG  GLU   203     -28.216 -45.513  37.841  1.00  0.00      A   
ATOM   3016  HG1 GLU   203     -29.174 -45.872  37.408  1.00  0.00      A   
ATOM   3017  HG2 GLU   203     -28.513 -45.119  38.836  1.00  0.00      A   
ATOM   3018  CD  GLU   203     -27.178 -46.552  37.917  1.00  0.00      A   
ATOM   3019  OE1 GLU   203     -26.531 -46.630  38.995  1.00  0.00      A   
ATOM   3020  OE2 GLU   203     -26.964 -47.369  36.974  1.00  0.00      A   
ATOM   3021  C   GLU   203     -27.577 -41.806  36.522  1.00  0.00      A   
ATOM   3022  O   GLU   203     -27.303 -41.746  35.362  1.00  0.00      A   
ATOM   3023  N   ASN   204     -27.324 -40.864  37.426  1.00  0.00      A   
ATOM   3024  HN  ASN   204     -27.611 -41.181  38.326  1.00  0.00      A   
ATOM   3025  CA  ASN   204     -26.600 -39.656  37.226  1.00  0.00      A   
ATOM   3026  HA  ASN   204     -26.296 -39.278  38.191  1.00  0.00      A   
ATOM   3027  CB  ASN   204     -25.201 -39.957  36.424  1.00  0.00      A   
ATOM   3028  HB1 ASN   204     -24.821 -38.931  36.231  1.00  0.00      A   
ATOM   3029  HB2 ASN   204     -25.563 -40.384  35.464  1.00  0.00      A   
ATOM   3030  CG  ASN   204     -24.206 -40.923  37.103  1.00  0.00      A   
ATOM   3031  OD1 ASN   204     -24.569 -41.607  38.040  1.00  0.00      A   
ATOM   3032  ND2 ASN   204     -22.927 -41.020  36.646  1.00  0.00      A   
ATOM   3033 HD21 ASN   204     -22.711 -40.720  35.717  1.00  0.00      A   
ATOM   3034 HD22 ASN   204     -22.272 -41.515  37.218  1.00  0.00      A   
ATOM   3035  C   ASN   204     -27.459 -38.607  36.584  1.00  0.00      A   
ATOM   3036  O   ASN   204     -26.978 -37.655  36.052  1.00  0.00      A   
ATOM   3037  N   ALA   205     -28.756 -38.761  36.761  1.00  0.00      A   
ATOM   3038  HN  ALA   205     -29.161 -39.502  37.290  1.00  0.00      A   
ATOM   3039  CA  ALA   205     -29.797 -37.789  36.388  1.00  0.00      A   
ATOM   3040  HA  ALA   205     -29.391 -37.239  35.552  1.00  0.00      A   
ATOM   3041  CB  ALA   205     -31.169 -38.493  35.948  1.00  0.00      A   
ATOM   3042  HB1 ALA   205     -31.580 -39.136  36.757  1.00  0.00      A   
ATOM   3043  HB2 ALA   205     -31.020 -39.020  34.981  1.00  0.00      A   
ATOM   3044  HB3 ALA   205     -31.928 -37.693  35.816  1.00  0.00      A   
ATOM   3045  C   ALA   205     -30.026 -36.825  37.544  1.00  0.00      A   
ATOM   3046  O   ALA   205     -30.391 -37.232  38.636  1.00  0.00      A   
ATOM   3047  N   LYS   206     -29.819 -35.519  37.320  1.00  0.00      A   
ATOM   3048  HN  LYS   206     -29.272 -35.336  36.507  1.00  0.00      A   
ATOM   3049  CA  LYS   206     -30.162 -34.383  38.162  1.00  0.00      A   
ATOM   3050  HA  LYS   206     -29.625 -34.410  39.098  1.00  0.00      A   
ATOM   3051  CB  LYS   206     -29.656 -33.032  37.485  1.00  0.00      A   
ATOM   3052  HB1 LYS   206     -29.886 -32.881  36.409  1.00  0.00      A   
ATOM   3053  HB2 LYS   206     -28.550 -33.134  37.475  1.00  0.00      A   
ATOM   3054  CG  LYS   206     -30.034 -31.730  38.273  1.00  0.00      A   
ATOM   3055  HG1 LYS   206     -29.999 -31.959  39.360  1.00  0.00      A   
ATOM   3056  HG2 LYS   206     -31.088 -31.414  38.123  1.00  0.00      A   
ATOM   3057  CD  LYS   206     -28.998 -30.673  38.045  1.00  0.00      A   
ATOM   3058  HD1 LYS   206     -28.841 -30.540  36.953  1.00  0.00      A   
ATOM   3059  HD2 LYS   206     -28.051 -31.090  38.449  1.00  0.00      A   
ATOM   3060  CE  LYS   206     -29.238 -29.293  38.675  1.00  0.00      A   
ATOM   3061  HE1 LYS   206     -28.349 -28.708  38.355  1.00  0.00      A   
ATOM   3062  HE2 LYS   206     -29.283 -29.174  39.779  1.00  0.00      A   
ATOM   3063  NZ  LYS   206     -30.512 -28.748  38.177  1.00  0.00      A   
ATOM   3064  HZ1 LYS   206     -30.517 -28.811  37.139  1.00  0.00      A   
ATOM   3065  HZ2 LYS   206     -30.537 -27.770  38.530  1.00  0.00      A   
ATOM   3066  HZ3 LYS   206     -31.351 -29.259  38.518  1.00  0.00      A   
ATOM   3067  C   LYS   206     -31.654 -34.282  38.297  1.00  0.00      A   
ATOM   3068  O   LYS   206     -32.143 -33.918  39.394  1.00  0.00      A   
ATOM   3069  N   VAL   207     -32.403 -34.576  37.244  1.00  0.00      A   
ATOM   3070  HN  VAL   207     -31.976 -34.806  36.372  1.00  0.00      A   
ATOM   3071  CA  VAL   207     -33.849 -34.688  37.310  1.00  0.00      A   
ATOM   3072  HA  VAL   207     -34.058 -35.029  38.313  1.00  0.00      A   
ATOM   3073  CB  VAL   207     -34.579 -33.380  37.330  1.00  0.00      A   
ATOM   3074  HB  VAL   207     -34.078 -32.682  38.034  1.00  0.00      A   
ATOM   3075  CG1 VAL   207     -34.502 -32.764  35.944  1.00  0.00      A   
ATOM   3076 HG11 VAL   207     -33.478 -32.397  35.721  1.00  0.00      A   
ATOM   3077 HG12 VAL   207     -35.171 -31.877  35.905  1.00  0.00      A   
ATOM   3078 HG13 VAL   207     -34.945 -33.335  35.100  1.00  0.00      A   
ATOM   3079  CG2 VAL   207     -36.046 -33.556  37.841  1.00  0.00      A   
ATOM   3080 HG21 VAL   207     -36.736 -34.022  37.105  1.00  0.00      A   
ATOM   3081 HG22 VAL   207     -36.402 -32.546  38.138  1.00  0.00      A   
ATOM   3082 HG23 VAL   207     -36.062 -34.164  38.771  1.00  0.00      A   
ATOM   3083  C   VAL   207     -34.268 -35.635  36.219  1.00  0.00      A   
ATOM   3084  O   VAL   207     -33.628 -35.686  35.117  1.00  0.00      A   
ATOM   3085  N   CYS   208     -35.325 -36.396  36.423  1.00  0.00      A   
ATOM   3086  HN  CYS   208     -35.908 -36.277  37.223  1.00  0.00      A   
ATOM   3087  CA  CYS   208     -35.833 -37.206  35.353  1.00  0.00      A   
ATOM   3088  HA  CYS   208     -35.247 -36.951  34.482  1.00  0.00      A   
ATOM   3089  CB  CYS   208     -35.752 -38.775  35.606  1.00  0.00      A   
ATOM   3090  HB1 CYS   208     -34.683 -39.028  35.772  1.00  0.00      A   
ATOM   3091  HB2 CYS   208     -36.151 -39.373  34.759  1.00  0.00      A   
ATOM   3092  SG  CYS   208     -36.742 -39.179  37.099  1.00  0.00      A   
ATOM   3093  C   CYS   208     -37.310 -36.837  34.927  1.00  0.00      A   
ATOM   3094  O   CYS   208     -38.076 -36.240  35.660  1.00  0.00      A   
ATOM   3095  N   VAL   209     -37.609 -37.093  33.643  1.00  0.00      A   
ATOM   3096  HN  VAL   209     -36.979 -37.643  33.101  1.00  0.00      A   
ATOM   3097  CA  VAL   209     -38.925 -36.723  33.059  1.00  0.00      A   
ATOM   3098  HA  VAL   209     -39.602 -36.413  33.841  1.00  0.00      A   
ATOM   3099  CB  VAL   209     -38.760 -35.681  31.965  1.00  0.00      A   
ATOM   3100  HB  VAL   209     -38.163 -36.114  31.135  1.00  0.00      A   
ATOM   3101  CG1 VAL   209     -40.134 -35.390  31.391  1.00  0.00      A   
ATOM   3102 HG11 VAL   209     -39.982 -34.987  30.367  1.00  0.00      A   
ATOM   3103 HG12 VAL   209     -40.712 -34.704  32.045  1.00  0.00      A   
ATOM   3104 HG13 VAL   209     -40.692 -36.328  31.183  1.00  0.00      A   
ATOM   3105  CG2 VAL   209     -38.068 -34.472  32.542  1.00  0.00      A   
ATOM   3106 HG21 VAL   209     -38.582 -34.063  33.438  1.00  0.00      A   
ATOM   3107 HG22 VAL   209     -38.070 -33.736  31.710  1.00  0.00      A   
ATOM   3108 HG23 VAL   209     -36.998 -34.709  32.724  1.00  0.00      A   
ATOM   3109  C   VAL   209     -39.538 -37.966  32.508  1.00  0.00      A   
ATOM   3110  O   VAL   209     -38.884 -38.781  31.947  1.00  0.00      A   
ATOM   3111  N   VAL   210     -40.803 -38.310  32.978  1.00  0.00      A   
ATOM   3112  HN  VAL   210     -41.357 -37.679  33.515  1.00  0.00      A   
ATOM   3113  CA  VAL   210     -41.454 -39.542  32.589  1.00  0.00      A   
ATOM   3114  HA  VAL   210     -40.929 -40.043  31.789  1.00  0.00      A   
ATOM   3115  CB  VAL   210     -41.661 -40.448  33.850  1.00  0.00      A   
ATOM   3116  HB  VAL   210     -42.193 -41.331  33.435  1.00  0.00      A   
ATOM   3117  CG1 VAL   210     -40.220 -40.880  34.312  1.00  0.00      A   
ATOM   3118 HG11 VAL   210     -39.924 -41.576  33.499  1.00  0.00      A   
ATOM   3119 HG12 VAL   210     -40.234 -41.311  35.336  1.00  0.00      A   
ATOM   3120 HG13 VAL   210     -39.608 -39.955  34.247  1.00  0.00      A   
ATOM   3121  CG2 VAL   210     -42.582 -39.778  34.881  1.00  0.00      A   
ATOM   3122 HG21 VAL   210     -43.595 -39.609  34.457  1.00  0.00      A   
ATOM   3123 HG22 VAL   210     -42.032 -38.858  35.171  1.00  0.00      A   
ATOM   3124 HG23 VAL   210     -42.549 -40.376  35.817  1.00  0.00      A   
ATOM   3125  C   VAL   210     -42.804 -39.285  31.814  1.00  0.00      A   
ATOM   3126  O   VAL   210     -43.489 -38.278  32.020  1.00  0.00      A   
ATOM   3127  N   ASN   211     -43.214 -40.215  30.936  1.00  0.00      A   
ATOM   3128  HN  ASN   211     -42.743 -41.079  30.775  1.00  0.00      A   
ATOM   3129  CA  ASN   211     -44.396 -40.013  30.131  1.00  0.00      A   
ATOM   3130  HA  ASN   211     -44.482 -38.957  29.925  1.00  0.00      A   
ATOM   3131  CB  ASN   211     -44.233 -40.743  28.751  1.00  0.00      A   
ATOM   3132  HB1 ASN   211     -44.182 -41.808  29.060  1.00  0.00      A   
ATOM   3133  HB2 ASN   211     -43.355 -40.372  28.181  1.00  0.00      A   
ATOM   3134  CG  ASN   211     -45.420 -40.770  27.827  1.00  0.00      A   
ATOM   3135  OD1 ASN   211     -46.477 -40.249  28.022  1.00  0.00      A   
ATOM   3136  ND2 ASN   211     -45.172 -41.219  26.551  1.00  0.00      A   
ATOM   3137 HD21 ASN   211     -44.281 -41.637  26.370  1.00  0.00      A   
ATOM   3138 HD22 ASN   211     -45.967 -41.380  25.968  1.00  0.00      A   
ATOM   3139  C   ASN   211     -45.593 -40.644  30.899  1.00  0.00      A   
ATOM   3140  O   ASN   211     -45.596 -41.799  31.282  1.00  0.00      A   
ATOM   3141  N   ALA   212     -46.597 -39.841  31.235  1.00  0.00      A   
ATOM   3142  HN  ALA   212     -46.484 -38.913  30.890  1.00  0.00      A   
ATOM   3143  CA  ALA   212     -47.821 -40.300  31.932  1.00  0.00      A   
ATOM   3144  HA  ALA   212     -47.616 -40.740  32.897  1.00  0.00      A   
ATOM   3145  CB  ALA   212     -48.647 -39.043  32.211  1.00  0.00      A   
ATOM   3146  HB1 ALA   212     -48.866 -38.505  31.263  1.00  0.00      A   
ATOM   3147  HB2 ALA   212     -48.028 -38.407  32.879  1.00  0.00      A   
ATOM   3148  HB3 ALA   212     -49.572 -39.372  32.731  1.00  0.00      A   
ATOM   3149  C   ALA   212     -48.638 -41.399  31.296  1.00  0.00      A   
ATOM   3150  O   ALA   212     -49.316 -42.161  31.991  1.00  0.00      A   
ATOM   3151  N   ASP   213     -48.496 -41.575  29.993  1.00  0.00      A   
ATOM   3152  HN  ASP   213     -47.842 -40.945  29.582  1.00  0.00      A   
ATOM   3153  CA  ASP   213     -49.321 -42.428  29.220  1.00  0.00      A   
ATOM   3154  HA  ASP   213     -50.177 -42.635  29.845  1.00  0.00      A   
ATOM   3155  CB  ASP   213     -49.895 -41.823  27.854  1.00  0.00      A   
ATOM   3156  HB1 ASP   213     -50.607 -42.532  27.380  1.00  0.00      A   
ATOM   3157  HB2 ASP   213     -49.111 -41.610  27.096  1.00  0.00      A   
ATOM   3158  CG  ASP   213     -50.613 -40.533  28.132  1.00  0.00      A   
ATOM   3159  OD1 ASP   213     -51.414 -40.583  29.096  1.00  0.00      A   
ATOM   3160  OD2 ASP   213     -50.692 -39.673  27.168  1.00  0.00      A   
ATOM   3161  C   ASP   213     -48.628 -43.734  28.907  1.00  0.00      A   
ATOM   3162  O   ASP   213     -49.322 -44.570  28.355  1.00  0.00      A   
ATOM   3163  N   ASP   214     -47.288 -43.922  29.314  1.00  0.00      A   
ATOM   3164  HN  ASP   214     -46.690 -43.296  29.810  1.00  0.00      A   
ATOM   3165  CA  ASP   214     -46.600 -45.169  29.310  1.00  0.00      A   
ATOM   3166  HA  ASP   214     -47.336 -45.933  29.109  1.00  0.00      A   
ATOM   3167  CB  ASP   214     -45.565 -45.291  28.161  1.00  0.00      A   
ATOM   3168  HB1 ASP   214     -44.745 -44.566  28.352  1.00  0.00      A   
ATOM   3169  HB2 ASP   214     -46.114 -44.804  27.327  1.00  0.00      A   
ATOM   3170  CG  ASP   214     -45.106 -46.719  27.903  1.00  0.00      A   
ATOM   3171  OD1 ASP   214     -45.388 -47.683  28.687  1.00  0.00      A   
ATOM   3172  OD2 ASP   214     -44.590 -46.989  26.791  1.00  0.00      A   
ATOM   3173  C   ASP   214     -45.959 -45.457  30.656  1.00  0.00      A   
ATOM   3174  O   ASP   214     -44.990 -44.831  31.080  1.00  0.00      A   
ATOM   3175  N   ALA   215     -46.450 -46.461  31.432  1.00  0.00      A   
ATOM   3176  HN  ALA   215     -47.139 -47.054  31.022  1.00  0.00      A   
ATOM   3177  CA  ALA   215     -45.908 -46.900  32.726  1.00  0.00      A   
ATOM   3178  HA  ALA   215     -45.884 -46.063  33.408  1.00  0.00      A   
ATOM   3179  CB  ALA   215     -46.795 -48.049  33.332  1.00  0.00      A   
ATOM   3180  HB1 ALA   215     -46.858 -48.910  32.632  1.00  0.00      A   
ATOM   3181  HB2 ALA   215     -47.842 -47.679  33.338  1.00  0.00      A   
ATOM   3182  HB3 ALA   215     -46.410 -48.507  34.268  1.00  0.00      A   
ATOM   3183  C   ALA   215     -44.490 -47.344  32.615  1.00  0.00      A   
ATOM   3184  O   ALA   215     -43.697 -47.296  33.535  1.00  0.00      A   
ATOM   3185  N   LEU   216     -44.050 -47.853  31.469  1.00  0.00      A   
ATOM   3186  HN  LEU   216     -44.632 -47.873  30.660  1.00  0.00      A   
ATOM   3187  CA  LEU   216     -42.767 -48.466  31.421  1.00  0.00      A   
ATOM   3188  HA  LEU   216     -42.562 -49.077  32.288  1.00  0.00      A   
ATOM   3189  CB  LEU   216     -42.741 -49.486  30.276  1.00  0.00      A   
ATOM   3190  HB1 LEU   216     -41.718 -49.898  30.137  1.00  0.00      A   
ATOM   3191  HB2 LEU   216     -42.991 -48.928  29.348  1.00  0.00      A   
ATOM   3192  CG  LEU   216     -43.745 -50.699  30.342  1.00  0.00      A   
ATOM   3193  HG  LEU   216     -44.765 -50.260  30.352  1.00  0.00      A   
ATOM   3194  CD1 LEU   216     -43.597 -51.604  29.157  1.00  0.00      A   
ATOM   3195 HD11 LEU   216     -44.345 -52.425  29.137  1.00  0.00      A   
ATOM   3196 HD12 LEU   216     -42.621 -52.135  29.182  1.00  0.00      A   
ATOM   3197 HD13 LEU   216     -43.685 -51.028  28.211  1.00  0.00      A   
ATOM   3198  CD2 LEU   216     -43.640 -51.494  31.613  1.00  0.00      A   
ATOM   3199 HD21 LEU   216     -43.691 -50.837  32.507  1.00  0.00      A   
ATOM   3200 HD22 LEU   216     -42.668 -52.029  31.678  1.00  0.00      A   
ATOM   3201 HD23 LEU   216     -44.481 -52.213  31.715  1.00  0.00      A   
ATOM   3202  C   LEU   216     -41.561 -47.439  31.435  1.00  0.00      A   
ATOM   3203  O   LEU   216     -40.468 -47.870  31.656  1.00  0.00      A   
ATOM   3204  N   THR   217     -41.912 -46.141  31.267  1.00  0.00      A   
ATOM   3205  HN  THR   217     -42.876 -45.942  31.113  1.00  0.00      A   
ATOM   3206  CA  THR   217     -40.937 -45.031  31.347  1.00  0.00      A   
ATOM   3207  HA  THR   217     -40.092 -45.373  30.767  1.00  0.00      A   
ATOM   3208  CB  THR   217     -41.477 -43.728  30.727  1.00  0.00      A   
ATOM   3209  HB  THR   217     -40.781 -42.867  30.820  1.00  0.00      A   
ATOM   3210  OG1 THR   217     -42.605 -43.191  31.425  1.00  0.00      A   
ATOM   3211  HG1 THR   217     -43.355 -43.741  31.188  1.00  0.00      A   
ATOM   3212  CG2 THR   217     -41.835 -43.967  29.293  1.00  0.00      A   
ATOM   3213 HG21 THR   217     -42.750 -44.597  29.285  1.00  0.00      A   
ATOM   3214 HG22 THR   217     -40.954 -44.492  28.866  1.00  0.00      A   
ATOM   3215 HG23 THR   217     -42.064 -43.030  28.741  1.00  0.00      A   
ATOM   3216  C   THR   217     -40.459 -44.728  32.777  1.00  0.00      A   
ATOM   3217  O   THR   217     -39.367 -44.243  33.021  1.00  0.00      A   
ATOM   3218  N   MET   218     -41.296 -45.052  33.761  1.00  0.00      A   
ATOM   3219  HN  MET   218     -42.143 -45.569  33.670  1.00  0.00      A   
ATOM   3220  CA  MET   218     -41.196 -44.650  35.148  1.00  0.00      A   
ATOM   3221  HA  MET   218     -40.927 -43.605  35.184  1.00  0.00      A   
ATOM   3222  CB  MET   218     -42.660 -44.678  35.662  1.00  0.00      A   
ATOM   3223  HB1 MET   218     -42.607 -44.395  36.735  1.00  0.00      A   
ATOM   3224  HB2 MET   218     -43.153 -45.660  35.497  1.00  0.00      A   
ATOM   3225  CG  MET   218     -43.586 -43.548  35.107  1.00  0.00      A   
ATOM   3226  HG1 MET   218     -43.826 -43.781  34.047  1.00  0.00      A   
ATOM   3227  HG2 MET   218     -43.071 -42.565  35.163  1.00  0.00      A   
ATOM   3228  SD  MET   218     -45.142 -43.446  35.908  1.00  0.00      A   
ATOM   3229  CE  MET   218     -46.128 -42.800  34.577  1.00  0.00      A   
ATOM   3230  HE1 MET   218     -47.143 -42.736  35.026  1.00  0.00      A   
ATOM   3231  HE2 MET   218     -46.189 -43.506  33.722  1.00  0.00      A   
ATOM   3232  HE3 MET   218     -45.731 -41.817  34.245  1.00  0.00      A   
ATOM   3233  C   MET   218     -40.124 -45.319  35.943  1.00  0.00      A   
ATOM   3234  O   MET   218     -39.857 -46.529  35.818  1.00  0.00      A   
ATOM   3235  N   PRO   219     -39.439 -44.703  36.904  1.00  0.00      A   
ATOM   3236  CD  PRO   219     -39.014 -43.283  36.874  1.00  0.00      A   
ATOM   3237  HD1 PRO   219     -39.912 -42.752  37.255  1.00  0.00      A   
ATOM   3238  HD2 PRO   219     -38.767 -42.909  35.857  1.00  0.00      A   
ATOM   3239  CA  PRO   219     -38.632 -45.430  37.946  1.00  0.00      A   
ATOM   3240  HA  PRO   219     -37.793 -45.952  37.512  1.00  0.00      A   
ATOM   3241  CB  PRO   219     -38.284 -44.256  38.841  1.00  0.00      A   
ATOM   3242  HB1 PRO   219     -37.478 -44.553  39.546  1.00  0.00      A   
ATOM   3243  HB2 PRO   219     -39.081 -43.959  39.556  1.00  0.00      A   
ATOM   3244  CG  PRO   219     -37.911 -43.065  37.957  1.00  0.00      A   
ATOM   3245  HG1 PRO   219     -37.908 -42.074  38.459  1.00  0.00      A   
ATOM   3246  HG2 PRO   219     -36.906 -43.282  37.536  1.00  0.00      A   
ATOM   3247  C   PRO   219     -39.317 -46.477  38.722  1.00  0.00      A   
ATOM   3248  O   PRO   219     -40.536 -46.383  38.870  1.00  0.00      A   
ATOM   3249  N   ILE   220     -38.574 -47.456  39.300  1.00  0.00      A   
ATOM   3250  HN  ILE   220     -37.631 -47.356  38.991  1.00  0.00      A   
ATOM   3251  CA  ILE   220     -39.171 -48.601  40.034  1.00  0.00      A   
ATOM   3252  HA  ILE   220     -40.105 -48.865  39.559  1.00  0.00      A   
ATOM   3253  CB  ILE   220     -38.334 -49.847  39.947  1.00  0.00      A   
ATOM   3254  HB  ILE   220     -37.371 -49.667  40.472  1.00  0.00      A   
ATOM   3255  CG2 ILE   220     -39.075 -51.099  40.540  1.00  0.00      A   
ATOM   3256 HG21 ILE   220     -39.749 -51.549  39.780  1.00  0.00      A   
ATOM   3257 HG22 ILE   220     -39.541 -51.004  41.545  1.00  0.00      A   
ATOM   3258 HG23 ILE   220     -38.264 -51.853  40.628  1.00  0.00      A   
ATOM   3259  CG1 ILE   220     -37.903 -50.069  38.459  1.00  0.00      A   
ATOM   3260 HG11 ILE   220     -37.089 -49.401  38.105  1.00  0.00      A   
ATOM   3261 HG12 ILE   220     -38.799 -49.892  37.826  1.00  0.00      A   
ATOM   3262  CD  ILE   220     -37.338 -51.464  38.180  1.00  0.00      A   
ATOM   3263  HD1 ILE   220     -36.412 -51.682  38.754  1.00  0.00      A   
ATOM   3264  HD2 ILE   220     -37.161 -51.474  37.084  1.00  0.00      A   
ATOM   3265  HD3 ILE   220     -38.139 -52.141  38.549  1.00  0.00      A   
ATOM   3266  C   ILE   220     -39.516 -48.209  41.473  1.00  0.00      A   
ATOM   3267  O   ILE   220     -40.590 -48.525  41.962  1.00  0.00      A   
ATOM   3268  N   ARG   221     -38.578 -47.523  42.090  1.00  0.00      A   
ATOM   3269  HN  ARG   221     -37.765 -47.098  41.699  1.00  0.00      A   
ATOM   3270  CA  ARG   221     -38.524 -47.555  43.542  1.00  0.00      A   
ATOM   3271  HA  ARG   221     -39.381 -48.098  43.911  1.00  0.00      A   
ATOM   3272  CB  ARG   221     -37.267 -48.250  44.070  1.00  0.00      A   
ATOM   3273  HB1 ARG   221     -36.324 -47.689  43.896  1.00  0.00      A   
ATOM   3274  HB2 ARG   221     -37.119 -49.106  43.377  1.00  0.00      A   
ATOM   3275  CG  ARG   221     -37.212 -48.621  45.614  1.00  0.00      A   
ATOM   3276  HG1 ARG   221     -36.953 -47.712  46.198  1.00  0.00      A   
ATOM   3277  HG2 ARG   221     -36.292 -49.232  45.735  1.00  0.00      A   
ATOM   3278  CD  ARG   221     -38.505 -49.258  46.113  1.00  0.00      A   
ATOM   3279  HD1 ARG   221     -39.415 -48.656  45.904  1.00  0.00      A   
ATOM   3280  HD2 ARG   221     -38.440 -49.302  47.222  1.00  0.00      A   
ATOM   3281  NE  ARG   221     -38.680 -50.665  45.534  1.00  0.00      A   
ATOM   3282  HE  ARG   221     -38.229 -51.101  44.755  1.00  0.00      A   
ATOM   3283  CZ  ARG   221     -39.488 -51.561  46.052  1.00  0.00      A   
ATOM   3284  NH1 ARG   221     -40.095 -51.429  47.244  1.00  0.00      A   
ATOM   3285 HH11 ARG   221     -39.755 -50.704  47.844  1.00  0.00      A   
ATOM   3286 HH12 ARG   221     -40.673 -52.186  47.551  1.00  0.00      A   
ATOM   3287  NH2 ARG   221     -39.765 -52.669  45.361  1.00  0.00      A   
ATOM   3288 HH21 ARG   221     -39.323 -52.952  44.509  1.00  0.00      A   
ATOM   3289 HH22 ARG   221     -40.507 -53.133  45.845  1.00  0.00      A   
ATOM   3290  C   ARG   221     -38.542 -46.170  44.142  1.00  0.00      A   
ATOM   3291  O   ARG   221     -37.994 -45.186  43.640  1.00  0.00      A   
ATOM   3292  N   GLY   222     -39.250 -46.053  45.319  1.00  0.00      A   
ATOM   3293  HN  GLY   222     -39.689 -46.811  45.795  1.00  0.00      A   
ATOM   3294  CA  GLY   222     -39.521 -44.703  45.904  1.00  0.00      A   
ATOM   3295  HA1 GLY   222     -38.596 -44.148  45.960  1.00  0.00      A   
ATOM   3296  HA2 GLY   222     -39.835 -44.911  46.916  1.00  0.00      A   
ATOM   3297  C   GLY   222     -40.626 -43.821  45.225  1.00  0.00      A   
ATOM   3298  O   GLY   222     -40.807 -43.863  44.056  1.00  0.00      A   
ATOM   3299  N   ALA   223     -41.239 -42.950  46.049  1.00  0.00      A   
ATOM   3300  HN  ALA   223     -41.169 -43.090  47.034  1.00  0.00      A   
ATOM   3301  CA  ALA   223     -42.435 -42.164  45.561  1.00  0.00      A   
ATOM   3302  HA  ALA   223     -42.202 -41.675  44.627  1.00  0.00      A   
ATOM   3303  CB  ALA   223     -43.635 -43.101  45.367  1.00  0.00      A   
ATOM   3304  HB1 ALA   223     -43.343 -43.946  44.708  1.00  0.00      A   
ATOM   3305  HB2 ALA   223     -44.559 -42.680  44.916  1.00  0.00      A   
ATOM   3306  HB3 ALA   223     -43.857 -43.630  46.318  1.00  0.00      A   
ATOM   3307  C   ALA   223     -42.767 -41.076  46.595  1.00  0.00      A   
ATOM   3308  O   ALA   223     -43.843 -40.483  46.514  1.00  0.00      A   
ATOM   3309  N   ASP   224     -41.814 -40.751  47.487  1.00  0.00      A   
ATOM   3310  HN  ASP   224     -40.978 -41.278  47.614  1.00  0.00      A   
ATOM   3311  CA  ASP   224     -41.857 -39.636  48.413  1.00  0.00      A   
ATOM   3312  HA  ASP   224     -42.722 -39.764  49.047  1.00  0.00      A   
ATOM   3313  CB  ASP   224     -40.575 -39.509  49.384  1.00  0.00      A   
ATOM   3314  HB1 ASP   224     -40.767 -38.621  50.023  1.00  0.00      A   
ATOM   3315  HB2 ASP   224     -39.689 -39.415  48.721  1.00  0.00      A   
ATOM   3316  CG  ASP   224     -40.432 -40.717  50.323  1.00  0.00      A   
ATOM   3317  OD1 ASP   224     -41.358 -41.450  50.656  1.00  0.00      A   
ATOM   3318  OD2 ASP   224     -39.324 -40.737  50.930  1.00  0.00      A   
ATOM   3319  C   ASP   224     -41.978 -38.247  47.665  1.00  0.00      A   
ATOM   3320  O   ASP   224     -42.760 -37.384  48.039  1.00  0.00      A   
ATOM   3321  N   GLU   225     -41.142 -38.118  46.594  1.00  0.00      A   
ATOM   3322  HN  GLU   225     -40.339 -38.682  46.418  1.00  0.00      A   
ATOM   3323  CA  GLU   225     -41.183 -37.097  45.588  1.00  0.00      A   
ATOM   3324  HA  GLU   225     -42.023 -36.470  45.847  1.00  0.00      A   
ATOM   3325  CB  GLU   225     -39.911 -36.191  45.571  1.00  0.00      A   
ATOM   3326  HB1 GLU   225     -39.562 -35.857  46.572  1.00  0.00      A   
ATOM   3327  HB2 GLU   225     -40.291 -35.219  45.191  1.00  0.00      A   
ATOM   3328  CG  GLU   225     -38.707 -36.533  44.668  1.00  0.00      A   
ATOM   3329  HG1 GLU   225     -37.825 -35.964  45.032  1.00  0.00      A   
ATOM   3330  HG2 GLU   225     -38.818 -36.168  43.624  1.00  0.00      A   
ATOM   3331  CD  GLU   225     -38.173 -37.924  44.617  1.00  0.00      A   
ATOM   3332  OE1 GLU   225     -38.081 -38.574  45.709  1.00  0.00      A   
ATOM   3333  OE2 GLU   225     -37.741 -38.448  43.572  1.00  0.00      A   
ATOM   3334  C   GLU   225     -41.540 -37.764  44.198  1.00  0.00      A   
ATOM   3335  O   GLU   225     -41.849 -38.941  44.209  1.00  0.00      A   
ATOM   3336  N   ARG   226     -41.528 -37.011  43.066  1.00  0.00      A   
ATOM   3337  HN  ARG   226     -41.340 -36.033  43.106  1.00  0.00      A   
ATOM   3338  CA  ARG   226     -41.792 -37.672  41.783  1.00  0.00      A   
ATOM   3339  HA  ARG   226     -41.550 -38.716  41.915  1.00  0.00      A   
ATOM   3340  CB  ARG   226     -43.270 -37.678  41.514  1.00  0.00      A   
ATOM   3341  HB1 ARG   226     -43.796 -38.036  42.425  1.00  0.00      A   
ATOM   3342  HB2 ARG   226     -43.507 -38.425  40.727  1.00  0.00      A   
ATOM   3343  CG  ARG   226     -43.879 -36.321  41.132  1.00  0.00      A   
ATOM   3344  HG1 ARG   226     -43.384 -35.844  40.259  1.00  0.00      A   
ATOM   3345  HG2 ARG   226     -43.589 -35.628  41.951  1.00  0.00      A   
ATOM   3346  CD  ARG   226     -45.394 -36.309  40.984  1.00  0.00      A   
ATOM   3347  HD1 ARG   226     -45.868 -36.709  41.905  1.00  0.00      A   
ATOM   3348  HD2 ARG   226     -45.647 -37.062  40.207  1.00  0.00      A   
ATOM   3349  NE  ARG   226     -45.685 -34.854  40.645  1.00  0.00      A   
ATOM   3350  HE  ARG   226     -46.004 -34.240  41.367  1.00  0.00      A   
ATOM   3351  CZ  ARG   226     -46.140 -34.341  39.516  1.00  0.00      A   
ATOM   3352  NH1 ARG   226     -46.332 -35.071  38.438  1.00  0.00      A   
ATOM   3353 HH11 ARG   226     -46.215 -34.546  37.596  1.00  0.00      A   
ATOM   3354 HH12 ARG   226     -45.944 -35.990  38.515  1.00  0.00      A   
ATOM   3355  NH2 ARG   226     -46.483 -33.082  39.433  1.00  0.00      A   
ATOM   3356 HH21 ARG   226     -46.307 -32.540  40.254  1.00  0.00      A   
ATOM   3357 HH22 ARG   226     -46.325 -32.594  38.574  1.00  0.00      A   
ATOM   3358  C   ARG   226     -40.976 -37.153  40.640  1.00  0.00      A   
ATOM   3359  O   ARG   226     -40.580 -35.961  40.621  1.00  0.00      A   
ATOM   3360  N   CYS   227     -40.851 -37.949  39.555  1.00  0.00      A   
ATOM   3361  HN  CYS   227     -41.172 -38.887  39.659  1.00  0.00      A   
ATOM   3362  CA  CYS   227     -40.421 -37.390  38.279  1.00  0.00      A   
ATOM   3363  HA  CYS   227     -39.527 -36.831  38.513  1.00  0.00      A   
ATOM   3364  CB  CYS   227     -39.947 -38.575  37.358  1.00  0.00      A   
ATOM   3365  HB1 CYS   227     -39.763 -38.236  36.316  1.00  0.00      A   
ATOM   3366  HB2 CYS   227     -40.849 -39.223  37.320  1.00  0.00      A   
ATOM   3367  SG  CYS   227     -38.544 -39.457  38.052  1.00  0.00      A   
ATOM   3368  C   CYS   227     -41.425 -36.501  37.500  1.00  0.00      A   
ATOM   3369  O   CYS   227     -42.592 -36.674  37.652  1.00  0.00      A   
ATOM   3370  N   VAL   228     -40.883 -35.529  36.677  1.00  0.00      A   
ATOM   3371  HN  VAL   228     -39.946 -35.550  36.337  1.00  0.00      A   
ATOM   3372  CA  VAL   228     -41.796 -34.602  35.972  1.00  0.00      A   
ATOM   3373  HA  VAL   228     -42.554 -34.295  36.678  1.00  0.00      A   
ATOM   3374  CB  VAL   228     -41.168 -33.430  35.261  1.00  0.00      A   
ATOM   3375  HB  VAL   228     -40.769 -33.738  34.271  1.00  0.00      A   
ATOM   3376  CG1 VAL   228     -42.154 -32.249  35.191  1.00  0.00      A   
ATOM   3377 HG11 VAL   228     -42.763 -32.027  36.094  1.00  0.00      A   
ATOM   3378 HG12 VAL   228     -42.884 -32.444  34.376  1.00  0.00      A   
ATOM   3379 HG13 VAL   228     -41.593 -31.336  34.898  1.00  0.00      A   
ATOM   3380  CG2 VAL   228     -39.906 -32.922  36.062  1.00  0.00      A   
ATOM   3381 HG21 VAL   228     -40.088 -32.361  37.004  1.00  0.00      A   
ATOM   3382 HG22 VAL   228     -39.394 -32.205  35.386  1.00  0.00      A   
ATOM   3383 HG23 VAL   228     -39.160 -33.736  36.182  1.00  0.00      A   
ATOM   3384  C   VAL   228     -42.547 -35.292  34.826  1.00  0.00      A   
ATOM   3385  O   VAL   228     -42.040 -36.058  34.077  1.00  0.00      A   
ATOM   3386  N   SER   229     -43.880 -35.062  34.707  1.00  0.00      A   
ATOM   3387  HN  SER   229     -44.324 -34.406  35.313  1.00  0.00      A   
ATOM   3388  CA  SER   229     -44.739 -35.747  33.782  1.00  0.00      A   
ATOM   3389  HA  SER   229     -44.254 -36.651  33.445  1.00  0.00      A   
ATOM   3390  CB  SER   229     -46.059 -36.368  34.443  1.00  0.00      A   
ATOM   3391  HB1 SER   229     -45.656 -37.105  35.170  1.00  0.00      A   
ATOM   3392  HB2 SER   229     -46.532 -36.990  33.653  1.00  0.00      A   
ATOM   3393  OG  SER   229     -46.909 -35.399  35.027  1.00  0.00      A   
ATOM   3394  HG1 SER   229     -46.387 -34.651  35.326  1.00  0.00      A   
ATOM   3395  C   SER   229     -45.156 -34.946  32.515  1.00  0.00      A   
ATOM   3396  O   SER   229     -45.738 -33.888  32.641  1.00  0.00      A   
ATOM   3397  N   PHE   230     -45.043 -35.615  31.344  1.00  0.00      A   
ATOM   3398  HN  PHE   230     -44.601 -36.507  31.285  1.00  0.00      A   
ATOM   3399  CA  PHE   230     -45.719 -35.167  30.114  1.00  0.00      A   
ATOM   3400  HA  PHE   230     -46.293 -34.313  30.441  1.00  0.00      A   
ATOM   3401  CB  PHE   230     -44.664 -34.817  28.987  1.00  0.00      A   
ATOM   3402  HB1 PHE   230     -43.911 -34.123  29.419  1.00  0.00      A   
ATOM   3403  HB2 PHE   230     -45.085 -34.200  28.165  1.00  0.00      A   
ATOM   3404  CG  PHE   230     -43.827 -35.985  28.400  1.00  0.00      A   
ATOM   3405  CD1 PHE   230     -44.439 -36.814  27.408  1.00  0.00      A   
ATOM   3406  HD1 PHE   230     -45.453 -36.551  27.145  1.00  0.00      A   
ATOM   3407  CE1 PHE   230     -43.727 -37.846  26.851  1.00  0.00      A   
ATOM   3408  HE1 PHE   230     -44.155 -38.516  26.120  1.00  0.00      A   
ATOM   3409  CZ  PHE   230     -42.386 -37.999  27.269  1.00  0.00      A   
ATOM   3410  HZ  PHE   230     -41.901 -38.848  26.810  1.00  0.00      A   
ATOM   3411  CD2 PHE   230     -42.543 -36.264  28.886  1.00  0.00      A   
ATOM   3412  HD2 PHE   230     -42.172 -35.636  29.682  1.00  0.00      A   
ATOM   3413  CE2 PHE   230     -41.775 -37.324  28.323  1.00  0.00      A   
ATOM   3414  HE2 PHE   230     -40.762 -37.488  28.659  1.00  0.00      A   
ATOM   3415  C   PHE   230     -46.725 -36.207  29.714  1.00  0.00      A   
ATOM   3416  O   PHE   230     -46.518 -37.457  29.954  1.00  0.00      A   
ATOM   3417  N   GLY   231     -47.875 -35.760  29.237  1.00  0.00      A   
ATOM   3418  HN  GLY   231     -48.007 -34.781  29.096  1.00  0.00      A   
ATOM   3419  CA  GLY   231     -48.722 -36.670  28.561  1.00  0.00      A   
ATOM   3420  HA1 GLY   231     -49.389 -36.937  29.368  1.00  0.00      A   
ATOM   3421  HA2 GLY   231     -48.142 -37.469  28.123  1.00  0.00      A   
ATOM   3422  C   GLY   231     -49.609 -36.048  27.509  1.00  0.00      A   
ATOM   3423  O   GLY   231     -49.568 -34.858  27.191  1.00  0.00      A   
ATOM   3424  N   VAL   232     -50.486 -36.912  26.939  1.00  0.00      A   
ATOM   3425  HN  VAL   232     -50.507 -37.904  27.028  1.00  0.00      A   
ATOM   3426  CA  VAL   232     -51.566 -36.379  26.084  1.00  0.00      A   
ATOM   3427  HA  VAL   232     -51.106 -35.560  25.551  1.00  0.00      A   
ATOM   3428  CB  VAL   232     -51.951 -37.359  24.974  1.00  0.00      A   
ATOM   3429  HB  VAL   232     -52.160 -38.312  25.504  1.00  0.00      A   
ATOM   3430  CG1 VAL   232     -53.108 -36.995  24.059  1.00  0.00      A   
ATOM   3431 HG11 VAL   232     -52.957 -35.978  23.636  1.00  0.00      A   
ATOM   3432 HG12 VAL   232     -54.035 -36.776  24.631  1.00  0.00      A   
ATOM   3433 HG13 VAL   232     -53.311 -37.760  23.279  1.00  0.00      A   
ATOM   3434  CG2 VAL   232     -50.691 -37.520  24.140  1.00  0.00      A   
ATOM   3435 HG21 VAL   232     -50.770 -38.451  23.539  1.00  0.00      A   
ATOM   3436 HG22 VAL   232     -49.713 -37.621  24.658  1.00  0.00      A   
ATOM   3437 HG23 VAL   232     -50.555 -36.672  23.434  1.00  0.00      A   
ATOM   3438  C   VAL   232     -52.642 -35.761  26.888  1.00  0.00      A   
ATOM   3439  O   VAL   232     -53.213 -34.702  26.697  1.00  0.00      A   
ATOM   3440  N   ASN   233     -53.091 -36.523  27.843  1.00  0.00      A   
ATOM   3441  HN  ASN   233     -52.535 -37.243  28.250  1.00  0.00      A   
ATOM   3442  CA  ASN   233     -54.332 -36.417  28.444  1.00  0.00      A   
ATOM   3443  HA  ASN   233     -55.080 -35.894  27.868  1.00  0.00      A   
ATOM   3444  CB  ASN   233     -54.782 -37.925  28.847  1.00  0.00      A   
ATOM   3445  HB1 ASN   233     -55.738 -37.892  29.411  1.00  0.00      A   
ATOM   3446  HB2 ASN   233     -53.947 -38.450  29.360  1.00  0.00      A   
ATOM   3447  CG  ASN   233     -55.053 -38.684  27.545  1.00  0.00      A   
ATOM   3448  OD1 ASN   233     -56.168 -38.523  27.003  1.00  0.00      A   
ATOM   3449  ND2 ASN   233     -54.117 -39.487  26.955  1.00  0.00      A   
ATOM   3450 HD21 ASN   233     -53.500 -40.107  27.440  1.00  0.00      A   
ATOM   3451 HD22 ASN   233     -54.236 -39.838  26.027  1.00  0.00      A   
ATOM   3452  C   ASN   233     -54.286 -35.872  29.860  1.00  0.00      A   
ATOM   3453  O   ASN   233     -55.273 -35.249  30.236  1.00  0.00      A   
ATOM   3454  N   MET   234     -53.145 -35.952  30.629  1.00  0.00      A   
ATOM   3455  HN  MET   234     -52.434 -36.600  30.369  1.00  0.00      A   
ATOM   3456  CA  MET   234     -53.043 -35.335  31.932  1.00  0.00      A   
ATOM   3457  HA  MET   234     -53.372 -34.314  31.808  1.00  0.00      A   
ATOM   3458  CB  MET   234     -54.000 -35.782  33.019  1.00  0.00      A   
ATOM   3459  HB1 MET   234     -54.934 -35.197  32.885  1.00  0.00      A   
ATOM   3460  HB2 MET   234     -53.492 -35.534  33.976  1.00  0.00      A   
ATOM   3461  CG  MET   234     -54.280 -37.305  33.095  1.00  0.00      A   
ATOM   3462  HG1 MET   234     -53.302 -37.824  33.002  1.00  0.00      A   
ATOM   3463  HG2 MET   234     -54.862 -37.648  32.212  1.00  0.00      A   
ATOM   3464  SD  MET   234     -55.178 -37.782  34.582  1.00  0.00      A   
ATOM   3465  CE  MET   234     -55.983 -39.304  33.806  1.00  0.00      A   
ATOM   3466  HE1 MET   234     -56.661 -39.832  34.510  1.00  0.00      A   
ATOM   3467  HE2 MET   234     -55.313 -40.099  33.414  1.00  0.00      A   
ATOM   3468  HE3 MET   234     -56.614 -39.039  32.931  1.00  0.00      A   
ATOM   3469  C   MET   234     -51.582 -35.265  32.467  1.00  0.00      A   
ATOM   3470  O   MET   234     -50.833 -36.172  32.200  1.00  0.00      A   
ATOM   3471  N   GLY   235     -51.139 -34.241  33.319  1.00  0.00      A   
ATOM   3472  HN  GLY   235     -51.725 -33.480  33.586  1.00  0.00      A   
ATOM   3473  CA  GLY   235     -49.780 -34.184  33.967  1.00  0.00      A   
ATOM   3474  HA1 GLY   235     -49.048 -34.718  33.380  1.00  0.00      A   
ATOM   3475  HA2 GLY   235     -49.846 -34.547  34.982  1.00  0.00      A   
ATOM   3476  C   GLY   235     -49.309 -32.708  34.354  1.00  0.00      A   
ATOM   3477  O   GLY   235     -50.132 -31.824  34.474  1.00  0.00      A   
ATOM   3478  N   ASP   236     -47.989 -32.474  34.447  1.00  0.00      A   
ATOM   3479  HN  ASP   236     -47.463 -33.321  34.472  1.00  0.00      A   
ATOM   3480  CA  ASP   236     -47.343 -31.250  34.395  1.00  0.00      A   
ATOM   3481  HA  ASP   236     -47.730 -30.575  35.143  1.00  0.00      A   
ATOM   3482  CB  ASP   236     -45.855 -31.397  34.829  1.00  0.00      A   
ATOM   3483  HB1 ASP   236     -45.281 -30.450  34.925  1.00  0.00      A   
ATOM   3484  HB2 ASP   236     -45.429 -32.184  34.171  1.00  0.00      A   
ATOM   3485  CG  ASP   236     -45.793 -32.020  36.185  1.00  0.00      A   
ATOM   3486  OD1 ASP   236     -45.959 -31.330  37.246  1.00  0.00      A   
ATOM   3487  OD2 ASP   236     -45.552 -33.249  36.323  1.00  0.00      A   
ATOM   3488  C   ASP   236     -47.458 -30.536  33.058  1.00  0.00      A   
ATOM   3489  O   ASP   236     -47.738 -29.362  33.043  1.00  0.00      A   
ATOM   3490  N   TYR   237     -47.165 -31.235  31.912  1.00  0.00      A   
ATOM   3491  HN  TYR   237     -46.831 -32.169  32.007  1.00  0.00      A   
ATOM   3492  CA  TYR   237     -47.065 -30.750  30.491  1.00  0.00      A   
ATOM   3493  HA  TYR   237     -47.274 -29.705  30.312  1.00  0.00      A   
ATOM   3494  CB  TYR   237     -45.602 -31.080  29.868  1.00  0.00      A   
ATOM   3495  HB1 TYR   237     -45.572 -30.755  28.807  1.00  0.00      A   
ATOM   3496  HB2 TYR   237     -45.397 -32.162  30.015  1.00  0.00      A   
ATOM   3497  CG  TYR   237     -44.429 -30.380  30.571  1.00  0.00      A   
ATOM   3498  CD1 TYR   237     -43.896 -29.196  30.036  1.00  0.00      A   
ATOM   3499  HD1 TYR   237     -44.415 -28.844  29.157  1.00  0.00      A   
ATOM   3500  CE1 TYR   237     -42.865 -28.483  30.746  1.00  0.00      A   
ATOM   3501  HE1 TYR   237     -42.469 -27.594  30.277  1.00  0.00      A   
ATOM   3502  CZ  TYR   237     -42.497 -28.947  32.077  1.00  0.00      A   
ATOM   3503  OH  TYR   237     -41.517 -28.304  32.858  1.00  0.00      A   
ATOM   3504  HH  TYR   237     -41.388 -27.410  32.533  1.00  0.00      A   
ATOM   3505  CD2 TYR   237     -43.910 -30.855  31.794  1.00  0.00      A   
ATOM   3506  HD2 TYR   237     -44.306 -31.771  32.208  1.00  0.00      A   
ATOM   3507  CE2 TYR   237     -42.959 -30.161  32.532  1.00  0.00      A   
ATOM   3508  HE2 TYR   237     -42.622 -30.676  33.419  1.00  0.00      A   
ATOM   3509  C   TYR   237     -48.091 -31.555  29.724  1.00  0.00      A   
ATOM   3510  O   TYR   237     -47.827 -32.750  29.487  1.00  0.00      A   
ATOM   3511  N   HSE   238     -49.260 -31.055  29.317  1.00  0.00      A   
ATOM   3512  HN  HSE   238     -49.679 -30.178  29.540  1.00  0.00      A   
ATOM   3513  CA  HSE   238     -50.177 -31.899  28.591  1.00  0.00      A   
ATOM   3514  HA  HSE   238     -49.610 -32.475  27.875  1.00  0.00      A   
ATOM   3515  CB  HSE   238     -50.938 -32.836  29.541  1.00  0.00      A   
ATOM   3516  HB1 HSE   238     -50.324 -33.659  29.965  1.00  0.00      A   
ATOM   3517  HB2 HSE   238     -51.545 -33.512  28.903  1.00  0.00      A   
ATOM   3518  ND1 HSE   238     -53.065 -32.183  30.725  1.00  0.00      A   
ATOM   3519  CG  HSE   238     -51.660 -32.097  30.653  1.00  0.00      A   
ATOM   3520  CE1 HSE   238     -53.436 -31.497  31.770  1.00  0.00      A   
ATOM   3521  HE1 HSE   238     -54.424 -31.371  32.212  1.00  0.00      A   
ATOM   3522  NE2 HSE   238     -52.373 -30.897  32.402  1.00  0.00      A   
ATOM   3523  HE2 HSE   238     -52.588 -30.468  33.279  1.00  0.00      A   
ATOM   3524  CD2 HSE   238     -51.253 -31.277  31.718  1.00  0.00      A   
ATOM   3525  HD2 HSE   238     -50.299 -30.854  32.008  1.00  0.00      A   
ATOM   3526  C   HSE   238     -51.133 -30.973  27.795  1.00  0.00      A   
ATOM   3527  O   HSE   238     -51.170 -29.774  27.974  1.00  0.00      A   
ATOM   3528  N   LEU   239     -51.881 -31.529  26.865  1.00  0.00      A   
ATOM   3529  HN  LEU   239     -51.877 -32.522  26.777  1.00  0.00      A   
ATOM   3530  CA  LEU   239     -52.761 -30.812  25.945  1.00  0.00      A   
ATOM   3531  HA  LEU   239     -52.356 -29.860  25.634  1.00  0.00      A   
ATOM   3532  CB  LEU   239     -53.097 -31.693  24.707  1.00  0.00      A   
ATOM   3533  HB1 LEU   239     -53.801 -31.139  24.050  1.00  0.00      A   
ATOM   3534  HB2 LEU   239     -53.582 -32.651  24.989  1.00  0.00      A   
ATOM   3535  CG  LEU   239     -51.848 -32.053  23.811  1.00  0.00      A   
ATOM   3536  HG  LEU   239     -51.213 -32.843  24.266  1.00  0.00      A   
ATOM   3537  CD1 LEU   239     -52.431 -32.476  22.493  1.00  0.00      A   
ATOM   3538 HD11 LEU   239     -52.845 -31.588  21.968  1.00  0.00      A   
ATOM   3539 HD12 LEU   239     -53.287 -33.182  22.543  1.00  0.00      A   
ATOM   3540 HD13 LEU   239     -51.608 -32.871  21.860  1.00  0.00      A   
ATOM   3541  CD2 LEU   239     -51.013 -30.811  23.493  1.00  0.00      A   
ATOM   3542 HD21 LEU   239     -50.470 -30.425  24.382  1.00  0.00      A   
ATOM   3543 HD22 LEU   239     -51.664 -30.041  23.026  1.00  0.00      A   
ATOM   3544 HD23 LEU   239     -50.198 -31.112  22.800  1.00  0.00      A   
ATOM   3545  C   LEU   239     -54.128 -30.502  26.501  1.00  0.00      A   
ATOM   3546  O   LEU   239     -54.780 -31.301  27.158  1.00  0.00      A   
ATOM   3547  N   ASN   240     -54.634 -29.291  26.165  1.00  0.00      A   
ATOM   3548  HN  ASN   240     -54.007 -28.675  25.693  1.00  0.00      A   
ATOM   3549  CA  ASN   240     -55.910 -28.877  26.478  1.00  0.00      A   
ATOM   3550  HA  ASN   240     -56.500 -29.651  26.946  1.00  0.00      A   
ATOM   3551  CB  ASN   240     -55.745 -27.636  27.428  1.00  0.00      A   
ATOM   3552  HB1 ASN   240     -55.038 -26.950  26.914  1.00  0.00      A   
ATOM   3553  HB2 ASN   240     -55.289 -27.960  28.388  1.00  0.00      A   
ATOM   3554  CG  ASN   240     -56.996 -26.738  27.772  1.00  0.00      A   
ATOM   3555  OD1 ASN   240     -57.004 -25.586  27.430  1.00  0.00      A   
ATOM   3556  ND2 ASN   240     -57.921 -27.287  28.554  1.00  0.00      A   
ATOM   3557 HD21 ASN   240     -58.574 -26.628  28.928  1.00  0.00      A   
ATOM   3558 HD22 ASN   240     -57.940 -28.238  28.863  1.00  0.00      A   
ATOM   3559  C   ASN   240     -56.670 -28.434  25.231  1.00  0.00      A   
ATOM   3560  O   ASN   240     -56.198 -27.611  24.416  1.00  0.00      A   
ATOM   3561  N   HSE   241     -57.887 -29.067  25.125  1.00  0.00      A   
ATOM   3562  HN  HSE   241     -58.034 -29.822  25.759  1.00  0.00      A   
ATOM   3563  CA  HSE   241     -58.787 -28.902  23.990  1.00  0.00      A   
ATOM   3564  HA  HSE   241     -58.314 -28.490  23.111  1.00  0.00      A   
ATOM   3565  CB  HSE   241     -59.312 -30.286  23.617  1.00  0.00      A   
ATOM   3566  HB1 HSE   241     -60.052 -30.270  22.789  1.00  0.00      A   
ATOM   3567  HB2 HSE   241     -59.867 -30.650  24.508  1.00  0.00      A   
ATOM   3568  ND1 HSE   241     -57.191 -30.549  22.415  1.00  0.00      A   
ATOM   3569  CG  HSE   241     -58.202 -31.164  23.146  1.00  0.00      A   
ATOM   3570  CE1 HSE   241     -56.294 -31.471  22.238  1.00  0.00      A   
ATOM   3571  HE1 HSE   241     -55.373 -31.343  21.669  1.00  0.00      A   
ATOM   3572  NE2 HSE   241     -56.641 -32.658  22.776  1.00  0.00      A   
ATOM   3573  HE2 HSE   241     -56.137 -33.520  22.713  1.00  0.00      A   
ATOM   3574  CD2 HSE   241     -57.877 -32.479  23.383  1.00  0.00      A   
ATOM   3575  HD2 HSE   241     -58.322 -33.136  24.120  1.00  0.00      A   
ATOM   3576  C   HSE   241     -59.953 -27.993  24.369  1.00  0.00      A   
ATOM   3577  O   HSE   241     -60.706 -28.162  25.314  1.00  0.00      A   
ATOM   3578  N   GLN   242     -60.034 -26.852  23.724  1.00  0.00      A   
ATOM   3579  HN  GLN   242     -59.293 -26.718  23.070  1.00  0.00      A   
ATOM   3580  CA  GLN   242     -61.034 -25.779  23.949  1.00  0.00      A   
ATOM   3581  HA  GLN   242     -61.893 -26.073  24.534  1.00  0.00      A   
ATOM   3582  CB  GLN   242     -60.463 -24.509  24.615  1.00  0.00      A   
ATOM   3583  HB1 GLN   242     -61.291 -23.768  24.619  1.00  0.00      A   
ATOM   3584  HB2 GLN   242     -59.687 -24.048  23.968  1.00  0.00      A   
ATOM   3585  CG  GLN   242     -59.807 -24.678  26.003  1.00  0.00      A   
ATOM   3586  HG1 GLN   242     -59.296 -23.744  26.320  1.00  0.00      A   
ATOM   3587  HG2 GLN   242     -59.035 -25.478  25.998  1.00  0.00      A   
ATOM   3588  CD  GLN   242     -60.813 -24.896  27.151  1.00  0.00      A   
ATOM   3589  OE1 GLN   242     -61.136 -23.943  27.887  1.00  0.00      A   
ATOM   3590  NE2 GLN   242     -61.300 -26.124  27.279  1.00  0.00      A   
ATOM   3591 HE21 GLN   242     -61.013 -26.855  26.659  1.00  0.00      A   
ATOM   3592 HE22 GLN   242     -61.967 -26.290  28.005  1.00  0.00      A   
ATOM   3593  C   GLN   242     -61.729 -25.472  22.619  1.00  0.00      A   
ATOM   3594  O   GLN   242     -61.158 -24.784  21.754  1.00  0.00      A   
ATOM   3595  N   GLN   243     -62.989 -25.933  22.484  1.00  0.00      A   
ATOM   3596  HN  GLN   243     -63.493 -26.229  23.292  1.00  0.00      A   
ATOM   3597  CA  GLN   243     -63.680 -26.058  21.264  1.00  0.00      A   
ATOM   3598  HA  GLN   243     -64.095 -27.052  21.349  1.00  0.00      A   
ATOM   3599  CB  GLN   243     -64.810 -25.012  20.997  1.00  0.00      A   
ATOM   3600  HB1 GLN   243     -65.645 -25.286  21.677  1.00  0.00      A   
ATOM   3601  HB2 GLN   243     -65.229 -25.083  19.971  1.00  0.00      A   
ATOM   3602  CG  GLN   243     -64.357 -23.577  21.324  1.00  0.00      A   
ATOM   3603  HG1 GLN   243     -63.444 -23.304  20.753  1.00  0.00      A   
ATOM   3604  HG2 GLN   243     -64.231 -23.384  22.411  1.00  0.00      A   
ATOM   3605  CD  GLN   243     -65.444 -22.530  21.062  1.00  0.00      A   
ATOM   3606  OE1 GLN   243     -65.837 -21.883  22.048  1.00  0.00      A   
ATOM   3607  NE2 GLN   243     -65.825 -22.319  19.777  1.00  0.00      A   
ATOM   3608 HE21 GLN   243     -65.420 -22.884  19.058  1.00  0.00      A   
ATOM   3609 HE22 GLN   243     -66.455 -21.580  19.541  1.00  0.00      A   
ATOM   3610  C   GLN   243     -62.853 -26.418  20.011  1.00  0.00      A   
ATOM   3611  O   GLN   243     -62.462 -27.589  19.887  1.00  0.00      A   
ATOM   3612  N   GLY   244     -62.648 -25.575  19.084  1.00  0.00      A   
ATOM   3613  HN  GLY   244     -62.675 -24.601  19.294  1.00  0.00      A   
ATOM   3614  CA  GLY   244     -61.870 -25.953  17.931  1.00  0.00      A   
ATOM   3615  HA1 GLY   244     -61.976 -25.116  17.256  1.00  0.00      A   
ATOM   3616  HA2 GLY   244     -62.207 -26.895  17.524  1.00  0.00      A   
ATOM   3617  C   GLY   244     -60.359 -25.907  18.097  1.00  0.00      A   
ATOM   3618  O   GLY   244     -59.635 -26.424  17.280  1.00  0.00      A   
ATOM   3619  N   GLU   245     -59.781 -25.197  19.100  1.00  0.00      A   
ATOM   3620  HN  GLU   245     -60.266 -25.081  19.964  1.00  0.00      A   
ATOM   3621  CA  GLU   245     -58.426 -25.038  19.296  1.00  0.00      A   
ATOM   3622  HA  GLU   245     -57.880 -25.282  18.397  1.00  0.00      A   
ATOM   3623  CB  GLU   245     -58.081 -23.579  19.508  1.00  0.00      A   
ATOM   3624  HB1 GLU   245     -57.030 -23.501  19.859  1.00  0.00      A   
ATOM   3625  HB2 GLU   245     -58.770 -23.134  20.257  1.00  0.00      A   
ATOM   3626  CG  GLU   245     -58.201 -22.717  18.198  1.00  0.00      A   
ATOM   3627  HG1 GLU   245     -59.169 -22.876  17.675  1.00  0.00      A   
ATOM   3628  HG2 GLU   245     -57.485 -23.013  17.402  1.00  0.00      A   
ATOM   3629  CD  GLU   245     -58.198 -21.219  18.448  1.00  0.00      A   
ATOM   3630  OE1 GLU   245     -57.369 -20.419  17.857  1.00  0.00      A   
ATOM   3631  OE2 GLU   245     -59.047 -20.819  19.325  1.00  0.00      A   
ATOM   3632  C   GLU   245     -57.857 -25.845  20.366  1.00  0.00      A   
ATOM   3633  O   GLU   245     -58.586 -26.263  21.324  1.00  0.00      A   
ATOM   3634  N   THR   246     -56.556 -26.139  20.269  1.00  0.00      A   
ATOM   3635  HN  THR   246     -56.169 -25.796  19.417  1.00  0.00      A   
ATOM   3636  CA  THR   246     -55.799 -27.031  21.075  1.00  0.00      A   
ATOM   3637  HA  THR   246     -56.358 -27.243  21.975  1.00  0.00      A   
ATOM   3638  CB  THR   246     -55.225 -28.239  20.355  1.00  0.00      A   
ATOM   3639  HB  THR   246     -54.758 -27.907  19.403  1.00  0.00      A   
ATOM   3640  OG1 THR   246     -56.318 -29.135  20.046  1.00  0.00      A   
ATOM   3641  HG1 THR   246     -56.708 -29.393  20.884  1.00  0.00      A   
ATOM   3642  CG2 THR   246     -54.354 -29.024  21.235  1.00  0.00      A   
ATOM   3643 HG21 THR   246     -54.887 -29.436  22.118  1.00  0.00      A   
ATOM   3644 HG22 THR   246     -53.433 -28.516  21.593  1.00  0.00      A   
ATOM   3645 HG23 THR   246     -53.972 -29.925  20.708  1.00  0.00      A   
ATOM   3646  C   THR   246     -54.615 -26.192  21.584  1.00  0.00      A   
ATOM   3647  O   THR   246     -53.907 -25.532  20.797  1.00  0.00      A   
ATOM   3648  N   TRP   247     -54.373 -26.334  22.889  1.00  0.00      A   
ATOM   3649  HN  TRP   247     -54.910 -26.912  23.499  1.00  0.00      A   
ATOM   3650  CA  TRP   247     -53.206 -25.658  23.502  1.00  0.00      A   
ATOM   3651  HA  TRP   247     -52.659 -25.112  22.747  1.00  0.00      A   
ATOM   3652  CB  TRP   247     -53.704 -24.550  24.524  1.00  0.00      A   
ATOM   3653  HB1 TRP   247     -52.802 -24.068  24.960  1.00  0.00      A   
ATOM   3654  HB2 TRP   247     -54.197 -25.098  25.355  1.00  0.00      A   
ATOM   3655  CG  TRP   247     -54.580 -23.475  23.998  1.00  0.00      A   
ATOM   3656  CD1 TRP   247     -55.909 -23.731  23.667  1.00  0.00      A   
ATOM   3657  HD1 TRP   247     -56.443 -24.646  23.878  1.00  0.00      A   
ATOM   3658  NE1 TRP   247     -56.475 -22.577  23.133  1.00  0.00      A   
ATOM   3659  HE1 TRP   247     -57.279 -22.719  22.597  1.00  0.00      A   
ATOM   3660  CE2 TRP   247     -55.478 -21.625  23.016  1.00  0.00      A   
ATOM   3661  CD2 TRP   247     -54.264 -22.160  23.559  1.00  0.00      A   
ATOM   3662  CE3 TRP   247     -53.088 -21.444  23.439  1.00  0.00      A   
ATOM   3663  HE3 TRP   247     -52.146 -21.834  23.798  1.00  0.00      A   
ATOM   3664  CZ3 TRP   247     -53.150 -20.155  22.879  1.00  0.00      A   
ATOM   3665  HZ3 TRP   247     -52.204 -19.634  22.852  1.00  0.00      A   
ATOM   3666  CZ2 TRP   247     -55.517 -20.358  22.450  1.00  0.00      A   
ATOM   3667  HZ2 TRP   247     -56.479 -19.971  22.149  1.00  0.00      A   
ATOM   3668  CH2 TRP   247     -54.382 -19.659  22.413  1.00  0.00      A   
ATOM   3669  HH2 TRP   247     -54.435 -18.676  21.968  1.00  0.00      A   
ATOM   3670  C   TRP   247     -52.289 -26.660  24.181  1.00  0.00      A   
ATOM   3671  O   TRP   247     -52.756 -27.618  24.795  1.00  0.00      A   
ATOM   3672  N   LEU   248     -50.985 -26.338  24.135  1.00  0.00      A   
ATOM   3673  HN  LEU   248     -50.715 -25.622  23.496  1.00  0.00      A   
ATOM   3674  CA  LEU   248     -49.944 -26.938  24.975  1.00  0.00      A   
ATOM   3675  HA  LEU   248     -50.118 -28.003  25.029  1.00  0.00      A   
ATOM   3676  CB  LEU   248     -48.467 -26.490  24.506  1.00  0.00      A   
ATOM   3677  HB1 LEU   248     -47.711 -26.774  25.268  1.00  0.00      A   
ATOM   3678  HB2 LEU   248     -48.389 -25.382  24.523  1.00  0.00      A   
ATOM   3679  CG  LEU   248     -47.992 -26.862  23.062  1.00  0.00      A   
ATOM   3680  HG  LEU   248     -48.361 -26.155  22.288  1.00  0.00      A   
ATOM   3681  CD1 LEU   248     -46.375 -26.804  23.050  1.00  0.00      A   
ATOM   3682 HD11 LEU   248     -46.045 -25.748  22.950  1.00  0.00      A   
ATOM   3683 HD12 LEU   248     -45.871 -27.227  22.154  1.00  0.00      A   
ATOM   3684 HD13 LEU   248     -45.915 -27.159  23.997  1.00  0.00      A   
ATOM   3685  CD2 LEU   248     -48.397 -28.274  22.683  1.00  0.00      A   
ATOM   3686 HD21 LEU   248     -49.495 -28.399  22.797  1.00  0.00      A   
ATOM   3687 HD22 LEU   248     -47.794 -28.954  23.322  1.00  0.00      A   
ATOM   3688 HD23 LEU   248     -48.110 -28.541  21.644  1.00  0.00      A   
ATOM   3689  C   LEU   248     -50.099 -26.312  26.418  1.00  0.00      A   
ATOM   3690  O   LEU   248     -50.067 -25.091  26.547  1.00  0.00      A   
ATOM   3691  N   ARG   249     -50.310 -27.128  27.501  1.00  0.00      A   
ATOM   3692  HN  ARG   249     -50.435 -28.116  27.454  1.00  0.00      A   
ATOM   3693  CA  ARG   249     -50.372 -26.501  28.829  1.00  0.00      A   
ATOM   3694  HA  ARG   249     -50.377 -25.425  28.741  1.00  0.00      A   
ATOM   3695  CB  ARG   249     -51.682 -26.787  29.551  1.00  0.00      A   
ATOM   3696  HB1 ARG   249     -51.640 -26.114  30.434  1.00  0.00      A   
ATOM   3697  HB2 ARG   249     -51.845 -27.846  29.845  1.00  0.00      A   
ATOM   3698  CG  ARG   249     -52.944 -26.235  28.802  1.00  0.00      A   
ATOM   3699  HG1 ARG   249     -53.312 -27.027  28.115  1.00  0.00      A   
ATOM   3700  HG2 ARG   249     -52.586 -25.398  28.166  1.00  0.00      A   
ATOM   3701  CD  ARG   249     -54.073 -25.695  29.731  1.00  0.00      A   
ATOM   3702  HD1 ARG   249     -54.895 -25.205  29.166  1.00  0.00      A   
ATOM   3703  HD2 ARG   249     -53.553 -24.848  30.227  1.00  0.00      A   
ATOM   3704  NE  ARG   249     -54.509 -26.761  30.660  1.00  0.00      A   
ATOM   3705  HE  ARG   249     -54.208 -27.693  30.461  1.00  0.00      A   
ATOM   3706  CZ  ARG   249     -55.604 -26.639  31.426  1.00  0.00      A   
ATOM   3707  NH1 ARG   249     -56.108 -25.448  31.782  1.00  0.00      A   
ATOM   3708 HH11 ARG   249     -55.596 -24.621  31.550  1.00  0.00      A   
ATOM   3709 HH12 ARG   249     -56.985 -25.275  32.231  1.00  0.00      A   
ATOM   3710  NH2 ARG   249     -56.193 -27.678  31.975  1.00  0.00      A   
ATOM   3711 HH21 ARG   249     -55.775 -28.576  31.830  1.00  0.00      A   
ATOM   3712 HH22 ARG   249     -57.009 -27.660  32.553  1.00  0.00      A   
ATOM   3713  C   ARG   249     -49.291 -26.883  29.773  1.00  0.00      A   
ATOM   3714  O   ARG   249     -48.998 -28.083  29.743  1.00  0.00      A   
ATOM   3715  N   VAL   250     -48.810 -26.011  30.654  1.00  0.00      A   
ATOM   3716  HN  VAL   250     -49.191 -25.092  30.594  1.00  0.00      A   
ATOM   3717  CA  VAL   250     -47.697 -26.212  31.536  1.00  0.00      A   
ATOM   3718  HA  VAL   250     -47.662 -27.289  31.605  1.00  0.00      A   
ATOM   3719  CB  VAL   250     -46.443 -25.492  31.185  1.00  0.00      A   
ATOM   3720  HB  VAL   250     -46.569 -24.388  31.200  1.00  0.00      A   
ATOM   3721  CG1 VAL   250     -45.503 -25.936  32.270  1.00  0.00      A   
ATOM   3722 HG11 VAL   250     -45.427 -27.031  32.442  1.00  0.00      A   
ATOM   3723 HG12 VAL   250     -45.818 -25.419  33.202  1.00  0.00      A   
ATOM   3724 HG13 VAL   250     -44.445 -25.666  32.065  1.00  0.00      A   
ATOM   3725  CG2 VAL   250     -46.039 -26.062  29.794  1.00  0.00      A   
ATOM   3726 HG21 VAL   250     -46.701 -25.622  29.018  1.00  0.00      A   
ATOM   3727 HG22 VAL   250     -46.030 -27.173  29.783  1.00  0.00      A   
ATOM   3728 HG23 VAL   250     -45.034 -25.608  29.659  1.00  0.00      A   
ATOM   3729  C   VAL   250     -48.227 -25.786  32.926  1.00  0.00      A   
ATOM   3730  O   VAL   250     -48.549 -24.637  33.169  1.00  0.00      A   
ATOM   3731  N   LYS   251     -48.452 -26.796  33.798  1.00  0.00      A   
ATOM   3732  HN  LYS   251     -48.194 -27.707  33.485  1.00  0.00      A   
ATOM   3733  CA  LYS   251     -48.890 -26.678  35.181  1.00  0.00      A   
ATOM   3734  HA  LYS   251     -49.227 -27.698  35.289  1.00  0.00      A   
ATOM   3735  CB  LYS   251     -47.709 -26.496  36.139  1.00  0.00      A   
ATOM   3736  HB1 LYS   251     -48.043 -26.258  37.171  1.00  0.00      A   
ATOM   3737  HB2 LYS   251     -46.988 -25.744  35.754  1.00  0.00      A   
ATOM   3738  CG  LYS   251     -46.821 -27.712  36.482  1.00  0.00      A   
ATOM   3739  HG1 LYS   251     -46.171 -28.051  35.647  1.00  0.00      A   
ATOM   3740  HG2 LYS   251     -47.422 -28.473  37.025  1.00  0.00      A   
ATOM   3741  CD  LYS   251     -45.645 -27.149  37.369  1.00  0.00      A   
ATOM   3742  HD1 LYS   251     -46.147 -26.305  37.890  1.00  0.00      A   
ATOM   3743  HD2 LYS   251     -44.833 -26.772  36.711  1.00  0.00      A   
ATOM   3744  CE  LYS   251     -45.045 -28.076  38.425  1.00  0.00      A   
ATOM   3745  HE1 LYS   251     -45.845 -28.589  39.002  1.00  0.00      A   
ATOM   3746  HE2 LYS   251     -44.311 -27.519  39.046  1.00  0.00      A   
ATOM   3747  NZ  LYS   251     -44.294 -29.073  37.675  1.00  0.00      A   
ATOM   3748  HZ1 LYS   251     -44.138 -28.729  36.706  1.00  0.00      A   
ATOM   3749  HZ2 LYS   251     -44.765 -29.982  37.495  1.00  0.00      A   
ATOM   3750  HZ3 LYS   251     -43.372 -29.302  38.098  1.00  0.00      A   
ATOM   3751  C   LYS   251     -50.065 -25.817  35.446  1.00  0.00      A   
ATOM   3752  O   LYS   251     -50.207 -24.962  36.331  1.00  0.00      A   
ATOM   3753  N   GLY   252     -51.011 -25.956  34.491  1.00  0.00      A   
ATOM   3754  HN  GLY   252     -50.820 -26.551  33.714  1.00  0.00      A   
ATOM   3755  CA  GLY   252     -52.320 -25.325  34.344  1.00  0.00      A   
ATOM   3756  HA1 GLY   252     -52.687 -25.181  35.350  1.00  0.00      A   
ATOM   3757  HA2 GLY   252     -52.984 -26.041  33.883  1.00  0.00      A   
ATOM   3758  C   GLY   252     -52.386 -23.988  33.668  1.00  0.00      A   
ATOM   3759  O   GLY   252     -53.474 -23.470  33.649  1.00  0.00      A   
ATOM   3760  N   GLU   253     -51.354 -23.501  32.911  1.00  0.00      A   
ATOM   3761  HN  GLU   253     -50.416 -23.833  32.977  1.00  0.00      A   
ATOM   3762  CA  GLU   253     -51.420 -22.347  32.051  1.00  0.00      A   
ATOM   3763  HA  GLU   253     -52.435 -21.981  31.997  1.00  0.00      A   
ATOM   3764  CB  GLU   253     -50.606 -21.125  32.525  1.00  0.00      A   
ATOM   3765  HB1 GLU   253     -50.296 -21.210  33.588  1.00  0.00      A   
ATOM   3766  HB2 GLU   253     -51.248 -20.228  32.394  1.00  0.00      A   
ATOM   3767  CG  GLU   253     -49.243 -21.005  31.867  1.00  0.00      A   
ATOM   3768  HG1 GLU   253     -49.425 -20.714  30.810  1.00  0.00      A   
ATOM   3769  HG2 GLU   253     -48.701 -21.975  31.861  1.00  0.00      A   
ATOM   3770  CD  GLU   253     -48.309 -19.926  32.362  1.00  0.00      A   
ATOM   3771  OE1 GLU   253     -48.751 -18.777  32.550  1.00  0.00      A   
ATOM   3772  OE2 GLU   253     -47.161 -20.283  32.806  1.00  0.00      A   
ATOM   3773  C   GLU   253     -51.185 -22.924  30.631  1.00  0.00      A   
ATOM   3774  O   GLU   253     -50.371 -23.842  30.457  1.00  0.00      A   
ATOM   3775  N   LYS   254     -51.928 -22.443  29.715  1.00  0.00      A   
ATOM   3776  HN  LYS   254     -52.543 -21.709  29.994  1.00  0.00      A   
ATOM   3777  CA  LYS   254     -51.799 -22.428  28.312  1.00  0.00      A   
ATOM   3778  HA  LYS   254     -51.816 -23.451  27.966  1.00  0.00      A   
ATOM   3779  CB  LYS   254     -53.051 -21.734  27.671  1.00  0.00      A   
ATOM   3780  HB1 LYS   254     -52.908 -21.675  26.571  1.00  0.00      A   
ATOM   3781  HB2 LYS   254     -53.096 -20.792  28.258  1.00  0.00      A   
ATOM   3782  CG  LYS   254     -54.379 -22.482  27.852  1.00  0.00      A   
ATOM   3783  HG1 LYS   254     -54.557 -22.714  28.924  1.00  0.00      A   
ATOM   3784  HG2 LYS   254     -54.363 -23.356  27.166  1.00  0.00      A   
ATOM   3785  CD  LYS   254     -55.505 -21.527  27.380  1.00  0.00      A   
ATOM   3786  HD1 LYS   254     -55.451 -21.331  26.288  1.00  0.00      A   
ATOM   3787  HD2 LYS   254     -55.420 -20.522  27.846  1.00  0.00      A   
ATOM   3788  CE  LYS   254     -56.945 -22.000  27.641  1.00  0.00      A   
ATOM   3789  HE1 LYS   254     -56.982 -22.423  28.667  1.00  0.00      A   
ATOM   3790  HE2 LYS   254     -57.160 -22.763  26.862  1.00  0.00      A   
ATOM   3791  NZ  LYS   254     -57.933 -20.943  27.366  1.00  0.00      A   
ATOM   3792  HZ1 LYS   254     -58.545 -20.788  28.193  1.00  0.00      A   
ATOM   3793  HZ2 LYS   254     -58.440 -21.141  26.480  1.00  0.00      A   
ATOM   3794  HZ3 LYS   254     -57.519 -20.000  27.222  1.00  0.00      A   
ATOM   3795  C   LYS   254     -50.536 -21.582  27.931  1.00  0.00      A   
ATOM   3796  O   LYS   254     -50.360 -20.544  28.467  1.00  0.00      A   
ATOM   3797  N   VAL   255     -49.574 -22.184  27.162  1.00  0.00      A   
ATOM   3798  HN  VAL   255     -49.717 -23.147  26.945  1.00  0.00      A   
ATOM   3799  CA  VAL   255     -48.320 -21.559  26.853  1.00  0.00      A   
ATOM   3800  HA  VAL   255     -48.370 -20.535  27.190  1.00  0.00      A   
ATOM   3801  CB  VAL   255     -47.143 -22.296  27.496  1.00  0.00      A   
ATOM   3802  HB  VAL   255     -46.233 -21.669  27.384  1.00  0.00      A   
ATOM   3803  CG1 VAL   255     -47.354 -22.416  28.992  1.00  0.00      A   
ATOM   3804 HG11 VAL   255     -48.093 -23.200  29.261  1.00  0.00      A   
ATOM   3805 HG12 VAL   255     -47.718 -21.434  29.364  1.00  0.00      A   
ATOM   3806 HG13 VAL   255     -46.429 -22.672  29.553  1.00  0.00      A   
ATOM   3807  CG2 VAL   255     -46.756 -23.696  26.931  1.00  0.00      A   
ATOM   3808 HG21 VAL   255     -46.512 -23.606  25.851  1.00  0.00      A   
ATOM   3809 HG22 VAL   255     -47.559 -24.443  27.111  1.00  0.00      A   
ATOM   3810 HG23 VAL   255     -45.822 -24.012  27.444  1.00  0.00      A   
ATOM   3811  C   VAL   255     -48.084 -21.304  25.428  1.00  0.00      A   
ATOM   3812  O   VAL   255     -47.668 -20.256  25.023  1.00  0.00      A   
ATOM   3813  N   LEU   256     -48.568 -22.211  24.585  1.00  0.00      A   
ATOM   3814  HN  LEU   256     -48.954 -23.058  24.942  1.00  0.00      A   
ATOM   3815  CA  LEU   256     -48.640 -22.047  23.115  1.00  0.00      A   
ATOM   3816  HA  LEU   256     -48.793 -21.010  22.855  1.00  0.00      A   
ATOM   3817  CB  LEU   256     -47.232 -22.414  22.470  1.00  0.00      A   
ATOM   3818  HB1 LEU   256     -46.956 -23.461  22.717  1.00  0.00      A   
ATOM   3819  HB2 LEU   256     -46.463 -21.822  23.011  1.00  0.00      A   
ATOM   3820  CG  LEU   256     -46.928 -22.037  21.041  1.00  0.00      A   
ATOM   3821  HG  LEU   256     -47.732 -22.411  20.372  1.00  0.00      A   
ATOM   3822  CD1 LEU   256     -46.798 -20.447  20.895  1.00  0.00      A   
ATOM   3823 HD11 LEU   256     -47.824 -20.044  21.038  1.00  0.00      A   
ATOM   3824 HD12 LEU   256     -46.497 -20.136  19.872  1.00  0.00      A   
ATOM   3825 HD13 LEU   256     -46.165 -20.090  21.734  1.00  0.00      A   
ATOM   3826  CD2 LEU   256     -45.622 -22.708  20.666  1.00  0.00      A   
ATOM   3827 HD21 LEU   256     -45.699 -23.773  20.970  1.00  0.00      A   
ATOM   3828 HD22 LEU   256     -44.766 -22.177  21.137  1.00  0.00      A   
ATOM   3829 HD23 LEU   256     -45.562 -22.613  19.560  1.00  0.00      A   
ATOM   3830  C   LEU   256     -49.725 -22.779  22.487  1.00  0.00      A   
ATOM   3831  O   LEU   256     -50.017 -23.928  22.839  1.00  0.00      A   
ATOM   3832  N   ASN   257     -50.350 -22.246  21.417  1.00  0.00      A   
ATOM   3833  HN  ASN   257     -50.243 -21.274  21.223  1.00  0.00      A   
ATOM   3834  CA  ASN   257     -51.359 -22.983  20.728  1.00  0.00      A   
ATOM   3835  HA  ASN   257     -51.977 -23.585  21.377  1.00  0.00      A   
ATOM   3836  CB  ASN   257     -52.249 -21.955  19.909  1.00  0.00      A   
ATOM   3837  HB1 ASN   257     -51.599 -21.465  19.154  1.00  0.00      A   
ATOM   3838  HB2 ASN   257     -52.574 -21.182  20.639  1.00  0.00      A   
ATOM   3839  CG  ASN   257     -53.473 -22.369  19.130  1.00  0.00      A   
ATOM   3840  OD1 ASN   257     -53.487 -23.137  18.161  1.00  0.00      A   
ATOM   3841  ND2 ASN   257     -54.646 -21.859  19.536  1.00  0.00      A   
ATOM   3842 HD21 ASN   257     -55.422 -22.088  18.948  1.00  0.00      A   
ATOM   3843 HD22 ASN   257     -54.871 -21.373  20.381  1.00  0.00      A   
ATOM   3844  C   ASN   257     -50.740 -23.858  19.629  1.00  0.00      A   
ATOM   3845  O   ASN   257     -49.734 -23.440  19.067  1.00  0.00      A   
ATOM   3846  N   VAL   258     -51.313 -25.002  19.242  1.00  0.00      A   
ATOM   3847  HN  VAL   258     -52.171 -25.255  19.682  1.00  0.00      A   
ATOM   3848  CA  VAL   258     -50.682 -25.818  18.223  1.00  0.00      A   
ATOM   3849  HA  VAL   258     -49.686 -25.951  18.617  1.00  0.00      A   
ATOM   3850  CB  VAL   258     -51.199 -27.254  18.083  1.00  0.00      A   
ATOM   3851  HB  VAL   258     -50.430 -27.930  17.652  1.00  0.00      A   
ATOM   3852  CG1 VAL   258     -51.478 -27.814  19.479  1.00  0.00      A   
ATOM   3853 HG11 VAL   258     -50.499 -28.019  19.962  1.00  0.00      A   
ATOM   3854 HG12 VAL   258     -52.024 -28.772  19.344  1.00  0.00      A   
ATOM   3855 HG13 VAL   258     -52.130 -27.129  20.064  1.00  0.00      A   
ATOM   3856  CG2 VAL   258     -52.523 -27.217  17.184  1.00  0.00      A   
ATOM   3857 HG21 VAL   258     -52.175 -27.152  16.131  1.00  0.00      A   
ATOM   3858 HG22 VAL   258     -53.163 -26.385  17.548  1.00  0.00      A   
ATOM   3859 HG23 VAL   258     -53.021 -28.206  17.273  1.00  0.00      A   
ATOM   3860  C   VAL   258     -50.412 -25.194  16.833  1.00  0.00      A   
ATOM   3861  O   VAL   258     -49.444 -25.553  16.182  1.00  0.00      A   
ATOM   3862  N   LYS   259     -51.313 -24.246  16.373  1.00  0.00      A   
ATOM   3863  HN  LYS   259     -52.003 -23.927  17.019  1.00  0.00      A   
ATOM   3864  CA  LYS   259     -51.229 -23.487  15.100  1.00  0.00      A   
ATOM   3865  HA  LYS   259     -51.302 -24.202  14.294  1.00  0.00      A   
ATOM   3866  CB  LYS   259     -52.595 -22.644  14.854  1.00  0.00      A   
ATOM   3867  HB1 LYS   259     -53.503 -23.284  14.866  1.00  0.00      A   
ATOM   3868  HB2 LYS   259     -52.553 -22.283  13.804  1.00  0.00      A   
ATOM   3869  CG  LYS   259     -52.638 -21.396  15.708  1.00  0.00      A   
ATOM   3870  HG1 LYS   259     -51.937 -20.642  15.290  1.00  0.00      A   
ATOM   3871  HG2 LYS   259     -52.263 -21.570  16.739  1.00  0.00      A   
ATOM   3872  CD  LYS   259     -54.046 -20.746  15.852  1.00  0.00      A   
ATOM   3873  HD1 LYS   259     -54.682 -21.535  16.308  1.00  0.00      A   
ATOM   3874  HD2 LYS   259     -54.579 -20.646  14.882  1.00  0.00      A   
ATOM   3875  CE  LYS   259     -54.056 -19.508  16.623  1.00  0.00      A   
ATOM   3876  HE1 LYS   259     -53.441 -18.690  16.192  1.00  0.00      A   
ATOM   3877  HE2 LYS   259     -53.838 -19.597  17.708  1.00  0.00      A   
ATOM   3878  NZ  LYS   259     -55.419 -18.854  16.723  1.00  0.00      A   
ATOM   3879  HZ1 LYS   259     -56.138 -19.418  17.220  1.00  0.00      A   
ATOM   3880  HZ2 LYS   259     -55.821 -18.560  15.810  1.00  0.00      A   
ATOM   3881  HZ3 LYS   259     -55.344 -17.925  17.184  1.00  0.00      A   
ATOM   3882  C   LYS   259     -50.036 -22.622  15.107  1.00  0.00      A   
ATOM   3883  O   LYS   259     -49.581 -22.164  14.082  1.00  0.00      A   
ATOM   3884  N   GLU   260     -49.487 -22.130  16.246  1.00  0.00      A   
ATOM   3885  HN  GLU   260     -49.778 -22.376  17.167  1.00  0.00      A   
ATOM   3886  CA  GLU   260     -48.273 -21.302  16.242  1.00  0.00      A   
ATOM   3887  HA  GLU   260     -48.269 -20.606  15.416  1.00  0.00      A   
ATOM   3888  CB  GLU   260     -47.999 -20.548  17.590  1.00  0.00      A   
ATOM   3889  HB1 GLU   260     -46.937 -20.223  17.606  1.00  0.00      A   
ATOM   3890  HB2 GLU   260     -48.150 -21.198  18.479  1.00  0.00      A   
ATOM   3891  CG  GLU   260     -48.971 -19.379  17.838  1.00  0.00      A   
ATOM   3892  HG1 GLU   260     -48.522 -18.771  18.652  1.00  0.00      A   
ATOM   3893  HG2 GLU   260     -49.911 -19.867  18.174  1.00  0.00      A   
ATOM   3894  CD  GLU   260     -49.362 -18.395  16.712  1.00  0.00      A   
ATOM   3895  OE1 GLU   260     -48.449 -17.928  16.024  1.00  0.00      A   
ATOM   3896  OE2 GLU   260     -50.551 -18.017  16.523  1.00  0.00      A   
ATOM   3897  C   GLU   260     -47.052 -22.196  15.961  1.00  0.00      A   
ATOM   3898  O   GLU   260     -45.957 -21.833  15.552  1.00  0.00      A   
ATOM   3899  N   MET   261     -47.210 -23.521  16.180  1.00  0.00      A   
ATOM   3900  HN  MET   261     -48.091 -23.984  16.234  1.00  0.00      A   
ATOM   3901  CA  MET   261     -46.091 -24.439  15.972  1.00  0.00      A   
ATOM   3902  HA  MET   261     -45.147 -23.955  16.172  1.00  0.00      A   
ATOM   3903  CB  MET   261     -46.202 -25.734  16.847  1.00  0.00      A   
ATOM   3904  HB1 MET   261     -45.365 -26.447  16.689  1.00  0.00      A   
ATOM   3905  HB2 MET   261     -47.154 -26.185  16.492  1.00  0.00      A   
ATOM   3906  CG  MET   261     -46.464 -25.406  18.280  1.00  0.00      A   
ATOM   3907  HG1 MET   261     -47.446 -24.905  18.420  1.00  0.00      A   
ATOM   3908  HG2 MET   261     -45.704 -24.717  18.706  1.00  0.00      A   
ATOM   3909  SD  MET   261     -46.449 -26.875  19.369  1.00  0.00      A   
ATOM   3910  CE  MET   261     -47.032 -28.210  18.477  1.00  0.00      A   
ATOM   3911  HE1 MET   261     -46.932 -29.099  19.135  1.00  0.00      A   
ATOM   3912  HE2 MET   261     -46.359 -28.344  17.603  1.00  0.00      A   
ATOM   3913  HE3 MET   261     -48.004 -28.061  17.961  1.00  0.00      A   
ATOM   3914  C   MET   261     -46.020 -24.879  14.523  1.00  0.00      A   
ATOM   3915  O   MET   261     -46.974 -24.775  13.783  1.00  0.00      A   
ATOM   3916  N   LYS   262     -44.877 -25.439  14.175  1.00  0.00      A   
ATOM   3917  HN  LYS   262     -44.021 -25.389  14.684  1.00  0.00      A   
ATOM   3918  CA  LYS   262     -44.589 -26.082  12.867  1.00  0.00      A   
ATOM   3919  HA  LYS   262     -45.364 -25.756  12.189  1.00  0.00      A   
ATOM   3920  CB  LYS   262     -43.155 -25.684  12.434  1.00  0.00      A   
ATOM   3921  HB1 LYS   262     -42.968 -26.104  11.422  1.00  0.00      A   
ATOM   3922  HB2 LYS   262     -42.431 -25.966  13.228  1.00  0.00      A   
ATOM   3923  CG  LYS   262     -42.919 -24.101  12.227  1.00  0.00      A   
ATOM   3924  HG1 LYS   262     -41.851 -23.955  11.960  1.00  0.00      A   
ATOM   3925  HG2 LYS   262     -43.130 -23.456  13.106  1.00  0.00      A   
ATOM   3926  CD  LYS   262     -43.771 -23.571  11.019  1.00  0.00      A   
ATOM   3927  HD1 LYS   262     -44.797 -23.330  11.369  1.00  0.00      A   
ATOM   3928  HD2 LYS   262     -43.759 -24.326  10.205  1.00  0.00      A   
ATOM   3929  CE  LYS   262     -43.211 -22.253  10.377  1.00  0.00      A   
ATOM   3930  HE1 LYS   262     -43.841 -21.981   9.503  1.00  0.00      A   
ATOM   3931  HE2 LYS   262     -42.147 -22.390  10.090  1.00  0.00      A   
ATOM   3932  NZ  LYS   262     -43.184 -21.098  11.274  1.00  0.00      A   
ATOM   3933  HZ1 LYS   262     -42.384 -21.170  11.936  1.00  0.00      A   
ATOM   3934  HZ2 LYS   262     -44.029 -21.131  11.879  1.00  0.00      A   
ATOM   3935  HZ3 LYS   262     -43.117 -20.165  10.818  1.00  0.00      A   
ATOM   3936  C   LYS   262     -44.722 -27.559  13.027  1.00  0.00      A   
ATOM   3937  O   LYS   262     -44.241 -28.283  12.128  1.00  0.00      A   
ATOM   3938  N   LEU   263     -45.378 -28.043  14.167  1.00  0.00      A   
ATOM   3939  HN  LEU   263     -45.604 -27.414  14.906  1.00  0.00      A   
ATOM   3940  CA  LEU   263     -45.627 -29.469  14.375  1.00  0.00      A   
ATOM   3941  HA  LEU   263     -45.250 -30.072  13.562  1.00  0.00      A   
ATOM   3942  CB  LEU   263     -44.932 -30.101  15.650  1.00  0.00      A   
ATOM   3943  HB1 LEU   263     -45.436 -31.091  15.629  1.00  0.00      A   
ATOM   3944  HB2 LEU   263     -45.205 -29.776  16.677  1.00  0.00      A   
ATOM   3945  CG  LEU   263     -43.463 -30.240  15.481  1.00  0.00      A   
ATOM   3946  HG  LEU   263     -43.132 -30.495  14.451  1.00  0.00      A   
ATOM   3947  CD1 LEU   263     -42.719 -28.903  15.955  1.00  0.00      A   
ATOM   3948 HD11 LEU   263     -42.682 -28.851  17.064  1.00  0.00      A   
ATOM   3949 HD12 LEU   263     -43.227 -27.998  15.557  1.00  0.00      A   
ATOM   3950 HD13 LEU   263     -41.696 -28.991  15.530  1.00  0.00      A   
ATOM   3951  CD2 LEU   263     -42.862 -31.309  16.331  1.00  0.00      A   
ATOM   3952 HD21 LEU   263     -41.753 -31.378  16.335  1.00  0.00      A   
ATOM   3953 HD22 LEU   263     -43.260 -32.334  16.171  1.00  0.00      A   
ATOM   3954 HD23 LEU   263     -43.036 -31.142  17.416  1.00  0.00      A   
ATOM   3955  C   LEU   263     -47.188 -29.769  14.437  1.00  0.00      A   
ATOM   3956  O   LEU   263     -47.960 -29.108  15.104  1.00  0.00      A   
ATOM   3957  N   SER   264     -47.583 -30.896  13.860  1.00  0.00      A   
ATOM   3958  HN  SER   264     -46.913 -31.465  13.389  1.00  0.00      A   
ATOM   3959  CA  SER   264     -49.005 -31.290  13.905  1.00  0.00      A   
ATOM   3960  HA  SER   264     -49.392 -31.028  14.879  1.00  0.00      A   
ATOM   3961  CB  SER   264     -50.005 -30.568  12.957  1.00  0.00      A   
ATOM   3962  HB1 SER   264     -49.938 -29.470  13.113  1.00  0.00      A   
ATOM   3963  HB2 SER   264     -51.066 -30.891  13.021  1.00  0.00      A   
ATOM   3964  OG  SER   264     -49.664 -30.804  11.594  1.00  0.00      A   
ATOM   3965  HG1 SER   264     -50.041 -31.676  11.454  1.00  0.00      A   
ATOM   3966  C   SER   264     -49.203 -32.764  13.856  1.00  0.00      A   
ATOM   3967  O   SER   264     -48.527 -33.410  13.058  1.00  0.00      A   
ATOM   3968  N   GLY   265     -49.987 -33.419  14.767  1.00  0.00      A   
ATOM   3969  HN  GLY   265     -50.583 -32.816  15.292  1.00  0.00      A   
ATOM   3970  CA  GLY   265     -50.116 -34.872  14.971  1.00  0.00      A   
ATOM   3971  HA1 GLY   265     -49.418 -35.424  14.359  1.00  0.00      A   
ATOM   3972  HA2 GLY   265     -51.112 -35.045  14.590  1.00  0.00      A   
ATOM   3973  C   GLY   265     -49.916 -35.248  16.418  1.00  0.00      A   
ATOM   3974  O   GLY   265     -49.074 -34.697  17.112  1.00  0.00      A   
ATOM   3975  N   GLN   266     -50.699 -36.177  16.971  1.00  0.00      A   
ATOM   3976  HN  GLN   266     -51.474 -36.522  16.447  1.00  0.00      A   
ATOM   3977  CA  GLN   266     -50.778 -36.538  18.324  1.00  0.00      A   
ATOM   3978  HA  GLN   266     -51.054 -35.639  18.856  1.00  0.00      A   
ATOM   3979  CB  GLN   266     -51.965 -37.453  18.592  1.00  0.00      A   
ATOM   3980  HB1 GLN   266     -52.068 -37.713  19.667  1.00  0.00      A   
ATOM   3981  HB2 GLN   266     -51.849 -38.336  17.929  1.00  0.00      A   
ATOM   3982  CG  GLN   266     -53.348 -36.817  18.335  1.00  0.00      A   
ATOM   3983  HG1 GLN   266     -54.075 -37.613  18.602  1.00  0.00      A   
ATOM   3984  HG2 GLN   266     -53.422 -36.537  17.263  1.00  0.00      A   
ATOM   3985  CD  GLN   266     -53.610 -35.591  19.226  1.00  0.00      A   
ATOM   3986  OE1 GLN   266     -53.157 -35.535  20.322  1.00  0.00      A   
ATOM   3987  NE2 GLN   266     -54.389 -34.578  18.752  1.00  0.00      A   
ATOM   3988 HE21 GLN   266     -54.927 -34.630  17.910  1.00  0.00      A   
ATOM   3989 HE22 GLN   266     -54.717 -33.809  19.301  1.00  0.00      A   
ATOM   3990  C   GLN   266     -49.432 -37.044  18.939  1.00  0.00      A   
ATOM   3991  O   GLN   266     -48.989 -36.677  20.034  1.00  0.00      A   
ATOM   3992  N   HSE   267     -48.675 -37.895  18.196  1.00  0.00      A   
ATOM   3993  HN  HSE   267     -49.110 -38.223  17.360  1.00  0.00      A   
ATOM   3994  CA  HSE   267     -47.253 -38.074  18.496  1.00  0.00      A   
ATOM   3995  HA  HSE   267     -47.288 -38.497  19.489  1.00  0.00      A   
ATOM   3996  CB  HSE   267     -46.677 -39.166  17.483  1.00  0.00      A   
ATOM   3997  HB1 HSE   267     -47.383 -40.013  17.621  1.00  0.00      A   
ATOM   3998  HB2 HSE   267     -45.702 -39.592  17.805  1.00  0.00      A   
ATOM   3999  ND1 HSE   267     -47.641 -38.170  15.494  1.00  0.00      A   
ATOM   4000  CG  HSE   267     -46.611 -38.832  16.049  1.00  0.00      A   
ATOM   4001  CE1 HSE   267     -47.246 -37.887  14.221  1.00  0.00      A   
ATOM   4002  HE1 HSE   267     -47.957 -37.466  13.511  1.00  0.00      A   
ATOM   4003  NE2 HSE   267     -46.088 -38.560  13.953  1.00  0.00      A   
ATOM   4004  HE2 HSE   267     -45.718 -38.614  13.025  1.00  0.00      A   
ATOM   4005  CD2 HSE   267     -45.627 -39.116  15.123  1.00  0.00      A   
ATOM   4006  HD2 HSE   267     -44.673 -39.625  15.178  1.00  0.00      A   
ATOM   4007  C   HSE   267     -46.282 -36.892  18.542  1.00  0.00      A   
ATOM   4008  O   HSE   267     -45.623 -36.604  19.536  1.00  0.00      A   
ATOM   4009  N   ASN   268     -46.441 -36.027  17.507  1.00  0.00      A   
ATOM   4010  HN  ASN   268     -47.008 -36.250  16.717  1.00  0.00      A   
ATOM   4011  CA  ASN   268     -45.789 -34.728  17.371  1.00  0.00      A   
ATOM   4012  HA  ASN   268     -44.724 -34.907  17.409  1.00  0.00      A   
ATOM   4013  CB  ASN   268     -46.036 -34.082  16.001  1.00  0.00      A   
ATOM   4014  HB1 ASN   268     -45.592 -33.066  15.936  1.00  0.00      A   
ATOM   4015  HB2 ASN   268     -47.097 -33.983  15.688  1.00  0.00      A   
ATOM   4016  CG  ASN   268     -45.398 -34.907  14.880  1.00  0.00      A   
ATOM   4017  OD1 ASN   268     -44.363 -35.538  15.086  1.00  0.00      A   
ATOM   4018  ND2 ASN   268     -46.044 -35.119  13.760  1.00  0.00      A   
ATOM   4019 HD21 ASN   268     -45.526 -35.751  13.183  1.00  0.00      A   
ATOM   4020 HD22 ASN   268     -46.874 -34.630  13.490  1.00  0.00      A   
ATOM   4021  C   ASN   268     -46.135 -33.644  18.458  1.00  0.00      A   
ATOM   4022  O   ASN   268     -45.196 -32.991  18.920  1.00  0.00      A   
ATOM   4023  N   TYR   269     -47.381 -33.421  18.807  1.00  0.00      A   
ATOM   4024  HN  TYR   269     -48.117 -33.787  18.243  1.00  0.00      A   
ATOM   4025  CA  TYR   269     -47.670 -32.741  20.079  1.00  0.00      A   
ATOM   4026  HA  TYR   269     -47.437 -31.686  20.075  1.00  0.00      A   
ATOM   4027  CB  TYR   269     -49.146 -32.725  20.260  1.00  0.00      A   
ATOM   4028  HB1 TYR   269     -49.426 -32.068  21.110  1.00  0.00      A   
ATOM   4029  HB2 TYR   269     -49.668 -33.638  20.618  1.00  0.00      A   
ATOM   4030  CG  TYR   269     -49.819 -32.268  19.011  1.00  0.00      A   
ATOM   4031  CD1 TYR   269     -49.429 -31.134  18.342  1.00  0.00      A   
ATOM   4032  HD1 TYR   269     -48.559 -30.537  18.574  1.00  0.00      A   
ATOM   4033  CE1 TYR   269     -50.127 -30.627  17.246  1.00  0.00      A   
ATOM   4034  HE1 TYR   269     -49.708 -29.818  16.667  1.00  0.00      A   
ATOM   4035  CZ  TYR   269     -51.187 -31.281  16.701  1.00  0.00      A   
ATOM   4036  OH  TYR   269     -51.750 -30.705  15.574  1.00  0.00      A   
ATOM   4037  HH  TYR   269     -52.660 -30.998  15.496  1.00  0.00      A   
ATOM   4038  CD2 TYR   269     -50.985 -32.929  18.503  1.00  0.00      A   
ATOM   4039  HD2 TYR   269     -51.304 -33.793  19.067  1.00  0.00      A   
ATOM   4040  CE2 TYR   269     -51.679 -32.465  17.391  1.00  0.00      A   
ATOM   4041  HE2 TYR   269     -52.529 -33.022  17.028  1.00  0.00      A   
ATOM   4042  C   TYR   269     -47.035 -33.248  21.405  1.00  0.00      A   
ATOM   4043  O   TYR   269     -46.424 -32.528  22.146  1.00  0.00      A   
ATOM   4044  N   THR   270     -47.067 -34.621  21.738  1.00  0.00      A   
ATOM   4045  HN  THR   270     -47.636 -35.324  21.317  1.00  0.00      A   
ATOM   4046  CA  THR   270     -46.302 -35.249  22.830  1.00  0.00      A   
ATOM   4047  HA  THR   270     -46.591 -34.741  23.738  1.00  0.00      A   
ATOM   4048  CB  THR   270     -46.493 -36.775  22.874  1.00  0.00      A   
ATOM   4049  HB  THR   270     -45.827 -37.305  22.160  1.00  0.00      A   
ATOM   4050  OG1 THR   270     -47.820 -37.193  22.633  1.00  0.00      A   
ATOM   4051  HG1 THR   270     -48.032 -37.120  21.699  1.00  0.00      A   
ATOM   4052  CG2 THR   270     -46.062 -37.330  24.215  1.00  0.00      A   
ATOM   4053 HG21 THR   270     -45.133 -36.827  24.560  1.00  0.00      A   
ATOM   4054 HG22 THR   270     -45.972 -38.429  24.077  1.00  0.00      A   
ATOM   4055 HG23 THR   270     -46.779 -37.205  25.054  1.00  0.00      A   
ATOM   4056  C   THR   270     -44.809 -34.999  22.687  1.00  0.00      A   
ATOM   4057  O   THR   270     -44.114 -34.560  23.616  1.00  0.00      A   
ATOM   4058  N   ASN   271     -44.165 -35.135  21.523  1.00  0.00      A   
ATOM   4059  HN  ASN   271     -44.683 -35.571  20.792  1.00  0.00      A   
ATOM   4060  CA  ASN   271     -42.751 -34.848  21.211  1.00  0.00      A   
ATOM   4061  HA  ASN   271     -42.228 -35.454  21.935  1.00  0.00      A   
ATOM   4062  CB  ASN   271     -42.432 -35.131  19.724  1.00  0.00      A   
ATOM   4063  HB1 ASN   271     -41.482 -34.681  19.363  1.00  0.00      A   
ATOM   4064  HB2 ASN   271     -43.174 -34.552  19.134  1.00  0.00      A   
ATOM   4065  CG  ASN   271     -42.446 -36.650  19.423  1.00  0.00      A   
ATOM   4066  OD1 ASN   271     -42.215 -37.481  20.273  1.00  0.00      A   
ATOM   4067  ND2 ASN   271     -42.826 -37.011  18.220  1.00  0.00      A   
ATOM   4068 HD21 ASN   271     -42.988 -37.991  18.103  1.00  0.00      A   
ATOM   4069 HD22 ASN   271     -42.787 -36.386  17.440  1.00  0.00      A   
ATOM   4070  C   ASN   271     -42.407 -33.441  21.561  1.00  0.00      A   
ATOM   4071  O   ASN   271     -41.342 -33.228  22.069  1.00  0.00      A   
ATOM   4072  N   ALA   272     -43.366 -32.458  21.207  1.00  0.00      A   
ATOM   4073  HN  ALA   272     -44.265 -32.799  20.945  1.00  0.00      A   
ATOM   4074  CA  ALA   272     -43.158 -31.118  21.528  1.00  0.00      A   
ATOM   4075  HA  ALA   272     -42.222 -30.722  21.164  1.00  0.00      A   
ATOM   4076  CB  ALA   272     -44.276 -30.282  20.860  1.00  0.00      A   
ATOM   4077  HB1 ALA   272     -45.247 -30.661  21.245  1.00  0.00      A   
ATOM   4078  HB2 ALA   272     -44.242 -30.441  19.761  1.00  0.00      A   
ATOM   4079  HB3 ALA   272     -44.186 -29.202  21.106  1.00  0.00      A   
ATOM   4080  C   ALA   272     -43.122 -30.821  23.017  1.00  0.00      A   
ATOM   4081  O   ALA   272     -42.303 -30.078  23.551  1.00  0.00      A   
ATOM   4082  N   LEU   273     -44.085 -31.433  23.763  1.00  0.00      A   
ATOM   4083  HN  LEU   273     -44.762 -32.016  23.323  1.00  0.00      A   
ATOM   4084  CA  LEU   273     -44.147 -31.348  25.218  1.00  0.00      A   
ATOM   4085  HA  LEU   273     -44.088 -30.296  25.454  1.00  0.00      A   
ATOM   4086  CB  LEU   273     -45.422 -31.968  25.788  1.00  0.00      A   
ATOM   4087  HB1 LEU   273     -45.429 -32.110  26.889  1.00  0.00      A   
ATOM   4088  HB2 LEU   273     -45.548 -32.976  25.339  1.00  0.00      A   
ATOM   4089  CG  LEU   273     -46.752 -31.230  25.380  1.00  0.00      A   
ATOM   4090  HG  LEU   273     -46.643 -30.970  24.305  1.00  0.00      A   
ATOM   4091  CD1 LEU   273     -47.927 -32.320  25.341  1.00  0.00      A   
ATOM   4092 HD11 LEU   273     -48.817 -31.686  25.542  1.00  0.00      A   
ATOM   4093 HD12 LEU   273     -47.686 -33.104  26.090  1.00  0.00      A   
ATOM   4094 HD13 LEU   273     -48.096 -32.862  24.386  1.00  0.00      A   
ATOM   4095  CD2 LEU   273     -47.004 -29.891  26.209  1.00  0.00      A   
ATOM   4096 HD21 LEU   273     -47.082 -30.177  27.280  1.00  0.00      A   
ATOM   4097 HD22 LEU   273     -47.845 -29.261  25.848  1.00  0.00      A   
ATOM   4098 HD23 LEU   273     -46.051 -29.327  26.298  1.00  0.00      A   
ATOM   4099  C   LEU   273     -43.026 -32.049  25.965  1.00  0.00      A   
ATOM   4100  O   LEU   273     -42.588 -31.512  27.001  1.00  0.00      A   
ATOM   4101  N   ALA   274     -42.528 -33.234  25.480  1.00  0.00      A   
ATOM   4102  HN  ALA   274     -42.878 -33.536  24.596  1.00  0.00      A   
ATOM   4103  CA  ALA   274     -41.335 -33.979  25.970  1.00  0.00      A   
ATOM   4104  HA  ALA   274     -41.464 -34.254  27.007  1.00  0.00      A   
ATOM   4105  CB  ALA   274     -41.132 -35.225  25.032  1.00  0.00      A   
ATOM   4106  HB1 ALA   274     -40.495 -35.894  25.648  1.00  0.00      A   
ATOM   4107  HB2 ALA   274     -40.680 -35.038  24.035  1.00  0.00      A   
ATOM   4108  HB3 ALA   274     -42.184 -35.573  24.955  1.00  0.00      A   
ATOM   4109  C   ALA   274     -40.107 -33.119  25.794  1.00  0.00      A   
ATOM   4110  O   ALA   274     -39.350 -32.928  26.721  1.00  0.00      A   
ATOM   4111  N   ALA   275     -39.869 -32.466  24.612  1.00  0.00      A   
ATOM   4112  HN  ALA   275     -40.266 -32.672  23.721  1.00  0.00      A   
ATOM   4113  CA  ALA   275     -38.774 -31.596  24.271  1.00  0.00      A   
ATOM   4114  HA  ALA   275     -37.907 -32.185  24.532  1.00  0.00      A   
ATOM   4115  CB  ALA   275     -38.950 -31.227  22.854  1.00  0.00      A   
ATOM   4116  HB1 ALA   275     -39.965 -30.817  22.667  1.00  0.00      A   
ATOM   4117  HB2 ALA   275     -38.836 -32.013  22.077  1.00  0.00      A   
ATOM   4118  HB3 ALA   275     -38.207 -30.458  22.552  1.00  0.00      A   
ATOM   4119  C   ALA   275     -38.845 -30.334  25.123  1.00  0.00      A   
ATOM   4120  O   ALA   275     -37.797 -29.908  25.674  1.00  0.00      A   
ATOM   4121  N   LEU   276     -39.984 -29.660  25.202  1.00  0.00      A   
ATOM   4122  HN  LEU   276     -40.838 -29.995  24.812  1.00  0.00      A   
ATOM   4123  CA  LEU   276     -40.220 -28.527  26.123  1.00  0.00      A   
ATOM   4124  HA  LEU   276     -39.621 -27.656  25.898  1.00  0.00      A   
ATOM   4125  CB  LEU   276     -41.664 -28.089  25.978  1.00  0.00      A   
ATOM   4126  HB1 LEU   276     -42.372 -28.699  26.580  1.00  0.00      A   
ATOM   4127  HB2 LEU   276     -42.033 -28.119  24.931  1.00  0.00      A   
ATOM   4128  CG  LEU   276     -41.948 -26.700  26.417  1.00  0.00      A   
ATOM   4129  HG  LEU   276     -41.225 -26.300  27.160  1.00  0.00      A   
ATOM   4130  CD1 LEU   276     -41.981 -25.679  25.271  1.00  0.00      A   
ATOM   4131 HD11 LEU   276     -41.039 -25.750  24.687  1.00  0.00      A   
ATOM   4132 HD12 LEU   276     -41.854 -24.652  25.676  1.00  0.00      A   
ATOM   4133 HD13 LEU   276     -42.902 -25.713  24.651  1.00  0.00      A   
ATOM   4134  CD2 LEU   276     -43.351 -26.761  27.036  1.00  0.00      A   
ATOM   4135 HD21 LEU   276     -43.298 -27.302  28.005  1.00  0.00      A   
ATOM   4136 HD22 LEU   276     -44.083 -27.383  26.478  1.00  0.00      A   
ATOM   4137 HD23 LEU   276     -43.655 -25.696  27.119  1.00  0.00      A   
ATOM   4138  C   LEU   276     -39.995 -28.845  27.546  1.00  0.00      A   
ATOM   4139  O   LEU   276     -39.517 -27.967  28.282  1.00  0.00      A   
ATOM   4140  N   ALA   277     -40.340 -30.010  28.137  1.00  0.00      A   
ATOM   4141  HN  ALA   277     -40.853 -30.662  27.585  1.00  0.00      A   
ATOM   4142  CA  ALA   277     -40.105 -30.450  29.556  1.00  0.00      A   
ATOM   4143  HA  ALA   277     -40.401 -29.687  30.261  1.00  0.00      A   
ATOM   4144  CB  ALA   277     -40.966 -31.779  29.862  1.00  0.00      A   
ATOM   4145  HB1 ALA   277     -40.508 -32.558  29.216  1.00  0.00      A   
ATOM   4146  HB2 ALA   277     -42.015 -31.752  29.497  1.00  0.00      A   
ATOM   4147  HB3 ALA   277     -40.948 -32.065  30.935  1.00  0.00      A   
ATOM   4148  C   ALA   277     -38.640 -30.690  29.828  1.00  0.00      A   
ATOM   4149  O   ALA   277     -38.125 -30.275  30.822  1.00  0.00      A   
ATOM   4150  N   LEU   278     -37.936 -31.412  28.887  1.00  0.00      A   
ATOM   4151  HN  LEU   278     -38.463 -31.832  28.152  1.00  0.00      A   
ATOM   4152  CA  LEU   278     -36.480 -31.507  28.857  1.00  0.00      A   
ATOM   4153  HA  LEU   278     -36.166 -31.989  29.772  1.00  0.00      A   
ATOM   4154  CB  LEU   278     -36.000 -32.368  27.717  1.00  0.00      A   
ATOM   4155  HB1 LEU   278     -34.906 -32.310  27.532  1.00  0.00      A   
ATOM   4156  HB2 LEU   278     -36.393 -32.090  26.715  1.00  0.00      A   
ATOM   4157  CG  LEU   278     -36.254 -33.906  27.947  1.00  0.00      A   
ATOM   4158  HG  LEU   278     -37.342 -34.132  27.914  1.00  0.00      A   
ATOM   4159  CD1 LEU   278     -35.635 -34.568  26.718  1.00  0.00      A   
ATOM   4160 HD11 LEU   278     -34.533 -34.499  26.595  1.00  0.00      A   
ATOM   4161 HD12 LEU   278     -36.058 -34.054  25.829  1.00  0.00      A   
ATOM   4162 HD13 LEU   278     -35.948 -35.631  26.643  1.00  0.00      A   
ATOM   4163  CD2 LEU   278     -35.546 -34.488  29.212  1.00  0.00      A   
ATOM   4164 HD21 LEU   278     -34.498 -34.123  29.258  1.00  0.00      A   
ATOM   4165 HD22 LEU   278     -35.552 -35.593  29.098  1.00  0.00      A   
ATOM   4166 HD23 LEU   278     -36.096 -34.259  30.150  1.00  0.00      A   
ATOM   4167  C   LEU   278     -35.852 -30.148  28.779  1.00  0.00      A   
ATOM   4168  O   LEU   278     -34.933 -29.845  29.538  1.00  0.00      A   
ATOM   4169  N   ALA   279     -36.334 -29.289  27.848  1.00  0.00      A   
ATOM   4170  HN  ALA   279     -37.001 -29.506  27.140  1.00  0.00      A   
ATOM   4171  CA  ALA   279     -35.840 -27.952  27.855  1.00  0.00      A   
ATOM   4172  HA  ALA   279     -34.766 -27.902  27.759  1.00  0.00      A   
ATOM   4173  CB  ALA   279     -36.483 -27.238  26.613  1.00  0.00      A   
ATOM   4174  HB1 ALA   279     -37.584 -27.116  26.697  1.00  0.00      A   
ATOM   4175  HB2 ALA   279     -36.242 -27.771  25.668  1.00  0.00      A   
ATOM   4176  HB3 ALA   279     -36.061 -26.213  26.533  1.00  0.00      A   
ATOM   4177  C   ALA   279     -35.990 -27.151  29.171  1.00  0.00      A   
ATOM   4178  O   ALA   279     -35.015 -26.660  29.749  1.00  0.00      A   
ATOM   4179  N   ASP   280     -37.178 -27.200  29.729  1.00  0.00      A   
ATOM   4180  HN  ASP   280     -37.946 -27.634  29.265  1.00  0.00      A   
ATOM   4181  CA  ASP   280     -37.406 -26.626  31.058  1.00  0.00      A   
ATOM   4182  HA  ASP   280     -37.162 -25.575  31.085  1.00  0.00      A   
ATOM   4183  CB  ASP   280     -38.977 -26.756  31.266  1.00  0.00      A   
ATOM   4184  HB1 ASP   280     -39.230 -27.826  31.425  1.00  0.00      A   
ATOM   4185  HB2 ASP   280     -39.447 -26.446  30.308  1.00  0.00      A   
ATOM   4186  CG  ASP   280     -39.690 -25.885  32.307  1.00  0.00      A   
ATOM   4187  OD1 ASP   280     -38.997 -25.246  33.145  1.00  0.00      A   
ATOM   4188  OD2 ASP   280     -40.916 -25.908  32.401  1.00  0.00      A   
ATOM   4189  C   ASP   280     -36.552 -27.209  32.198  1.00  0.00      A   
ATOM   4190  O   ASP   280     -36.030 -26.498  33.038  1.00  0.00      A   
ATOM   4191  N   ALA   281     -36.397 -28.522  32.201  1.00  0.00      A   
ATOM   4192  HN  ALA   281     -36.769 -29.077  31.461  1.00  0.00      A   
ATOM   4193  CA  ALA   281     -35.568 -29.280  32.993  1.00  0.00      A   
ATOM   4194  HA  ALA   281     -35.893 -29.154  34.016  1.00  0.00      A   
ATOM   4195  CB  ALA   281     -35.753 -30.745  32.711  1.00  0.00      A   
ATOM   4196  HB1 ALA   281     -35.356 -31.071  31.726  1.00  0.00      A   
ATOM   4197  HB2 ALA   281     -36.841 -30.970  32.696  1.00  0.00      A   
ATOM   4198  HB3 ALA   281     -35.175 -31.392  33.405  1.00  0.00      A   
ATOM   4199  C   ALA   281     -34.091 -29.009  32.914  1.00  0.00      A   
ATOM   4200  O   ALA   281     -33.419 -29.007  33.877  1.00  0.00      A   
ATOM   4201  N   ALA   282     -33.558 -28.860  31.686  1.00  0.00      A   
ATOM   4202  HN  ALA   282     -34.145 -28.956  30.886  1.00  0.00      A   
ATOM   4203  CA  ALA   282     -32.194 -28.553  31.356  1.00  0.00      A   
ATOM   4204  HA  ALA   282     -31.538 -29.242  31.868  1.00  0.00      A   
ATOM   4205  CB  ALA   282     -32.012 -28.683  29.876  1.00  0.00      A   
ATOM   4206  HB1 ALA   282     -32.778 -28.195  29.236  1.00  0.00      A   
ATOM   4207  HB2 ALA   282     -32.185 -29.740  29.584  1.00  0.00      A   
ATOM   4208  HB3 ALA   282     -30.986 -28.400  29.555  1.00  0.00      A   
ATOM   4209  C   ALA   282     -31.903 -27.150  31.896  1.00  0.00      A   
ATOM   4210  O   ALA   282     -30.791 -26.788  32.224  1.00  0.00      A   
ATOM   4211  N   GLY   283     -32.952 -26.280  31.924  1.00  0.00      A   
ATOM   4212  HN  GLY   283     -33.830 -26.720  31.754  1.00  0.00      A   
ATOM   4213  CA  GLY   283     -32.919 -24.991  32.528  1.00  0.00      A   
ATOM   4214  HA1 GLY   283     -31.925 -24.801  32.906  1.00  0.00      A   
ATOM   4215  HA2 GLY   283     -33.614 -24.917  33.351  1.00  0.00      A   
ATOM   4216  C   GLY   283     -33.098 -23.825  31.611  1.00  0.00      A   
ATOM   4217  O   GLY   283     -33.119 -22.686  32.028  1.00  0.00      A   
ATOM   4218  N   LEU   284     -33.348 -24.198  30.329  1.00  0.00      A   
ATOM   4219  HN  LEU   284     -33.509 -25.145  30.064  1.00  0.00      A   
ATOM   4220  CA  LEU   284     -33.608 -23.217  29.266  1.00  0.00      A   
ATOM   4221  HA  LEU   284     -32.801 -22.504  29.189  1.00  0.00      A   
ATOM   4222  CB  LEU   284     -33.830 -23.987  27.965  1.00  0.00      A   
ATOM   4223  HB1 LEU   284     -33.997 -23.277  27.127  1.00  0.00      A   
ATOM   4224  HB2 LEU   284     -34.676 -24.708  27.965  1.00  0.00      A   
ATOM   4225  CG  LEU   284     -32.653 -24.831  27.414  1.00  0.00      A   
ATOM   4226  HG  LEU   284     -32.395 -25.662  28.105  1.00  0.00      A   
ATOM   4227  CD1 LEU   284     -33.005 -25.619  26.045  1.00  0.00      A   
ATOM   4228 HD11 LEU   284     -33.459 -24.866  25.366  1.00  0.00      A   
ATOM   4229 HD12 LEU   284     -33.716 -26.466  26.154  1.00  0.00      A   
ATOM   4230 HD13 LEU   284     -32.012 -25.827  25.592  1.00  0.00      A   
ATOM   4231  CD2 LEU   284     -31.480 -23.982  27.209  1.00  0.00      A   
ATOM   4232 HD21 LEU   284     -31.138 -23.508  28.154  1.00  0.00      A   
ATOM   4233 HD22 LEU   284     -31.743 -23.189  26.477  1.00  0.00      A   
ATOM   4234 HD23 LEU   284     -30.660 -24.607  26.794  1.00  0.00      A   
ATOM   4235  C   LEU   284     -34.855 -22.313  29.542  1.00  0.00      A   
ATOM   4236  O   LEU   284     -35.829 -22.846  30.114  1.00  0.00      A   
ATOM   4237  N   PRO   285     -34.933 -21.074  29.148  1.00  0.00      A   
ATOM   4238  CD  PRO   285     -33.832 -20.357  28.453  1.00  0.00      A   
ATOM   4239  HD1 PRO   285     -33.614 -20.838  27.475  1.00  0.00      A   
ATOM   4240  HD2 PRO   285     -32.984 -20.351  29.171  1.00  0.00      A   
ATOM   4241  CA  PRO   285     -36.031 -20.182  29.340  1.00  0.00      A   
ATOM   4242  HA  PRO   285     -36.334 -20.251  30.374  1.00  0.00      A   
ATOM   4243  CB  PRO   285     -35.454 -18.749  29.174  1.00  0.00      A   
ATOM   4244  HB1 PRO   285     -35.034 -18.386  30.136  1.00  0.00      A   
ATOM   4245  HB2 PRO   285     -36.241 -18.071  28.780  1.00  0.00      A   
ATOM   4246  CG  PRO   285     -34.260 -18.926  28.221  1.00  0.00      A   
ATOM   4247  HG1 PRO   285     -34.546 -18.855  27.150  1.00  0.00      A   
ATOM   4248  HG2 PRO   285     -33.413 -18.250  28.468  1.00  0.00      A   
ATOM   4249  C   PRO   285     -37.208 -20.537  28.532  1.00  0.00      A   
ATOM   4250  O   PRO   285     -37.066 -20.852  27.372  1.00  0.00      A   
ATOM   4251  N   ARG   286     -38.406 -20.332  29.147  1.00  0.00      A   
ATOM   4252  HN  ARG   286     -38.491 -20.003  30.085  1.00  0.00      A   
ATOM   4253  CA  ARG   286     -39.673 -20.532  28.501  1.00  0.00      A   
ATOM   4254  HA  ARG   286     -39.861 -21.586  28.358  1.00  0.00      A   
ATOM   4255  CB  ARG   286     -40.744 -19.977  29.483  1.00  0.00      A   
ATOM   4256  HB1 ARG   286     -40.417 -18.976  29.837  1.00  0.00      A   
ATOM   4257  HB2 ARG   286     -40.778 -20.749  30.281  1.00  0.00      A   
ATOM   4258  CG  ARG   286     -42.207 -19.691  29.034  1.00  0.00      A   
ATOM   4259  HG1 ARG   286     -42.221 -18.953  28.204  1.00  0.00      A   
ATOM   4260  HG2 ARG   286     -42.726 -19.241  29.907  1.00  0.00      A   
ATOM   4261  CD  ARG   286     -43.142 -20.813  28.516  1.00  0.00      A   
ATOM   4262  HD1 ARG   286     -42.669 -21.395  27.696  1.00  0.00      A   
ATOM   4263  HD2 ARG   286     -44.135 -20.411  28.222  1.00  0.00      A   
ATOM   4264  NE  ARG   286     -43.381 -21.774  29.678  1.00  0.00      A   
ATOM   4265  HE  ARG   286     -42.850 -22.604  29.845  1.00  0.00      A   
ATOM   4266  CZ  ARG   286     -44.083 -21.443  30.748  1.00  0.00      A   
ATOM   4267  NH1 ARG   286     -44.837 -20.379  30.829  1.00  0.00      A   
ATOM   4268 HH11 ARG   286     -44.904 -19.780  30.032  1.00  0.00      A   
ATOM   4269 HH12 ARG   286     -45.536 -20.302  31.540  1.00  0.00      A   
ATOM   4270  NH2 ARG   286     -44.082 -22.258  31.787  1.00  0.00      A   
ATOM   4271 HH21 ARG   286     -44.459 -21.748  32.560  1.00  0.00      A   
ATOM   4272 HH22 ARG   286     -43.337 -22.925  31.754  1.00  0.00      A   
ATOM   4273  C   ARG   286     -39.885 -19.929  27.121  1.00  0.00      A   
ATOM   4274  O   ARG   286     -40.207 -20.662  26.203  1.00  0.00      A   
ATOM   4275  N   ALA   287     -39.666 -18.591  26.931  1.00  0.00      A   
ATOM   4276  HN  ALA   287     -39.304 -18.049  27.685  1.00  0.00      A   
ATOM   4277  CA  ALA   287     -39.965 -18.035  25.617  1.00  0.00      A   
ATOM   4278  HA  ALA   287     -40.994 -18.340  25.497  1.00  0.00      A   
ATOM   4279  CB  ALA   287     -39.875 -16.489  25.615  1.00  0.00      A   
ATOM   4280  HB1 ALA   287     -38.852 -16.182  25.921  1.00  0.00      A   
ATOM   4281  HB2 ALA   287     -40.680 -16.086  26.267  1.00  0.00      A   
ATOM   4282  HB3 ALA   287     -39.962 -16.034  24.606  1.00  0.00      A   
ATOM   4283  C   ALA   287     -39.146 -18.582  24.394  1.00  0.00      A   
ATOM   4284  O   ALA   287     -39.697 -19.034  23.406  1.00  0.00      A   
ATOM   4285  N   SER   288     -37.843 -18.689  24.552  1.00  0.00      A   
ATOM   4286  HN  SER   288     -37.545 -18.224  25.382  1.00  0.00      A   
ATOM   4287  CA  SER   288     -36.948 -19.225  23.490  1.00  0.00      A   
ATOM   4288  HA  SER   288     -36.944 -18.531  22.662  1.00  0.00      A   
ATOM   4289  CB  SER   288     -35.481 -19.287  24.106  1.00  0.00      A   
ATOM   4290  HB1 SER   288     -34.737 -19.946  23.610  1.00  0.00      A   
ATOM   4291  HB2 SER   288     -35.525 -19.487  25.198  1.00  0.00      A   
ATOM   4292  OG  SER   288     -35.013 -17.942  23.873  1.00  0.00      A   
ATOM   4293  HG1 SER   288     -35.596 -17.446  24.451  1.00  0.00      A   
ATOM   4294  C   SER   288     -37.190 -20.678  23.066  1.00  0.00      A   
ATOM   4295  O   SER   288     -37.302 -21.176  21.940  1.00  0.00      A   
ATOM   4296  N   SER   289     -37.488 -21.451  24.150  1.00  0.00      A   
ATOM   4297  HN  SER   289     -37.380 -21.132  25.088  1.00  0.00      A   
ATOM   4298  CA  SER   289     -37.942 -22.829  24.079  1.00  0.00      A   
ATOM   4299  HA  SER   289     -37.176 -23.382  23.554  1.00  0.00      A   
ATOM   4300  CB  SER   289     -38.284 -23.521  25.549  1.00  0.00      A   
ATOM   4301  HB1 SER   289     -38.654 -24.564  25.451  1.00  0.00      A   
ATOM   4302  HB2 SER   289     -39.052 -22.954  26.118  1.00  0.00      A   
ATOM   4303  OG  SER   289     -37.046 -23.508  26.273  1.00  0.00      A   
ATOM   4304  HG1 SER   289     -37.062 -22.694  26.781  1.00  0.00      A   
ATOM   4305  C   SER   289     -39.281 -22.929  23.314  1.00  0.00      A   
ATOM   4306  O   SER   289     -39.435 -23.810  22.489  1.00  0.00      A   
ATOM   4307  N   LEU   290     -40.243 -21.958  23.512  1.00  0.00      A   
ATOM   4308  HN  LEU   290     -40.192 -21.368  24.313  1.00  0.00      A   
ATOM   4309  CA  LEU   290     -41.409 -21.906  22.655  1.00  0.00      A   
ATOM   4310  HA  LEU   290     -41.790 -22.916  22.642  1.00  0.00      A   
ATOM   4311  CB  LEU   290     -42.512 -20.993  23.249  1.00  0.00      A   
ATOM   4312  HB1 LEU   290     -43.300 -20.829  22.484  1.00  0.00      A   
ATOM   4313  HB2 LEU   290     -41.985 -20.067  23.565  1.00  0.00      A   
ATOM   4314  CG  LEU   290     -43.094 -21.606  24.506  1.00  0.00      A   
ATOM   4315  HG  LEU   290     -42.284 -21.981  25.169  1.00  0.00      A   
ATOM   4316  CD1 LEU   290     -43.940 -20.599  25.180  1.00  0.00      A   
ATOM   4317 HD11 LEU   290     -44.711 -20.256  24.457  1.00  0.00      A   
ATOM   4318 HD12 LEU   290     -43.327 -19.745  25.539  1.00  0.00      A   
ATOM   4319 HD13 LEU   290     -44.526 -20.994  26.038  1.00  0.00      A   
ATOM   4320  CD2 LEU   290     -43.936 -22.778  24.134  1.00  0.00      A   
ATOM   4321 HD21 LEU   290     -43.337 -23.677  23.875  1.00  0.00      A   
ATOM   4322 HD22 LEU   290     -44.523 -22.441  23.254  1.00  0.00      A   
ATOM   4323 HD23 LEU   290     -44.739 -22.960  24.880  1.00  0.00      A   
ATOM   4324  C   LEU   290     -41.220 -21.390  21.225  1.00  0.00      A   
ATOM   4325  O   LEU   290     -41.984 -21.741  20.419  1.00  0.00      A   
ATOM   4326  N   LYS   291     -40.214 -20.524  20.883  1.00  0.00      A   
ATOM   4327  HN  LYS   291     -39.593 -20.234  21.606  1.00  0.00      A   
ATOM   4328  CA  LYS   291     -39.882 -20.122  19.527  1.00  0.00      A   
ATOM   4329  HA  LYS   291     -40.807 -19.900  19.016  1.00  0.00      A   
ATOM   4330  CB  LYS   291     -38.913 -19.016  19.717  1.00  0.00      A   
ATOM   4331  HB1 LYS   291     -38.017 -19.376  20.268  1.00  0.00      A   
ATOM   4332  HB2 LYS   291     -39.479 -18.295  20.345  1.00  0.00      A   
ATOM   4333  CG  LYS   291     -38.500 -18.246  18.486  1.00  0.00      A   
ATOM   4334  HG1 LYS   291     -38.736 -17.162  18.547  1.00  0.00      A   
ATOM   4335  HG2 LYS   291     -39.036 -18.568  17.568  1.00  0.00      A   
ATOM   4336  CD  LYS   291     -37.006 -18.494  18.129  1.00  0.00      A   
ATOM   4337  HD1 LYS   291     -36.830 -19.587  18.043  1.00  0.00      A   
ATOM   4338  HD2 LYS   291     -36.492 -18.167  19.058  1.00  0.00      A   
ATOM   4339  CE  LYS   291     -36.483 -17.914  16.800  1.00  0.00      A   
ATOM   4340  HE1 LYS   291     -36.523 -16.804  16.774  1.00  0.00      A   
ATOM   4341  HE2 LYS   291     -37.066 -18.192  15.896  1.00  0.00      A   
ATOM   4342  NZ  LYS   291     -35.068 -18.230  16.540  1.00  0.00      A   
ATOM   4343  HZ1 LYS   291     -35.044 -19.260  16.395  1.00  0.00      A   
ATOM   4344  HZ2 LYS   291     -34.465 -17.840  17.292  1.00  0.00      A   
ATOM   4345  HZ3 LYS   291     -34.845 -17.777  15.630  1.00  0.00      A   
ATOM   4346  C   LYS   291     -39.380 -21.342  18.695  1.00  0.00      A   
ATOM   4347  O   LYS   291     -39.809 -21.370  17.561  1.00  0.00      A   
ATOM   4348  N   ALA   292     -38.697 -22.375  19.235  1.00  0.00      A   
ATOM   4349  HN  ALA   292     -38.368 -22.322  20.175  1.00  0.00      A   
ATOM   4350  CA  ALA   292     -38.100 -23.483  18.422  1.00  0.00      A   
ATOM   4351  HA  ALA   292     -37.461 -23.003  17.696  1.00  0.00      A   
ATOM   4352  CB  ALA   292     -37.272 -24.417  19.417  1.00  0.00      A   
ATOM   4353  HB1 ALA   292     -37.719 -24.346  20.431  1.00  0.00      A   
ATOM   4354  HB2 ALA   292     -36.254 -23.972  19.428  1.00  0.00      A   
ATOM   4355  HB3 ALA   292     -37.183 -25.443  19.002  1.00  0.00      A   
ATOM   4356  C   ALA   292     -39.154 -24.340  17.770  1.00  0.00      A   
ATOM   4357  O   ALA   292     -38.936 -24.837  16.661  1.00  0.00      A   
ATOM   4358  N   LEU   293     -40.325 -24.488  18.486  1.00  0.00      A   
ATOM   4359  HN  LEU   293     -40.321 -24.213  19.444  1.00  0.00      A   
ATOM   4360  CA  LEU   293     -41.559 -25.188  18.023  1.00  0.00      A   
ATOM   4361  HA  LEU   293     -41.367 -26.220  17.769  1.00  0.00      A   
ATOM   4362  CB  LEU   293     -42.705 -25.076  19.096  1.00  0.00      A   
ATOM   4363  HB1 LEU   293     -43.630 -25.572  18.732  1.00  0.00      A   
ATOM   4364  HB2 LEU   293     -42.926 -24.013  19.330  1.00  0.00      A   
ATOM   4365  CG  LEU   293     -42.378 -25.734  20.478  1.00  0.00      A   
ATOM   4366  HG  LEU   293     -41.323 -25.571  20.784  1.00  0.00      A   
ATOM   4367  CD1 LEU   293     -43.332 -25.217  21.602  1.00  0.00      A   
ATOM   4368 HD11 LEU   293     -44.399 -25.404  21.357  1.00  0.00      A   
ATOM   4369 HD12 LEU   293     -43.173 -24.143  21.836  1.00  0.00      A   
ATOM   4370 HD13 LEU   293     -43.017 -25.797  22.496  1.00  0.00      A   
ATOM   4371  CD2 LEU   293     -42.597 -27.245  20.362  1.00  0.00      A   
ATOM   4372 HD21 LEU   293     -41.852 -27.617  19.626  1.00  0.00      A   
ATOM   4373 HD22 LEU   293     -43.619 -27.516  20.021  1.00  0.00      A   
ATOM   4374 HD23 LEU   293     -42.481 -27.695  21.371  1.00  0.00      A   
ATOM   4375  C   LEU   293     -42.143 -24.509  16.849  1.00  0.00      A   
ATOM   4376  O   LEU   293     -42.775 -25.150  16.009  1.00  0.00      A   
ATOM   4377  N   THR   294     -42.007 -23.177  16.800  1.00  0.00      A   
ATOM   4378  HN  THR   294     -41.615 -22.735  17.604  1.00  0.00      A   
ATOM   4379  CA  THR   294     -42.338 -22.356  15.706  1.00  0.00      A   
ATOM   4380  HA  THR   294     -43.216 -22.803  15.263  1.00  0.00      A   
ATOM   4381  CB  THR   294     -42.718 -20.910  16.157  1.00  0.00      A   
ATOM   4382  HB  THR   294     -43.438 -20.490  15.422  1.00  0.00      A   
ATOM   4383  OG1 THR   294     -41.676 -19.923  16.245  1.00  0.00      A   
ATOM   4384  HG1 THR   294     -40.930 -20.353  16.669  1.00  0.00      A   
ATOM   4385  CG2 THR   294     -43.443 -20.941  17.533  1.00  0.00      A   
ATOM   4386 HG21 THR   294     -42.772 -21.192  18.382  1.00  0.00      A   
ATOM   4387 HG22 THR   294     -44.214 -21.738  17.590  1.00  0.00      A   
ATOM   4388 HG23 THR   294     -43.811 -19.937  17.836  1.00  0.00      A   
ATOM   4389  C   THR   294     -41.266 -22.258  14.565  1.00  0.00      A   
ATOM   4390  O   THR   294     -41.445 -21.605  13.552  1.00  0.00      A   
ATOM   4391  N   THR   295     -40.139 -22.977  14.654  1.00  0.00      A   
ATOM   4392  HN  THR   295     -39.944 -23.415  15.528  1.00  0.00      A   
ATOM   4393  CA  THR   295     -39.240 -23.033  13.536  1.00  0.00      A   
ATOM   4394  HA  THR   295     -39.684 -22.583  12.661  1.00  0.00      A   
ATOM   4395  CB  THR   295     -37.887 -22.228  13.719  1.00  0.00      A   
ATOM   4396  HB  THR   295     -37.181 -22.367  12.872  1.00  0.00      A   
ATOM   4397  OG1 THR   295     -37.239 -22.596  14.961  1.00  0.00      A   
ATOM   4398  HG1 THR   295     -36.998 -23.523  14.887  1.00  0.00      A   
ATOM   4399  CG2 THR   295     -38.206 -20.753  13.876  1.00  0.00      A   
ATOM   4400 HG21 THR   295     -38.920 -20.436  14.666  1.00  0.00      A   
ATOM   4401 HG22 THR   295     -38.750 -20.314  13.012  1.00  0.00      A   
ATOM   4402 HG23 THR   295     -37.304 -20.136  14.074  1.00  0.00      A   
ATOM   4403  C   THR   295     -38.806 -24.389  13.079  1.00  0.00      A   
ATOM   4404  O   THR   295     -38.027 -24.549  12.141  1.00  0.00      A   
ATOM   4405  N   PHE   296     -39.351 -25.473  13.599  1.00  0.00      A   
ATOM   4406  HN  PHE   296     -39.998 -25.336  14.345  1.00  0.00      A   
ATOM   4407  CA  PHE   296     -38.956 -26.852  13.216  1.00  0.00      A   
ATOM   4408  HA  PHE   296     -37.886 -26.878  13.357  1.00  0.00      A   
ATOM   4409  CB  PHE   296     -39.433 -27.939  14.288  1.00  0.00      A   
ATOM   4410  HB1 PHE   296     -40.514 -27.718  14.413  1.00  0.00      A   
ATOM   4411  HB2 PHE   296     -39.048 -27.702  15.302  1.00  0.00      A   
ATOM   4412  CG  PHE   296     -39.170 -29.349  13.918  1.00  0.00      A   
ATOM   4413  CD1 PHE   296     -37.837 -29.888  13.854  1.00  0.00      A   
ATOM   4414  HD1 PHE   296     -37.067 -29.223  14.215  1.00  0.00      A   
ATOM   4415  CE1 PHE   296     -37.622 -31.256  13.617  1.00  0.00      A   
ATOM   4416  HE1 PHE   296     -36.607 -31.569  13.423  1.00  0.00      A   
ATOM   4417  CZ  PHE   296     -38.600 -32.159  13.374  1.00  0.00      A   
ATOM   4418  HZ  PHE   296     -38.449 -33.227  13.331  1.00  0.00      A   
ATOM   4419  CD2 PHE   296     -40.196 -30.252  13.498  1.00  0.00      A   
ATOM   4420  HD2 PHE   296     -41.225 -29.926  13.504  1.00  0.00      A   
ATOM   4421  CE2 PHE   296     -39.914 -31.646  13.229  1.00  0.00      A   
ATOM   4422  HE2 PHE   296     -40.798 -32.245  13.066  1.00  0.00      A   
ATOM   4423  C   PHE   296     -39.200 -27.118  11.784  1.00  0.00      A   
ATOM   4424  O   PHE   296     -40.271 -26.946  11.210  1.00  0.00      A   
ATOM   4425  N   THR   297     -38.136 -27.562  11.091  1.00  0.00      A   
ATOM   4426  HN  THR   297     -37.257 -27.645  11.554  1.00  0.00      A   
ATOM   4427  CA  THR   297     -38.107 -27.763   9.688  1.00  0.00      A   
ATOM   4428  HA  THR   297     -38.933 -27.197   9.283  1.00  0.00      A   
ATOM   4429  CB  THR   297     -36.913 -27.182   8.994  1.00  0.00      A   
ATOM   4430  HB  THR   297     -36.931 -27.317   7.892  1.00  0.00      A   
ATOM   4431  OG1 THR   297     -35.654 -27.581   9.560  1.00  0.00      A   
ATOM   4432  HG1 THR   297     -35.534 -28.532   9.628  1.00  0.00      A   
ATOM   4433  CG2 THR   297     -37.065 -25.667   8.974  1.00  0.00      A   
ATOM   4434 HG21 THR   297     -37.104 -25.193   9.979  1.00  0.00      A   
ATOM   4435 HG22 THR   297     -37.918 -25.346   8.339  1.00  0.00      A   
ATOM   4436 HG23 THR   297     -36.223 -25.202   8.419  1.00  0.00      A   
ATOM   4437  C   THR   297     -38.238 -29.160   9.258  1.00  0.00      A   
ATOM   4438  O   THR   297     -37.806 -29.609   8.201  1.00  0.00      A   
ATOM   4439  N   GLY   298     -38.703 -30.086  10.125  1.00  0.00      A   
ATOM   4440  HN  GLY   298     -38.871 -29.755  11.051  1.00  0.00      A   
ATOM   4441  CA  GLY   298     -38.882 -31.544   9.842  1.00  0.00      A   
ATOM   4442  HA1 GLY   298     -39.311 -31.623   8.854  1.00  0.00      A   
ATOM   4443  HA2 GLY   298     -39.452 -31.977  10.651  1.00  0.00      A   
ATOM   4444  C   GLY   298     -37.629 -32.308   9.880  1.00  0.00      A   
ATOM   4445  O   GLY   298     -36.510 -31.830   9.866  1.00  0.00      A   
ATOM   4446  N   LEU   299     -37.828 -33.615   9.879  1.00  0.00      A   
ATOM   4447  HN  LEU   299     -38.717 -34.065   9.903  1.00  0.00      A   
ATOM   4448  CA  LEU   299     -36.738 -34.591   9.760  1.00  0.00      A   
ATOM   4449  HA  LEU   299     -35.811 -34.081   9.543  1.00  0.00      A   
ATOM   4450  CB  LEU   299     -36.588 -35.499  11.080  1.00  0.00      A   
ATOM   4451  HB1 LEU   299     -35.874 -36.338  10.940  1.00  0.00      A   
ATOM   4452  HB2 LEU   299     -37.546 -35.977  11.376  1.00  0.00      A   
ATOM   4453  CG  LEU   299     -35.971 -34.710  12.255  1.00  0.00      A   
ATOM   4454  HG  LEU   299     -36.747 -33.931  12.415  1.00  0.00      A   
ATOM   4455  CD1 LEU   299     -35.949 -35.561  13.525  1.00  0.00      A   
ATOM   4456 HD11 LEU   299     -35.391 -36.516  13.420  1.00  0.00      A   
ATOM   4457 HD12 LEU   299     -37.011 -35.719  13.808  1.00  0.00      A   
ATOM   4458 HD13 LEU   299     -35.354 -35.015  14.289  1.00  0.00      A   
ATOM   4459  CD2 LEU   299     -34.625 -34.022  11.963  1.00  0.00      A   
ATOM   4460 HD21 LEU   299     -34.365 -33.417  12.857  1.00  0.00      A   
ATOM   4461 HD22 LEU   299     -34.694 -33.358  11.075  1.00  0.00      A   
ATOM   4462 HD23 LEU   299     -33.877 -34.832  11.827  1.00  0.00      A   
ATOM   4463  C   LEU   299     -36.963 -35.558   8.627  1.00  0.00      A   
ATOM   4464  O   LEU   299     -38.014 -36.251   8.583  1.00  0.00      A   
ATOM   4465  N   PRO   300     -36.063 -35.756   7.603  1.00  0.00      A   
ATOM   4466  CD  PRO   300     -34.654 -35.288   7.547  1.00  0.00      A   
ATOM   4467  HD1 PRO   300     -34.042 -35.329   8.474  1.00  0.00      A   
ATOM   4468  HD2 PRO   300     -34.723 -34.231   7.212  1.00  0.00      A   
ATOM   4469  CA  PRO   300     -36.371 -36.677   6.514  1.00  0.00      A   
ATOM   4470  HA  PRO   300     -37.314 -36.377   6.082  1.00  0.00      A   
ATOM   4471  CB  PRO   300     -35.214 -36.477   5.498  1.00  0.00      A   
ATOM   4472  HB1 PRO   300     -35.370 -35.492   5.009  1.00  0.00      A   
ATOM   4473  HB2 PRO   300     -35.052 -37.233   4.699  1.00  0.00      A   
ATOM   4474  CG  PRO   300     -34.102 -36.209   6.460  1.00  0.00      A   
ATOM   4475  HG1 PRO   300     -33.777 -37.177   6.899  1.00  0.00      A   
ATOM   4476  HG2 PRO   300     -33.239 -35.751   5.931  1.00  0.00      A   
ATOM   4477  C   PRO   300     -36.660 -38.167   6.860  1.00  0.00      A   
ATOM   4478  O   PRO   300     -36.164 -38.675   7.835  1.00  0.00      A   
ATOM   4479  N   HSE   301     -37.490 -38.821   6.019  1.00  0.00      A   
ATOM   4480  HN  HSE   301     -37.611 -38.409   5.119  1.00  0.00      A   
ATOM   4481  CA  HSE   301     -37.834 -40.255   6.019  1.00  0.00      A   
ATOM   4482  HA  HSE   301     -38.364 -40.496   5.109  1.00  0.00      A   
ATOM   4483  CB  HSE   301     -36.588 -41.236   6.304  1.00  0.00      A   
ATOM   4484  HB1 HSE   301     -36.986 -42.271   6.244  1.00  0.00      A   
ATOM   4485  HB2 HSE   301     -36.151 -41.032   7.305  1.00  0.00      A   
ATOM   4486  ND1 HSE   301     -35.765 -41.521   4.088  1.00  0.00      A   
ATOM   4487  CG  HSE   301     -35.549 -40.928   5.312  1.00  0.00      A   
ATOM   4488  CE1 HSE   301     -34.618 -41.351   3.402  1.00  0.00      A   
ATOM   4489  HE1 HSE   301     -34.393 -41.731   2.405  1.00  0.00      A   
ATOM   4490  NE2 HSE   301     -33.719 -40.667   4.130  1.00  0.00      A   
ATOM   4491  HE2 HSE   301     -32.924 -40.217   3.723  1.00  0.00      A   
ATOM   4492  CD2 HSE   301     -34.262 -40.475   5.364  1.00  0.00      A   
ATOM   4493  HD2 HSE   301     -33.640 -39.979   6.098  1.00  0.00      A   
ATOM   4494  C   HSE   301     -38.804 -40.549   7.089  1.00  0.00      A   
ATOM   4495  O   HSE   301     -39.002 -41.711   7.532  1.00  0.00      A   
ATOM   4496  N   ARG   302     -39.472 -39.465   7.662  1.00  0.00      A   
ATOM   4497  HN  ARG   302     -39.317 -38.529   7.355  1.00  0.00      A   
ATOM   4498  CA  ARG   302     -40.493 -39.665   8.673  1.00  0.00      A   
ATOM   4499  HA  ARG   302     -40.549 -40.738   8.780  1.00  0.00      A   
ATOM   4500  CB  ARG   302     -40.276 -38.941  10.066  1.00  0.00      A   
ATOM   4501  HB1 ARG   302     -41.221 -39.112  10.624  1.00  0.00      A   
ATOM   4502  HB2 ARG   302     -40.172 -37.837   9.989  1.00  0.00      A   
ATOM   4503  CG  ARG   302     -39.145 -39.572  11.041  1.00  0.00      A   
ATOM   4504  HG1 ARG   302     -39.259 -40.677  11.083  1.00  0.00      A   
ATOM   4505  HG2 ARG   302     -39.435 -39.219  12.053  1.00  0.00      A   
ATOM   4506  CD  ARG   302     -37.767 -39.105  10.570  1.00  0.00      A   
ATOM   4507  HD1 ARG   302     -37.758 -38.080  10.141  1.00  0.00      A   
ATOM   4508  HD2 ARG   302     -37.318 -39.804   9.833  1.00  0.00      A   
ATOM   4509  NE  ARG   302     -36.839 -39.205  11.742  1.00  0.00      A   
ATOM   4510  HE  ARG   302     -37.199 -39.335  12.666  1.00  0.00      A   
ATOM   4511  CZ  ARG   302     -35.523 -38.991  11.584  1.00  0.00      A   
ATOM   4512  NH1 ARG   302     -34.890 -38.686  10.500  1.00  0.00      A   
ATOM   4513 HH11 ARG   302     -35.354 -38.649   9.615  1.00  0.00      A   
ATOM   4514 HH12 ARG   302     -33.931 -38.442  10.649  1.00  0.00      A   
ATOM   4515  NH2 ARG   302     -34.804 -39.262  12.640  1.00  0.00      A   
ATOM   4516 HH21 ARG   302     -33.805 -39.289  12.599  1.00  0.00      A   
ATOM   4517 HH22 ARG   302     -35.290 -39.668  13.414  1.00  0.00      A   
ATOM   4518  C   ARG   302     -41.789 -39.140   8.069  1.00  0.00      A   
ATOM   4519  O   ARG   302     -41.808 -37.948   7.736  1.00  0.00      A   
ATOM   4520  N   PHE   303     -42.846 -39.948   7.808  1.00  0.00      A   
ATOM   4521  HN  PHE   303     -42.793 -40.874   8.173  1.00  0.00      A   
ATOM   4522  CA  PHE   303     -44.103 -39.586   7.052  1.00  0.00      A   
ATOM   4523  HA  PHE   303     -44.333 -40.413   6.396  1.00  0.00      A   
ATOM   4524  CB  PHE   303     -45.359 -39.528   7.972  1.00  0.00      A   
ATOM   4525  HB1 PHE   303     -45.303 -38.693   8.704  1.00  0.00      A   
ATOM   4526  HB2 PHE   303     -45.292 -40.448   8.592  1.00  0.00      A   
ATOM   4527  CG  PHE   303     -46.623 -39.391   7.235  1.00  0.00      A   
ATOM   4528  CD1 PHE   303     -47.329 -40.544   6.917  1.00  0.00      A   
ATOM   4529  HD1 PHE   303     -46.872 -41.518   7.008  1.00  0.00      A   
ATOM   4530  CE1 PHE   303     -48.725 -40.442   6.574  1.00  0.00      A   
ATOM   4531  HE1 PHE   303     -49.338 -41.306   6.364  1.00  0.00      A   
ATOM   4532  CZ  PHE   303     -49.364 -39.224   6.416  1.00  0.00      A   
ATOM   4533  HZ  PHE   303     -50.383 -39.055   6.100  1.00  0.00      A   
ATOM   4534  CD2 PHE   303     -47.269 -38.142   7.184  1.00  0.00      A   
ATOM   4535  HD2 PHE   303     -46.775 -37.223   7.465  1.00  0.00      A   
ATOM   4536  CE2 PHE   303     -48.571 -38.087   6.777  1.00  0.00      A   
ATOM   4537  HE2 PHE   303     -49.011 -37.108   6.653  1.00  0.00      A   
ATOM   4538  C   PHE   303     -44.032 -38.318   6.034  1.00  0.00      A   
ATOM   4539  O   PHE   303     -44.555 -37.292   6.313  1.00  0.00      A   
ATOM   4540  N   GLU   304     -43.284 -38.434   4.949  1.00  0.00      A   
ATOM   4541  HN  GLU   304     -42.758 -39.248   4.714  1.00  0.00      A   
ATOM   4542  CA  GLU   304     -43.160 -37.332   3.974  1.00  0.00      A   
ATOM   4543  HA  GLU   304     -43.830 -36.513   4.188  1.00  0.00      A   
ATOM   4544  CB  GLU   304     -41.772 -36.719   3.820  1.00  0.00      A   
ATOM   4545  HB1 GLU   304     -41.331 -36.466   4.808  1.00  0.00      A   
ATOM   4546  HB2 GLU   304     -41.778 -35.746   3.283  1.00  0.00      A   
ATOM   4547  CG  GLU   304     -40.722 -37.623   3.114  1.00  0.00      A   
ATOM   4548  HG1 GLU   304     -40.934 -37.661   2.024  1.00  0.00      A   
ATOM   4549  HG2 GLU   304     -40.704 -38.620   3.602  1.00  0.00      A   
ATOM   4550  CD  GLU   304     -39.277 -37.212   3.297  1.00  0.00      A   
ATOM   4551  OE1 GLU   304     -38.382 -38.005   3.619  1.00  0.00      A   
ATOM   4552  OE2 GLU   304     -39.040 -35.985   2.986  1.00  0.00      A   
ATOM   4553  C   GLU   304     -43.640 -37.814   2.583  1.00  0.00      A   
ATOM   4554  O   GLU   304     -43.541 -39.050   2.255  1.00  0.00      A   
ATOM   4555  N   VAL   305     -44.192 -36.933   1.768  1.00  0.00      A   
ATOM   4556  HN  VAL   305     -44.222 -35.972   2.031  1.00  0.00      A   
ATOM   4557  CA  VAL   305     -44.776 -37.316   0.494  1.00  0.00      A   
ATOM   4558  HA  VAL   305     -44.899 -38.386   0.576  1.00  0.00      A   
ATOM   4559  CB  VAL   305     -46.028 -36.513   0.224  1.00  0.00      A   
ATOM   4560  HB  VAL   305     -45.772 -35.444   0.066  1.00  0.00      A   
ATOM   4561  CG1 VAL   305     -46.706 -36.932  -1.083  1.00  0.00      A   
ATOM   4562 HG11 VAL   305     -46.923 -38.014  -1.215  1.00  0.00      A   
ATOM   4563 HG12 VAL   305     -46.098 -36.569  -1.939  1.00  0.00      A   
ATOM   4564 HG13 VAL   305     -47.670 -36.381  -1.113  1.00  0.00      A   
ATOM   4565  CG2 VAL   305     -47.077 -36.644   1.338  1.00  0.00      A   
ATOM   4566 HG21 VAL   305     -48.108 -36.343   1.051  1.00  0.00      A   
ATOM   4567 HG22 VAL   305     -46.660 -36.214   2.274  1.00  0.00      A   
ATOM   4568 HG23 VAL   305     -47.072 -37.702   1.677  1.00  0.00      A   
ATOM   4569  C   VAL   305     -43.684 -37.067  -0.567  1.00  0.00      A   
ATOM   4570  O   VAL   305     -43.155 -35.941  -0.783  1.00  0.00      A   
ATOM   4571  N   VAL   306     -43.381 -38.125  -1.334  1.00  0.00      A   
ATOM   4572  HN  VAL   306     -43.953 -38.937  -1.246  1.00  0.00      A   
ATOM   4573  CA  VAL   306     -42.179 -38.118  -2.198  1.00  0.00      A   
ATOM   4574  HA  VAL   306     -41.459 -37.351  -1.955  1.00  0.00      A   
ATOM   4575  CB  VAL   306     -41.353 -39.349  -2.119  1.00  0.00      A   
ATOM   4576  HB  VAL   306     -40.409 -39.309  -2.705  1.00  0.00      A   
ATOM   4577  CG1 VAL   306     -40.984 -39.506  -0.575  1.00  0.00      A   
ATOM   4578 HG11 VAL   306     -40.315 -38.652  -0.334  1.00  0.00      A   
ATOM   4579 HG12 VAL   306     -40.467 -40.480  -0.444  1.00  0.00      A   
ATOM   4580 HG13 VAL   306     -41.931 -39.521   0.007  1.00  0.00      A   
ATOM   4581  CG2 VAL   306     -42.085 -40.609  -2.646  1.00  0.00      A   
ATOM   4582 HG21 VAL   306     -42.353 -40.536  -3.722  1.00  0.00      A   
ATOM   4583 HG22 VAL   306     -42.927 -40.815  -1.950  1.00  0.00      A   
ATOM   4584 HG23 VAL   306     -41.368 -41.457  -2.618  1.00  0.00      A   
ATOM   4585  C   VAL   306     -42.563 -38.006  -3.642  1.00  0.00      A   
ATOM   4586  O   VAL   306     -41.753 -38.191  -4.599  1.00  0.00      A   
ATOM   4587  N   LEU   307     -43.856 -37.639  -3.844  1.00  0.00      A   
ATOM   4588  HN  LEU   307     -44.427 -37.673  -3.027  1.00  0.00      A   
ATOM   4589  CA  LEU   307     -44.501 -37.382  -5.129  1.00  0.00      A   
ATOM   4590  HA  LEU   307     -44.088 -36.439  -5.456  1.00  0.00      A   
ATOM   4591  CB  LEU   307     -44.331 -38.499  -6.250  1.00  0.00      A   
ATOM   4592  HB1 LEU   307     -44.790 -39.459  -5.932  1.00  0.00      A   
ATOM   4593  HB2 LEU   307     -43.252 -38.721  -6.396  1.00  0.00      A   
ATOM   4594  CG  LEU   307     -45.033 -38.130  -7.630  1.00  0.00      A   
ATOM   4595  HG  LEU   307     -46.110 -38.380  -7.523  1.00  0.00      A   
ATOM   4596  CD1 LEU   307     -44.791 -36.729  -8.139  1.00  0.00      A   
ATOM   4597 HD11 LEU   307     -45.384 -36.024  -7.518  1.00  0.00      A   
ATOM   4598 HD12 LEU   307     -45.149 -36.745  -9.191  1.00  0.00      A   
ATOM   4599 HD13 LEU   307     -43.708 -36.515  -8.015  1.00  0.00      A   
ATOM   4600  CD2 LEU   307     -44.649 -39.167  -8.706  1.00  0.00      A   
ATOM   4601 HD21 LEU   307     -44.949 -40.225  -8.551  1.00  0.00      A   
ATOM   4602 HD22 LEU   307     -43.548 -39.197  -8.851  1.00  0.00      A   
ATOM   4603 HD23 LEU   307     -45.123 -38.903  -9.676  1.00  0.00      A   
ATOM   4604  C   LEU   307     -45.946 -37.347  -4.828  1.00  0.00      A   
ATOM   4605  O   LEU   307     -46.533 -38.220  -4.189  1.00  0.00      A   
ATOM   4606  N   GLU   308     -46.603 -36.279  -5.297  1.00  0.00      A   
ATOM   4607  HN  GLU   308     -46.162 -35.460  -5.656  1.00  0.00      A   
ATOM   4608  CA  GLU   308     -48.018 -36.250  -5.474  1.00  0.00      A   
ATOM   4609  HA  GLU   308     -48.341 -37.270  -5.324  1.00  0.00      A   
ATOM   4610  CB  GLU   308     -48.708 -35.375  -4.476  1.00  0.00      A   
ATOM   4611  HB1 GLU   308     -48.212 -34.381  -4.466  1.00  0.00      A   
ATOM   4612  HB2 GLU   308     -48.400 -35.652  -3.446  1.00  0.00      A   
ATOM   4613  CG  GLU   308     -50.246 -35.280  -4.666  1.00  0.00      A   
ATOM   4614  HG1 GLU   308     -50.551 -36.296  -4.337  1.00  0.00      A   
ATOM   4615  HG2 GLU   308     -50.502 -35.124  -5.736  1.00  0.00      A   
ATOM   4616  CD  GLU   308     -50.923 -34.242  -3.787  1.00  0.00      A   
ATOM   4617  OE1 GLU   308     -51.007 -34.418  -2.539  1.00  0.00      A   
ATOM   4618  OE2 GLU   308     -51.456 -33.172  -4.148  1.00  0.00      A   
ATOM   4619  C   GLU   308     -48.369 -35.878  -6.884  1.00  0.00      A   
ATOM   4620  O   GLU   308     -47.919 -34.841  -7.311  1.00  0.00      A   
ATOM   4621  N   HSE   309     -49.181 -36.739  -7.538  1.00  0.00      A   
ATOM   4622  HN  HSE   309     -49.524 -37.570  -7.108  1.00  0.00      A   
ATOM   4623  CA  HSE   309     -49.761 -36.494  -8.850  1.00  0.00      A   
ATOM   4624  HA  HSE   309     -50.073 -35.460  -8.850  1.00  0.00      A   
ATOM   4625  CB  HSE   309     -48.736 -36.710  -9.917  1.00  0.00      A   
ATOM   4626  HB1 HSE   309     -48.186 -37.660  -9.749  1.00  0.00      A   
ATOM   4627  HB2 HSE   309     -47.825 -36.080  -9.837  1.00  0.00      A   
ATOM   4628  ND1 HSE   309     -49.815 -35.407 -11.834  1.00  0.00      A   
ATOM   4629  CG  HSE   309     -49.251 -36.623 -11.407  1.00  0.00      A   
ATOM   4630  CE1 HSE   309     -50.165 -35.621 -13.067  1.00  0.00      A   
ATOM   4631  HE1 HSE   309     -50.499 -34.946 -13.854  1.00  0.00      A   
ATOM   4632  NE2 HSE   309     -49.958 -36.939 -13.426  1.00  0.00      A   
ATOM   4633  HE2 HSE   309     -50.024 -37.329 -14.345  1.00  0.00      A   
ATOM   4634  CD2 HSE   309     -49.335 -37.592 -12.348  1.00  0.00      A   
ATOM   4635  HD2 HSE   309     -49.047 -38.635 -12.299  1.00  0.00      A   
ATOM   4636  C   HSE   309     -51.024 -37.203  -9.092  1.00  0.00      A   
ATOM   4637  O   HSE   309     -51.219 -38.300  -8.475  1.00  0.00      A   
ATOM   4638  N   ASN   310     -51.972 -36.705  -9.915  1.00  0.00      A   
ATOM   4639  HN  ASN   310     -51.620 -35.929 -10.433  1.00  0.00      A   
ATOM   4640  CA  ASN   310     -53.241 -37.234 -10.085  1.00  0.00      A   
ATOM   4641  HA  ASN   310     -53.886 -36.518 -10.573  1.00  0.00      A   
ATOM   4642  CB  ASN   310     -53.404 -38.421 -10.990  1.00  0.00      A   
ATOM   4643  HB1 ASN   310     -54.461 -38.762 -11.014  1.00  0.00      A   
ATOM   4644  HB2 ASN   310     -52.899 -39.345 -10.636  1.00  0.00      A   
ATOM   4645  CG  ASN   310     -53.147 -38.215 -12.442  1.00  0.00      A   
ATOM   4646  OD1 ASN   310     -53.833 -37.381 -13.036  1.00  0.00      A   
ATOM   4647  ND2 ASN   310     -52.245 -38.914 -13.165  1.00  0.00      A   
ATOM   4648 HD21 ASN   310     -51.693 -39.568 -12.648  1.00  0.00      A   
ATOM   4649 HD22 ASN   310     -52.037 -38.601 -14.092  1.00  0.00      A   
ATOM   4650  C   ASN   310     -54.001 -37.437  -8.794  1.00  0.00      A   
ATOM   4651  O   ASN   310     -54.876 -38.263  -8.683  1.00  0.00      A   
ATOM   4652  N   GLY   311     -53.655 -36.673  -7.695  1.00  0.00      A   
ATOM   4653  HN  GLY   311     -53.007 -35.917  -7.760  1.00  0.00      A   
ATOM   4654  CA  GLY   311     -54.174 -37.035  -6.304  1.00  0.00      A   
ATOM   4655  HA1 GLY   311     -55.245 -37.156  -6.367  1.00  0.00      A   
ATOM   4656  HA2 GLY   311     -53.834 -36.252  -5.641  1.00  0.00      A   
ATOM   4657  C   GLY   311     -53.599 -38.253  -5.631  1.00  0.00      A   
ATOM   4658  O   GLY   311     -53.970 -38.527  -4.483  1.00  0.00      A   
ATOM   4659  N   VAL   312     -52.711 -38.957  -6.357  1.00  0.00      A   
ATOM   4660  HN  VAL   312     -52.440 -38.593  -7.245  1.00  0.00      A   
ATOM   4661  CA  VAL   312     -51.980 -40.092  -5.855  1.00  0.00      A   
ATOM   4662  HA  VAL   312     -52.684 -40.718  -5.325  1.00  0.00      A   
ATOM   4663  CB  VAL   312     -51.313 -40.982  -6.892  1.00  0.00      A   
ATOM   4664  HB  VAL   312     -50.521 -40.618  -7.581  1.00  0.00      A   
ATOM   4665  CG1 VAL   312     -50.751 -42.234  -6.061  1.00  0.00      A   
ATOM   4666 HG11 VAL   312     -49.715 -42.195  -5.661  1.00  0.00      A   
ATOM   4667 HG12 VAL   312     -50.710 -43.111  -6.741  1.00  0.00      A   
ATOM   4668 HG13 VAL   312     -51.503 -42.674  -5.372  1.00  0.00      A   
ATOM   4669  CG2 VAL   312     -52.391 -41.533  -7.730  1.00  0.00      A   
ATOM   4670 HG21 VAL   312     -53.099 -42.166  -7.155  1.00  0.00      A   
ATOM   4671 HG22 VAL   312     -52.040 -42.210  -8.538  1.00  0.00      A   
ATOM   4672 HG23 VAL   312     -52.890 -40.709  -8.285  1.00  0.00      A   
ATOM   4673  C   VAL   312     -50.805 -39.679  -4.993  1.00  0.00      A   
ATOM   4674  O   VAL   312     -49.831 -39.090  -5.450  1.00  0.00      A   
ATOM   4675  N   ARG   313     -50.879 -39.968  -3.670  1.00  0.00      A   
ATOM   4676  HN  ARG   313     -51.727 -40.314  -3.275  1.00  0.00      A   
ATOM   4677  CA  ARG   313     -49.847 -39.628  -2.754  1.00  0.00      A   
ATOM   4678  HA  ARG   313     -49.282 -38.832  -3.216  1.00  0.00      A   
ATOM   4679  CB  ARG   313     -50.448 -38.988  -1.490  1.00  0.00      A   
ATOM   4680  HB1 ARG   313     -49.715 -38.741  -0.692  1.00  0.00      A   
ATOM   4681  HB2 ARG   313     -51.266 -39.575  -1.020  1.00  0.00      A   
ATOM   4682  CG  ARG   313     -51.177 -37.625  -1.721  1.00  0.00      A   
ATOM   4683  HG1 ARG   313     -51.962 -37.675  -2.505  1.00  0.00      A   
ATOM   4684  HG2 ARG   313     -50.419 -36.913  -2.112  1.00  0.00      A   
ATOM   4685  CD  ARG   313     -51.881 -36.922  -0.578  1.00  0.00      A   
ATOM   4686  HD1 ARG   313     -52.157 -35.885  -0.864  1.00  0.00      A   
ATOM   4687  HD2 ARG   313     -51.173 -36.939   0.278  1.00  0.00      A   
ATOM   4688  NE  ARG   313     -53.066 -37.714  -0.256  1.00  0.00      A   
ATOM   4689  HE  ARG   313     -53.412 -38.303  -0.987  1.00  0.00      A   
ATOM   4690  CZ  ARG   313     -53.894 -37.573   0.806  1.00  0.00      A   
ATOM   4691  NH1 ARG   313     -53.680 -36.983   1.927  1.00  0.00      A   
ATOM   4692 HH11 ARG   313     -54.280 -37.109   2.717  1.00  0.00      A   
ATOM   4693 HH12 ARG   313     -52.750 -36.889   2.282  1.00  0.00      A   
ATOM   4694  NH2 ARG   313     -55.152 -37.972   0.567  1.00  0.00      A   
ATOM   4695 HH21 ARG   313     -55.239 -38.386  -0.339  1.00  0.00      A   
ATOM   4696 HH22 ARG   313     -55.849 -37.761   1.253  1.00  0.00      A   
ATOM   4697  C   ARG   313     -48.988 -40.851  -2.494  1.00  0.00      A   
ATOM   4698  O   ARG   313     -49.400 -41.797  -1.789  1.00  0.00      A   
ATOM   4699  N   TRP   314     -47.731 -40.678  -2.861  1.00  0.00      A   
ATOM   4700  HN  TRP   314     -47.433 -39.858  -3.345  1.00  0.00      A   
ATOM   4701  CA  TRP   314     -46.676 -41.603  -2.413  1.00  0.00      A   
ATOM   4702  HA  TRP   314     -47.153 -42.540  -2.165  1.00  0.00      A   
ATOM   4703  CB  TRP   314     -45.789 -41.722  -3.621  1.00  0.00      A   
ATOM   4704  HB1 TRP   314     -44.887 -42.314  -3.355  1.00  0.00      A   
ATOM   4705  HB2 TRP   314     -45.312 -40.748  -3.861  1.00  0.00      A   
ATOM   4706  CG  TRP   314     -46.324 -42.184  -4.970  1.00  0.00      A   
ATOM   4707  CD1 TRP   314     -46.856 -41.331  -5.930  1.00  0.00      A   
ATOM   4708  HD1 TRP   314     -46.900 -40.257  -5.821  1.00  0.00      A   
ATOM   4709  NE1 TRP   314     -47.311 -42.068  -7.038  1.00  0.00      A   
ATOM   4710  HE1 TRP   314     -47.820 -41.699  -7.784  1.00  0.00      A   
ATOM   4711  CE2 TRP   314     -46.979 -43.386  -6.839  1.00  0.00      A   
ATOM   4712  CD2 TRP   314     -46.318 -43.482  -5.589  1.00  0.00      A   
ATOM   4713  CE3 TRP   314     -45.745 -44.695  -5.209  1.00  0.00      A   
ATOM   4714  HE3 TRP   314     -45.085 -44.780  -4.359  1.00  0.00      A   
ATOM   4715  CZ3 TRP   314     -45.941 -45.764  -6.045  1.00  0.00      A   
ATOM   4716  HZ3 TRP   314     -45.661 -46.745  -5.692  1.00  0.00      A   
ATOM   4717  CZ2 TRP   314     -47.205 -44.413  -7.676  1.00  0.00      A   
ATOM   4718  HZ2 TRP   314     -47.648 -44.179  -8.633  1.00  0.00      A   
ATOM   4719  CH2 TRP   314     -46.606 -45.633  -7.265  1.00  0.00      A   
ATOM   4720  HH2 TRP   314     -46.653 -46.463  -7.955  1.00  0.00      A   
ATOM   4721  C   TRP   314     -45.978 -41.095  -1.166  1.00  0.00      A   
ATOM   4722  O   TRP   314     -45.370 -40.045  -1.201  1.00  0.00      A   
ATOM   4723  N   ILE   315     -46.028 -41.785  -0.010  1.00  0.00      A   
ATOM   4724  HN  ILE   315     -46.625 -42.583   0.030  1.00  0.00      A   
ATOM   4725  CA  ILE   315     -45.610 -41.305   1.335  1.00  0.00      A   
ATOM   4726  HA  ILE   315     -45.193 -40.318   1.202  1.00  0.00      A   
ATOM   4727  CB  ILE   315     -46.880 -41.256   2.267  1.00  0.00      A   
ATOM   4728  HB  ILE   315     -47.212 -42.268   2.583  1.00  0.00      A   
ATOM   4729  CG2 ILE   315     -46.463 -40.443   3.565  1.00  0.00      A   
ATOM   4730 HG21 ILE   315     -46.457 -39.334   3.503  1.00  0.00      A   
ATOM   4731 HG22 ILE   315     -45.524 -40.799   4.040  1.00  0.00      A   
ATOM   4732 HG23 ILE   315     -47.301 -40.787   4.209  1.00  0.00      A   
ATOM   4733  CG1 ILE   315     -48.075 -40.602   1.533  1.00  0.00      A   
ATOM   4734 HG11 ILE   315     -48.484 -41.244   0.724  1.00  0.00      A   
ATOM   4735 HG12 ILE   315     -47.721 -39.662   1.056  1.00  0.00      A   
ATOM   4736  CD  ILE   315     -49.213 -40.222   2.451  1.00  0.00      A   
ATOM   4737  HD1 ILE   315     -49.610 -41.183   2.842  1.00  0.00      A   
ATOM   4738  HD2 ILE   315     -50.040 -39.776   1.858  1.00  0.00      A   
ATOM   4739  HD3 ILE   315     -48.878 -39.457   3.184  1.00  0.00      A   
ATOM   4740  C   ILE   315     -44.535 -42.218   1.931  1.00  0.00      A   
ATOM   4741  O   ILE   315     -44.744 -43.446   2.065  1.00  0.00      A   
ATOM   4742  N   ASN   316     -43.426 -41.661   2.448  1.00  0.00      A   
ATOM   4743  HN  ASN   316     -43.365 -40.669   2.519  1.00  0.00      A   
ATOM   4744  CA  ASN   316     -42.233 -42.288   3.106  1.00  0.00      A   
ATOM   4745  HA  ASN   316     -42.273 -43.364   3.024  1.00  0.00      A   
ATOM   4746  CB  ASN   316     -40.986 -41.668   2.392  1.00  0.00      A   
ATOM   4747  HB1 ASN   316     -41.172 -40.574   2.338  1.00  0.00      A   
ATOM   4748  HB2 ASN   316     -40.918 -42.070   1.359  1.00  0.00      A   
ATOM   4749  CG  ASN   316     -39.690 -41.897   3.092  1.00  0.00      A   
ATOM   4750  OD1 ASN   316     -39.533 -42.657   4.050  1.00  0.00      A   
ATOM   4751  ND2 ASN   316     -38.702 -41.126   2.654  1.00  0.00      A   
ATOM   4752 HD21 ASN   316     -37.757 -41.176   2.975  1.00  0.00      A   
ATOM   4753 HD22 ASN   316     -39.018 -40.276   2.232  1.00  0.00      A   
ATOM   4754  C   ASN   316     -42.227 -41.966   4.593  1.00  0.00      A   
ATOM   4755  O   ASN   316     -42.028 -40.853   4.980  1.00  0.00      A   
ATOM   4756  N   ASP   317     -42.373 -43.009   5.407  1.00  0.00      A   
ATOM   4757  HN  ASP   317     -42.541 -43.880   4.951  1.00  0.00      A   
ATOM   4758  CA  ASP   317     -42.227 -43.102   6.799  1.00  0.00      A   
ATOM   4759  HA  ASP   317     -41.674 -42.218   7.079  1.00  0.00      A   
ATOM   4760  CB  ASP   317     -43.642 -43.255   7.410  1.00  0.00      A   
ATOM   4761  HB1 ASP   317     -43.991 -44.244   7.043  1.00  0.00      A   
ATOM   4762  HB2 ASP   317     -44.354 -42.484   7.047  1.00  0.00      A   
ATOM   4763  CG  ASP   317     -43.725 -43.123   8.940  1.00  0.00      A   
ATOM   4764  OD1 ASP   317     -42.907 -42.394   9.536  1.00  0.00      A   
ATOM   4765  OD2 ASP   317     -44.718 -43.670   9.535  1.00  0.00      A   
ATOM   4766  C   ASP   317     -41.232 -44.265   7.067  1.00  0.00      A   
ATOM   4767  O   ASP   317     -41.508 -45.171   7.810  1.00  0.00      A   
ATOM   4768  N   SER   318     -40.052 -44.214   6.512  1.00  0.00      A   
ATOM   4769  HN  SER   318     -39.841 -43.430   5.933  1.00  0.00      A   
ATOM   4770  CA  SER   318     -39.046 -45.263   6.572  1.00  0.00      A   
ATOM   4771  HA  SER   318     -39.657 -46.148   6.477  1.00  0.00      A   
ATOM   4772  CB  SER   318     -37.997 -45.307   5.401  1.00  0.00      A   
ATOM   4773  HB1 SER   318     -37.338 -44.414   5.445  1.00  0.00      A   
ATOM   4774  HB2 SER   318     -38.638 -45.240   4.497  1.00  0.00      A   
ATOM   4775  OG  SER   318     -37.173 -46.502   5.419  1.00  0.00      A   
ATOM   4776  HG1 SER   318     -36.308 -46.240   5.742  1.00  0.00      A   
ATOM   4777  C   SER   318     -38.418 -45.454   7.932  1.00  0.00      A   
ATOM   4778  O   SER   318     -38.042 -46.581   8.288  1.00  0.00      A   
ATOM   4779  N   LYS   319     -38.362 -44.393   8.750  1.00  0.00      A   
ATOM   4780  HN  LYS   319     -38.790 -43.557   8.416  1.00  0.00      A   
ATOM   4781  CA  LYS   319     -37.865 -44.637  10.100  1.00  0.00      A   
ATOM   4782  HA  LYS   319     -37.029 -45.301   9.935  1.00  0.00      A   
ATOM   4783  CB  LYS   319     -37.121 -43.428  10.714  1.00  0.00      A   
ATOM   4784  HB1 LYS   319     -36.762 -43.670  11.737  1.00  0.00      A   
ATOM   4785  HB2 LYS   319     -37.817 -42.578  10.876  1.00  0.00      A   
ATOM   4786  CG  LYS   319     -35.902 -43.063   9.805  1.00  0.00      A   
ATOM   4787  HG1 LYS   319     -36.118 -42.714   8.772  1.00  0.00      A   
ATOM   4788  HG2 LYS   319     -35.477 -44.080   9.663  1.00  0.00      A   
ATOM   4789  CD  LYS   319     -34.886 -42.230  10.528  1.00  0.00      A   
ATOM   4790  HD1 LYS   319     -34.458 -42.727  11.424  1.00  0.00      A   
ATOM   4791  HD2 LYS   319     -35.333 -41.261  10.840  1.00  0.00      A   
ATOM   4792  CE  LYS   319     -33.779 -41.937   9.493  1.00  0.00      A   
ATOM   4793  HE1 LYS   319     -34.162 -41.223   8.733  1.00  0.00      A   
ATOM   4794  HE2 LYS   319     -33.516 -42.865   8.942  1.00  0.00      A   
ATOM   4795  NZ  LYS   319     -32.493 -41.287  10.134  1.00  0.00      A   
ATOM   4796  HZ1 LYS   319     -31.779 -42.041  10.203  1.00  0.00      A   
ATOM   4797  HZ2 LYS   319     -32.595 -40.969  11.119  1.00  0.00      A   
ATOM   4798  HZ3 LYS   319     -32.209 -40.476   9.548  1.00  0.00      A   
ATOM   4799  C   LYS   319     -38.805 -45.367  11.039  1.00  0.00      A   
ATOM   4800  O   LYS   319     -38.504 -45.396  12.234  1.00  0.00      A   
ATOM   4801  N   ALA   320     -39.929 -45.899  10.621  1.00  0.00      A   
ATOM   4802  HN  ALA   320     -40.423 -45.671   9.786  1.00  0.00      A   
ATOM   4803  CA  ALA   320     -40.810 -46.733  11.478  1.00  0.00      A   
ATOM   4804  HA  ALA   320     -40.698 -46.442  12.512  1.00  0.00      A   
ATOM   4805  CB  ALA   320     -42.241 -46.638  10.937  1.00  0.00      A   
ATOM   4806  HB1 ALA   320     -43.043 -46.804  11.689  1.00  0.00      A   
ATOM   4807  HB2 ALA   320     -42.354 -47.120   9.943  1.00  0.00      A   
ATOM   4808  HB3 ALA   320     -42.370 -45.573  10.650  1.00  0.00      A   
ATOM   4809  C   ALA   320     -40.384 -48.209  11.423  1.00  0.00      A   
ATOM   4810  O   ALA   320     -40.552 -48.927  10.481  1.00  0.00      A   
ATOM   4811  N   THR   321     -39.715 -48.739  12.475  1.00  0.00      A   
ATOM   4812  HN  THR   321     -39.575 -48.183  13.290  1.00  0.00      A   
ATOM   4813  CA  THR   321     -39.137 -50.090  12.633  1.00  0.00      A   
ATOM   4814  HA  THR   321     -39.010 -50.546  11.663  1.00  0.00      A   
ATOM   4815  CB  THR   321     -37.666 -49.902  13.084  1.00  0.00      A   
ATOM   4816  HB  THR   321     -37.163 -50.784  13.534  1.00  0.00      A   
ATOM   4817  OG1 THR   321     -37.447 -48.837  14.014  1.00  0.00      A   
ATOM   4818  HG1 THR   321     -36.761 -49.094  14.634  1.00  0.00      A   
ATOM   4819  CG2 THR   321     -36.854 -49.552  11.810  1.00  0.00      A   
ATOM   4820 HG21 THR   321     -37.342 -48.867  11.084  1.00  0.00      A   
ATOM   4821 HG22 THR   321     -36.761 -50.459  11.175  1.00  0.00      A   
ATOM   4822 HG23 THR   321     -35.798 -49.300  12.047  1.00  0.00      A   
ATOM   4823  C   THR   321     -39.862 -51.066  13.577  1.00  0.00      A   
ATOM   4824  O   THR   321     -39.224 -51.981  14.039  1.00  0.00      A   
ATOM   4825  N   ASN   322     -41.091 -50.657  13.902  1.00  0.00      A   
ATOM   4826  HN  ASN   322     -41.503 -49.811  13.571  1.00  0.00      A   
ATOM   4827  CA  ASN   322     -41.887 -51.449  14.740  1.00  0.00      A   
ATOM   4828  HA  ASN   322     -41.955 -52.502  14.513  1.00  0.00      A   
ATOM   4829  CB  ASN   322     -41.379 -51.429  16.242  1.00  0.00      A   
ATOM   4830  HB1 ASN   322     -40.319 -51.760  16.204  1.00  0.00      A   
ATOM   4831  HB2 ASN   322     -41.962 -52.111  16.898  1.00  0.00      A   
ATOM   4832  CG  ASN   322     -41.362 -50.049  16.898  1.00  0.00      A   
ATOM   4833  OD1 ASN   322     -42.245 -49.292  16.598  1.00  0.00      A   
ATOM   4834  ND2 ASN   322     -40.404 -49.848  17.752  1.00  0.00      A   
ATOM   4835 HD21 ASN   322     -39.778 -50.606  17.935  1.00  0.00      A   
ATOM   4836 HD22 ASN   322     -40.140 -48.941  18.079  1.00  0.00      A   
ATOM   4837  C   ASN   322     -43.261 -50.900  14.555  1.00  0.00      A   
ATOM   4838  O   ASN   322     -43.513 -49.864  13.894  1.00  0.00      A   
ATOM   4839  N   VAL   323     -44.256 -51.493  15.322  1.00  0.00      A   
ATOM   4840  HN  VAL   323     -44.111 -52.216  15.993  1.00  0.00      A   
ATOM   4841  CA  VAL   323     -45.679 -51.198  15.210  1.00  0.00      A   
ATOM   4842  HA  VAL   323     -45.964 -51.390  14.186  1.00  0.00      A   
ATOM   4843  CB  VAL   323     -46.411 -52.208  16.326  1.00  0.00      A   
ATOM   4844  HB  VAL   323     -46.064 -52.045  17.369  1.00  0.00      A   
ATOM   4845  CG1 VAL   323     -47.872 -52.044  16.372  1.00  0.00      A   
ATOM   4846 HG11 VAL   323     -48.388 -52.389  15.450  1.00  0.00      A   
ATOM   4847 HG12 VAL   323     -48.136 -50.993  16.617  1.00  0.00      A   
ATOM   4848 HG13 VAL   323     -48.147 -52.741  17.191  1.00  0.00      A   
ATOM   4849  CG2 VAL   323     -46.159 -53.621  15.894  1.00  0.00      A   
ATOM   4850 HG21 VAL   323     -46.357 -53.837  14.822  1.00  0.00      A   
ATOM   4851 HG22 VAL   323     -46.632 -54.356  16.579  1.00  0.00      A   
ATOM   4852 HG23 VAL   323     -45.076 -53.778  16.088  1.00  0.00      A   
ATOM   4853  C   VAL   323     -46.090 -49.796  15.597  1.00  0.00      A   
ATOM   4854  O   VAL   323     -46.921 -49.163  14.940  1.00  0.00      A   
ATOM   4855  N   GLY   324     -45.444 -49.274  16.641  1.00  0.00      A   
ATOM   4856  HN  GLY   324     -44.774 -49.827  17.131  1.00  0.00      A   
ATOM   4857  CA  GLY   324     -45.941 -48.116  17.389  1.00  0.00      A   
ATOM   4858  HA1 GLY   324     -45.462 -48.101  18.357  1.00  0.00      A   
ATOM   4859  HA2 GLY   324     -47.011 -48.247  17.459  1.00  0.00      A   
ATOM   4860  C   GLY   324     -45.703 -46.848  16.721  1.00  0.00      A   
ATOM   4861  O   GLY   324     -46.511 -45.929  16.788  1.00  0.00      A   
ATOM   4862  N   SER   325     -44.575 -46.766  15.969  1.00  0.00      A   
ATOM   4863  HN  SER   325     -43.784 -47.345  16.155  1.00  0.00      A   
ATOM   4864  CA  SER   325     -44.419 -45.672  14.991  1.00  0.00      A   
ATOM   4865  HA  SER   325     -44.483 -44.742  15.536  1.00  0.00      A   
ATOM   4866  CB  SER   325     -43.014 -45.909  14.314  1.00  0.00      A   
ATOM   4867  HB1 SER   325     -43.104 -46.902  13.825  1.00  0.00      A   
ATOM   4868  HB2 SER   325     -42.265 -46.141  15.102  1.00  0.00      A   
ATOM   4869  OG  SER   325     -42.479 -44.929  13.430  1.00  0.00      A   
ATOM   4870  HG1 SER   325     -42.405 -44.046  13.798  1.00  0.00      A   
ATOM   4871  C   SER   325     -45.406 -45.559  13.842  1.00  0.00      A   
ATOM   4872  O   SER   325     -45.889 -44.475  13.520  1.00  0.00      A   
ATOM   4873  N   THR   326     -45.688 -46.737  13.265  1.00  0.00      A   
ATOM   4874  HN  THR   326     -45.201 -47.553  13.566  1.00  0.00      A   
ATOM   4875  CA  THR   326     -46.663 -46.999  12.195  1.00  0.00      A   
ATOM   4876  HA  THR   326     -46.435 -46.218  11.485  1.00  0.00      A   
ATOM   4877  CB  THR   326     -46.475 -48.356  11.532  1.00  0.00      A   
ATOM   4878  HB  THR   326     -46.265 -49.071  12.356  1.00  0.00      A   
ATOM   4879  OG1 THR   326     -45.351 -48.472  10.663  1.00  0.00      A   
ATOM   4880  HG1 THR   326     -45.168 -47.669  10.170  1.00  0.00      A   
ATOM   4881  CG2 THR   326     -47.699 -48.874  10.787  1.00  0.00      A   
ATOM   4882 HG21 THR   326     -48.053 -48.065  10.113  1.00  0.00      A   
ATOM   4883 HG22 THR   326     -48.565 -49.074  11.454  1.00  0.00      A   
ATOM   4884 HG23 THR   326     -47.492 -49.812  10.230  1.00  0.00      A   
ATOM   4885  C   THR   326     -48.168 -46.652  12.505  1.00  0.00      A   
ATOM   4886  O   THR   326     -48.961 -46.335  11.630  1.00  0.00      A   
ATOM   4887  N   GLU   327     -48.589 -46.861  13.839  1.00  0.00      A   
ATOM   4888  HN  GLU   327     -48.011 -47.278  14.535  1.00  0.00      A   
ATOM   4889  CA  GLU   327     -49.901 -46.539  14.341  1.00  0.00      A   
ATOM   4890  HA  GLU   327     -50.577 -47.155  13.766  1.00  0.00      A   
ATOM   4891  CB  GLU   327     -50.049 -46.872  15.821  1.00  0.00      A   
ATOM   4892  HB1 GLU   327     -51.026 -46.490  16.187  1.00  0.00      A   
ATOM   4893  HB2 GLU   327     -49.292 -46.247  16.341  1.00  0.00      A   
ATOM   4894  CG  GLU   327     -49.865 -48.406  16.254  1.00  0.00      A   
ATOM   4895  HG1 GLU   327     -48.803 -48.721  16.331  1.00  0.00      A   
ATOM   4896  HG2 GLU   327     -50.330 -49.031  15.462  1.00  0.00      A   
ATOM   4897  CD  GLU   327     -50.559 -48.711  17.526  1.00  0.00      A   
ATOM   4898  OE1 GLU   327     -51.781 -48.972  17.413  1.00  0.00      A   
ATOM   4899  OE2 GLU   327     -49.937 -48.663  18.594  1.00  0.00      A   
ATOM   4900  C   GLU   327     -50.135 -45.074  14.065  1.00  0.00      A   
ATOM   4901  O   GLU   327     -51.245 -44.758  13.756  1.00  0.00      A   
ATOM   4902  N   ALA   328     -49.140 -44.135  14.134  1.00  0.00      A   
ATOM   4903  HN  ALA   328     -48.302 -44.424  14.590  1.00  0.00      A   
ATOM   4904  CA  ALA   328     -49.296 -42.674  13.900  1.00  0.00      A   
ATOM   4905  HA  ALA   328     -50.103 -42.276  14.498  1.00  0.00      A   
ATOM   4906  CB  ALA   328     -48.001 -41.894  14.274  1.00  0.00      A   
ATOM   4907  HB1 ALA   328     -48.158 -40.849  13.932  1.00  0.00      A   
ATOM   4908  HB2 ALA   328     -47.103 -42.426  13.892  1.00  0.00      A   
ATOM   4909  HB3 ALA   328     -47.951 -41.969  15.381  1.00  0.00      A   
ATOM   4910  C   ALA   328     -49.702 -42.363  12.491  1.00  0.00      A   
ATOM   4911  O   ALA   328     -50.593 -41.506  12.280  1.00  0.00      A   
ATOM   4912  N   ALA   329     -49.070 -43.030  11.509  1.00  0.00      A   
ATOM   4913  HN  ALA   329     -48.346 -43.669  11.757  1.00  0.00      A   
ATOM   4914  CA  ALA   329     -49.308 -42.920  10.078  1.00  0.00      A   
ATOM   4915  HA  ALA   329     -49.333 -41.891   9.749  1.00  0.00      A   
ATOM   4916  CB  ALA   329     -48.225 -43.732   9.261  1.00  0.00      A   
ATOM   4917  HB1 ALA   329     -48.289 -44.793   9.584  1.00  0.00      A   
ATOM   4918  HB2 ALA   329     -47.214 -43.426   9.604  1.00  0.00      A   
ATOM   4919  HB3 ALA   329     -48.405 -43.588   8.175  1.00  0.00      A   
ATOM   4920  C   ALA   329     -50.740 -43.458   9.750  1.00  0.00      A   
ATOM   4921  O   ALA   329     -51.502 -42.765   9.056  1.00  0.00      A   
ATOM   4922  N   LEU   330     -51.026 -44.617  10.246  1.00  0.00      A   
ATOM   4923  HN  LEU   330     -50.305 -45.122  10.713  1.00  0.00      A   
ATOM   4924  CA  LEU   330     -52.367 -45.223  10.011  1.00  0.00      A   
ATOM   4925  HA  LEU   330     -52.656 -45.188   8.971  1.00  0.00      A   
ATOM   4926  CB  LEU   330     -52.378 -46.725  10.366  1.00  0.00      A   
ATOM   4927  HB1 LEU   330     -53.417 -47.118  10.361  1.00  0.00      A   
ATOM   4928  HB2 LEU   330     -52.073 -46.781  11.433  1.00  0.00      A   
ATOM   4929  CG  LEU   330     -51.419 -47.562   9.499  1.00  0.00      A   
ATOM   4930  HG  LEU   330     -50.428 -47.060   9.529  1.00  0.00      A   
ATOM   4931  CD1 LEU   330     -51.272 -48.938  10.216  1.00  0.00      A   
ATOM   4932 HD11 LEU   330     -52.186 -49.562  10.308  1.00  0.00      A   
ATOM   4933 HD12 LEU   330     -50.887 -48.691  11.229  1.00  0.00      A   
ATOM   4934 HD13 LEU   330     -50.548 -49.520   9.606  1.00  0.00      A   
ATOM   4935  CD2 LEU   330     -51.898 -47.901   8.106  1.00  0.00      A   
ATOM   4936 HD21 LEU   330     -52.101 -46.956   7.560  1.00  0.00      A   
ATOM   4937 HD22 LEU   330     -52.859 -48.460   8.130  1.00  0.00      A   
ATOM   4938 HD23 LEU   330     -51.095 -48.489   7.613  1.00  0.00      A   
ATOM   4939  C   LEU   330     -53.505 -44.648  10.791  1.00  0.00      A   
ATOM   4940  O   LEU   330     -54.643 -44.455  10.291  1.00  0.00      A   
ATOM   4941  N   ASN   331     -53.425 -44.412  12.106  1.00  0.00      A   
ATOM   4942  HN  ASN   331     -52.589 -44.640  12.598  1.00  0.00      A   
ATOM   4943  CA  ASN   331     -54.558 -43.957  12.978  1.00  0.00      A   
ATOM   4944  HA  ASN   331     -55.309 -44.689  12.723  1.00  0.00      A   
ATOM   4945  CB  ASN   331     -54.156 -44.115  14.449  1.00  0.00      A   
ATOM   4946  HB1 ASN   331     -53.381 -43.409  14.816  1.00  0.00      A   
ATOM   4947  HB2 ASN   331     -53.693 -45.111  14.613  1.00  0.00      A   
ATOM   4948  CG  ASN   331     -55.304 -43.933  15.457  1.00  0.00      A   
ATOM   4949  OD1 ASN   331     -56.449 -43.727  15.041  1.00  0.00      A   
ATOM   4950  ND2 ASN   331     -54.970 -43.982  16.747  1.00  0.00      A   
ATOM   4951 HD21 ASN   331     -55.660 -43.728  17.425  1.00  0.00      A   
ATOM   4952 HD22 ASN   331     -54.003 -43.938  16.999  1.00  0.00      A   
ATOM   4953  C   ASN   331     -55.109 -42.612  12.560  1.00  0.00      A   
ATOM   4954  O   ASN   331     -54.415 -41.628  12.745  1.00  0.00      A   
ATOM   4955  N   GLY   332     -56.382 -42.551  12.073  1.00  0.00      A   
ATOM   4956  HN  GLY   332     -56.929 -43.385  12.100  1.00  0.00      A   
ATOM   4957  CA  GLY   332     -57.114 -41.463  11.348  1.00  0.00      A   
ATOM   4958  HA1 GLY   332     -57.103 -40.610  12.011  1.00  0.00      A   
ATOM   4959  HA2 GLY   332     -58.130 -41.700  11.070  1.00  0.00      A   
ATOM   4960  C   GLY   332     -56.660 -40.935  10.051  1.00  0.00      A   
ATOM   4961  O   GLY   332     -56.925 -39.779   9.727  1.00  0.00      A   
ATOM   4962  N   LEU   333     -56.057 -41.807   9.190  1.00  0.00      A   
ATOM   4963  HN  LEU   333     -55.804 -42.701   9.551  1.00  0.00      A   
ATOM   4964  CA  LEU   333     -55.505 -41.435   7.928  1.00  0.00      A   
ATOM   4965  HA  LEU   333     -54.923 -40.536   8.064  1.00  0.00      A   
ATOM   4966  CB  LEU   333     -54.624 -42.720   7.595  1.00  0.00      A   
ATOM   4967  HB1 LEU   333     -55.325 -43.560   7.404  1.00  0.00      A   
ATOM   4968  HB2 LEU   333     -53.947 -42.971   8.440  1.00  0.00      A   
ATOM   4969  CG  LEU   333     -53.701 -42.676   6.357  1.00  0.00      A   
ATOM   4970  HG  LEU   333     -54.447 -42.472   5.559  1.00  0.00      A   
ATOM   4971  CD1 LEU   333     -52.734 -41.399   6.433  1.00  0.00      A   
ATOM   4972 HD11 LEU   333     -53.253 -40.470   6.113  1.00  0.00      A   
ATOM   4973 HD12 LEU   333     -51.854 -41.558   5.773  1.00  0.00      A   
ATOM   4974 HD13 LEU   333     -52.518 -41.262   7.514  1.00  0.00      A   
ATOM   4975  CD2 LEU   333     -52.768 -43.870   6.163  1.00  0.00      A   
ATOM   4976 HD21 LEU   333     -52.011 -43.801   6.973  1.00  0.00      A   
ATOM   4977 HD22 LEU   333     -52.238 -43.966   5.191  1.00  0.00      A   
ATOM   4978 HD23 LEU   333     -53.249 -44.869   6.223  1.00  0.00      A   
ATOM   4979  C   LEU   333     -56.588 -41.199   6.880  1.00  0.00      A   
ATOM   4980  O   LEU   333     -57.451 -42.105   6.555  1.00  0.00      A   
ATOM   4981  N   HSE   334     -56.759 -39.923   6.338  1.00  0.00      A   
ATOM   4982  HN  HSE   334     -56.014 -39.262   6.394  1.00  0.00      A   
ATOM   4983  CA  HSE   334     -57.756 -39.598   5.416  1.00  0.00      A   
ATOM   4984  HA  HSE   334     -58.645 -40.142   5.697  1.00  0.00      A   
ATOM   4985  CB  HSE   334     -58.087 -38.101   5.538  1.00  0.00      A   
ATOM   4986  HB1 HSE   334     -57.114 -37.600   5.344  1.00  0.00      A   
ATOM   4987  HB2 HSE   334     -58.229 -37.794   6.596  1.00  0.00      A   
ATOM   4988  ND1 HSE   334     -59.029 -36.773   3.582  1.00  0.00      A   
ATOM   4989  CG  HSE   334     -59.258 -37.626   4.702  1.00  0.00      A   
ATOM   4990  CE1 HSE   334     -60.209 -36.499   3.133  1.00  0.00      A   
ATOM   4991  HE1 HSE   334     -60.429 -35.926   2.233  1.00  0.00      A   
ATOM   4992  NE2 HSE   334     -61.200 -37.014   3.918  1.00  0.00      A   
ATOM   4993  HE2 HSE   334     -62.165 -37.144   3.692  1.00  0.00      A   
ATOM   4994  CD2 HSE   334     -60.622 -37.729   4.914  1.00  0.00      A   
ATOM   4995  HD2 HSE   334     -61.171 -38.296   5.656  1.00  0.00      A   
ATOM   4996  C   HSE   334     -57.406 -40.080   4.064  1.00  0.00      A   
ATOM   4997  O   HSE   334     -56.677 -39.475   3.346  1.00  0.00      A   
ATOM   4998  N   VAL   335     -58.052 -41.236   3.588  1.00  0.00      A   
ATOM   4999  HN  VAL   335     -58.795 -41.623   4.129  1.00  0.00      A   
ATOM   5000  CA  VAL   335     -57.844 -41.868   2.251  1.00  0.00      A   
ATOM   5001  HA  VAL   335     -57.280 -41.249   1.569  1.00  0.00      A   
ATOM   5002  CB  VAL   335     -57.199 -43.259   2.337  1.00  0.00      A   
ATOM   5003  HB  VAL   335     -57.761 -43.890   3.059  1.00  0.00      A   
ATOM   5004  CG1 VAL   335     -57.090 -43.968   1.034  1.00  0.00      A   
ATOM   5005 HG11 VAL   335     -56.618 -44.972   1.096  1.00  0.00      A   
ATOM   5006 HG12 VAL   335     -56.511 -43.352   0.313  1.00  0.00      A   
ATOM   5007 HG13 VAL   335     -58.085 -44.180   0.588  1.00  0.00      A   
ATOM   5008  CG2 VAL   335     -55.810 -43.087   2.965  1.00  0.00      A   
ATOM   5009 HG21 VAL   335     -55.193 -44.009   2.899  1.00  0.00      A   
ATOM   5010 HG22 VAL   335     -55.784 -42.750   4.023  1.00  0.00      A   
ATOM   5011 HG23 VAL   335     -55.163 -42.410   2.368  1.00  0.00      A   
ATOM   5012  C   VAL   335     -59.227 -42.007   1.581  1.00  0.00      A   
ATOM   5013  O   VAL   335     -60.032 -42.670   2.239  1.00  0.00      A   
ATOM   5014  N   ASP   336     -59.538 -41.343   0.512  1.00  0.00      A   
ATOM   5015  HN  ASP   336     -58.772 -40.861   0.092  1.00  0.00      A   
ATOM   5016  CA  ASP   336     -60.790 -41.481  -0.325  1.00  0.00      A   
ATOM   5017  HA  ASP   336     -61.576 -41.756   0.363  1.00  0.00      A   
ATOM   5018  CB  ASP   336     -61.113 -40.151  -1.041  1.00  0.00      A   
ATOM   5019  HB1 ASP   336     -61.980 -40.370  -1.701  1.00  0.00      A   
ATOM   5020  HB2 ASP   336     -60.296 -40.015  -1.782  1.00  0.00      A   
ATOM   5021  CG  ASP   336     -61.467 -38.908  -0.274  1.00  0.00      A   
ATOM   5022  OD1 ASP   336     -62.306 -39.076   0.648  1.00  0.00      A   
ATOM   5023  OD2 ASP   336     -61.072 -37.745  -0.669  1.00  0.00      A   
ATOM   5024  C   ASP   336     -60.595 -42.678  -1.262  1.00  0.00      A   
ATOM   5025  O   ASP   336     -61.530 -43.308  -1.779  1.00  0.00      A   
ATOM   5026  N   GLY   337     -59.302 -43.001  -1.490  1.00  0.00      A   
ATOM   5027  HN  GLY   337     -58.626 -42.398  -1.074  1.00  0.00      A   
ATOM   5028  CA  GLY   337     -58.866 -44.041  -2.465  1.00  0.00      A   
ATOM   5029  HA1 GLY   337     -57.982 -43.653  -2.949  1.00  0.00      A   
ATOM   5030  HA2 GLY   337     -59.683 -44.029  -3.171  1.00  0.00      A   
ATOM   5031  C   GLY   337     -58.730 -45.377  -1.859  1.00  0.00      A   
ATOM   5032  O   GLY   337     -59.351 -45.865  -0.885  1.00  0.00      A   
ATOM   5033  N   THR   338     -57.741 -46.083  -2.429  1.00  0.00      A   
ATOM   5034  HN  THR   338     -57.334 -45.666  -3.238  1.00  0.00      A   
ATOM   5035  CA  THR   338     -57.211 -47.273  -1.894  1.00  0.00      A   
ATOM   5036  HA  THR   338     -57.967 -47.713  -1.262  1.00  0.00      A   
ATOM   5037  CB  THR   338     -56.643 -48.212  -2.940  1.00  0.00      A   
ATOM   5038  HB  THR   338     -55.795 -47.822  -3.542  1.00  0.00      A   
ATOM   5039  OG1 THR   338     -57.683 -48.430  -3.866  1.00  0.00      A   
ATOM   5040  HG1 THR   338     -57.256 -48.387  -4.725  1.00  0.00      A   
ATOM   5041  CG2 THR   338     -56.354 -49.635  -2.307  1.00  0.00      A   
ATOM   5042 HG21 THR   338     -57.084 -49.910  -1.516  1.00  0.00      A   
ATOM   5043 HG22 THR   338     -55.345 -49.558  -1.850  1.00  0.00      A   
ATOM   5044 HG23 THR   338     -56.334 -50.360  -3.149  1.00  0.00      A   
ATOM   5045  C   THR   338     -55.994 -47.016  -1.161  1.00  0.00      A   
ATOM   5046  O   THR   338     -55.101 -46.226  -1.556  1.00  0.00      A   
ATOM   5047  N   LEU   339     -55.839 -47.668  -0.006  1.00  0.00      A   
ATOM   5048  HN  LEU   339     -56.633 -48.084   0.430  1.00  0.00      A   
ATOM   5049  CA  LEU   339     -54.636 -47.491   0.784  1.00  0.00      A   
ATOM   5050  HA  LEU   339     -54.187 -46.519   0.648  1.00  0.00      A   
ATOM   5051  CB  LEU   339     -54.968 -47.484   2.302  1.00  0.00      A   
ATOM   5052  HB1 LEU   339     -55.839 -48.154   2.462  1.00  0.00      A   
ATOM   5053  HB2 LEU   339     -55.274 -46.426   2.453  1.00  0.00      A   
ATOM   5054  CG  LEU   339     -53.776 -47.726   3.257  1.00  0.00      A   
ATOM   5055  HG  LEU   339     -53.557 -48.798   3.064  1.00  0.00      A   
ATOM   5056  CD1 LEU   339     -52.497 -46.970   3.015  1.00  0.00      A   
ATOM   5057 HD11 LEU   339     -52.710 -45.896   2.830  1.00  0.00      A   
ATOM   5058 HD12 LEU   339     -51.844 -47.333   2.193  1.00  0.00      A   
ATOM   5059 HD13 LEU   339     -51.947 -46.964   3.981  1.00  0.00      A   
ATOM   5060  CD2 LEU   339     -54.298 -47.623   4.719  1.00  0.00      A   
ATOM   5061 HD21 LEU   339     -54.491 -46.545   4.905  1.00  0.00      A   
ATOM   5062 HD22 LEU   339     -53.567 -47.912   5.504  1.00  0.00      A   
ATOM   5063 HD23 LEU   339     -55.296 -48.058   4.940  1.00  0.00      A   
ATOM   5064  C   LEU   339     -53.721 -48.648   0.372  1.00  0.00      A   
ATOM   5065  O   LEU   339     -53.981 -49.795   0.713  1.00  0.00      A   
ATOM   5066  N   HSE   340     -52.587 -48.346  -0.283  1.00  0.00      A   
ATOM   5067  HN  HSE   340     -52.423 -47.417  -0.607  1.00  0.00      A   
ATOM   5068  CA  HSE   340     -51.562 -49.323  -0.686  1.00  0.00      A   
ATOM   5069  HA  HSE   340     -52.069 -50.276  -0.720  1.00  0.00      A   
ATOM   5070  CB  HSE   340     -51.053 -48.994  -2.052  1.00  0.00      A   
ATOM   5071  HB1 HSE   340     -50.195 -49.661  -2.283  1.00  0.00      A   
ATOM   5072  HB2 HSE   340     -50.646 -47.960  -2.055  1.00  0.00      A   
ATOM   5073  ND1 HSE   340     -52.497 -50.141  -3.703  1.00  0.00      A   
ATOM   5074  CG  HSE   340     -52.083 -48.981  -3.183  1.00  0.00      A   
ATOM   5075  CE1 HSE   340     -53.258 -49.765  -4.708  1.00  0.00      A   
ATOM   5076  HE1 HSE   340     -53.779 -50.488  -5.336  1.00  0.00      A   
ATOM   5077  NE2 HSE   340     -53.399 -48.415  -4.828  1.00  0.00      A   
ATOM   5078  HE2 HSE   340     -53.916 -47.942  -5.541  1.00  0.00      A   
ATOM   5079  CD2 HSE   340     -52.582 -47.871  -3.828  1.00  0.00      A   
ATOM   5080  HD2 HSE   340     -52.813 -46.909  -3.388  1.00  0.00      A   
ATOM   5081  C   HSE   340     -50.511 -49.290   0.406  1.00  0.00      A   
ATOM   5082  O   HSE   340     -49.748 -48.348   0.512  1.00  0.00      A   
ATOM   5083  N   LEU   341     -50.606 -50.248   1.401  1.00  0.00      A   
ATOM   5084  HN  LEU   341     -51.341 -50.919   1.448  1.00  0.00      A   
ATOM   5085  CA  LEU   341     -49.770 -50.249   2.597  1.00  0.00      A   
ATOM   5086  HA  LEU   341     -49.394 -49.243   2.720  1.00  0.00      A   
ATOM   5087  CB  LEU   341     -50.523 -50.578   3.931  1.00  0.00      A   
ATOM   5088  HB1 LEU   341     -50.896 -51.614   3.783  1.00  0.00      A   
ATOM   5089  HB2 LEU   341     -51.387 -49.905   4.115  1.00  0.00      A   
ATOM   5090  CG  LEU   341     -49.580 -50.425   5.218  1.00  0.00      A   
ATOM   5091  HG  LEU   341     -48.733 -51.142   5.261  1.00  0.00      A   
ATOM   5092  CD1 LEU   341     -49.007 -49.084   5.638  1.00  0.00      A   
ATOM   5093 HD11 LEU   341     -48.311 -49.051   6.504  1.00  0.00      A   
ATOM   5094 HD12 LEU   341     -49.817 -48.333   5.751  1.00  0.00      A   
ATOM   5095 HD13 LEU   341     -48.298 -48.828   4.822  1.00  0.00      A   
ATOM   5096  CD2 LEU   341     -50.466 -50.887   6.380  1.00  0.00      A   
ATOM   5097 HD21 LEU   341     -50.734 -51.963   6.316  1.00  0.00      A   
ATOM   5098 HD22 LEU   341     -51.312 -50.172   6.466  1.00  0.00      A   
ATOM   5099 HD23 LEU   341     -49.872 -50.720   7.304  1.00  0.00      A   
ATOM   5100  C   LEU   341     -48.573 -51.145   2.292  1.00  0.00      A   
ATOM   5101  O   LEU   341     -48.768 -52.267   1.837  1.00  0.00      A   
ATOM   5102  N   LEU   342     -47.379 -50.557   2.325  1.00  0.00      A   
ATOM   5103  HN  LEU   342     -47.185 -49.628   2.628  1.00  0.00      A   
ATOM   5104  CA  LEU   342     -46.191 -51.375   2.146  1.00  0.00      A   
ATOM   5105  HA  LEU   342     -46.505 -52.343   1.784  1.00  0.00      A   
ATOM   5106  CB  LEU   342     -45.194 -50.759   1.119  1.00  0.00      A   
ATOM   5107  HB1 LEU   342     -44.357 -51.488   1.157  1.00  0.00      A   
ATOM   5108  HB2 LEU   342     -44.577 -49.890   1.433  1.00  0.00      A   
ATOM   5109  CG  LEU   342     -45.592 -50.642  -0.348  1.00  0.00      A   
ATOM   5110  HG  LEU   342     -46.097 -51.558  -0.721  1.00  0.00      A   
ATOM   5111  CD1 LEU   342     -46.481 -49.458  -0.560  1.00  0.00      A   
ATOM   5112 HD11 LEU   342     -46.555 -49.103  -1.610  1.00  0.00      A   
ATOM   5113 HD12 LEU   342     -46.134 -48.547  -0.029  1.00  0.00      A   
ATOM   5114 HD13 LEU   342     -47.461 -49.784  -0.150  1.00  0.00      A   
ATOM   5115  CD2 LEU   342     -44.310 -50.378  -1.141  1.00  0.00      A   
ATOM   5116 HD21 LEU   342     -43.828 -49.428  -0.828  1.00  0.00      A   
ATOM   5117 HD22 LEU   342     -44.544 -50.275  -2.223  1.00  0.00      A   
ATOM   5118 HD23 LEU   342     -43.567 -51.191  -1.000  1.00  0.00      A   
ATOM   5119  C   LEU   342     -45.441 -51.602   3.523  1.00  0.00      A   
ATOM   5120  O   LEU   342     -45.118 -50.654   4.232  1.00  0.00      A   
ATOM   5121  N   LEU   343     -45.274 -52.918   3.890  1.00  0.00      A   
ATOM   5122  HN  LEU   343     -45.530 -53.682   3.301  1.00  0.00      A   
ATOM   5123  CA  LEU   343     -44.702 -53.394   5.101  1.00  0.00      A   
ATOM   5124  HA  LEU   343     -44.361 -52.592   5.739  1.00  0.00      A   
ATOM   5125  CB  LEU   343     -45.720 -54.276   5.928  1.00  0.00      A   
ATOM   5126  HB1 LEU   343     -45.313 -54.475   6.942  1.00  0.00      A   
ATOM   5127  HB2 LEU   343     -46.077 -55.190   5.406  1.00  0.00      A   
ATOM   5128  CG  LEU   343     -47.031 -53.636   6.211  1.00  0.00      A   
ATOM   5129  HG  LEU   343     -47.385 -53.200   5.252  1.00  0.00      A   
ATOM   5130  CD1 LEU   343     -48.043 -54.652   6.756  1.00  0.00      A   
ATOM   5131 HD11 LEU   343     -47.662 -55.119   7.690  1.00  0.00      A   
ATOM   5132 HD12 LEU   343     -48.198 -55.482   6.035  1.00  0.00      A   
ATOM   5133 HD13 LEU   343     -48.993 -54.137   7.011  1.00  0.00      A   
ATOM   5134  CD2 LEU   343     -46.870 -52.380   7.071  1.00  0.00      A   
ATOM   5135 HD21 LEU   343     -46.252 -51.576   6.618  1.00  0.00      A   
ATOM   5136 HD22 LEU   343     -46.391 -52.599   8.050  1.00  0.00      A   
ATOM   5137 HD23 LEU   343     -47.826 -51.917   7.399  1.00  0.00      A   
ATOM   5138  C   LEU   343     -43.603 -54.383   4.767  1.00  0.00      A   
ATOM   5139  O   LEU   343     -43.702 -55.214   3.868  1.00  0.00      A   
ATOM   5140  N   GLY   344     -42.412 -54.310   5.405  1.00  0.00      A   
ATOM   5141  HN  GLY   344     -42.286 -53.741   6.214  1.00  0.00      A   
ATOM   5142  CA  GLY   344     -41.440 -55.367   5.206  1.00  0.00      A   
ATOM   5143  HA1 GLY   344     -41.352 -55.381   4.130  1.00  0.00      A   
ATOM   5144  HA2 GLY   344     -41.756 -56.279   5.690  1.00  0.00      A   
ATOM   5145  C   GLY   344     -39.972 -55.016   5.517  1.00  0.00      A   
ATOM   5146  O   GLY   344     -39.556 -53.849   5.615  1.00  0.00      A   
ATOM   5147  N   GLY   345     -39.201 -56.106   5.521  1.00  0.00      A   
ATOM   5148  HN  GLY   345     -39.660 -56.988   5.450  1.00  0.00      A   
ATOM   5149  CA  GLY   345     -37.833 -56.147   6.086  1.00  0.00      A   
ATOM   5150  HA1 GLY   345     -37.424 -55.221   6.462  1.00  0.00      A   
ATOM   5151  HA2 GLY   345     -37.326 -56.563   5.228  1.00  0.00      A   
ATOM   5152  C   GLY   345     -37.845 -57.191   7.167  1.00  0.00      A   
ATOM   5153  O   GLY   345     -38.396 -58.274   6.977  1.00  0.00      A   
ATOM   5154  N   ASP   346     -37.282 -56.919   8.325  1.00  0.00      A   
ATOM   5155  HN  ASP   346     -36.776 -56.076   8.493  1.00  0.00      A   
ATOM   5156  CA  ASP   346     -37.046 -57.840   9.395  1.00  0.00      A   
ATOM   5157  HA  ASP   346     -37.350 -58.785   8.968  1.00  0.00      A   
ATOM   5158  CB  ASP   346     -35.556 -58.053   9.772  1.00  0.00      A   
ATOM   5159  HB1 ASP   346     -35.026 -57.081   9.686  1.00  0.00      A   
ATOM   5160  HB2 ASP   346     -35.158 -58.654   8.926  1.00  0.00      A   
ATOM   5161  CG  ASP   346     -35.249 -58.621  11.091  1.00  0.00      A   
ATOM   5162  OD1 ASP   346     -34.074 -58.872  11.378  1.00  0.00      A   
ATOM   5163  OD2 ASP   346     -36.086 -58.932  11.983  1.00  0.00      A   
ATOM   5164  C   ASP   346     -38.009 -57.349  10.472  1.00  0.00      A   
ATOM   5165  O   ASP   346     -37.994 -56.170  10.899  1.00  0.00      A   
ATOM   5166  N   GLY   347     -38.843 -58.235  10.959  1.00  0.00      A   
ATOM   5167  HN  GLY   347     -38.668 -59.174  10.675  1.00  0.00      A   
ATOM   5168  CA  GLY   347     -39.915 -57.805  11.884  1.00  0.00      A   
ATOM   5169  HA1 GLY   347     -40.774 -58.347  11.517  1.00  0.00      A   
ATOM   5170  HA2 GLY   347     -40.036 -56.734  11.806  1.00  0.00      A   
ATOM   5171  C   GLY   347     -39.734 -58.057  13.325  1.00  0.00      A   
ATOM   5172  O   GLY   347     -40.587 -57.849  14.179  1.00  0.00      A   
ATOM   5173  N   LYS   348     -38.541 -58.465  13.716  1.00  0.00      A   
ATOM   5174  HN  LYS   348     -37.916 -58.648  12.961  1.00  0.00      A   
ATOM   5175  CA  LYS   348     -37.987 -58.739  15.049  1.00  0.00      A   
ATOM   5176  HA  LYS   348     -36.972 -59.069  14.886  1.00  0.00      A   
ATOM   5177  CB  LYS   348     -37.746 -57.385  15.868  1.00  0.00      A   
ATOM   5178  HB1 LYS   348     -37.477 -57.571  16.930  1.00  0.00      A   
ATOM   5179  HB2 LYS   348     -38.699 -56.815  15.855  1.00  0.00      A   
ATOM   5180  CG  LYS   348     -36.468 -56.594  15.377  1.00  0.00      A   
ATOM   5181  HG1 LYS   348     -36.195 -56.548  14.302  1.00  0.00      A   
ATOM   5182  HG2 LYS   348     -35.700 -57.188  15.917  1.00  0.00      A   
ATOM   5183  CD  LYS   348     -36.443 -55.179  15.969  1.00  0.00      A   
ATOM   5184  HD1 LYS   348     -35.425 -54.746  15.873  1.00  0.00      A   
ATOM   5185  HD2 LYS   348     -36.622 -55.110  17.064  1.00  0.00      A   
ATOM   5186  CE  LYS   348     -37.330 -54.178  15.207  1.00  0.00      A   
ATOM   5187  HE1 LYS   348     -38.347 -54.546  15.461  1.00  0.00      A   
ATOM   5188  HE2 LYS   348     -37.131 -54.159  14.114  1.00  0.00      A   
ATOM   5189  NZ  LYS   348     -37.196 -52.862  15.675  1.00  0.00      A   
ATOM   5190  HZ1 LYS   348     -36.298 -52.407  15.415  1.00  0.00      A   
ATOM   5191  HZ2 LYS   348     -37.392 -52.781  16.694  1.00  0.00      A   
ATOM   5192  HZ3 LYS   348     -37.942 -52.296  15.223  1.00  0.00      A
[truncated: 109,758 more chars]
