# Supplementary material for: Mechanistic insight into the dynamics of Mur ligase through a comprehensive timescale-specific approach
Source: Commun Chem. 2025 Sep 29;8:285. doi: 10.1038/s42004-025-01675-z (PMC12480691; doi:10.1038/s42004-025-01675-z)
Supplement: Supplementary file 12 — Supplementary Data 10 [file 42004_2025_1675_MOESM12_ESM.txt]

REMARK  REORIENT PROTEIN IN TRAJECTORY                                                
REMARK   DATE:     8/18/25     22:33: 8      CREATED BY USER: franc                   
ATOM      1  N   ALA     1     -10.420 -38.493  30.289  1.00  0.00      A   
ATOM      2  HT1 ALA     1     -10.895 -39.323  29.879  1.00  0.00      A   
ATOM      3  HT2 ALA     1     -10.053 -37.726  29.691  1.00  0.00      A   
ATOM      4  HT3 ALA     1     -11.094 -38.084  30.967  1.00  0.00      A   
ATOM      5  CA  ALA     1      -9.224 -39.044  30.934  1.00  0.00      A   
ATOM      6  HA  ALA     1      -8.757 -38.355  31.621  1.00  0.00      A   
ATOM      7  CB  ALA     1      -9.694 -40.319  31.733  1.00  0.00      A   
ATOM      8  HB1 ALA     1     -10.427 -40.965  31.202  1.00  0.00      A   
ATOM      9  HB2 ALA     1     -10.302 -40.010  32.610  1.00  0.00      A   
ATOM     10  HB3 ALA     1      -8.850 -40.959  32.068  1.00  0.00      A   
ATOM     11  C   ALA     1      -8.209 -39.447  29.840  1.00  0.00      A   
ATOM     12  O   ALA     1      -8.577 -39.730  28.678  1.00  0.00      A   
ATOM     13  N   ASP     2      -6.932 -39.627  30.251  1.00  0.00      A   
ATOM     14  HN  ASP     2      -6.657 -39.355  31.169  1.00  0.00      A   
ATOM     15  CA  ASP     2      -5.912 -40.200  29.401  1.00  0.00      A   
ATOM     16  HA  ASP     2      -6.011 -39.955  28.354  1.00  0.00      A   
ATOM     17  CB  ASP     2      -4.573 -39.608  29.840  1.00  0.00      A   
ATOM     18  HB1 ASP     2      -4.494 -39.758  30.938  1.00  0.00      A   
ATOM     19  HB2 ASP     2      -4.745 -38.511  29.789  1.00  0.00      A   
ATOM     20  CG  ASP     2      -3.308 -39.847  29.143  1.00  0.00      A   
ATOM     21  OD1 ASP     2      -2.272 -39.206  29.411  1.00  0.00      A   
ATOM     22  OD2 ASP     2      -3.335 -40.676  28.207  1.00  0.00      A   
ATOM     23  C   ASP     2      -5.805 -41.727  29.637  1.00  0.00      A   
ATOM     24  O   ASP     2      -5.888 -42.155  30.816  1.00  0.00      A   
ATOM     25  N   TYR     3      -5.598 -42.537  28.556  1.00  0.00      A   
ATOM     26  HN  TYR     3      -5.355 -42.057  27.717  1.00  0.00      A   
ATOM     27  CA  TYR     3      -5.616 -44.014  28.576  1.00  0.00      A   
ATOM     28  HA  TYR     3      -5.792 -44.310  29.600  1.00  0.00      A   
ATOM     29  CB  TYR     3      -6.777 -44.643  27.660  1.00  0.00      A   
ATOM     30  HB1 TYR     3      -6.696 -45.751  27.663  1.00  0.00      A   
ATOM     31  HB2 TYR     3      -6.604 -44.286  26.622  1.00  0.00      A   
ATOM     32  CG  TYR     3      -8.179 -44.265  28.061  1.00  0.00      A   
ATOM     33  CD1 TYR     3      -9.184 -45.268  28.408  1.00  0.00      A   
ATOM     34  HD1 TYR     3      -8.779 -46.269  28.438  1.00  0.00      A   
ATOM     35  CE1 TYR     3     -10.452 -44.912  28.807  1.00  0.00      A   
ATOM     36  HE1 TYR     3     -11.138 -45.669  29.158  1.00  0.00      A   
ATOM     37  CZ  TYR     3     -10.804 -43.531  28.778  1.00  0.00      A   
ATOM     38  OH  TYR     3     -12.026 -43.110  29.288  1.00  0.00      A   
ATOM     39  HH  TYR     3     -12.049 -42.152  29.230  1.00  0.00      A   
ATOM     40  CD2 TYR     3      -8.695 -42.986  27.873  1.00  0.00      A   
ATOM     41  HD2 TYR     3      -8.076 -42.266  27.358  1.00  0.00      A   
ATOM     42  CE2 TYR     3      -9.945 -42.603  28.283  1.00  0.00      A   
ATOM     43  HE2 TYR     3     -10.303 -41.585  28.249  1.00  0.00      A   
ATOM     44  C   TYR     3      -4.332 -44.677  28.074  1.00  0.00      A   
ATOM     45  O   TYR     3      -4.337 -45.924  27.954  1.00  0.00      A   
ATOM     46  N   GLN     4      -3.181 -43.923  27.815  1.00  0.00      A   
ATOM     47  HN  GLN     4      -3.154 -42.945  28.005  1.00  0.00      A   
ATOM     48  CA  GLN     4      -1.965 -44.575  27.341  1.00  0.00      A   
ATOM     49  HA  GLN     4      -2.160 -45.240  26.512  1.00  0.00      A   
ATOM     50  CB  GLN     4      -0.950 -43.522  26.754  1.00  0.00      A   
ATOM     51  HB1 GLN     4      -0.040 -44.075  26.439  1.00  0.00      A   
ATOM     52  HB2 GLN     4      -0.795 -42.730  27.517  1.00  0.00      A   
ATOM     53  CG  GLN     4      -1.509 -42.881  25.450  1.00  0.00      A   
ATOM     54  HG1 GLN     4      -2.462 -42.408  25.771  1.00  0.00      A   
ATOM     55  HG2 GLN     4      -1.694 -43.671  24.691  1.00  0.00      A   
ATOM     56  CD  GLN     4      -0.644 -41.727  24.869  1.00  0.00      A   
ATOM     57  OE1 GLN     4      -0.689 -40.628  25.461  1.00  0.00      A   
ATOM     58  NE2 GLN     4       0.104 -42.050  23.800  1.00  0.00      A   
ATOM     59 HE21 GLN     4      -0.069 -42.908  23.315  1.00  0.00      A   
ATOM     60 HE22 GLN     4       0.621 -41.334  23.332  1.00  0.00      A   
ATOM     61  C   GLN     4      -1.249 -45.473  28.308  1.00  0.00      A   
ATOM     62  O   GLN     4      -1.006 -45.043  29.456  1.00  0.00      A   
ATOM     63  N   GLY     5      -1.010 -46.748  27.888  1.00  0.00      A   
ATOM     64  HN  GLY     5      -1.227 -46.991  26.945  1.00  0.00      A   
ATOM     65  CA  GLY     5      -0.437 -47.780  28.763  1.00  0.00      A   
ATOM     66  HA1 GLY     5      -0.410 -47.456  29.793  1.00  0.00      A   
ATOM     67  HA2 GLY     5       0.526 -48.108  28.400  1.00  0.00      A   
ATOM     68  C   GLY     5      -1.241 -49.008  28.851  1.00  0.00      A   
ATOM     69  O   GLY     5      -0.973 -49.913  29.624  1.00  0.00      A   
ATOM     70  N   LYS     6      -2.239 -49.149  27.992  1.00  0.00      A   
ATOM     71  HN  LYS     6      -2.297 -48.472  27.263  1.00  0.00      A   
ATOM     72  CA  LYS     6      -3.350 -50.174  28.149  1.00  0.00      A   
ATOM     73  HA  LYS     6      -3.091 -50.890  28.914  1.00  0.00      A   
ATOM     74  CB  LYS     6      -4.611 -49.452  28.538  1.00  0.00      A   
ATOM     75  HB1 LYS     6      -5.461 -50.087  28.208  1.00  0.00      A   
ATOM     76  HB2 LYS     6      -4.814 -48.494  28.013  1.00  0.00      A   
ATOM     77  CG  LYS     6      -4.822 -49.129  30.075  1.00  0.00      A   
ATOM     78  HG1 LYS     6      -3.875 -48.657  30.413  1.00  0.00      A   
ATOM     79  HG2 LYS     6      -4.894 -50.116  30.579  1.00  0.00      A   
ATOM     80  CD  LYS     6      -6.041 -48.239  30.340  1.00  0.00      A   
ATOM     81  HD1 LYS     6      -7.017 -48.706  30.087  1.00  0.00      A   
ATOM     82  HD2 LYS     6      -5.996 -47.345  29.682  1.00  0.00      A   
ATOM     83  CE  LYS     6      -6.104 -47.670  31.831  1.00  0.00      A   
ATOM     84  HE1 LYS     6      -7.046 -47.095  31.962  1.00  0.00      A   
ATOM     85  HE2 LYS     6      -5.154 -47.101  31.917  1.00  0.00      A   
ATOM     86  NZ  LYS     6      -6.007 -48.735  32.852  1.00  0.00      A   
ATOM     87  HZ1 LYS     6      -5.129 -49.290  32.797  1.00  0.00      A   
ATOM     88  HZ2 LYS     6      -6.857 -49.321  32.731  1.00  0.00      A   
ATOM     89  HZ3 LYS     6      -6.066 -48.281  33.786  1.00  0.00      A   
ATOM     90  C   LYS     6      -3.477 -51.007  26.902  1.00  0.00      A   
ATOM     91  O   LYS     6      -3.387 -50.544  25.760  1.00  0.00      A   
ATOM     92  N   ASN     7      -3.786 -52.242  27.113  1.00  0.00      A   
ATOM     93  HN  ASN     7      -3.914 -52.628  28.024  1.00  0.00      A   
ATOM     94  CA  ASN     7      -4.141 -53.196  26.046  1.00  0.00      A   
ATOM     95  HA  ASN     7      -3.687 -52.837  25.135  1.00  0.00      A   
ATOM     96  CB  ASN     7      -3.579 -54.623  26.268  1.00  0.00      A   
ATOM     97  HB1 ASN     7      -4.038 -54.997  27.208  1.00  0.00      A   
ATOM     98  HB2 ASN     7      -2.496 -54.522  26.497  1.00  0.00      A   
ATOM     99  CG  ASN     7      -3.725 -55.618  25.164  1.00  0.00      A   
ATOM    100  OD1 ASN     7      -4.427 -55.451  24.129  1.00  0.00      A   
ATOM    101  ND2 ASN     7      -2.946 -56.733  25.219  1.00  0.00      A   
ATOM    102 HD21 ASN     7      -2.175 -56.668  25.853  1.00  0.00      A   
ATOM    103 HD22 ASN     7      -2.903 -57.305  24.400  1.00  0.00      A   
ATOM    104  C   ASN     7      -5.694 -53.219  25.795  1.00  0.00      A   
ATOM    105  O   ASN     7      -6.415 -53.647  26.703  1.00  0.00      A   
ATOM    106  N   VAL     8      -6.165 -52.689  24.656  1.00  0.00      A   
ATOM    107  HN  VAL     8      -5.501 -52.579  23.921  1.00  0.00      A   
ATOM    108  CA  VAL     8      -7.501 -52.300  24.590  1.00  0.00      A   
ATOM    109  HA  VAL     8      -8.056 -52.488  25.497  1.00  0.00      A   
ATOM    110  CB  VAL     8      -7.656 -50.819  24.452  1.00  0.00      A   
ATOM    111  HB  VAL     8      -7.458 -50.379  25.453  1.00  0.00      A   
ATOM    112  CG1 VAL     8      -6.624 -50.208  23.497  1.00  0.00      A   
ATOM    113 HG11 VAL     8      -6.818 -50.503  22.444  1.00  0.00      A   
ATOM    114 HG12 VAL     8      -5.553 -50.423  23.698  1.00  0.00      A   
ATOM    115 HG13 VAL     8      -6.698 -49.099  23.480  1.00  0.00      A   
ATOM    116  CG2 VAL     8      -9.101 -50.333  24.170  1.00  0.00      A   
ATOM    117 HG21 VAL     8      -9.119 -49.229  24.049  1.00  0.00      A   
ATOM    118 HG22 VAL     8      -9.818 -50.598  24.976  1.00  0.00      A   
ATOM    119 HG23 VAL     8      -9.552 -50.819  23.279  1.00  0.00      A   
ATOM    120  C   VAL     8      -8.251 -52.899  23.365  1.00  0.00      A   
ATOM    121  O   VAL     8      -7.901 -52.619  22.201  1.00  0.00      A   
ATOM    122  N   VAL     9      -9.338 -53.690  23.604  1.00  0.00      A   
ATOM    123  HN  VAL     9      -9.795 -53.750  24.488  1.00  0.00      A   
ATOM    124  CA  VAL     9      -9.802 -54.653  22.681  1.00  0.00      A   
ATOM    125  HA  VAL     9      -9.195 -54.830  21.805  1.00  0.00      A   
ATOM    126  CB  VAL     9      -9.765 -56.029  23.246  1.00  0.00      A   
ATOM    127  HB  VAL     9     -10.321 -55.932  24.203  1.00  0.00      A   
ATOM    128  CG1 VAL     9     -10.464 -57.081  22.394  1.00  0.00      A   
ATOM    129 HG11 VAL     9     -10.126 -56.978  21.341  1.00  0.00      A   
ATOM    130 HG12 VAL     9     -11.570 -56.987  22.431  1.00  0.00      A   
ATOM    131 HG13 VAL     9     -10.328 -58.163  22.609  1.00  0.00      A   
ATOM    132  CG2 VAL     9      -8.296 -56.501  23.480  1.00  0.00      A   
ATOM    133 HG21 VAL     9      -8.238 -57.549  23.844  1.00  0.00      A   
ATOM    134 HG22 VAL     9      -7.742 -55.840  24.180  1.00  0.00      A   
ATOM    135 HG23 VAL     9      -7.783 -56.403  22.499  1.00  0.00      A   
ATOM    136  C   VAL     9     -11.238 -54.328  22.315  1.00  0.00      A   
ATOM    137  O   VAL     9     -12.026 -53.916  23.154  1.00  0.00      A   
ATOM    138  N   ILE    10     -11.518 -54.405  21.000  1.00  0.00      A   
ATOM    139  HN  ILE    10     -10.844 -54.754  20.354  1.00  0.00      A   
ATOM    140  CA  ILE    10     -12.785 -53.945  20.506  1.00  0.00      A   
ATOM    141  HA  ILE    10     -13.444 -53.641  21.306  1.00  0.00      A   
ATOM    142  CB  ILE    10     -12.528 -52.831  19.523  1.00  0.00      A   
ATOM    143  HB  ILE    10     -11.752 -53.181  18.808  1.00  0.00      A   
ATOM    144  CG2 ILE    10     -13.744 -52.371  18.768  1.00  0.00      A   
ATOM    145 HG21 ILE    10     -14.539 -52.028  19.465  1.00  0.00      A   
ATOM    146 HG22 ILE    10     -14.112 -53.152  18.069  1.00  0.00      A   
ATOM    147 HG23 ILE    10     -13.569 -51.494  18.109  1.00  0.00      A   
ATOM    148  CG1 ILE    10     -11.838 -51.594  20.256  1.00  0.00      A   
ATOM    149 HG11 ILE    10     -12.027 -51.712  21.344  1.00  0.00      A   
ATOM    150 HG12 ILE    10     -12.479 -50.727  19.988  1.00  0.00      A   
ATOM    151  CD  ILE    10     -10.396 -51.330  19.967  1.00  0.00      A   
ATOM    152  HD1 ILE    10     -10.364 -50.511  19.216  1.00  0.00      A   
ATOM    153  HD2 ILE    10      -9.861 -52.218  19.568  1.00  0.00      A   
ATOM    154  HD3 ILE    10      -9.807 -50.964  20.835  1.00  0.00      A   
ATOM    155  C   ILE    10     -13.481 -55.072  19.854  1.00  0.00      A   
ATOM    156  O   ILE    10     -12.906 -55.793  19.059  1.00  0.00      A   
ATOM    157  N   ILE    11     -14.778 -55.203  20.164  1.00  0.00      A   
ATOM    158  HN  ILE    11     -15.218 -54.602  20.827  1.00  0.00      A   
ATOM    159  CA  ILE    11     -15.564 -56.199  19.620  1.00  0.00      A   
ATOM    160  HA  ILE    11     -15.043 -57.029  19.166  1.00  0.00      A   
ATOM    161  CB  ILE    11     -16.555 -56.711  20.724  1.00  0.00      A   
ATOM    162  HB  ILE    11     -17.099 -55.816  21.095  1.00  0.00      A   
ATOM    163  CG2 ILE    11     -17.621 -57.658  20.121  1.00  0.00      A   
ATOM    164 HG21 ILE    11     -18.244 -58.183  20.877  1.00  0.00      A   
ATOM    165 HG22 ILE    11     -17.066 -58.469  19.603  1.00  0.00      A   
ATOM    166 HG23 ILE    11     -18.219 -57.170  19.321  1.00  0.00      A   
ATOM    167  CG1 ILE    11     -15.698 -57.359  21.862  1.00  0.00      A   
ATOM    168 HG11 ILE    11     -16.398 -57.659  22.671  1.00  0.00      A   
ATOM    169 HG12 ILE    11     -15.174 -56.541  22.400  1.00  0.00      A   
ATOM    170  CD  ILE    11     -14.776 -58.539  21.606  1.00  0.00      A   
ATOM    171  HD1 ILE    11     -13.995 -58.214  20.887  1.00  0.00      A   
ATOM    172  HD2 ILE    11     -15.454 -59.321  21.201  1.00  0.00      A   
ATOM    173  HD3 ILE    11     -14.364 -58.887  22.578  1.00  0.00      A   
ATOM    174  C   ILE    11     -16.376 -55.488  18.484  1.00  0.00      A   
ATOM    175  O   ILE    11     -17.056 -54.470  18.640  1.00  0.00      A   
ATOM    176  N   GLY    12     -16.341 -56.235  17.342  1.00  0.00      A   
ATOM    177  HN  GLY    12     -15.832 -57.092  17.357  1.00  0.00      A   
ATOM    178  CA  GLY    12     -16.994 -55.806  16.123  1.00  0.00      A   
ATOM    179  HA1 GLY    12     -17.929 -55.292  16.291  1.00  0.00      A   
ATOM    180  HA2 GLY    12     -17.236 -56.693  15.556  1.00  0.00      A   
ATOM    181  C   GLY    12     -16.164 -54.842  15.272  1.00  0.00      A   
ATOM    182  O   GLY    12     -15.388 -54.001  15.703  1.00  0.00      A   
ATOM    183  N   LEU    13     -16.301 -55.052  13.934  1.00  0.00      A   
ATOM    184  HN  LEU    13     -16.780 -55.829  13.533  1.00  0.00      A   
ATOM    185  CA  LEU    13     -15.711 -54.066  13.022  1.00  0.00      A   
ATOM    186  HA  LEU    13     -15.201 -53.278  13.557  1.00  0.00      A   
ATOM    187  CB  LEU    13     -14.524 -54.816  12.293  1.00  0.00      A   
ATOM    188  HB1 LEU    13     -14.921 -55.757  11.856  1.00  0.00      A   
ATOM    189  HB2 LEU    13     -13.947 -55.302  13.109  1.00  0.00      A   
ATOM    190  CG  LEU    13     -13.394 -54.160  11.427  1.00  0.00      A   
ATOM    191  HG  LEU    13     -13.851 -53.927  10.442  1.00  0.00      A   
ATOM    192  CD1 LEU    13     -12.963 -52.689  11.967  1.00  0.00      A   
ATOM    193 HD11 LEU    13     -12.704 -52.834  13.038  1.00  0.00      A   
ATOM    194 HD12 LEU    13     -13.683 -51.843  11.992  1.00  0.00      A   
ATOM    195 HD13 LEU    13     -12.141 -52.326  11.315  1.00  0.00      A   
ATOM    196  CD2 LEU    13     -12.277 -55.245  11.225  1.00  0.00      A   
ATOM    197 HD21 LEU    13     -11.687 -54.912  10.344  1.00  0.00      A   
ATOM    198 HD22 LEU    13     -12.725 -56.218  10.930  1.00  0.00      A   
ATOM    199 HD23 LEU    13     -11.499 -55.437  11.994  1.00  0.00      A   
ATOM    200  C   LEU    13     -16.672 -53.393  11.968  1.00  0.00      A   
ATOM    201  O   LEU    13     -16.174 -53.098  10.910  1.00  0.00      A   
ATOM    202  N   GLY    14     -17.921 -53.079  12.390  1.00  0.00      A   
ATOM    203  HN  GLY    14     -18.252 -53.360  13.287  1.00  0.00      A   
ATOM    204  CA  GLY    14     -18.733 -52.039  11.750  1.00  0.00      A   
ATOM    205  HA1 GLY    14     -19.720 -52.380  12.026  1.00  0.00      A   
ATOM    206  HA2 GLY    14     -18.522 -52.048  10.691  1.00  0.00      A   
ATOM    207  C   GLY    14     -18.470 -50.627  12.131  1.00  0.00      A   
ATOM    208  O   GLY    14     -17.365 -50.357  12.600  1.00  0.00      A   
ATOM    209  N   LEU    15     -19.428 -49.730  11.948  1.00  0.00      A   
ATOM    210  HN  LEU    15     -20.312 -49.934  11.534  1.00  0.00      A   
ATOM    211  CA  LEU    15     -19.245 -48.280  12.090  1.00  0.00      A   
ATOM    212  HA  LEU    15     -18.565 -47.879  11.353  1.00  0.00      A   
ATOM    213  CB  LEU    15     -20.561 -47.472  11.885  1.00  0.00      A   
ATOM    214  HB1 LEU    15     -21.355 -47.850  12.563  1.00  0.00      A   
ATOM    215  HB2 LEU    15     -20.812 -47.667  10.820  1.00  0.00      A   
ATOM    216  CG  LEU    15     -20.470 -45.933  12.043  1.00  0.00      A   
ATOM    217  HG  LEU    15     -20.059 -45.649  13.036  1.00  0.00      A   
ATOM    218  CD1 LEU    15     -19.525 -45.320  10.956  1.00  0.00      A   
ATOM    219 HD11 LEU    15     -19.412 -44.252  11.241  1.00  0.00      A   
ATOM    220 HD12 LEU    15     -20.053 -45.416   9.983  1.00  0.00      A   
ATOM    221 HD13 LEU    15     -18.536 -45.811  10.830  1.00  0.00      A   
ATOM    222  CD2 LEU    15     -21.807 -45.322  11.813  1.00  0.00      A   
ATOM    223 HD21 LEU    15     -22.636 -45.398  12.548  1.00  0.00      A   
ATOM    224 HD22 LEU    15     -22.173 -45.655  10.818  1.00  0.00      A   
ATOM    225 HD23 LEU    15     -21.650 -44.225  11.737  1.00  0.00      A   
ATOM    226  C   LEU    15     -18.728 -47.968  13.513  1.00  0.00      A   
ATOM    227  O   LEU    15     -17.879 -47.175  13.746  1.00  0.00      A   
ATOM    228  N   THR    16     -19.321 -48.682  14.502  1.00  0.00      A   
ATOM    229  HN  THR    16     -19.885 -49.442  14.187  1.00  0.00      A   
ATOM    230  CA  THR    16     -19.106 -48.459  15.918  1.00  0.00      A   
ATOM    231  HA  THR    16     -19.242 -47.428  16.208  1.00  0.00      A   
ATOM    232  CB  THR    16     -20.028 -49.210  16.822  1.00  0.00      A   
ATOM    233  HB  THR    16     -20.108 -50.279  16.531  1.00  0.00      A   
ATOM    234  OG1 THR    16     -21.295 -48.623  16.725  1.00  0.00      A   
ATOM    235  HG1 THR    16     -21.634 -48.851  15.856  1.00  0.00      A   
ATOM    236  CG2 THR    16     -19.876 -48.978  18.337  1.00  0.00      A   
ATOM    237 HG21 THR    16     -18.969 -49.471  18.747  1.00  0.00      A   
ATOM    238 HG22 THR    16     -20.714 -49.462  18.884  1.00  0.00      A   
ATOM    239 HG23 THR    16     -19.878 -47.901  18.609  1.00  0.00      A   
ATOM    240  C   THR    16     -17.679 -48.915  16.175  1.00  0.00      A   
ATOM    241  O   THR    16     -16.824 -48.156  16.601  1.00  0.00      A   
ATOM    242  N   GLY    17     -17.245 -50.047  15.639  1.00  0.00      A   
ATOM    243  HN  GLY    17     -17.875 -50.600  15.100  1.00  0.00      A   
ATOM    244  CA  GLY    17     -15.914 -50.623  15.747  1.00  0.00      A   
ATOM    245  HA1 GLY    17     -15.831 -51.362  14.964  1.00  0.00      A   
ATOM    246  HA2 GLY    17     -15.588 -50.798  16.762  1.00  0.00      A   
ATOM    247  C   GLY    17     -14.886 -49.634  15.104  1.00  0.00      A   
ATOM    248  O   GLY    17     -13.789 -49.455  15.627  1.00  0.00      A   
ATOM    249  N   LEU    18     -15.091 -49.016  13.917  1.00  0.00      A   
ATOM    250  HN  LEU    18     -15.874 -49.276  13.358  1.00  0.00      A   
ATOM    251  CA  LEU    18     -14.298 -47.982  13.244  1.00  0.00      A   
ATOM    252  HA  LEU    18     -13.267 -48.264  13.094  1.00  0.00      A   
ATOM    253  CB  LEU    18     -14.761 -47.655  11.755  1.00  0.00      A   
ATOM    254  HB1 LEU    18     -14.080 -46.853  11.398  1.00  0.00      A   
ATOM    255  HB2 LEU    18     -15.802 -47.278  11.848  1.00  0.00      A   
ATOM    256  CG  LEU    18     -14.629 -48.682  10.591  1.00  0.00      A   
ATOM    257  HG  LEU    18     -15.175 -49.599  10.903  1.00  0.00      A   
ATOM    258  CD1 LEU    18     -15.285 -48.042   9.364  1.00  0.00      A   
ATOM    259 HD11 LEU    18     -16.364 -47.895   9.582  1.00  0.00      A   
ATOM    260 HD12 LEU    18     -15.280 -48.745   8.503  1.00  0.00      A   
ATOM    261 HD13 LEU    18     -14.746 -47.129   9.033  1.00  0.00      A   
ATOM    262  CD2 LEU    18     -13.153 -48.959  10.370  1.00  0.00      A   
ATOM    263 HD21 LEU    18     -12.617 -48.090   9.933  1.00  0.00      A   
ATOM    264 HD22 LEU    18     -13.082 -49.774   9.618  1.00  0.00      A   
ATOM    265 HD23 LEU    18     -12.735 -49.252  11.357  1.00  0.00      A   
ATOM    266  C   LEU    18     -14.270 -46.765  14.121  1.00  0.00      A   
ATOM    267  O   LEU    18     -13.226 -46.215  14.186  1.00  0.00      A   
ATOM    268  N   SER    19     -15.366 -46.373  14.820  1.00  0.00      A   
ATOM    269  HN  SER    19     -16.099 -47.048  14.771  1.00  0.00      A   
ATOM    270  CA  SER    19     -15.609 -45.150  15.648  1.00  0.00      A   
ATOM    271  HA  SER    19     -15.210 -44.365  15.023  1.00  0.00      A   
ATOM    272  CB  SER    19     -17.104 -44.762  15.942  1.00  0.00      A   
ATOM    273  HB1 SER    19     -17.235 -43.951  16.691  1.00  0.00      A   
ATOM    274  HB2 SER    19     -17.677 -45.594  16.405  1.00  0.00      A   
ATOM    275  OG  SER    19     -17.743 -44.457  14.684  1.00  0.00      A   
ATOM    276  HG1 SER    19     -17.793 -45.313  14.253  1.00  0.00      A   
ATOM    277  C   SER    19     -14.746 -45.277  16.847  1.00  0.00      A   
ATOM    278  O   SER    19     -14.097 -44.339  17.308  1.00  0.00      A   
ATOM    279  N   CYS    20     -14.694 -46.528  17.405  1.00  0.00      A   
ATOM    280  HN  CYS    20     -15.146 -47.308  16.980  1.00  0.00      A   
ATOM    281  CA  CYS    20     -13.781 -46.834  18.535  1.00  0.00      A   
ATOM    282  HA  CYS    20     -13.964 -46.092  19.298  1.00  0.00      A   
ATOM    283  CB  CYS    20     -13.991 -48.247  19.176  1.00  0.00      A   
ATOM    284  HB1 CYS    20     -13.304 -48.247  20.049  1.00  0.00      A   
ATOM    285  HB2 CYS    20     -13.762 -49.056  18.449  1.00  0.00      A   
ATOM    286  SG  CYS    20     -15.722 -48.319  19.782  1.00  0.00      A   
ATOM    287  HG1 CYS    20     -16.178 -47.933  18.599  1.00  0.00      A   
ATOM    288  C   CYS    20     -12.334 -46.779  18.080  1.00  0.00      A   
ATOM    289  O   CYS    20     -11.484 -46.223  18.727  1.00  0.00      A   
ATOM    290  N   VAL    21     -12.034 -47.319  16.894  1.00  0.00      A   
ATOM    291  HN  VAL    21     -12.729 -47.814  16.378  1.00  0.00      A   
ATOM    292  CA  VAL    21     -10.663 -47.319  16.313  1.00  0.00      A   
ATOM    293  HA  VAL    21     -10.064 -47.969  16.935  1.00  0.00      A   
ATOM    294  CB  VAL    21     -10.518 -48.084  14.912  1.00  0.00      A   
ATOM    295  HB  VAL    21     -11.356 -47.866  14.216  1.00  0.00      A   
ATOM    296  CG1 VAL    21      -9.282 -47.733  14.043  1.00  0.00      A   
ATOM    297 HG11 VAL    21      -8.379 -47.683  14.688  1.00  0.00      A   
ATOM    298 HG12 VAL    21      -9.420 -46.830  13.409  1.00  0.00      A   
ATOM    299 HG13 VAL    21      -9.046 -48.670  13.496  1.00  0.00      A   
ATOM    300  CG2 VAL    21     -10.591 -49.647  15.273  1.00  0.00      A   
ATOM    301 HG21 VAL    21     -11.517 -49.942  15.809  1.00  0.00      A   
ATOM    302 HG22 VAL    21      -9.720 -49.900  15.915  1.00  0.00      A   
ATOM    303 HG23 VAL    21     -10.567 -50.272  14.355  1.00  0.00      A   
ATOM    304  C   VAL    21     -10.138 -45.922  16.149  1.00  0.00      A   
ATOM    305  O   VAL    21      -9.050 -45.702  16.641  1.00  0.00      A   
ATOM    306  N   ASP    22     -10.912 -44.968  15.594  1.00  0.00      A   
ATOM    307  HN  ASP    22     -11.858 -45.187  15.368  1.00  0.00      A   
ATOM    308  CA  ASP    22     -10.421 -43.605  15.491  1.00  0.00      A   
ATOM    309  HA  ASP    22      -9.476 -43.621  14.970  1.00  0.00      A   
ATOM    310  CB  ASP    22     -11.478 -42.790  14.562  1.00  0.00      A   
ATOM    311  HB1 ASP    22     -11.291 -41.698  14.650  1.00  0.00      A   
ATOM    312  HB2 ASP    22     -12.480 -42.927  15.020  1.00  0.00      A   
ATOM    313  CG  ASP    22     -11.508 -43.074  13.049  1.00  0.00      A   
ATOM    314  OD1 ASP    22     -10.597 -43.797  12.604  1.00  0.00      A   
ATOM    315  OD2 ASP    22     -12.318 -42.453  12.417  1.00  0.00      A   
ATOM    316  C   ASP    22     -10.102 -42.840  16.772  1.00  0.00      A   
ATOM    317  O   ASP    22      -9.126 -42.122  16.981  1.00  0.00      A   
ATOM    318  N   PHE    23     -11.041 -42.930  17.728  1.00  0.00      A   
ATOM    319  HN  PHE    23     -11.875 -43.456  17.578  1.00  0.00      A   
ATOM    320  CA  PHE    23     -10.919 -42.471  19.116  1.00  0.00      A   
ATOM    321  HA  PHE    23     -10.901 -41.392  19.078  1.00  0.00      A   
ATOM    322  CB  PHE    23     -12.274 -42.818  19.853  1.00  0.00      A   
ATOM    323  HB1 PHE    23     -12.414 -43.911  19.705  1.00  0.00      A   
ATOM    324  HB2 PHE    23     -13.122 -42.250  19.414  1.00  0.00      A   
ATOM    325  CG  PHE    23     -12.274 -42.470  21.278  1.00  0.00      A   
ATOM    326  CD1 PHE    23     -12.281 -41.107  21.610  1.00  0.00      A   
ATOM    327  HD1 PHE    23     -12.262 -40.349  20.841  1.00  0.00      A   
ATOM    328  CE1 PHE    23     -12.123 -40.632  22.892  1.00  0.00      A   
ATOM    329  HE1 PHE    23     -12.166 -39.570  23.082  1.00  0.00      A   
ATOM    330  CZ  PHE    23     -12.015 -41.597  23.911  1.00  0.00      A   
ATOM    331  HZ  PHE    23     -11.778 -41.323  24.928  1.00  0.00      A   
ATOM    332  CD2 PHE    23     -12.127 -43.383  22.281  1.00  0.00      A   
ATOM    333  HD2 PHE    23     -12.121 -44.441  22.062  1.00  0.00      A   
ATOM    334  CE2 PHE    23     -12.106 -43.025  23.604  1.00  0.00      A   
ATOM    335  HE2 PHE    23     -12.171 -43.819  24.333  1.00  0.00      A   
ATOM    336  C   PHE    23      -9.693 -42.896  19.805  1.00  0.00      A   
ATOM    337  O   PHE    23      -8.940 -42.027  20.202  1.00  0.00      A   
ATOM    338  N   PHE    24      -9.463 -44.182  19.947  1.00  0.00      A   
ATOM    339  HN  PHE    24     -10.075 -44.893  19.608  1.00  0.00      A   
ATOM    340  CA  PHE    24      -8.267 -44.698  20.657  1.00  0.00      A   
ATOM    341  HA  PHE    24      -8.421 -44.197  21.601  1.00  0.00      A   
ATOM    342  CB  PHE    24      -8.325 -46.185  20.979  1.00  0.00      A   
ATOM    343  HB1 PHE    24      -7.289 -46.507  21.220  1.00  0.00      A   
ATOM    344  HB2 PHE    24      -8.693 -46.810  20.138  1.00  0.00      A   
ATOM    345  CG  PHE    24      -9.279 -46.338  22.065  1.00  0.00      A   
ATOM    346  CD1 PHE    24      -8.886 -46.136  23.436  1.00  0.00      A   
ATOM    347  HD1 PHE    24      -7.847 -45.864  23.556  1.00  0.00      A   
ATOM    348  CE1 PHE    24      -9.737 -46.459  24.520  1.00  0.00      A   
ATOM    349  HE1 PHE    24      -9.412 -46.121  25.493  1.00  0.00      A   
ATOM    350  CZ  PHE    24     -11.055 -46.999  24.236  1.00  0.00      A   
ATOM    351  HZ  PHE    24     -11.756 -47.387  24.961  1.00  0.00      A   
ATOM    352  CD2 PHE    24     -10.528 -47.025  21.916  1.00  0.00      A   
ATOM    353  HD2 PHE    24     -10.728 -47.414  20.928  1.00  0.00      A   
ATOM    354  CE2 PHE    24     -11.421 -47.281  22.902  1.00  0.00      A   
ATOM    355  HE2 PHE    24     -12.383 -47.746  22.741  1.00  0.00      A   
ATOM    356  C   PHE    24      -6.893 -44.350  20.010  1.00  0.00      A   
ATOM    357  O   PHE    24      -5.909 -43.966  20.689  1.00  0.00      A   
ATOM    358  N   LEU    25      -6.823 -44.382  18.669  1.00  0.00      A   
ATOM    359  HN  LEU    25      -7.626 -44.708  18.176  1.00  0.00      A   
ATOM    360  CA  LEU    25      -5.719 -43.734  17.931  1.00  0.00      A   
ATOM    361  HA  LEU    25      -4.857 -44.339  18.168  1.00  0.00      A   
ATOM    362  CB  LEU    25      -6.026 -43.783  16.405  1.00  0.00      A   
ATOM    363  HB1 LEU    25      -5.264 -43.243  15.805  1.00  0.00      A   
ATOM    364  HB2 LEU    25      -7.030 -43.360  16.188  1.00  0.00      A   
ATOM    365  CG  LEU    25      -6.083 -45.191  15.839  1.00  0.00      A   
ATOM    366  HG  LEU    25      -6.605 -45.795  16.611  1.00  0.00      A   
ATOM    367  CD1 LEU    25      -6.725 -45.189  14.458  1.00  0.00      A   
ATOM    368 HD11 LEU    25      -7.731 -44.723  14.543  1.00  0.00      A   
ATOM    369 HD12 LEU    25      -6.856 -46.175  13.963  1.00  0.00      A   
ATOM    370 HD13 LEU    25      -6.003 -44.746  13.739  1.00  0.00      A   
ATOM    371  CD2 LEU    25      -4.627 -45.746  15.807  1.00  0.00      A   
ATOM    372 HD21 LEU    25      -4.505 -46.462  14.967  1.00  0.00      A   
ATOM    373 HD22 LEU    25      -4.256 -46.013  16.820  1.00  0.00      A   
ATOM    374 HD23 LEU    25      -3.873 -44.961  15.585  1.00  0.00      A   
ATOM    375  C   LEU    25      -5.454 -42.268  18.282  1.00  0.00      A   
ATOM    376  O   LEU    25      -4.308 -41.844  18.408  1.00  0.00      A   
ATOM    377  N   ALA    26      -6.511 -41.413  18.432  1.00  0.00      A   
ATOM    378  HN  ALA    26      -7.451 -41.728  18.330  1.00  0.00      A   
ATOM    379  CA  ALA    26      -6.262 -39.997  18.610  1.00  0.00      A   
ATOM    380  HA  ALA    26      -5.284 -39.704  18.256  1.00  0.00      A   
ATOM    381  CB  ALA    26      -7.408 -39.151  18.133  1.00  0.00      A   
ATOM    382  HB1 ALA    26      -7.140 -38.097  18.356  1.00  0.00      A   
ATOM    383  HB2 ALA    26      -8.376 -39.324  18.651  1.00  0.00      A   
ATOM    384  HB3 ALA    26      -7.612 -39.229  17.044  1.00  0.00      A   
ATOM    385  C   ALA    26      -6.056 -39.711  20.104  1.00  0.00      A   
ATOM    386  O   ALA    26      -5.603 -38.691  20.549  1.00  0.00      A   
ATOM    387  N   ARG    27      -6.267 -40.825  20.897  1.00  0.00      A   
ATOM    388  HN  ARG    27      -6.736 -41.627  20.533  1.00  0.00      A   
ATOM    389  CA  ARG    27      -5.933 -40.893  22.331  1.00  0.00      A   
ATOM    390  HA  ARG    27      -5.777 -39.904  22.735  1.00  0.00      A   
ATOM    391  CB  ARG    27      -6.988 -41.497  23.225  1.00  0.00      A   
ATOM    392  HB1 ARG    27      -6.647 -41.538  24.282  1.00  0.00      A   
ATOM    393  HB2 ARG    27      -7.096 -42.562  22.929  1.00  0.00      A   
ATOM    394  CG  ARG    27      -8.346 -40.786  23.215  1.00  0.00      A   
ATOM    395  HG1 ARG    27      -9.142 -41.389  23.702  1.00  0.00      A   
ATOM    396  HG2 ARG    27      -8.762 -40.611  22.200  1.00  0.00      A   
ATOM    397  CD  ARG    27      -8.176 -39.419  23.994  1.00  0.00      A   
ATOM    398  HD1 ARG    27      -7.457 -38.889  23.333  1.00  0.00      A   
ATOM    399  HD2 ARG    27      -7.765 -39.574  25.015  1.00  0.00      A   
ATOM    400  NE  ARG    27      -9.430 -38.605  23.954  1.00  0.00      A   
ATOM    401  HE  ARG    27      -9.775 -38.108  23.158  1.00  0.00      A   
ATOM    402  CZ  ARG    27     -10.306 -38.583  24.977  1.00  0.00      A   
ATOM    403  NH1 ARG    27      -9.949 -38.812  26.228  1.00  0.00      A   
ATOM    404 HH11 ARG    27      -8.977 -38.963  26.409  1.00  0.00      A   
ATOM    405 HH12 ARG    27     -10.687 -38.663  26.887  1.00  0.00      A   
ATOM    406  NH2 ARG    27     -11.473 -38.011  24.986  1.00  0.00      A   
ATOM    407 HH21 ARG    27     -12.003 -37.925  25.830  1.00  0.00      A   
ATOM    408 HH22 ARG    27     -11.785 -37.480  24.199  1.00  0.00      A   
ATOM    409  C   ARG    27      -4.618 -41.616  22.576  1.00  0.00      A   
ATOM    410  O   ARG    27      -4.131 -41.834  23.696  1.00  0.00      A   
ATOM    411  N   GLY    28      -3.934 -41.874  21.469  1.00  0.00      A   
ATOM    412  HN  GLY    28      -4.293 -41.611  20.577  1.00  0.00      A   
ATOM    413  CA  GLY    28      -2.554 -42.401  21.348  1.00  0.00      A   
ATOM    414  HA1 GLY    28      -1.936 -41.730  21.925  1.00  0.00      A   
ATOM    415  HA2 GLY    28      -2.351 -42.308  20.292  1.00  0.00      A   
ATOM    416  C   GLY    28      -2.341 -43.847  21.913  1.00  0.00      A   
ATOM    417  O   GLY    28      -1.215 -44.141  22.304  1.00  0.00      A   
ATOM    418  N   VAL    29      -3.391 -44.690  21.919  1.00  0.00      A   
ATOM    419  HN  VAL    29      -4.296 -44.361  21.661  1.00  0.00      A   
ATOM    420  CA  VAL    29      -3.290 -46.077  22.233  1.00  0.00      A   
ATOM    421  HA  VAL    29      -2.310 -46.315  22.620  1.00  0.00      A   
ATOM    422  CB  VAL    29      -4.419 -46.466  23.211  1.00  0.00      A   
ATOM    423  HB  VAL    29      -5.478 -46.363  22.889  1.00  0.00      A   
ATOM    424  CG1 VAL    29      -4.161 -47.947  23.669  1.00  0.00      A   
ATOM    425 HG11 VAL    29      -4.972 -48.235  24.372  1.00  0.00      A   
ATOM    426 HG12 VAL    29      -3.213 -48.025  24.244  1.00  0.00      A   
ATOM    427 HG13 VAL    29      -4.089 -48.692  22.848  1.00  0.00      A   
ATOM    428  CG2 VAL    29      -4.332 -45.570  24.412  1.00  0.00      A   
ATOM    429 HG21 VAL    29      -4.777 -44.572  24.208  1.00  0.00      A   
ATOM    430 HG22 VAL    29      -3.249 -45.517  24.653  1.00  0.00      A   
ATOM    431 HG23 VAL    29      -4.904 -45.874  25.315  1.00  0.00      A   
ATOM    432  C   VAL    29      -3.577 -46.808  20.976  1.00  0.00      A   
ATOM    433  O   VAL    29      -4.459 -46.464  20.175  1.00  0.00      A   
ATOM    434  N   THR    30      -2.802 -47.824  20.615  1.00  0.00      A   
ATOM    435  HN  THR    30      -2.073 -48.131  21.221  1.00  0.00      A   
ATOM    436  CA  THR    30      -3.094 -48.608  19.410  1.00  0.00      A   
ATOM    437  HA  THR    30      -3.255 -47.926  18.588  1.00  0.00      A   
ATOM    438  CB  THR    30      -1.838 -49.325  19.015  1.00  0.00      A   
ATOM    439  HB  THR    30      -2.030 -50.061  18.205  1.00  0.00      A   
ATOM    440  OG1 THR    30      -1.315 -50.081  20.137  1.00  0.00      A   
ATOM    441  HG1 THR    30      -1.965 -50.738  20.394  1.00  0.00      A   
ATOM    442  CG2 THR    30      -0.786 -48.383  18.378  1.00  0.00      A   
ATOM    443 HG21 THR    30      -0.555 -47.718  19.237  1.00  0.00      A   
ATOM    444 HG22 THR    30      -1.134 -47.821  17.486  1.00  0.00      A   
ATOM    445 HG23 THR    30       0.141 -48.900  18.049  1.00  0.00      A   
ATOM    446  C   THR    30      -4.237 -49.592  19.534  1.00  0.00      A   
ATOM    447  O   THR    30      -4.168 -50.409  20.480  1.00  0.00      A   
ATOM    448  N   PRO    31      -5.342 -49.555  18.730  1.00  0.00      A   
ATOM    449  CD  PRO    31      -5.669 -48.494  17.774  1.00  0.00      A   
ATOM    450  HD1 PRO    31      -4.810 -48.394  17.076  1.00  0.00      A   
ATOM    451  HD2 PRO    31      -5.895 -47.514  18.245  1.00  0.00      A   
ATOM    452  CA  PRO    31      -6.487 -50.348  19.068  1.00  0.00      A   
ATOM    453  HA  PRO    31      -6.641 -50.544  20.118  1.00  0.00      A   
ATOM    454  CB  PRO    31      -7.673 -49.617  18.365  1.00  0.00      A   
ATOM    455  HB1 PRO    31      -7.995 -48.809  19.055  1.00  0.00      A   
ATOM    456  HB2 PRO    31      -8.567 -50.219  18.095  1.00  0.00      A   
ATOM    457  CG  PRO    31      -6.937 -48.987  17.134  1.00  0.00      A   
ATOM    458  HG1 PRO    31      -6.828 -49.791  16.374  1.00  0.00      A   
ATOM    459  HG2 PRO    31      -7.397 -48.134  16.592  1.00  0.00      A   
ATOM    460  C   PRO    31      -6.303 -51.745  18.393  1.00  0.00      A   
ATOM    461  O   PRO    31      -5.593 -51.972  17.444  1.00  0.00      A   
ATOM    462  N   ARG    32      -7.031 -52.757  18.901  1.00  0.00      A   
ATOM    463  HN  ARG    32      -7.539 -52.608  19.746  1.00  0.00      A   
ATOM    464  CA  ARG    32      -6.916 -54.094  18.237  1.00  0.00      A   
ATOM    465  HA  ARG    32      -6.633 -54.016  17.198  1.00  0.00      A   
ATOM    466  CB  ARG    32      -6.011 -55.019  19.127  1.00  0.00      A   
ATOM    467  HB1 ARG    32      -5.774 -55.891  18.481  1.00  0.00      A   
ATOM    468  HB2 ARG    32      -6.523 -55.295  20.074  1.00  0.00      A   
ATOM    469  CG  ARG    32      -4.660 -54.386  19.658  1.00  0.00      A   
ATOM    470  HG1 ARG    32      -5.098 -53.510  20.183  1.00  0.00      A   
ATOM    471  HG2 ARG    32      -3.943 -54.049  18.880  1.00  0.00      A   
ATOM    472  CD  ARG    32      -4.051 -55.442  20.640  1.00  0.00      A   
ATOM    473  HD1 ARG    32      -4.809 -55.985  21.243  1.00  0.00      A   
ATOM    474  HD2 ARG    32      -3.314 -55.003  21.347  1.00  0.00      A   
ATOM    475  NE  ARG    32      -3.221 -56.291  19.729  1.00  0.00      A   
ATOM    476  HE  ARG    32      -2.674 -55.845  19.021  1.00  0.00      A   
ATOM    477  CZ  ARG    32      -3.092 -57.571  19.690  1.00  0.00      A   
ATOM    478  NH1 ARG    32      -3.787 -58.373  20.500  1.00  0.00      A   
ATOM    479 HH11 ARG    32      -4.334 -57.938  21.215  1.00  0.00      A   
ATOM    480 HH12 ARG    32      -3.490 -59.306  20.704  1.00  0.00      A   
ATOM    481  NH2 ARG    32      -2.284 -58.156  18.852  1.00  0.00      A   
ATOM    482 HH21 ARG    32      -1.721 -57.676  18.180  1.00  0.00      A   
ATOM    483 HH22 ARG    32      -2.330 -59.144  18.703  1.00  0.00      A   
ATOM    484  C   ARG    32      -8.332 -54.617  18.255  1.00  0.00      A   
ATOM    485  O   ARG    32      -8.899 -55.023  19.307  1.00  0.00      A   
ATOM    486  N   VAL    33      -8.846 -54.880  17.059  1.00  0.00      A   
ATOM    487  HN  VAL    33      -8.317 -55.024  16.226  1.00  0.00      A   
ATOM    488  CA  VAL    33     -10.260 -55.135  16.757  1.00  0.00      A   
ATOM    489  HA  VAL    33     -10.792 -55.026  17.691  1.00  0.00      A   
ATOM    490  CB  VAL    33     -10.763 -54.022  15.864  1.00  0.00      A   
ATOM    491  HB  VAL    33     -10.510 -53.019  16.268  1.00  0.00      A   
ATOM    492  CG1 VAL    33      -9.991 -54.019  14.508  1.00  0.00      A   
ATOM    493 HG11 VAL    33      -8.899 -54.155  14.661  1.00  0.00      A   
ATOM    494 HG12 VAL    33     -10.169 -53.081  13.940  1.00  0.00      A   
ATOM    495 HG13 VAL    33     -10.359 -54.796  13.804  1.00  0.00      A   
ATOM    496  CG2 VAL    33     -12.274 -54.255  15.499  1.00  0.00      A   
ATOM    497 HG21 VAL    33     -12.897 -54.298  16.418  1.00  0.00      A   
ATOM    498 HG22 VAL    33     -12.413 -55.135  14.835  1.00  0.00      A   
ATOM    499 HG23 VAL    33     -12.620 -53.371  14.923  1.00  0.00      A   
ATOM    500  C   VAL    33     -10.464 -56.612  16.336  1.00  0.00      A   
ATOM    501  O   VAL    33      -9.656 -57.257  15.666  1.00  0.00      A   
ATOM    502  N   MET    34     -11.532 -57.243  16.764  1.00  0.00      A   
ATOM    503  HN  MET    34     -12.327 -56.850  17.221  1.00  0.00      A   
ATOM    504  CA  MET    34     -11.842 -58.641  16.363  1.00  0.00      A   
ATOM    505  HA  MET    34     -11.429 -58.790  15.377  1.00  0.00      A   
ATOM    506  CB  MET    34     -11.320 -59.760  17.285  1.00  0.00      A   
ATOM    507  HB1 MET    34     -10.238 -59.513  17.251  1.00  0.00      A   
ATOM    508  HB2 MET    34     -11.313 -60.814  16.933  1.00  0.00      A   
ATOM    509  CG  MET    34     -11.755 -59.657  18.710  1.00  0.00      A   
ATOM    510  HG1 MET    34     -12.864 -59.683  18.768  1.00  0.00      A   
ATOM    511  HG2 MET    34     -11.489 -58.643  19.080  1.00  0.00      A   
ATOM    512  SD  MET    34     -11.049 -60.793  19.875  1.00  0.00      A   
ATOM    513  CE  MET    34     -12.163 -60.293  21.168  1.00  0.00      A   
ATOM    514  HE1 MET    34     -11.884 -60.603  22.198  1.00  0.00      A   
ATOM    515  HE2 MET    34     -13.200 -60.636  20.965  1.00  0.00      A   
ATOM    516  HE3 MET    34     -12.115 -59.184  21.216  1.00  0.00      A   
ATOM    517  C   MET    34     -13.384 -58.738  16.259  1.00  0.00      A   
ATOM    518  O   MET    34     -14.146 -58.212  17.054  1.00  0.00      A   
ATOM    519  N   ASP    35     -13.915 -59.497  15.291  1.00  0.00      A   
ATOM    520  HN  ASP    35     -13.291 -60.039  14.733  1.00  0.00      A   
ATOM    521  CA  ASP    35     -15.314 -59.596  14.957  1.00  0.00      A   
ATOM    522  HA  ASP    35     -15.862 -59.361  15.858  1.00  0.00      A   
ATOM    523  CB  ASP    35     -15.674 -58.651  13.858  1.00  0.00      A   
ATOM    524  HB1 ASP    35     -15.064 -59.002  12.999  1.00  0.00      A   
ATOM    525  HB2 ASP    35     -15.200 -57.683  14.126  1.00  0.00      A   
ATOM    526  CG  ASP    35     -17.100 -58.478  13.458  1.00  0.00      A   
ATOM    527  OD1 ASP    35     -17.909 -59.396  13.298  1.00  0.00      A   
ATOM    528  OD2 ASP    35     -17.505 -57.329  13.176  1.00  0.00      A   
ATOM    529  C   ASP    35     -15.582 -61.051  14.443  1.00  0.00      A   
ATOM    530  O   ASP    35     -14.805 -61.599  13.647  1.00  0.00      A   
ATOM    531  N   THR    36     -16.727 -61.636  14.772  1.00  0.00      A   
ATOM    532  HN  THR    36     -17.288 -61.090  15.389  1.00  0.00      A   
ATOM    533  CA  THR    36     -17.099 -63.055  14.472  1.00  0.00      A   
ATOM    534  HA  THR    36     -16.240 -63.694  14.616  1.00  0.00      A   
ATOM    535  CB  THR    36     -18.255 -63.597  15.399  1.00  0.00      A   
ATOM    536  HB  THR    36     -19.136 -62.925  15.317  1.00  0.00      A   
ATOM    537  OG1 THR    36     -17.815 -63.752  16.785  1.00  0.00      A   
ATOM    538  HG1 THR    36     -17.858 -62.845  17.096  1.00  0.00      A   
ATOM    539  CG2 THR    36     -18.572 -65.046  15.091  1.00  0.00      A   
ATOM    540 HG21 THR    36     -19.212 -64.984  14.186  1.00  0.00      A   
ATOM    541 HG22 THR    36     -19.194 -65.492  15.897  1.00  0.00      A   
ATOM    542 HG23 THR    36     -17.726 -65.743  14.911  1.00  0.00      A   
ATOM    543  C   THR    36     -17.493 -63.208  13.032  1.00  0.00      A   
ATOM    544  O   THR    36     -17.462 -64.234  12.414  1.00  0.00      A   
ATOM    545  N   ARG    37     -17.959 -62.123  12.433  1.00  0.00      A   
ATOM    546  HN  ARG    37     -18.100 -61.279  12.945  1.00  0.00      A   
ATOM    547  CA  ARG    37     -18.065 -62.012  10.964  1.00  0.00      A   
ATOM    548  HA  ARG    37     -18.767 -62.804  10.749  1.00  0.00      A   
ATOM    549  CB  ARG    37     -18.612 -60.701  10.482  1.00  0.00      A   
ATOM    550  HB1 ARG    37     -18.585 -60.655   9.372  1.00  0.00      A   
ATOM    551  HB2 ARG    37     -17.999 -59.814  10.752  1.00  0.00      A   
ATOM    552  CG  ARG    37     -20.085 -60.555  10.929  1.00  0.00      A   
ATOM    553  HG1 ARG    37     -20.179 -60.623  12.035  1.00  0.00      A   
ATOM    554  HG2 ARG    37     -20.639 -61.377  10.426  1.00  0.00      A   
ATOM    555  CD  ARG    37     -20.723 -59.148  10.730  1.00  0.00      A   
ATOM    556  HD1 ARG    37     -21.690 -59.255  11.266  1.00  0.00      A   
ATOM    557  HD2 ARG    37     -20.887 -59.010   9.640  1.00  0.00      A   
ATOM    558  NE  ARG    37     -19.826 -58.081  11.341  1.00  0.00      A   
ATOM    559  HE  ARG    37     -19.016 -58.353  11.859  1.00  0.00      A   
ATOM    560  CZ  ARG    37     -20.282 -56.922  11.641  1.00  0.00      A   
ATOM    561  NH1 ARG    37     -21.513 -56.540  11.325  1.00  0.00      A   
ATOM    562 HH11 ARG    37     -22.045 -57.236  10.842  1.00  0.00      A   
ATOM    563 HH12 ARG    37     -22.044 -55.844  11.810  1.00  0.00      A   
ATOM    564  NH2 ARG    37     -19.734 -56.086  12.459  1.00  0.00      A   
ATOM    565 HH21 ARG    37     -18.888 -56.446  12.852  1.00  0.00      A   
ATOM    566 HH22 ARG    37     -20.321 -55.362  12.822  1.00  0.00      A   
ATOM    567  C   ARG    37     -16.843 -62.320  10.053  1.00  0.00      A   
ATOM    568  O   ARG    37     -15.732 -61.763  10.276  1.00  0.00      A   
ATOM    569  N   MET    38     -16.935 -63.055   8.990  1.00  0.00      A   
ATOM    570  HN  MET    38     -17.812 -63.387   8.652  1.00  0.00      A   
ATOM    571  CA  MET    38     -15.880 -63.367   8.054  1.00  0.00      A   
ATOM    572  HA  MET    38     -15.057 -63.614   8.707  1.00  0.00      A   
ATOM    573  CB  MET    38     -16.262 -64.534   7.112  1.00  0.00      A   
ATOM    574  HB1 MET    38     -15.513 -64.763   6.325  1.00  0.00      A   
ATOM    575  HB2 MET    38     -17.183 -64.302   6.535  1.00  0.00      A   
ATOM    576  CG  MET    38     -16.499 -65.867   7.819  1.00  0.00      A   
ATOM    577  HG1 MET    38     -16.647 -66.640   7.035  1.00  0.00      A   
ATOM    578  HG2 MET    38     -17.445 -65.709   8.379  1.00  0.00      A   
ATOM    579  SD  MET    38     -15.220 -66.388   8.987  1.00  0.00      A   
ATOM    580  CE  MET    38     -13.854 -66.644   7.798  1.00  0.00      A   
ATOM    581  HE1 MET    38     -14.191 -67.348   7.007  1.00  0.00      A   
ATOM    582  HE2 MET    38     -12.966 -67.081   8.302  1.00  0.00      A   
ATOM    583  HE3 MET    38     -13.645 -65.658   7.331  1.00  0.00      A   
ATOM    584  C   MET    38     -15.450 -62.156   7.244  1.00  0.00      A   
ATOM    585  O   MET    38     -14.302 -62.018   6.927  1.00  0.00      A   
ATOM    586  N   THR    39     -16.308 -61.243   6.812  1.00  0.00      A   
ATOM    587  HN  THR    39     -17.293 -61.401   6.799  1.00  0.00      A   
ATOM    588  CA  THR    39     -15.939 -59.897   6.312  1.00  0.00      A   
ATOM    589  HA  THR    39     -14.910 -59.726   6.588  1.00  0.00      A   
ATOM    590  CB  THR    39     -16.024 -59.716   4.831  1.00  0.00      A   
ATOM    591  HB  THR    39     -17.081 -59.884   4.535  1.00  0.00      A   
ATOM    592  OG1 THR    39     -15.138 -60.581   4.062  1.00  0.00      A   
ATOM    593  HG1 THR    39     -15.266 -61.471   4.397  1.00  0.00      A   
ATOM    594  CG2 THR    39     -15.559 -58.279   4.583  1.00  0.00      A   
ATOM    595 HG21 THR    39     -15.924 -57.368   5.105  1.00  0.00      A   
ATOM    596 HG22 THR    39     -15.743 -57.887   3.560  1.00  0.00      A   
ATOM    597 HG23 THR    39     -14.451 -58.296   4.658  1.00  0.00      A   
ATOM    598  C   THR    39     -16.745 -58.948   7.038  1.00  0.00      A   
ATOM    599  O   THR    39     -17.980 -58.964   6.898  1.00  0.00      A   
ATOM    600  N   PRO    40     -16.176 -58.115   7.934  1.00  0.00      A   
ATOM    601  CD  PRO    40     -15.005 -58.517   8.729  1.00  0.00      A   
ATOM    602  HD1 PRO    40     -14.090 -58.076   8.279  1.00  0.00      A   
ATOM    603  HD2 PRO    40     -14.712 -59.589   8.710  1.00  0.00      A   
ATOM    604  CA  PRO    40     -17.007 -57.197   8.704  1.00  0.00      A   
ATOM    605  HA  PRO    40     -17.900 -57.783   8.865  1.00  0.00      A   
ATOM    606  CB  PRO    40     -16.148 -56.865   9.945  1.00  0.00      A   
ATOM    607  HB1 PRO    40     -16.690 -56.719  10.904  1.00  0.00      A   
ATOM    608  HB2 PRO    40     -15.561 -55.951   9.712  1.00  0.00      A   
ATOM    609  CG  PRO    40     -15.370 -58.107  10.108  1.00  0.00      A   
ATOM    610  HG1 PRO    40     -14.435 -58.037  10.703  1.00  0.00      A   
ATOM    611  HG2 PRO    40     -15.901 -58.979  10.546  1.00  0.00      A   
ATOM    612  C   PRO    40     -17.371 -55.909   7.964  1.00  0.00      A   
ATOM    613  O   PRO    40     -16.386 -55.530   7.342  1.00  0.00      A   
ATOM    614  N   PRO    41     -18.516 -55.244   7.938  1.00  0.00      A   
ATOM    615  CD  PRO    41     -19.767 -55.969   8.156  1.00  0.00      A   
ATOM    616  HD1 PRO    41     -19.988 -56.041   9.242  1.00  0.00      A   
ATOM    617  HD2 PRO    41     -19.710 -56.994   7.731  1.00  0.00      A   
ATOM    618  CA  PRO    41     -18.713 -54.142   7.045  1.00  0.00      A   
ATOM    619  HA  PRO    41     -18.778 -54.512   6.032  1.00  0.00      A   
ATOM    620  CB  PRO    41     -20.161 -53.709   7.438  1.00  0.00      A   
ATOM    621  HB1 PRO    41     -20.696 -52.996   6.775  1.00  0.00      A   
ATOM    622  HB2 PRO    41     -20.336 -53.225   8.423  1.00  0.00      A   
ATOM    623  CG  PRO    41     -20.872 -55.061   7.565  1.00  0.00      A   
ATOM    624  HG1 PRO    41     -21.818 -55.062   8.149  1.00  0.00      A   
ATOM    625  HG2 PRO    41     -21.179 -55.422   6.560  1.00  0.00      A   
ATOM    626  C   PRO    41     -17.696 -52.932   6.951  1.00  0.00      A   
ATOM    627  O   PRO    41     -17.453 -52.466   5.866  1.00  0.00      A   
ATOM    628  N   GLY    42     -17.045 -52.564   8.075  1.00  0.00      A   
ATOM    629  HN  GLY    42     -17.178 -53.077   8.920  1.00  0.00      A   
ATOM    630  CA  GLY    42     -16.023 -51.551   8.101  1.00  0.00      A   
ATOM    631  HA1 GLY    42     -15.931 -51.251   9.135  1.00  0.00      A   
ATOM    632  HA2 GLY    42     -16.363 -50.720   7.502  1.00  0.00      A   
ATOM    633  C   GLY    42     -14.677 -51.919   7.583  1.00  0.00      A   
ATOM    634  O   GLY    42     -13.806 -51.090   7.422  1.00  0.00      A   
ATOM    635  N   LEU    43     -14.403 -53.254   7.325  1.00  0.00      A   
ATOM    636  HN  LEU    43     -15.085 -53.959   7.501  1.00  0.00      A   
ATOM    637  CA  LEU    43     -13.092 -53.739   6.979  1.00  0.00      A   
ATOM    638  HA  LEU    43     -12.460 -53.458   7.809  1.00  0.00      A   
ATOM    639  CB  LEU    43     -13.116 -55.237   6.858  1.00  0.00      A   
ATOM    640  HB1 LEU    43     -13.693 -55.591   5.977  1.00  0.00      A   
ATOM    641  HB2 LEU    43     -13.563 -55.681   7.774  1.00  0.00      A   
ATOM    642  CG  LEU    43     -11.744 -55.895   6.594  1.00  0.00      A   
ATOM    643  HG  LEU    43     -11.307 -55.409   5.696  1.00  0.00      A   
ATOM    644  CD1 LEU    43     -10.790 -55.716   7.802  1.00  0.00      A   
ATOM    645 HD11 LEU    43      -9.817 -56.193   7.558  1.00  0.00      A   
ATOM    646 HD12 LEU    43     -11.256 -56.174   8.700  1.00  0.00      A   
ATOM    647 HD13 LEU    43     -10.543 -54.656   8.021  1.00  0.00      A   
ATOM    648  CD2 LEU    43     -11.940 -57.361   6.207  1.00  0.00      A   
ATOM    649 HD21 LEU    43     -12.691 -57.760   6.922  1.00  0.00      A   
ATOM    650 HD22 LEU    43     -11.030 -57.984   6.341  1.00  0.00      A   
ATOM    651 HD23 LEU    43     -12.438 -57.412   5.215  1.00  0.00      A   
ATOM    652  C   LEU    43     -12.435 -53.045   5.794  1.00  0.00      A   
ATOM    653  O   LEU    43     -11.250 -52.697   5.761  1.00  0.00      A   
ATOM    654  N   ASP    44     -13.178 -52.586   4.751  1.00  0.00      A   
ATOM    655  HN  ASP    44     -14.144 -52.831   4.728  1.00  0.00      A   
ATOM    656  CA  ASP    44     -12.610 -51.905   3.568  1.00  0.00      A   
ATOM    657  HA  ASP    44     -11.755 -52.507   3.298  1.00  0.00      A   
ATOM    658  CB  ASP    44     -13.789 -51.731   2.490  1.00  0.00      A   
ATOM    659  HB1 ASP    44     -13.362 -50.970   1.802  1.00  0.00      A   
ATOM    660  HB2 ASP    44     -14.759 -51.349   2.873  1.00  0.00      A   
ATOM    661  CG  ASP    44     -13.961 -53.015   1.695  1.00  0.00      A   
ATOM    662  OD1 ASP    44     -14.691 -52.982   0.701  1.00  0.00      A   
ATOM    663  OD2 ASP    44     -13.447 -54.062   2.178  1.00  0.00      A   
ATOM    664  C   ASP    44     -12.109 -50.479   3.829  1.00  0.00      A   
ATOM    665  O   ASP    44     -11.407 -49.872   3.038  1.00  0.00      A   
ATOM    666  N   LYS    45     -12.550 -49.976   4.975  1.00  0.00      A   
ATOM    667  HN  LYS    45     -13.050 -50.585   5.586  1.00  0.00      A   
ATOM    668  CA  LYS    45     -12.321 -48.619   5.357  1.00  0.00      A   
ATOM    669  HA  LYS    45     -12.007 -48.003   4.527  1.00  0.00      A   
ATOM    670  CB  LYS    45     -13.799 -48.156   5.667  1.00  0.00      A   
ATOM    671  HB1 LYS    45     -13.850 -47.127   6.083  1.00  0.00      A   
ATOM    672  HB2 LYS    45     -14.117 -48.702   6.580  1.00  0.00      A   
ATOM    673  CG  LYS    45     -14.741 -48.242   4.436  1.00  0.00      A   
ATOM    674  HG1 LYS    45     -14.865 -49.312   4.164  1.00  0.00      A   
ATOM    675  HG2 LYS    45     -14.362 -47.746   3.517  1.00  0.00      A   
ATOM    676  CD  LYS    45     -16.069 -47.508   4.681  1.00  0.00      A   
ATOM    677  HD1 LYS    45     -16.349 -47.832   5.706  1.00  0.00      A   
ATOM    678  HD2 LYS    45     -16.889 -47.775   3.980  1.00  0.00      A   
ATOM    679  CE  LYS    45     -15.944 -46.027   4.545  1.00  0.00      A   
ATOM    680  HE1 LYS    45     -15.803 -45.626   3.519  1.00  0.00      A   
ATOM    681  HE2 LYS    45     -15.125 -45.579   5.147  1.00  0.00      A   
ATOM    682  NZ  LYS    45     -17.211 -45.350   5.044  1.00  0.00      A   
ATOM    683  HZ1 LYS    45     -18.070 -45.877   4.785  1.00  0.00      A   
ATOM    684  HZ2 LYS    45     -17.326 -44.355   4.765  1.00  0.00      A   
ATOM    685  HZ3 LYS    45     -17.176 -45.359   6.083  1.00  0.00      A   
ATOM    686  C   LYS    45     -11.373 -48.510   6.546  1.00  0.00      A   
ATOM    687  O   LYS    45     -11.184 -47.412   7.075  1.00  0.00      A   
ATOM    688  N   LEU    46     -10.781 -49.648   6.963  1.00  0.00      A   
ATOM    689  HN  LEU    46     -10.859 -50.528   6.501  1.00  0.00      A   
ATOM    690  CA  LEU    46      -9.932 -49.632   8.126  1.00  0.00      A   
ATOM    691  HA  LEU    46     -10.245 -48.912   8.867  1.00  0.00      A   
ATOM    692  CB  LEU    46      -9.975 -51.060   8.762  1.00  0.00      A   
ATOM    693  HB1 LEU    46      -9.659 -51.670   7.889  1.00  0.00      A   
ATOM    694  HB2 LEU    46     -11.034 -51.349   8.930  1.00  0.00      A   
ATOM    695  CG  LEU    46      -9.105 -51.317  10.093  1.00  0.00      A   
ATOM    696  HG  LEU    46      -8.097 -50.854  10.020  1.00  0.00      A   
ATOM    697  CD1 LEU    46      -9.875 -50.625  11.307  1.00  0.00      A   
ATOM    698 HD11 LEU    46     -10.957 -50.820  11.146  1.00  0.00      A   
ATOM    699 HD12 LEU    46      -9.707 -49.528  11.257  1.00  0.00      A   
ATOM    700 HD13 LEU    46      -9.499 -51.058  12.259  1.00  0.00      A   
ATOM    701  CD2 LEU    46      -9.002 -52.827  10.341  1.00  0.00      A   
ATOM    702 HD21 LEU    46     -10.017 -53.143  10.664  1.00  0.00      A   
ATOM    703 HD22 LEU    46      -8.314 -53.112  11.164  1.00  0.00      A   
ATOM    704 HD23 LEU    46      -8.485 -53.346   9.505  1.00  0.00      A   
ATOM    705  C   LEU    46      -8.462 -49.438   7.862  1.00  0.00      A   
ATOM    706  O   LEU    46      -7.923 -50.015   6.920  1.00  0.00      A   
ATOM    707  N   PRO    47      -7.709 -48.499   8.416  1.00  0.00      A   
ATOM    708  CD  PRO    47      -8.156 -47.533   9.450  1.00  0.00      A   
ATOM    709  HD1 PRO    47      -8.382 -47.951  10.454  1.00  0.00      A   
ATOM    710  HD2 PRO    47      -9.037 -46.974   9.067  1.00  0.00      A   
ATOM    711  CA  PRO    47      -6.205 -48.413   8.207  1.00  0.00      A   
ATOM    712  HA  PRO    47      -6.163 -48.048   7.192  1.00  0.00      A   
ATOM    713  CB  PRO    47      -5.773 -47.394   9.186  1.00  0.00      A   
ATOM    714  HB1 PRO    47      -5.044 -46.725   8.680  1.00  0.00      A   
ATOM    715  HB2 PRO    47      -5.242 -47.819  10.065  1.00  0.00      A   
ATOM    716  CG  PRO    47      -6.970 -46.569   9.637  1.00  0.00      A   
ATOM    717  HG1 PRO    47      -6.666 -46.305  10.672  1.00  0.00      A   
ATOM    718  HG2 PRO    47      -7.063 -45.698   8.954  1.00  0.00      A   
ATOM    719  C   PRO    47      -5.445 -49.717   8.195  1.00  0.00      A   
ATOM    720  O   PRO    47      -5.744 -50.536   9.062  1.00  0.00      A   
ATOM    721  N   GLU    48      -4.491 -49.897   7.235  1.00  0.00      A   
ATOM    722  HN  GLU    48      -4.119 -49.147   6.693  1.00  0.00      A   
ATOM    723  CA  GLU    48      -3.774 -51.164   7.052  1.00  0.00      A   
ATOM    724  HA  GLU    48      -4.507 -51.957   7.057  1.00  0.00      A   
ATOM    725  CB  GLU    48      -3.054 -51.248   5.692  1.00  0.00      A   
ATOM    726  HB1 GLU    48      -2.333 -52.085   5.809  1.00  0.00      A   
ATOM    727  HB2 GLU    48      -2.649 -50.234   5.490  1.00  0.00      A   
ATOM    728  CG  GLU    48      -3.963 -51.608   4.546  1.00  0.00      A   
ATOM    729  HG1 GLU    48      -4.853 -50.945   4.500  1.00  0.00      A   
ATOM    730  HG2 GLU    48      -4.193 -52.659   4.823  1.00  0.00      A   
ATOM    731  CD  GLU    48      -3.322 -51.307   3.117  1.00  0.00      A   
ATOM    732  OE1 GLU    48      -2.108 -51.545   2.931  1.00  0.00      A   
ATOM    733  OE2 GLU    48      -4.066 -50.779   2.250  1.00  0.00      A   
ATOM    734  C   GLU    48      -2.762 -51.528   8.161  1.00  0.00      A   
ATOM    735  O   GLU    48      -2.565 -52.702   8.429  1.00  0.00      A   
ATOM    736  N   ALA    49      -2.247 -50.486   8.979  1.00  0.00      A   
ATOM    737  HN  ALA    49      -2.268 -49.538   8.670  1.00  0.00      A   
ATOM    738  CA  ALA    49      -1.255 -50.849  10.037  1.00  0.00      A   
ATOM    739  HA  ALA    49      -0.552 -51.606   9.722  1.00  0.00      A   
ATOM    740  CB  ALA    49      -0.536 -49.544  10.339  1.00  0.00      A   
ATOM    741  HB1 ALA    49      -0.078 -49.169   9.399  1.00  0.00      A   
ATOM    742  HB2 ALA    49       0.227 -49.567  11.146  1.00  0.00      A   
ATOM    743  HB3 ALA    49      -1.215 -48.697  10.575  1.00  0.00      A   
ATOM    744  C   ALA    49      -1.877 -51.338  11.358  1.00  0.00      A   
ATOM    745  O   ALA    49      -1.122 -51.953  12.071  1.00  0.00      A   
ATOM    746  N   VAL    50      -3.199 -51.199  11.574  1.00  0.00      A   
ATOM    747  HN  VAL    50      -3.619 -50.627  10.874  1.00  0.00      A   
ATOM    748  CA  VAL    50      -3.866 -51.721  12.784  1.00  0.00      A   
ATOM    749  HA  VAL    50      -3.284 -51.441  13.649  1.00  0.00      A   
ATOM    750  CB  VAL    50      -5.233 -51.014  12.948  1.00  0.00      A   
ATOM    751  HB  VAL    50      -5.700 -50.844  11.955  1.00  0.00      A   
ATOM    752  CG1 VAL    50      -6.317 -51.845  13.818  1.00  0.00      A   
ATOM    753 HG11 VAL    50      -6.055 -51.876  14.897  1.00  0.00      A   
ATOM    754 HG12 VAL    50      -6.428 -52.885  13.443  1.00  0.00      A   
ATOM    755 HG13 VAL    50      -7.299 -51.326  13.803  1.00  0.00      A   
ATOM    756  CG2 VAL    50      -5.055 -49.595  13.491  1.00  0.00      A   
ATOM    757 HG21 VAL    50      -4.750 -49.526  14.557  1.00  0.00      A   
ATOM    758 HG22 VAL    50      -6.018 -49.057  13.355  1.00  0.00      A   
ATOM    759 HG23 VAL    50      -4.461 -48.955  12.804  1.00  0.00      A   
ATOM    760  C   VAL    50      -4.042 -53.266  12.859  1.00  0.00      A   
ATOM    761  O   VAL    50      -4.382 -53.952  11.896  1.00  0.00      A   
ATOM    762  N   GLU    51      -3.958 -53.894  14.049  1.00  0.00      A   
ATOM    763  HN  GLU    51      -3.715 -53.439  14.902  1.00  0.00      A   
ATOM    764  CA  GLU    51      -4.132 -55.307  14.205  1.00  0.00      A   
ATOM    765  HA  GLU    51      -3.586 -55.869  13.462  1.00  0.00      A   
ATOM    766  CB  GLU    51      -3.626 -55.688  15.617  1.00  0.00      A   
ATOM    767  HB1 GLU    51      -3.645 -56.799  15.615  1.00  0.00      A   
ATOM    768  HB2 GLU    51      -4.264 -55.259  16.418  1.00  0.00      A   
ATOM    769  CG  GLU    51      -2.061 -55.460  15.675  1.00  0.00      A   
ATOM    770  HG1 GLU    51      -1.802 -54.432  16.006  1.00  0.00      A   
ATOM    771  HG2 GLU    51      -1.526 -55.552  14.706  1.00  0.00      A   
ATOM    772  CD  GLU    51      -1.313 -56.265  16.688  1.00  0.00      A   
ATOM    773  OE1 GLU    51      -0.931 -57.436  16.400  1.00  0.00      A   
ATOM    774  OE2 GLU    51      -1.084 -55.771  17.851  1.00  0.00      A   
ATOM    775  C   GLU    51      -5.557 -55.687  14.108  1.00  0.00      A   
ATOM    776  O   GLU    51      -6.505 -55.146  14.771  1.00  0.00      A   
ATOM    777  N   ARG    52      -5.803 -56.818  13.455  1.00  0.00      A   
ATOM    778  HN  ARG    52      -5.049 -57.316  13.034  1.00  0.00      A   
ATOM    779  CA  ARG    52      -7.185 -57.321  13.391  1.00  0.00      A   
ATOM    780  HA  ARG    52      -7.706 -57.062  14.301  1.00  0.00      A   
ATOM    781  CB  ARG    52      -7.949 -56.649  12.243  1.00  0.00      A   
ATOM    782  HB1 ARG    52      -7.629 -55.601  12.061  1.00  0.00      A   
ATOM    783  HB2 ARG    52      -9.037 -56.516  12.425  1.00  0.00      A   
ATOM    784  CG  ARG    52      -7.852 -57.215  10.813  1.00  0.00      A   
ATOM    785  HG1 ARG    52      -8.370 -56.465  10.178  1.00  0.00      A   
ATOM    786  HG2 ARG    52      -8.364 -58.193  10.689  1.00  0.00      A   
ATOM    787  CD  ARG    52      -6.349 -57.168  10.236  1.00  0.00      A   
ATOM    788  HD1 ARG    52      -6.355 -57.607   9.215  1.00  0.00      A   
ATOM    789  HD2 ARG    52      -5.829 -57.753  11.024  1.00  0.00      A   
ATOM    790  NE  ARG    52      -5.714 -55.808  10.126  1.00  0.00      A   
ATOM    791  HE  ARG    52      -5.346 -55.292  10.899  1.00  0.00      A   
ATOM    792  CZ  ARG    52      -5.999 -54.925   9.166  1.00  0.00      A   
ATOM    793  NH1 ARG    52      -6.790 -55.065   8.111  1.00  0.00      A   
ATOM    794 HH11 ARG    52      -7.121 -55.974   7.861  1.00  0.00      A   
ATOM    795 HH12 ARG    52      -6.844 -54.208   7.598  1.00  0.00      A   
ATOM    796  NH2 ARG    52      -5.670 -53.687   9.477  1.00  0.00      A   
ATOM    797 HH21 ARG    52      -5.170 -53.581  10.337  1.00  0.00      A   
ATOM    798 HH22 ARG    52      -5.891 -52.884   8.923  1.00  0.00      A   
ATOM    799  C   ARG    52      -7.250 -58.804  13.277  1.00  0.00      A   
ATOM    800  O   ARG    52      -6.267 -59.456  13.036  1.00  0.00      A   
ATOM    801  N   HSE    53      -8.404 -59.391  13.481  1.00  0.00      A   
ATOM    802  HN  HSE    53      -9.131 -58.722  13.612  1.00  0.00      A   
ATOM    803  CA  HSE    53      -8.640 -60.737  13.215  1.00  0.00      A   
ATOM    804  HA  HSE    53      -8.008 -61.032  12.391  1.00  0.00      A   
ATOM    805  CB  HSE    53      -8.311 -61.650  14.429  1.00  0.00      A   
ATOM    806  HB1 HSE    53      -8.878 -61.434  15.359  1.00  0.00      A   
ATOM    807  HB2 HSE    53      -7.230 -61.524  14.653  1.00  0.00      A   
ATOM    808  ND1 HSE    53      -7.881 -63.759  13.204  1.00  0.00      A   
ATOM    809  CG  HSE    53      -8.638 -63.064  14.111  1.00  0.00      A   
ATOM    810  CE1 HSE    53      -8.421 -64.948  13.189  1.00  0.00      A   
ATOM    811  HE1 HSE    53      -7.976 -65.735  12.581  1.00  0.00      A   
ATOM    812  NE2 HSE    53      -9.506 -65.054  14.006  1.00  0.00      A   
ATOM    813  HE2 HSE    53     -10.089 -65.860  14.111  1.00  0.00      A   
ATOM    814  CD2 HSE    53      -9.651 -63.857  14.612  1.00  0.00      A   
ATOM    815  HD2 HSE    53     -10.433 -63.704  15.345  1.00  0.00      A   
ATOM    816  C   HSE    53     -10.119 -60.789  12.834  1.00  0.00      A   
ATOM    817  O   HSE    53     -10.965 -60.112  13.425  1.00  0.00      A   
ATOM    818  N   THR    54     -10.390 -61.690  11.856  1.00  0.00      A   
ATOM    819  HN  THR    54      -9.700 -62.308  11.486  1.00  0.00      A   
ATOM    820  CA  THR    54     -11.763 -61.892  11.353  1.00  0.00      A   
ATOM    821  HA  THR    54     -12.449 -61.359  11.995  1.00  0.00      A   
ATOM    822  CB  THR    54     -11.989 -61.383   9.900  1.00  0.00      A   
ATOM    823  HB  THR    54     -13.008 -61.618   9.526  1.00  0.00      A   
ATOM    824  OG1 THR    54     -11.055 -61.823   8.969  1.00  0.00      A   
ATOM    825  HG1 THR    54     -10.937 -62.735   9.245  1.00  0.00      A   
ATOM    826  CG2 THR    54     -11.817 -59.831   9.914  1.00  0.00      A   
ATOM    827 HG21 THR    54     -12.147 -59.390   8.949  1.00  0.00      A   
ATOM    828 HG22 THR    54     -10.762 -59.538  10.102  1.00  0.00      A   
ATOM    829 HG23 THR    54     -12.415 -59.386  10.737  1.00  0.00      A   
ATOM    830  C   THR    54     -12.333 -63.310  11.444  1.00  0.00      A   
ATOM    831  O   THR    54     -11.781 -64.232  10.823  1.00  0.00      A   
ATOM    832  N   GLY    55     -13.474 -63.584  12.245  1.00  0.00      A   
ATOM    833  HN  GLY    55     -13.929 -62.836  12.720  1.00  0.00      A   
ATOM    834  CA  GLY    55     -14.177 -64.875  12.094  1.00  0.00      A   
ATOM    835  HA1 GLY    55     -13.620 -65.582  11.496  1.00  0.00      A   
ATOM    836  HA2 GLY    55     -15.166 -64.688  11.702  1.00  0.00      A   
ATOM    837  C   GLY    55     -14.373 -65.422  13.504  1.00  0.00      A   
ATOM    838  O   GLY    55     -15.011 -66.421  13.806  1.00  0.00      A   
ATOM    839  N   SER    56     -13.826 -64.805  14.534  1.00  0.00      A   
ATOM    840  HN  SER    56     -13.313 -63.951  14.486  1.00  0.00      A   
ATOM    841  CA  SER    56     -13.817 -65.349  15.898  1.00  0.00      A   
ATOM    842  HA  SER    56     -14.845 -65.656  16.023  1.00  0.00      A   
ATOM    843  CB  SER    56     -12.682 -66.370  16.248  1.00  0.00      A   
ATOM    844  HB1 SER    56     -12.588 -66.613  17.329  1.00  0.00      A   
ATOM    845  HB2 SER    56     -11.751 -66.110  15.702  1.00  0.00      A   
ATOM    846  OG  SER    56     -13.191 -67.658  15.868  1.00  0.00      A   
ATOM    847  HG1 SER    56     -13.074 -67.617  14.916  1.00  0.00      A   
ATOM    848  C   SER    56     -13.591 -64.187  16.840  1.00  0.00      A   
ATOM    849  O   SER    56     -12.922 -63.274  16.539  1.00  0.00      A   
ATOM    850  N   LEU    57     -14.108 -64.243  18.068  1.00  0.00      A   
ATOM    851  HN  LEU    57     -14.834 -64.902  18.248  1.00  0.00      A   
ATOM    852  CA  LEU    57     -13.629 -63.538  19.222  1.00  0.00      A   
ATOM    853  HA  LEU    57     -13.128 -62.622  18.944  1.00  0.00      A   
ATOM    854  CB  LEU    57     -14.761 -63.191  20.200  1.00  0.00      A   
ATOM    855  HB1 LEU    57     -14.195 -62.756  21.052  1.00  0.00      A   
ATOM    856  HB2 LEU    57     -15.284 -64.053  20.666  1.00  0.00      A   
ATOM    857  CG  LEU    57     -15.841 -62.170  19.565  1.00  0.00      A   
ATOM    858  HG  LEU    57     -16.316 -62.703  18.714  1.00  0.00      A   
ATOM    859  CD1 LEU    57     -17.026 -61.884  20.491  1.00  0.00      A   
ATOM    860 HD11 LEU    57     -17.787 -61.366  19.869  1.00  0.00      A   
ATOM    861 HD12 LEU    57     -16.744 -61.135  21.262  1.00  0.00      A   
ATOM    862 HD13 LEU    57     -17.463 -62.709  21.092  1.00  0.00      A   
ATOM    863  CD2 LEU    57     -15.337 -60.926  18.827  1.00  0.00      A   
ATOM    864 HD21 LEU    57     -14.933 -60.225  19.589  1.00  0.00      A   
ATOM    865 HD22 LEU    57     -16.256 -60.477  18.393  1.00  0.00      A   
ATOM    866 HD23 LEU    57     -14.612 -61.263  18.056  1.00  0.00      A   
ATOM    867  C   LEU    57     -12.553 -64.424  19.955  1.00  0.00      A   
ATOM    868  O   LEU    57     -12.821 -65.485  20.556  1.00  0.00      A   
ATOM    869  N   ASN    58     -11.277 -63.978  19.882  1.00  0.00      A   
ATOM    870  HN  ASN    58     -11.036 -63.196  19.313  1.00  0.00      A   
ATOM    871  CA  ASN    58     -10.136 -64.796  20.323  1.00  0.00      A   
ATOM    872  HA  ASN    58     -10.180 -65.856  20.118  1.00  0.00      A   
ATOM    873  CB  ASN    58      -8.957 -64.316  19.470  1.00  0.00      A   
ATOM    874  HB1 ASN    58      -8.786 -63.244  19.706  1.00  0.00      A   
ATOM    875  HB2 ASN    58      -9.201 -64.414  18.390  1.00  0.00      A   
ATOM    876  CG  ASN    58      -7.736 -65.086  19.751  1.00  0.00      A   
ATOM    877  OD1 ASN    58      -6.882 -64.673  20.619  1.00  0.00      A   
ATOM    878  ND2 ASN    58      -7.539 -66.299  19.150  1.00  0.00      A   
ATOM    879 HD21 ASN    58      -6.675 -66.739  19.397  1.00  0.00      A   
ATOM    880 HD22 ASN    58      -8.024 -66.620  18.336  1.00  0.00      A   
ATOM    881  C   ASN    58      -9.884 -64.613  21.759  1.00  0.00      A   
ATOM    882  O   ASN    58      -9.625 -63.546  22.207  1.00  0.00      A   
ATOM    883  N   ASP    59      -9.909 -65.727  22.573  1.00  0.00      A   
ATOM    884  HN  ASP    59     -10.207 -66.643  22.316  1.00  0.00      A   
ATOM    885  CA  ASP    59      -9.739 -65.812  24.035  1.00  0.00      A   
ATOM    886  HA  ASP    59     -10.381 -65.049  24.450  1.00  0.00      A   
ATOM    887  CB  ASP    59     -10.106 -67.187  24.631  1.00  0.00      A   
ATOM    888  HB1 ASP    59      -9.898 -67.077  25.717  1.00  0.00      A   
ATOM    889  HB2 ASP    59      -9.324 -67.854  24.209  1.00  0.00      A   
ATOM    890  CG  ASP    59     -11.531 -67.557  24.200  1.00  0.00      A   
ATOM    891  OD1 ASP    59     -11.798 -68.753  23.921  1.00  0.00      A   
ATOM    892  OD2 ASP    59     -12.428 -66.644  24.255  1.00  0.00      A   
ATOM    893  C   ASP    59      -8.331 -65.297  24.510  1.00  0.00      A   
ATOM    894  O   ASP    59      -8.182 -64.480  25.395  1.00  0.00      A   
ATOM    895  N   GLU    60      -7.180 -65.682  23.849  1.00  0.00      A   
ATOM    896  HN  GLU    60      -7.212 -66.272  23.046  1.00  0.00      A   
ATOM    897  CA  GLU    60      -5.939 -65.010  24.086  1.00  0.00      A   
ATOM    898  HA  GLU    60      -5.624 -65.169  25.106  1.00  0.00      A   
ATOM    899  CB  GLU    60      -4.878 -65.638  23.178  1.00  0.00      A   
ATOM    900  HB1 GLU    60      -3.944 -65.042  23.246  1.00  0.00      A   
ATOM    901  HB2 GLU    60      -5.280 -65.681  22.143  1.00  0.00      A   
ATOM    902  CG  GLU    60      -4.401 -67.057  23.729  1.00  0.00      A   
ATOM    903  HG1 GLU    60      -5.136 -67.878  23.585  1.00  0.00      A   
ATOM    904  HG2 GLU    60      -4.093 -67.144  24.793  1.00  0.00      A   
ATOM    905  CD  GLU    60      -3.217 -67.645  22.861  1.00  0.00      A   
ATOM    906  OE1 GLU    60      -2.191 -68.064  23.480  1.00  0.00      A   
ATOM    907  OE2 GLU    60      -3.269 -67.690  21.576  1.00  0.00      A   
ATOM    908  C   GLU    60      -5.901 -63.491  23.817  1.00  0.00      A   
ATOM    909  O   GLU    60      -5.337 -62.704  24.592  1.00  0.00      A   
ATOM    910  N   TRP    61      -6.492 -62.903  22.757  1.00  0.00      A   
ATOM    911  HN  TRP    61      -7.049 -63.422  22.114  1.00  0.00      A   
ATOM    912  CA  TRP    61      -6.580 -61.533  22.456  1.00  0.00      A   
ATOM    913  HA  TRP    61      -5.553 -61.205  22.528  1.00  0.00      A   
ATOM    914  CB  TRP    61      -7.186 -61.343  21.039  1.00  0.00      A   
ATOM    915  HB1 TRP    61      -8.238 -61.676  21.163  1.00  0.00      A   
ATOM    916  HB2 TRP    61      -6.812 -62.160  20.386  1.00  0.00      A   
ATOM    917  CG  TRP    61      -7.071 -59.987  20.385  1.00  0.00      A   
ATOM    918  CD1 TRP    61      -7.847 -58.885  20.631  1.00  0.00      A   
ATOM    919  HD1 TRP    61      -8.486 -58.783  21.495  1.00  0.00      A   
ATOM    920  NE1 TRP    61      -7.890 -58.095  19.546  1.00  0.00      A   
ATOM    921  HE1 TRP    61      -8.423 -57.289  19.407  1.00  0.00      A   
ATOM    922  CE2 TRP    61      -7.016 -58.595  18.641  1.00  0.00      A   
ATOM    923  CD2 TRP    61      -6.527 -59.818  19.108  1.00  0.00      A   
ATOM    924  CE3 TRP    61      -5.699 -60.714  18.341  1.00  0.00      A   
ATOM    925  HE3 TRP    61      -5.365 -61.707  18.603  1.00  0.00      A   
ATOM    926  CZ3 TRP    61      -5.297 -60.192  17.096  1.00  0.00      A   
ATOM    927  HZ3 TRP    61      -4.708 -60.815  16.439  1.00  0.00      A   
ATOM    928  CZ2 TRP    61      -6.805 -58.204  17.347  1.00  0.00      A   
ATOM    929  HZ2 TRP    61      -7.065 -57.235  16.947  1.00  0.00      A   
ATOM    930  CH2 TRP    61      -5.953 -59.050  16.601  1.00  0.00      A   
ATOM    931  HH2 TRP    61      -5.766 -58.786  15.570  1.00  0.00      A   
ATOM    932  C   TRP    61      -7.362 -60.802  23.524  1.00  0.00      A   
ATOM    933  O   TRP    61      -7.112 -59.648  23.906  1.00  0.00      A   
ATOM    934  N   LEU    62      -8.483 -61.472  23.910  1.00  0.00      A   
ATOM    935  HN  LEU    62      -8.650 -62.383  23.543  1.00  0.00      A   
ATOM    936  CA  LEU    62      -9.522 -60.948  24.863  1.00  0.00      A   
ATOM    937  HA  LEU    62      -9.768 -59.960  24.503  1.00  0.00      A   
ATOM    938  CB  LEU    62     -10.766 -61.855  24.882  1.00  0.00      A   
ATOM    939  HB1 LEU    62     -10.303 -62.826  25.163  1.00  0.00      A   
ATOM    940  HB2 LEU    62     -11.227 -61.923  23.873  1.00  0.00      A   
ATOM    941  CG  LEU    62     -11.943 -61.467  25.877  1.00  0.00      A   
ATOM    942  HG  LEU    62     -11.511 -60.723  26.580  1.00  0.00      A   
ATOM    943  CD1 LEU    62     -13.011 -60.886  24.958  1.00  0.00      A   
ATOM    944 HD11 LEU    62     -13.378 -61.727  24.332  1.00  0.00      A   
ATOM    945 HD12 LEU    62     -12.531 -60.084  24.357  1.00  0.00      A   
ATOM    946 HD13 LEU    62     -13.978 -60.582  25.412  1.00  0.00      A   
ATOM    947  CD2 LEU    62     -12.562 -62.608  26.713  1.00  0.00      A   
ATOM    948 HD21 LEU    62     -13.117 -63.266  26.010  1.00  0.00      A   
ATOM    949 HD22 LEU    62     -13.310 -62.152  27.396  1.00  0.00      A   
ATOM    950 HD23 LEU    62     -11.710 -63.106  27.223  1.00  0.00      A   
ATOM    951  C   LEU    62      -9.005 -60.940  26.332  1.00  0.00      A   
ATOM    952  O   LEU    62      -8.940 -59.978  27.104  1.00  0.00      A   
ATOM    953  N   MET    63      -8.359 -62.032  26.799  1.00  0.00      A   
ATOM    954  HN  MET    63      -8.416 -62.873  26.267  1.00  0.00      A   
ATOM    955  CA  MET    63      -7.769 -62.130  28.134  1.00  0.00      A   
ATOM    956  HA  MET    63      -8.436 -61.653  28.837  1.00  0.00      A   
ATOM    957  CB  MET    63      -7.518 -63.622  28.582  1.00  0.00      A   
ATOM    958  HB1 MET    63      -7.007 -63.801  29.552  1.00  0.00      A   
ATOM    959  HB2 MET    63      -6.851 -64.232  27.937  1.00  0.00      A   
ATOM    960  CG  MET    63      -8.860 -64.355  28.833  1.00  0.00      A   
ATOM    961  HG1 MET    63      -8.783 -65.464  28.845  1.00  0.00      A   
ATOM    962  HG2 MET    63      -9.542 -64.054  28.009  1.00  0.00      A   
ATOM    963  SD  MET    63      -9.677 -63.746  30.358  1.00  0.00      A   
ATOM    964  CE  MET    63     -10.944 -64.990  30.524  1.00  0.00      A   
ATOM    965  HE1 MET    63     -11.448 -64.734  31.480  1.00  0.00      A   
ATOM    966  HE2 MET    63     -10.712 -66.076  30.526  1.00  0.00      A   
ATOM    967  HE3 MET    63     -11.629 -64.879  29.656  1.00  0.00      A   
ATOM    968  C   MET    63      -6.454 -61.391  28.352  1.00  0.00      A   
ATOM    969  O   MET    63      -6.023 -61.161  29.454  1.00  0.00      A   
ATOM    970  N   ALA    64      -5.804 -61.041  27.232  1.00  0.00      A   
ATOM    971  HN  ALA    64      -6.112 -61.318  26.325  1.00  0.00      A   
ATOM    972  CA  ALA    64      -4.726 -60.001  27.208  1.00  0.00      A   
ATOM    973  HA  ALA    64      -3.949 -60.213  27.927  1.00  0.00      A   
ATOM    974  CB  ALA    64      -4.091 -60.018  25.881  1.00  0.00      A   
ATOM    975  HB1 ALA    64      -4.824 -60.126  25.053  1.00  0.00      A   
ATOM    976  HB2 ALA    64      -3.634 -61.029  25.830  1.00  0.00      A   
ATOM    977  HB3 ALA    64      -3.483 -59.110  25.679  1.00  0.00      A   
ATOM    978  C   ALA    64      -5.138 -58.496  27.474  1.00  0.00      A   
ATOM    979  O   ALA    64      -4.335 -57.601  27.813  1.00  0.00      A   
ATOM    980  N   ALA    65      -6.472 -58.204  27.366  1.00  0.00      A   
ATOM    981  HN  ALA    65      -7.116 -58.937  27.162  1.00  0.00      A   
ATOM    982  CA  ALA    65      -7.011 -56.950  27.693  1.00  0.00      A   
ATOM    983  HA  ALA    65      -6.480 -56.220  27.101  1.00  0.00      A   
ATOM    984  CB  ALA    65      -8.504 -56.991  27.241  1.00  0.00      A   
ATOM    985  HB1 ALA    65      -8.969 -57.834  27.796  1.00  0.00      A   
ATOM    986  HB2 ALA    65      -8.567 -57.248  26.162  1.00  0.00      A   
ATOM    987  HB3 ALA    65      -9.056 -56.035  27.362  1.00  0.00      A   
ATOM    988  C   ALA    65      -6.904 -56.443  29.086  1.00  0.00      A   
ATOM    989  O   ALA    65      -6.902 -57.139  30.116  1.00  0.00      A   
ATOM    990  N   ASP    66      -6.828 -55.125  29.056  1.00  0.00      A   
ATOM    991  HN  ASP    66      -6.577 -54.597  28.248  1.00  0.00      A   
ATOM    992  CA  ASP    66      -7.078 -54.215  30.162  1.00  0.00      A   
ATOM    993  HA  ASP    66      -7.006 -54.678  31.135  1.00  0.00      A   
ATOM    994  CB  ASP    66      -5.922 -53.159  30.118  1.00  0.00      A   
ATOM    995  HB1 ASP    66      -6.171 -52.464  30.948  1.00  0.00      A   
ATOM    996  HB2 ASP    66      -5.933 -52.720  29.097  1.00  0.00      A   
ATOM    997  CG  ASP    66      -4.655 -53.799  30.390  1.00  0.00      A   
ATOM    998  OD1 ASP    66      -4.566 -54.647  31.319  1.00  0.00      A   
ATOM    999  OD2 ASP    66      -3.617 -53.525  29.690  1.00  0.00      A   
ATOM   1000  C   ASP    66      -8.412 -53.405  30.118  1.00  0.00      A   
ATOM   1001  O   ASP    66      -8.979 -53.078  31.135  1.00  0.00      A   
ATOM   1002  N   LEU    67      -8.974 -53.357  28.869  1.00  0.00      A   
ATOM   1003  HN  LEU    67      -8.610 -53.759  28.032  1.00  0.00      A   
ATOM   1004  CA  LEU    67     -10.288 -52.867  28.635  1.00  0.00      A   
ATOM   1005  HA  LEU    67     -10.967 -53.056  29.453  1.00  0.00      A   
ATOM   1006  CB  LEU    67     -10.196 -51.336  28.339  1.00  0.00      A   
ATOM   1007  HB1 LEU    67      -9.491 -51.301  27.482  1.00  0.00      A   
ATOM   1008  HB2 LEU    67      -9.792 -50.855  29.256  1.00  0.00      A   
ATOM   1009  CG  LEU    67     -11.510 -50.506  28.053  1.00  0.00      A   
ATOM   1010  HG  LEU    67     -11.960 -50.851  27.097  1.00  0.00      A   
ATOM   1011  CD1 LEU    67     -12.470 -50.676  29.252  1.00  0.00      A   
ATOM   1012 HD11 LEU    67     -12.636 -51.771  29.345  1.00  0.00      A   
ATOM   1013 HD12 LEU    67     -13.430 -50.144  29.081  1.00  0.00      A   
ATOM   1014 HD13 LEU    67     -12.031 -50.431  30.243  1.00  0.00      A   
ATOM   1015  CD2 LEU    67     -11.306 -49.005  27.860  1.00  0.00      A   
ATOM   1016 HD21 LEU    67     -12.266 -48.590  27.485  1.00  0.00      A   
ATOM   1017 HD22 LEU    67     -10.497 -48.998  27.098  1.00  0.00      A   
ATOM   1018 HD23 LEU    67     -10.911 -48.514  28.775  1.00  0.00      A   
ATOM   1019  C   LEU    67     -10.936 -53.559  27.452  1.00  0.00      A   
ATOM   1020  O   LEU    67     -10.317 -53.794  26.408  1.00  0.00      A   
ATOM   1021  N   ILE    68     -12.137 -53.945  27.614  1.00  0.00      A   
ATOM   1022  HN  ILE    68     -12.578 -53.785  28.494  1.00  0.00      A   
ATOM   1023  CA  ILE    68     -12.990 -54.399  26.486  1.00  0.00      A   
ATOM   1024  HA  ILE    68     -12.392 -54.707  25.641  1.00  0.00      A   
ATOM   1025  CB  ILE    68     -13.817 -55.624  26.826  1.00  0.00      A   
ATOM   1026  HB  ILE    68     -14.398 -55.357  27.735  1.00  0.00      A   
ATOM   1027  CG2 ILE    68     -14.740 -55.975  25.696  1.00  0.00      A   
ATOM   1028 HG21 ILE    68     -15.590 -55.267  25.595  1.00  0.00      A   
ATOM   1029 HG22 ILE    68     -15.136 -56.999  25.864  1.00  0.00      A   
ATOM   1030 HG23 ILE    68     -14.209 -56.060  24.723  1.00  0.00      A   
ATOM   1031  CG1 ILE    68     -12.978 -56.880  27.283  1.00  0.00      A   
ATOM   1032 HG11 ILE    68     -13.598 -57.800  27.332  1.00  0.00      A   
ATOM   1033 HG12 ILE    68     -12.521 -56.680  28.276  1.00  0.00      A   
ATOM   1034  CD  ILE    68     -11.833 -57.255  26.248  1.00  0.00      A   
ATOM   1035  HD1 ILE    68     -12.198 -57.380  25.206  1.00  0.00      A   
ATOM   1036  HD2 ILE    68     -11.246 -58.145  26.558  1.00  0.00      A   
ATOM   1037  HD3 ILE    68     -11.155 -56.375  26.219  1.00  0.00      A   
ATOM   1038  C   ILE    68     -13.917 -53.213  26.016  1.00  0.00      A   
ATOM   1039  O   ILE    68     -14.643 -52.790  26.907  1.00  0.00      A   
ATOM   1040  N   VAL    69     -13.956 -52.844  24.758  1.00  0.00      A   
ATOM   1041  HN  VAL    69     -13.294 -53.219  24.114  1.00  0.00      A   
ATOM   1042  CA  VAL    69     -15.084 -51.951  24.340  1.00  0.00      A   
ATOM   1043  HA  VAL    69     -15.639 -51.734  25.241  1.00  0.00      A   
ATOM   1044  CB  VAL    69     -14.580 -50.642  23.704  1.00  0.00      A   
ATOM   1045  HB  VAL    69     -14.099 -50.891  22.734  1.00  0.00      A   
ATOM   1046  CG1 VAL    69     -15.625 -49.535  23.569  1.00  0.00      A   
ATOM   1047 HG11 VAL    69     -15.813 -49.244  24.624  1.00  0.00      A   
ATOM   1048 HG12 VAL    69     -16.537 -49.970  23.108  1.00  0.00      A   
ATOM   1049 HG13 VAL    69     -15.299 -48.588  23.089  1.00  0.00      A   
ATOM   1050  CG2 VAL    69     -13.365 -50.201  24.577  1.00  0.00      A   
ATOM   1051 HG21 VAL    69     -13.567 -50.222  25.669  1.00  0.00      A   
ATOM   1052 HG22 VAL    69     -13.237 -49.130  24.307  1.00  0.00      A   
ATOM   1053 HG23 VAL    69     -12.416 -50.748  24.390  1.00  0.00      A   
ATOM   1054  C   VAL    69     -16.127 -52.693  23.530  1.00  0.00      A   
ATOM   1055  O   VAL    69     -15.819 -53.307  22.521  1.00  0.00      A   
ATOM   1056  N   ALA    70     -17.406 -52.653  23.856  1.00  0.00      A   
ATOM   1057  HN  ALA    70     -17.684 -52.211  24.706  1.00  0.00      A   
ATOM   1058  CA  ALA    70     -18.351 -53.470  23.055  1.00  0.00      A   
ATOM   1059  HA  ALA    70     -17.853 -54.178  22.410  1.00  0.00      A   
ATOM   1060  CB  ALA    70     -19.254 -54.166  24.093  1.00  0.00      A   
ATOM   1061  HB1 ALA    70     -20.106 -54.803  23.773  1.00  0.00      A   
ATOM   1062  HB2 ALA    70     -19.795 -53.372  24.651  1.00  0.00      A   
ATOM   1063  HB3 ALA    70     -18.646 -54.724  24.837  1.00  0.00      A   
ATOM   1064  C   ALA    70     -19.169 -52.569  22.045  1.00  0.00      A   
ATOM   1065  O   ALA    70     -19.639 -51.469  22.416  1.00  0.00      A   
ATOM   1066  N   SER    71     -19.230 -52.935  20.678  1.00  0.00      A   
ATOM   1067  HN  SER    71     -18.702 -53.720  20.364  1.00  0.00      A   
ATOM   1068  CA  SER    71     -20.332 -52.668  19.772  1.00  0.00      A   
ATOM   1069  HA  SER    71     -20.424 -51.614  19.990  1.00  0.00      A   
ATOM   1070  CB  SER    71     -19.969 -52.874  18.341  1.00  0.00      A   
ATOM   1071  HB1 SER    71     -19.074 -52.248  18.138  1.00  0.00      A   
ATOM   1072  HB2 SER    71     -20.774 -52.621  17.617  1.00  0.00      A   
ATOM   1073  OG  SER    71     -19.520 -54.196  18.133  1.00  0.00      A   
ATOM   1074  HG1 SER    71     -18.630 -54.278  18.483  1.00  0.00      A   
ATOM   1075  C   SER    71     -21.647 -53.228  20.160  1.00  0.00      A   
ATOM   1076  O   SER    71     -21.515 -54.356  20.664  1.00  0.00      A   
ATOM   1077  N   PRO    72     -22.807 -52.687  19.905  1.00  0.00      A   
ATOM   1078  CD  PRO    72     -22.939 -51.262  19.468  1.00  0.00      A   
ATOM   1079  HD1 PRO    72     -22.548 -51.097  18.441  1.00  0.00      A   
ATOM   1080  HD2 PRO    72     -22.278 -50.696  20.158  1.00  0.00      A   
ATOM   1081  CA  PRO    72     -24.133 -53.212  20.118  1.00  0.00      A   
ATOM   1082  HA  PRO    72     -24.291 -53.332  21.179  1.00  0.00      A   
ATOM   1083  CB  PRO    72     -25.088 -52.228  19.454  1.00  0.00      A   
ATOM   1084  HB1 PRO    72     -26.110 -52.276  19.886  1.00  0.00      A   
ATOM   1085  HB2 PRO    72     -25.220 -52.523  18.391  1.00  0.00      A   
ATOM   1086  CG  PRO    72     -24.437 -50.889  19.541  1.00  0.00      A   
ATOM   1087  HG1 PRO    72     -24.797 -50.326  18.653  1.00  0.00      A   
ATOM   1088  HG2 PRO    72     -24.739 -50.381  20.482  1.00  0.00      A   
ATOM   1089  C   PRO    72     -24.298 -54.591  19.480  1.00  0.00      A   
ATOM   1090  O   PRO    72     -23.802 -54.824  18.347  1.00  0.00      A   
ATOM   1091  N   GLY    73     -25.031 -55.484  20.217  1.00  0.00      A   
ATOM   1092  HN  GLY    73     -25.166 -55.171  21.153  1.00  0.00      A   
ATOM   1093  CA  GLY    73     -25.370 -56.787  19.687  1.00  0.00      A   
ATOM   1094  HA1 GLY    73     -25.207 -56.888  18.624  1.00  0.00      A   
ATOM   1095  HA2 GLY    73     -26.377 -56.901  20.060  1.00  0.00      A   
ATOM   1096  C   GLY    73     -24.670 -57.900  20.324  1.00  0.00      A   
ATOM   1097  O   GLY    73     -24.912 -59.026  19.847  1.00  0.00      A   
ATOM   1098  N   ILE    74     -23.821 -57.702  21.389  1.00  0.00      A   
ATOM   1099  HN  ILE    74     -23.711 -56.745  21.647  1.00  0.00      A   
ATOM   1100  CA  ILE    74     -23.089 -58.594  22.272  1.00  0.00      A   
ATOM   1101  HA  ILE    74     -23.436 -59.515  21.827  1.00  0.00      A   
ATOM   1102  CB  ILE    74     -21.579 -58.507  22.140  1.00  0.00      A   
ATOM   1103  HB  ILE    74     -21.345 -58.790  21.091  1.00  0.00      A   
ATOM   1104  CG2 ILE    74     -21.033 -57.151  22.486  1.00  0.00      A   
ATOM   1105 HG21 ILE    74     -21.215 -56.902  23.553  1.00  0.00      A   
ATOM   1106 HG22 ILE    74     -21.656 -56.313  22.105  1.00  0.00      A   
ATOM   1107 HG23 ILE    74     -19.961 -56.947  22.279  1.00  0.00      A   
ATOM   1108  CG1 ILE    74     -20.894 -59.609  22.984  1.00  0.00      A   
ATOM   1109 HG11 ILE    74     -21.534 -60.518  22.995  1.00  0.00      A   
ATOM   1110 HG12 ILE    74     -20.990 -59.173  24.001  1.00  0.00      A   
ATOM   1111  CD  ILE    74     -19.411 -59.925  22.813  1.00  0.00      A   
ATOM   1112  HD1 ILE    74     -19.155 -59.996  21.734  1.00  0.00      A   
ATOM   1113  HD2 ILE    74     -19.079 -60.874  23.288  1.00  0.00      A   
ATOM   1114  HD3 ILE    74     -18.772 -59.139  23.269  1.00  0.00      A   
ATOM   1115  C   ILE    74     -23.593 -58.547  23.703  1.00  0.00      A   
ATOM   1116  O   ILE    74     -23.348 -57.637  24.446  1.00  0.00      A   
ATOM   1117  N   ALA    75     -24.447 -59.599  24.071  1.00  0.00      A   
ATOM   1118  HN  ALA    75     -24.771 -60.223  23.364  1.00  0.00      A   
ATOM   1119  CA  ALA    75     -25.118 -59.770  25.356  1.00  0.00      A   
ATOM   1120  HA  ALA    75     -25.731 -58.892  25.491  1.00  0.00      A   
ATOM   1121  CB  ALA    75     -25.988 -61.028  25.430  1.00  0.00      A   
ATOM   1122  HB1 ALA    75     -26.677 -61.024  24.558  1.00  0.00      A   
ATOM   1123  HB2 ALA    75     -26.665 -61.080  26.309  1.00  0.00      A   
ATOM   1124  HB3 ALA    75     -25.406 -61.965  25.295  1.00  0.00      A   
ATOM   1125  C   ALA    75     -24.140 -59.869  26.499  1.00  0.00      A   
ATOM   1126  O   ALA    75     -23.047 -60.382  26.375  1.00  0.00      A   
ATOM   1127  N   LEU    76     -24.618 -59.529  27.717  1.00  0.00      A   
ATOM   1128  HN  LEU    76     -25.501 -59.072  27.791  1.00  0.00      A   
ATOM   1129  CA  LEU    76     -23.636 -59.654  28.878  1.00  0.00      A   
ATOM   1130  HA  LEU    76     -22.633 -59.373  28.594  1.00  0.00      A   
ATOM   1131  CB  LEU    76     -23.984 -58.617  29.997  1.00  0.00      A   
ATOM   1132  HB1 LEU    76     -23.601 -58.717  31.034  1.00  0.00      A   
ATOM   1133  HB2 LEU    76     -25.085 -58.687  30.129  1.00  0.00      A   
ATOM   1134  CG  LEU    76     -23.820 -57.189  29.479  1.00  0.00      A   
ATOM   1135  HG  LEU    76     -24.030 -57.236  28.389  1.00  0.00      A   
ATOM   1136  CD1 LEU    76     -24.710 -56.229  30.261  1.00  0.00      A   
ATOM   1137 HD11 LEU    76     -24.391 -55.195  30.012  1.00  0.00      A   
ATOM   1138 HD12 LEU    76     -24.504 -56.395  31.340  1.00  0.00      A   
ATOM   1139 HD13 LEU    76     -25.814 -56.313  30.178  1.00  0.00      A   
ATOM   1140  CD2 LEU    76     -22.346 -56.764  29.716  1.00  0.00      A   
ATOM   1141 HD21 LEU    76     -22.103 -55.773  29.276  1.00  0.00      A   
ATOM   1142 HD22 LEU    76     -21.609 -57.484  29.300  1.00  0.00      A   
ATOM   1143 HD23 LEU    76     -22.194 -56.691  30.814  1.00  0.00      A   
ATOM   1144  C   LEU    76     -23.556 -61.080  29.515  1.00  0.00      A   
ATOM   1145  O   LEU    76     -22.613 -61.441  30.213  1.00  0.00      A   
ATOM   1146  N   ALA    77     -24.487 -61.919  29.076  1.00  0.00      A   
ATOM   1147  HN  ALA    77     -25.385 -61.656  28.731  1.00  0.00      A   
ATOM   1148  CA  ALA    77     -24.346 -63.319  29.413  1.00  0.00      A   
ATOM   1149  HA  ALA    77     -23.935 -63.476  30.400  1.00  0.00      A   
ATOM   1150  CB  ALA    77     -25.757 -63.900  29.540  1.00  0.00      A   
ATOM   1151  HB1 ALA    77     -26.289 -63.251  30.268  1.00  0.00      A   
ATOM   1152  HB2 ALA    77     -25.662 -64.949  29.893  1.00  0.00      A   
ATOM   1153  HB3 ALA    77     -26.253 -63.861  28.546  1.00  0.00      A   
ATOM   1154  C   ALA    77     -23.677 -64.141  28.337  1.00  0.00      A   
ATOM   1155  O   ALA    77     -23.737 -65.317  28.321  1.00  0.00      A   
ATOM   1156  N   HSE    78     -23.005 -63.433  27.388  1.00  0.00      A   
ATOM   1157  HN  HSE    78     -22.776 -62.487  27.602  1.00  0.00      A   
ATOM   1158  CA  HSE    78     -22.233 -63.962  26.275  1.00  0.00      A   
ATOM   1159  HA  HSE    78     -22.875 -64.691  25.802  1.00  0.00      A   
ATOM   1160  CB  HSE    78     -21.869 -62.786  25.391  1.00  0.00      A   
ATOM   1161  HB1 HSE    78     -21.293 -62.019  25.953  1.00  0.00      A   
ATOM   1162  HB2 HSE    78     -22.847 -62.411  25.020  1.00  0.00      A   
ATOM   1163  ND1 HSE    78     -19.798 -63.495  24.269  1.00  0.00      A   
ATOM   1164  CG  HSE    78     -21.114 -63.195  24.219  1.00  0.00      A   
ATOM   1165  CE1 HSE    78     -19.375 -63.723  23.061  1.00  0.00      A   
ATOM   1166  HE1 HSE    78     -18.334 -63.969  22.852  1.00  0.00      A   
ATOM   1167  NE2 HSE    78     -20.350 -63.573  22.153  1.00  0.00      A   
ATOM   1168  HE2 HSE    78     -20.343 -63.695  21.161  1.00  0.00      A   
ATOM   1169  CD2 HSE    78     -21.514 -63.284  22.909  1.00  0.00      A   
ATOM   1170  HD2 HSE    78     -22.394 -63.031  22.331  1.00  0.00      A   
ATOM   1171  C   HSE    78     -20.934 -64.649  26.845  1.00  0.00      A   
ATOM   1172  O   HSE    78     -20.351 -63.996  27.719  1.00  0.00      A   
ATOM   1173  N   PRO    79     -20.413 -65.803  26.515  1.00  0.00      A   
ATOM   1174  CD  PRO    79     -20.943 -66.676  25.498  1.00  0.00      A   
ATOM   1175  HD1 PRO    79     -21.402 -66.059  24.696  1.00  0.00      A   
ATOM   1176  HD2 PRO    79     -21.651 -67.372  25.997  1.00  0.00      A   
ATOM   1177  CA  PRO    79     -19.151 -66.331  27.131  1.00  0.00      A   
ATOM   1178  HA  PRO    79     -19.310 -66.605  28.163  1.00  0.00      A   
ATOM   1179  CB  PRO    79     -18.832 -67.604  26.292  1.00  0.00      A   
ATOM   1180  HB1 PRO    79     -19.107 -68.565  26.777  1.00  0.00      A   
ATOM   1181  HB2 PRO    79     -17.760 -67.618  25.999  1.00  0.00      A   
ATOM   1182  CG  PRO    79     -19.675 -67.375  24.962  1.00  0.00      A   
ATOM   1183  HG1 PRO    79     -19.224 -66.680  24.222  1.00  0.00      A   
ATOM   1184  HG2 PRO    79     -19.788 -68.413  24.582  1.00  0.00      A   
ATOM   1185  C   PRO    79     -17.948 -65.376  27.183  1.00  0.00      A   
ATOM   1186  O   PRO    79     -17.179 -65.444  28.129  1.00  0.00      A   
ATOM   1187  N   SER    80     -17.705 -64.544  26.116  1.00  0.00      A   
ATOM   1188  HN  SER    80     -18.281 -64.562  25.303  1.00  0.00      A   
ATOM   1189  CA  SER    80     -16.614 -63.578  26.059  1.00  0.00      A   
ATOM   1190  HA  SER    80     -15.693 -64.135  26.142  1.00  0.00      A   
ATOM   1191  CB  SER    80     -16.580 -62.955  24.600  1.00  0.00      A   
ATOM   1192  HB1 SER    80     -15.745 -62.232  24.480  1.00  0.00      A   
ATOM   1193  HB2 SER    80     -17.545 -62.410  24.522  1.00  0.00      A   
ATOM   1194  OG  SER    80     -16.348 -64.024  23.655  1.00  0.00      A   
ATOM   1195  HG1 SER    80     -15.399 -64.169  23.655  1.00  0.00      A   
ATOM   1196  C   SER    80     -16.700 -62.489  27.116  1.00  0.00      A   
ATOM   1197  O   SER    80     -15.789 -62.199  27.852  1.00  0.00      A   
ATOM   1198  N   LEU    81     -17.941 -61.903  27.198  1.00  0.00      A   
ATOM   1199  HN  LEU    81     -18.633 -62.207  26.547  1.00  0.00      A   
ATOM   1200  CA  LEU    81     -18.316 -60.893  28.205  1.00  0.00      A   
ATOM   1201  HA  LEU    81     -17.525 -60.169  28.338  1.00  0.00      A   
ATOM   1202  CB  LEU    81     -19.626 -60.048  27.837  1.00  0.00      A   
ATOM   1203  HB1 LEU    81     -19.911 -59.346  28.650  1.00  0.00      A   
ATOM   1204  HB2 LEU    81     -20.423 -60.780  27.588  1.00  0.00      A   
ATOM   1205  CG  LEU    81     -19.463 -59.122  26.569  1.00  0.00      A   
ATOM   1206  HG  LEU    81     -19.578 -59.767  25.672  1.00  0.00      A   
ATOM   1207  CD1 LEU    81     -20.590 -58.066  26.535  1.00  0.00      A   
ATOM   1208 HD11 LEU    81     -20.442 -57.274  27.300  1.00  0.00      A   
ATOM   1209 HD12 LEU    81     -21.585 -58.533  26.699  1.00  0.00      A   
ATOM   1210 HD13 LEU    81     -20.669 -57.538  25.561  1.00  0.00      A   
ATOM   1211  CD2 LEU    81     -18.108 -58.445  26.480  1.00  0.00      A   
ATOM   1212 HD21 LEU    81     -17.794 -57.928  27.411  1.00  0.00      A   
ATOM   1213 HD22 LEU    81     -17.995 -57.900  25.518  1.00  0.00      A   
ATOM   1214 HD23 LEU    81     -17.407 -59.307  26.498  1.00  0.00      A   
ATOM   1215  C   LEU    81     -18.453 -61.492  29.646  1.00  0.00      A   
ATOM   1216  O   LEU    81     -18.059 -60.935  30.648  1.00  0.00      A   
ATOM   1217  N   SER    82     -18.920 -62.702  29.796  1.00  0.00      A   
ATOM   1218  HN  SER    82     -19.366 -63.168  29.036  1.00  0.00      A   
ATOM   1219  CA  SER    82     -18.870 -63.366  31.129  1.00  0.00      A   
ATOM   1220  HA  SER    82     -19.278 -62.701  31.877  1.00  0.00      A   
ATOM   1221  CB  SER    82     -19.693 -64.694  31.060  1.00  0.00      A   
ATOM   1222  HB1 SER    82     -19.127 -65.396  30.412  1.00  0.00      A   
ATOM   1223  HB2 SER    82     -20.601 -64.615  30.424  1.00  0.00      A   
ATOM   1224  OG  SER    82     -20.005 -65.165  32.408  1.00  0.00      A   
ATOM   1225  HG1 SER    82     -20.636 -64.502  32.699  1.00  0.00      A   
ATOM   1226  C   SER    82     -17.437 -63.806  31.583  1.00  0.00      A   
ATOM   1227  O   SER    82     -17.113 -63.686  32.745  1.00  0.00      A   
ATOM   1228  N   ALA    83     -16.557 -64.301  30.716  1.00  0.00      A   
ATOM   1229  HN  ALA    83     -16.767 -64.457  29.754  1.00  0.00      A   
ATOM   1230  CA  ALA    83     -15.137 -64.543  30.940  1.00  0.00      A   
ATOM   1231  HA  ALA    83     -15.068 -65.044  31.894  1.00  0.00      A   
ATOM   1232  CB  ALA    83     -14.605 -65.292  29.712  1.00  0.00      A   
ATOM   1233  HB1 ALA    83     -15.084 -66.256  29.439  1.00  0.00      A   
ATOM   1234  HB2 ALA    83     -13.542 -65.534  29.930  1.00  0.00      A   
ATOM   1235  HB3 ALA    83     -14.521 -64.652  28.808  1.00  0.00      A   
ATOM   1236  C   ALA    83     -14.286 -63.284  31.243  1.00  0.00      A   
ATOM   1237  O   ALA    83     -13.508 -63.273  32.249  1.00  0.00      A   
ATOM   1238  N   ALA    84     -14.435 -62.166  30.457  1.00  0.00      A   
ATOM   1239  HN  ALA    84     -15.016 -62.271  29.654  1.00  0.00      A   
ATOM   1240  CA  ALA    84     -13.898 -60.897  30.828  1.00  0.00      A   
ATOM   1241  HA  ALA    84     -12.838 -60.995  31.009  1.00  0.00      A   
ATOM   1242  CB  ALA    84     -13.942 -59.840  29.601  1.00  0.00      A   
ATOM   1243  HB1 ALA    84     -13.099 -59.128  29.734  1.00  0.00      A   
ATOM   1244  HB2 ALA    84     -14.856 -59.212  29.663  1.00  0.00      A   
ATOM   1245  HB3 ALA    84     -13.959 -60.393  28.638  1.00  0.00      A   
ATOM   1246  C   ALA    84     -14.419 -60.357  32.148  1.00  0.00      A   
ATOM   1247  O   ALA    84     -13.645 -59.811  32.889  1.00  0.00      A   
ATOM   1248  N   ALA    85     -15.701 -60.477  32.453  1.00  0.00      A   
ATOM   1249  HN  ALA    85     -16.309 -60.719  31.700  1.00  0.00      A   
ATOM   1250  CA  ALA    85     -16.297 -60.159  33.773  1.00  0.00      A   
ATOM   1251  HA  ALA    85     -15.982 -59.137  33.927  1.00  0.00      A   
ATOM   1252  CB  ALA    85     -17.797 -60.462  33.857  1.00  0.00      A   
ATOM   1253  HB1 ALA    85     -18.263 -59.935  32.997  1.00  0.00      A   
ATOM   1254  HB2 ALA    85     -18.201 -59.860  34.699  1.00  0.00      A   
ATOM   1255  HB3 ALA    85     -18.005 -61.553  33.882  1.00  0.00      A   
ATOM   1256  C   ALA    85     -15.660 -60.977  34.903  1.00  0.00      A   
ATOM   1257  O   ALA    85     -15.107 -60.494  35.878  1.00  0.00      A   
ATOM   1258  N   ASP    86     -15.590 -62.352  34.687  1.00  0.00      A   
ATOM   1259  HN  ASP    86     -15.940 -62.746  33.840  1.00  0.00      A   
ATOM   1260  CA  ASP    86     -15.089 -63.317  35.691  1.00  0.00      A   
ATOM   1261  HA  ASP    86     -15.588 -63.139  36.633  1.00  0.00      A   
ATOM   1262  CB  ASP    86     -15.303 -64.795  35.280  1.00  0.00      A   
ATOM   1263  HB1 ASP    86     -14.520 -65.506  35.619  1.00  0.00      A   
ATOM   1264  HB2 ASP    86     -15.331 -64.788  34.169  1.00  0.00      A   
ATOM   1265  CG  ASP    86     -16.620 -65.311  35.686  1.00  0.00      A   
ATOM   1266  OD1 ASP    86     -17.013 -66.473  35.263  1.00  0.00      A   
ATOM   1267  OD2 ASP    86     -17.246 -64.675  36.561  1.00  0.00      A   
ATOM   1268  C   ASP    86     -13.663 -63.029  36.053  1.00  0.00      A   
ATOM   1269  O   ASP    86     -13.292 -63.191  37.206  1.00  0.00      A   
ATOM   1270  N   ALA    87     -12.800 -62.671  35.097  1.00  0.00      A   
ATOM   1271  HN  ALA    87     -13.102 -62.649  34.147  1.00  0.00      A   
ATOM   1272  CA  ALA    87     -11.333 -62.436  35.138  1.00  0.00      A   
ATOM   1273  HA  ALA    87     -10.948 -63.056  35.935  1.00  0.00      A   
ATOM   1274  CB  ALA    87     -10.796 -62.665  33.717  1.00  0.00      A   
ATOM   1275  HB1 ALA    87     -11.234 -63.583  33.269  1.00  0.00      A   
ATOM   1276  HB2 ALA    87      -9.696 -62.811  33.758  1.00  0.00      A   
ATOM   1277  HB3 ALA    87     -11.080 -61.808  33.068  1.00  0.00      A   
ATOM   1278  C   ALA    87     -10.992 -61.063  35.514  1.00  0.00      A   
ATOM   1279  O   ALA    87      -9.856 -60.666  35.409  1.00  0.00      A   
ATOM   1280  N   GLY    88     -11.995 -60.262  35.848  1.00  0.00      A   
ATOM   1281  HN  GLY    88     -12.878 -60.715  35.753  1.00  0.00      A   
ATOM   1282  CA  GLY    88     -12.026 -58.919  36.442  1.00  0.00      A   
ATOM   1283  HA1 GLY    88     -11.227 -58.904  37.168  1.00  0.00      A   
ATOM   1284  HA2 GLY    88     -13.009 -58.677  36.819  1.00  0.00      A   
ATOM   1285  C   GLY    88     -11.710 -57.766  35.484  1.00  0.00      A   
ATOM   1286  O   GLY    88     -11.139 -56.797  36.003  1.00  0.00      A   
ATOM   1287  N   ILE    89     -11.933 -57.914  34.124  1.00  0.00      A   
ATOM   1288  HN  ILE    89     -12.399 -58.749  33.840  1.00  0.00      A   
ATOM   1289  CA  ILE    89     -11.484 -56.992  33.095  1.00  0.00      A   
ATOM   1290  HA  ILE    89     -10.677 -56.388  33.484  1.00  0.00      A   
ATOM   1291  CB  ILE    89     -10.958 -57.689  31.868  1.00  0.00      A   
ATOM   1292  HB  ILE    89     -11.800 -58.280  31.448  1.00  0.00      A   
ATOM   1293  CG2 ILE    89     -10.441 -56.689  30.805  1.00  0.00      A   
ATOM   1294 HG21 ILE    89      -9.931 -57.168  29.942  1.00  0.00      A   
ATOM   1295 HG22 ILE    89      -9.799 -55.906  31.263  1.00  0.00      A   
ATOM   1296 HG23 ILE    89     -11.286 -56.073  30.429  1.00  0.00      A   
ATOM   1297  CG1 ILE    89      -9.887 -58.803  32.268  1.00  0.00      A   
ATOM   1298 HG11 ILE    89     -10.184 -59.417  33.146  1.00  0.00      A   
ATOM   1299 HG12 ILE    89      -9.006 -58.258  32.669  1.00  0.00      A   
ATOM   1300  CD  ILE    89      -9.488 -59.694  31.101  1.00  0.00      A   
ATOM   1301  HD1 ILE    89     -10.403 -59.994  30.546  1.00  0.00      A   
ATOM   1302  HD2 ILE    89      -8.964 -60.587  31.505  1.00  0.00      A   
ATOM   1303  HD3 ILE    89      -8.851 -59.025  30.484  1.00  0.00      A   
ATOM   1304  C   ILE    89     -12.687 -56.140  32.819  1.00  0.00      A   
ATOM   1305  O   ILE    89     -13.791 -56.682  32.621  1.00  0.00      A   
ATOM   1306  N   GLU    90     -12.592 -54.845  32.998  1.00  0.00      A   
ATOM   1307  HN  GLU    90     -11.720 -54.472  33.306  1.00  0.00      A   
ATOM   1308  CA  GLU    90     -13.702 -53.900  32.641  1.00  0.00      A   
ATOM   1309  HA  GLU    90     -14.511 -54.127  33.319  1.00  0.00      A   
ATOM   1310  CB  GLU    90     -13.211 -52.446  32.935  1.00  0.00      A   
ATOM   1311  HB1 GLU    90     -12.364 -52.112  32.299  1.00  0.00      A   
ATOM   1312  HB2 GLU    90     -12.882 -52.494  33.995  1.00  0.00      A   
ATOM   1313  CG  GLU    90     -14.359 -51.449  32.733  1.00  0.00      A   
ATOM   1314  HG1 GLU    90     -15.334 -51.882  33.043  1.00  0.00      A   
ATOM   1315  HG2 GLU    90     -14.604 -51.238  31.670  1.00  0.00      A   
ATOM   1316  CD  GLU    90     -14.225 -50.106  33.411  1.00  0.00      A   
ATOM   1317  OE1 GLU    90     -14.986 -49.891  34.353  1.00  0.00      A   
ATOM   1318  OE2 GLU    90     -13.516 -49.143  32.967  1.00  0.00      A   
ATOM   1319  C   GLU    90     -14.248 -54.013  31.242  1.00  0.00      A   
ATOM   1320  O   GLU    90     -13.491 -54.059  30.240  1.00  0.00      A   
ATOM   1321  N   ILE    91     -15.574 -53.949  31.055  1.00  0.00      A   
ATOM   1322  HN  ILE    91     -16.208 -54.012  31.822  1.00  0.00      A   
ATOM   1323  CA  ILE    91     -16.323 -53.925  29.808  1.00  0.00      A   
ATOM   1324  HA  ILE    91     -15.563 -53.874  29.043  1.00  0.00      A   
ATOM   1325  CB  ILE    91     -17.250 -55.088  29.646  1.00  0.00      A   
ATOM   1326  HB  ILE    91     -18.026 -55.001  30.437  1.00  0.00      A   
ATOM   1327  CG2 ILE    91     -18.020 -55.043  28.249  1.00  0.00      A   
ATOM   1328 HG21 ILE    91     -17.372 -55.279  27.378  1.00  0.00      A   
ATOM   1329 HG22 ILE    91     -18.541 -54.072  28.104  1.00  0.00      A   
ATOM   1330 HG23 ILE    91     -18.728 -55.892  28.355  1.00  0.00      A   
ATOM   1331  CG1 ILE    91     -16.446 -56.436  29.860  1.00  0.00      A   
ATOM   1332 HG11 ILE    91     -15.588 -56.425  30.566  1.00  0.00      A   
ATOM   1333 HG12 ILE    91     -15.961 -56.700  28.895  1.00  0.00      A   
ATOM   1334  CD  ILE    91     -17.263 -57.696  30.287  1.00  0.00      A   
ATOM   1335  HD1 ILE    91     -16.713 -58.622  30.015  1.00  0.00      A   
ATOM   1336  HD2 ILE    91     -18.257 -57.678  29.791  1.00  0.00      A   
ATOM   1337  HD3 ILE    91     -17.531 -57.689  31.365  1.00  0.00      A   
ATOM   1338  C   ILE    91     -17.022 -52.577  29.805  1.00  0.00      A   
ATOM   1339  O   ILE    91     -17.854 -52.280  30.620  1.00  0.00      A   
ATOM   1340  N   VAL    92     -16.809 -51.793  28.753  1.00  0.00      A   
ATOM   1341  HN  VAL    92     -15.995 -51.977  28.207  1.00  0.00      A   
ATOM   1342  CA  VAL    92     -17.605 -50.554  28.543  1.00  0.00      A   
ATOM   1343  HA  VAL    92     -18.326 -50.446  29.340  1.00  0.00      A   
ATOM   1344  CB  VAL    92     -16.616 -49.334  28.691  1.00  0.00      A   
ATOM   1345  HB  VAL    92     -17.125 -48.375  28.458  1.00  0.00      A   
ATOM   1346  CG1 VAL    92     -15.977 -49.256  30.007  1.00  0.00      A   
ATOM   1347 HG11 VAL    92     -15.392 -48.311  30.022  1.00  0.00      A   
ATOM   1348 HG12 VAL    92     -15.241 -50.080  30.118  1.00  0.00      A   
ATOM   1349 HG13 VAL    92     -16.724 -49.410  30.815  1.00  0.00      A   
ATOM   1350  CG2 VAL    92     -15.630 -49.440  27.553  1.00  0.00      A   
ATOM   1351 HG21 VAL    92     -14.810 -48.699  27.656  1.00  0.00      A   
ATOM   1352 HG22 VAL    92     -16.143 -49.380  26.569  1.00  0.00      A   
ATOM   1353 HG23 VAL    92     -15.175 -50.453  27.601  1.00  0.00      A   
ATOM   1354  C   VAL    92     -18.290 -50.666  27.192  1.00  0.00      A   
ATOM   1355  O   VAL    92     -17.699 -51.090  26.192  1.00  0.00      A   
ATOM   1356  N   GLY    93     -19.621 -50.288  26.968  1.00  0.00      A   
ATOM   1357  HN  GLY    93     -20.148 -49.888  27.714  1.00  0.00      A   
ATOM   1358  CA  GLY    93     -20.033 -49.857  25.612  1.00  0.00      A   
ATOM   1359  HA1 GLY    93     -21.113 -49.835  25.610  1.00  0.00      A   
ATOM   1360  HA2 GLY    93     -19.770 -50.634  24.909  1.00  0.00      A   
ATOM   1361  C   GLY    93     -19.492 -48.516  25.228  1.00  0.00      A   
ATOM   1362  O   GLY    93     -18.685 -47.938  25.977  1.00  0.00      A   
ATOM   1363  N   ASP    94     -19.812 -47.998  24.050  1.00  0.00      A   
ATOM   1364  HN  ASP    94     -20.529 -48.396  23.483  1.00  0.00      A   
ATOM   1365  CA  ASP    94     -19.319 -46.677  23.611  1.00  0.00      A   
ATOM   1366  HA  ASP    94     -18.256 -46.702  23.801  1.00  0.00      A   
ATOM   1367  CB  ASP    94     -19.598 -46.525  22.062  1.00  0.00      A   
ATOM   1368  HB1 ASP    94     -19.048 -47.330  21.529  1.00  0.00      A   
ATOM   1369  HB2 ASP    94     -19.159 -45.583  21.670  1.00  0.00      A   
ATOM   1370  CG  ASP    94     -21.053 -46.481  21.603  1.00  0.00      A   
ATOM   1371  OD1 ASP    94     -21.280 -46.276  20.427  1.00  0.00      A   
ATOM   1372  OD2 ASP    94     -21.919 -46.892  22.402  1.00  0.00      A   
ATOM   1373  C   ASP    94     -19.920 -45.628  24.476  1.00  0.00      A   
ATOM   1374  O   ASP    94     -19.188 -44.678  24.830  1.00  0.00      A   
ATOM   1375  N   ILE    95     -21.266 -45.700  24.792  1.00  0.00      A   
ATOM   1376  HN  ILE    95     -21.795 -46.447  24.398  1.00  0.00      A   
ATOM   1377  CA  ILE    95     -21.961 -44.739  25.614  1.00  0.00      A   
ATOM   1378  HA  ILE    95     -21.890 -43.749  25.187  1.00  0.00      A   
ATOM   1379  CB  ILE    95     -23.419 -45.022  25.778  1.00  0.00      A   
ATOM   1380  HB  ILE    95     -23.621 -46.089  26.014  1.00  0.00      A   
ATOM   1381  CG2 ILE    95     -24.201 -44.170  26.817  1.00  0.00      A   
ATOM   1382 HG21 ILE    95     -24.152 -43.063  26.740  1.00  0.00      A   
ATOM   1383 HG22 ILE    95     -23.705 -44.409  27.782  1.00  0.00      A   
ATOM   1384 HG23 ILE    95     -25.230 -44.581  26.739  1.00  0.00      A   
ATOM   1385  CG1 ILE    95     -24.032 -44.872  24.384  1.00  0.00      A   
ATOM   1386 HG11 ILE    95     -25.090 -45.199  24.473  1.00  0.00      A   
ATOM   1387 HG12 ILE    95     -23.629 -45.467  23.537  1.00  0.00      A   
ATOM   1388  CD  ILE    95     -24.119 -43.375  24.025  1.00  0.00      A   
ATOM   1389  HD1 ILE    95     -24.523 -43.306  22.992  1.00  0.00      A   
ATOM   1390  HD2 ILE    95     -23.156 -42.822  24.020  1.00  0.00      A   
ATOM   1391  HD3 ILE    95     -24.887 -42.924  24.690  1.00  0.00      A   
ATOM   1392  C   ILE    95     -21.371 -44.680  27.059  1.00  0.00      A   
ATOM   1393  O   ILE    95     -21.173 -43.563  27.544  1.00  0.00      A   
ATOM   1394  N   GLU    96     -20.968 -45.803  27.568  1.00  0.00      A   
ATOM   1395  HN  GLU    96     -21.183 -46.699  27.186  1.00  0.00      A   
ATOM   1396  CA  GLU    96     -20.151 -45.737  28.806  1.00  0.00      A   
ATOM   1397  HA  GLU    96     -20.699 -45.261  29.605  1.00  0.00      A   
ATOM   1398  CB  GLU    96     -20.060 -47.122  29.392  1.00  0.00      A   
ATOM   1399  HB1 GLU    96     -19.615 -47.836  28.666  1.00  0.00      A   
ATOM   1400  HB2 GLU    96     -21.075 -47.564  29.304  1.00  0.00      A   
ATOM   1401  CG  GLU    96     -19.278 -47.154  30.810  1.00  0.00      A   
ATOM   1402  HG1 GLU    96     -18.258 -46.729  30.695  1.00  0.00      A   
ATOM   1403  HG2 GLU    96     -19.158 -48.243  30.992  1.00  0.00      A   
ATOM   1404  CD  GLU    96     -19.930 -46.485  32.046  1.00  0.00      A   
ATOM   1405  OE1 GLU    96     -21.046 -46.021  31.927  1.00  0.00      A   
ATOM   1406  OE2 GLU    96     -19.362 -46.578  33.165  1.00  0.00      A   
ATOM   1407  C   GLU    96     -18.713 -44.969  28.811  1.00  0.00      A   
ATOM   1408  O   GLU    96     -18.352 -44.240  29.711  1.00  0.00      A   
ATOM   1409  N   LEU    97     -17.969 -45.141  27.696  1.00  0.00      A   
ATOM   1410  HN  LEU    97     -18.323 -45.733  26.976  1.00  0.00      A   
ATOM   1411  CA  LEU    97     -16.763 -44.341  27.453  1.00  0.00      A   
ATOM   1412  HA  LEU    97     -16.173 -44.486  28.345  1.00  0.00      A   
ATOM   1413  CB  LEU    97     -15.976 -44.785  26.176  1.00  0.00      A   
ATOM   1414  HB1 LEU    97     -15.301 -43.936  25.936  1.00  0.00      A   
ATOM   1415  HB2 LEU    97     -16.619 -44.944  25.284  1.00  0.00      A   
ATOM   1416  CG  LEU    97     -15.137 -46.028  26.489  1.00  0.00      A   
ATOM   1417  HG  LEU    97     -15.833 -46.785  26.909  1.00  0.00      A   
ATOM   1418  CD1 LEU    97     -14.517 -46.574  25.169  1.00  0.00      A   
ATOM   1419 HD11 LEU    97     -13.675 -45.889  24.933  1.00  0.00      A   
ATOM   1420 HD12 LEU    97     -15.280 -46.486  24.367  1.00  0.00      A   
ATOM   1421 HD13 LEU    97     -14.289 -47.661  25.153  1.00  0.00      A   
ATOM   1422  CD2 LEU    97     -13.958 -45.630  27.419  1.00  0.00      A   
ATOM   1423 HD21 LEU    97     -13.467 -44.732  26.987  1.00  0.00      A   
ATOM   1424 HD22 LEU    97     -13.223 -46.449  27.573  1.00  0.00      A   
ATOM   1425 HD23 LEU    97     -14.260 -45.217  28.406  1.00  0.00      A   
ATOM   1426  C   LEU    97     -17.100 -42.864  27.179  1.00  0.00      A   
ATOM   1427  O   LEU    97     -16.411 -41.959  27.645  1.00  0.00      A   
ATOM   1428  N   PHE    98     -18.183 -42.591  26.413  1.00  0.00      A   
ATOM   1429  HN  PHE    98     -18.729 -43.366  26.107  1.00  0.00      A   
ATOM   1430  CA  PHE    98     -18.632 -41.293  26.163  1.00  0.00      A   
ATOM   1431  HA  PHE    98     -17.800 -40.735  25.760  1.00  0.00      A   
ATOM   1432  CB  PHE    98     -19.723 -41.357  25.098  1.00  0.00      A   
ATOM   1433  HB1 PHE    98     -20.359 -42.229  25.362  1.00  0.00      A   
ATOM   1434  HB2 PHE    98     -19.278 -41.725  24.149  1.00  0.00      A   
ATOM   1435  CG  PHE    98     -20.588 -40.049  24.881  1.00  0.00      A   
ATOM   1436  CD1 PHE    98     -20.060 -38.915  24.428  1.00  0.00      A   
ATOM   1437  HD1 PHE    98     -19.063 -38.926  24.013  1.00  0.00      A   
ATOM   1438  CE1 PHE    98     -20.775 -37.716  24.333  1.00  0.00      A   
ATOM   1439  HE1 PHE    98     -20.276 -36.824  23.984  1.00  0.00      A   
ATOM   1440  CZ  PHE    98     -22.146 -37.798  24.763  1.00  0.00      A   
ATOM   1441  HZ  PHE    98     -22.701 -36.920  24.465  1.00  0.00      A   
ATOM   1442  CD2 PHE    98     -21.930 -40.092  25.345  1.00  0.00      A   
ATOM   1443  HD2 PHE    98     -22.362 -40.985  25.772  1.00  0.00      A   
ATOM   1444  CE2 PHE    98     -22.746 -38.981  25.210  1.00  0.00      A   
ATOM   1445  HE2 PHE    98     -23.753 -39.065  25.592  1.00  0.00      A   
ATOM   1446  C   PHE    98     -19.005 -40.468  27.350  1.00  0.00      A   
ATOM   1447  O   PHE    98     -18.528 -39.345  27.530  1.00  0.00      A   
ATOM   1448  N   CYS    99     -19.785 -41.046  28.265  1.00  0.00      A   
ATOM   1449  HN  CYS    99     -20.098 -41.983  28.130  1.00  0.00      A   
ATOM   1450  CA  CYS    99     -20.254 -40.372  29.382  1.00  0.00      A   
ATOM   1451  HA  CYS    99     -20.769 -39.469  29.090  1.00  0.00      A   
ATOM   1452  CB  CYS    99     -21.284 -41.288  30.081  1.00  0.00      A   
ATOM   1453  HB1 CYS    99     -21.460 -41.007  31.141  1.00  0.00      A   
ATOM   1454  HB2 CYS    99     -20.793 -42.280  29.978  1.00  0.00      A   
ATOM   1455  SG  CYS    99     -22.892 -41.337  29.157  1.00  0.00      A   
ATOM   1456  HG1 CYS    99     -22.436 -42.087  28.165  1.00  0.00      A   
ATOM   1457  C   CYS    99     -19.202 -40.136  30.435  1.00  0.00      A   
ATOM   1458  O   CYS    99     -19.222 -39.157  31.173  1.00  0.00      A   
ATOM   1459  N   ARG   100     -18.111 -41.011  30.523  1.00  0.00      A   
ATOM   1460  HN  ARG   100     -18.080 -41.793  29.905  1.00  0.00      A   
ATOM   1461  CA  ARG   100     -16.960 -40.793  31.344  1.00  0.00      A   
ATOM   1462  HA  ARG   100     -17.305 -40.628  32.354  1.00  0.00      A   
ATOM   1463  CB  ARG   100     -15.966 -41.963  31.393  1.00  0.00      A   
ATOM   1464  HB1 ARG   100     -15.028 -41.703  31.930  1.00  0.00      A   
ATOM   1465  HB2 ARG   100     -15.583 -42.193  30.376  1.00  0.00      A   
ATOM   1466  CG  ARG   100     -16.607 -43.170  32.141  1.00  0.00      A   
ATOM   1467  HG1 ARG   100     -17.674 -43.327  31.874  1.00  0.00      A   
ATOM   1468  HG2 ARG   100     -16.502 -43.022  33.237  1.00  0.00      A   
ATOM   1469  CD  ARG   100     -15.754 -44.441  31.894  1.00  0.00      A   
ATOM   1470  HD1 ARG   100     -14.698 -44.370  32.229  1.00  0.00      A   
ATOM   1471  HD2 ARG   100     -15.641 -44.578  30.797  1.00  0.00      A   
ATOM   1472  NE  ARG   100     -16.349 -45.545  32.643  1.00  0.00      A   
ATOM   1473  HE  ARG   100     -17.315 -45.549  32.902  1.00  0.00      A   
ATOM   1474  CZ  ARG   100     -15.738 -46.713  32.688  1.00  0.00      A   
ATOM   1475  NH1 ARG   100     -14.482 -46.896  32.296  1.00  0.00      A   
ATOM   1476 HH11 ARG   100     -13.915 -46.114  32.037  1.00  0.00      A   
ATOM   1477 HH12 ARG   100     -14.100 -47.809  32.443  1.00  0.00      A   
ATOM   1478  NH2 ARG   100     -16.289 -47.699  33.404  1.00  0.00      A   
ATOM   1479 HH21 ARG   100     -15.795 -48.567  33.452  1.00  0.00      A   
ATOM   1480 HH22 ARG   100     -17.203 -47.497  33.758  1.00  0.00      A   
ATOM   1481  C   ARG   100     -16.184 -39.541  30.917  1.00  0.00      A   
ATOM   1482  O   ARG   100     -15.761 -38.787  31.710  1.00  0.00      A   
ATOM   1483  N   GLU   101     -16.102 -39.335  29.644  1.00  0.00      A   
ATOM   1484  HN  GLU   101     -16.447 -39.998  28.985  1.00  0.00      A   
ATOM   1485  CA  GLU   101     -15.458 -38.265  28.986  1.00  0.00      A   
ATOM   1486  HA  GLU   101     -14.591 -37.971  29.560  1.00  0.00      A   
ATOM   1487  CB  GLU   101     -14.982 -38.741  27.591  1.00  0.00      A   
ATOM   1488  HB1 GLU   101     -14.801 -37.943  26.839  1.00  0.00      A   
ATOM   1489  HB2 GLU   101     -15.915 -39.194  27.192  1.00  0.00      A   
ATOM   1490  CG  GLU   101     -13.950 -39.873  27.620  1.00  0.00      A   
ATOM   1491  HG1 GLU   101     -13.704 -40.325  26.635  1.00  0.00      A   
ATOM   1492  HG2 GLU   101     -14.385 -40.755  28.135  1.00  0.00      A   
ATOM   1493  CD  GLU   101     -12.653 -39.424  28.299  1.00  0.00      A   
ATOM   1494  OE1 GLU   101     -12.095 -38.428  27.807  1.00  0.00      A   
ATOM   1495  OE2 GLU   101     -12.137 -40.197  29.216  1.00  0.00      A   
ATOM   1496  C   GLU   101     -16.262 -36.927  28.726  1.00  0.00      A   
ATOM   1497  O   GLU   101     -15.752 -35.856  28.924  1.00  0.00      A   
ATOM   1498  N   ALA   102     -17.588 -37.012  28.453  1.00  0.00      A   
ATOM   1499  HN  ALA   102     -18.092 -37.865  28.342  1.00  0.00      A   
ATOM   1500  CA  ALA   102     -18.435 -35.843  28.472  1.00  0.00      A   
ATOM   1501  HA  ALA   102     -17.916 -35.061  27.938  1.00  0.00      A   
ATOM   1502  CB  ALA   102     -19.884 -36.073  28.027  1.00  0.00      A   
ATOM   1503  HB1 ALA   102     -20.357 -36.816  28.703  1.00  0.00      A   
ATOM   1504  HB2 ALA   102     -19.962 -36.489  27.000  1.00  0.00      A   
ATOM   1505  HB3 ALA   102     -20.385 -35.082  28.034  1.00  0.00      A   
ATOM   1506  C   ALA   102     -18.530 -35.105  29.800  1.00  0.00      A   
ATOM   1507  O   ALA   102     -18.946 -35.602  30.846  1.00  0.00      A   
ATOM   1508  N   GLN   103     -18.219 -33.742  29.657  1.00  0.00      A   
ATOM   1509  HN  GLN   103     -17.864 -33.455  28.771  1.00  0.00      A   
ATOM   1510  CA  GLN   103     -18.185 -32.860  30.704  1.00  0.00      A   
ATOM   1511  HA  GLN   103     -18.267 -33.394  31.640  1.00  0.00      A   
ATOM   1512  CB  GLN   103     -16.948 -31.994  30.612  1.00  0.00      A   
ATOM   1513  HB1 GLN   103     -16.870 -31.208  31.393  1.00  0.00      A   
ATOM   1514  HB2 GLN   103     -16.926 -31.605  29.572  1.00  0.00      A   
ATOM   1515  CG  GLN   103     -15.641 -32.829  30.717  1.00  0.00      A   
ATOM   1516  HG1 GLN   103     -14.896 -32.014  30.842  1.00  0.00      A   
ATOM   1517  HG2 GLN   103     -15.494 -33.360  29.753  1.00  0.00      A   
ATOM   1518  CD  GLN   103     -15.690 -33.784  31.966  1.00  0.00      A   
ATOM   1519  OE1 GLN   103     -15.534 -33.310  33.112  1.00  0.00      A   
ATOM   1520  NE2 GLN   103     -15.739 -35.109  31.760  1.00  0.00      A   
ATOM   1521 HE21 GLN   103     -16.186 -35.708  32.424  1.00  0.00      A   
ATOM   1522 HE22 GLN   103     -15.777 -35.317  30.783  1.00  0.00      A   
ATOM   1523  C   GLN   103     -19.420 -32.002  30.723  1.00  0.00      A   
ATOM   1524  O   GLN   103     -19.605 -31.168  31.650  1.00  0.00      A   
ATOM   1525  N   ALA   104     -20.310 -32.282  29.818  1.00  0.00      A   
ATOM   1526  HN  ALA   104     -20.114 -32.957  29.111  1.00  0.00      A   
ATOM   1527  CA  ALA   104     -21.493 -31.473  29.694  1.00  0.00      A   
ATOM   1528  HA  ALA   104     -21.364 -30.625  30.350  1.00  0.00      A   
ATOM   1529  CB  ALA   104     -21.527 -30.828  28.276  1.00  0.00      A   
ATOM   1530  HB1 ALA   104     -20.478 -30.613  27.980  1.00  0.00      A   
ATOM   1531  HB2 ALA   104     -22.203 -29.946  28.276  1.00  0.00      A   
ATOM   1532  HB3 ALA   104     -21.905 -31.599  27.572  1.00  0.00      A   
ATOM   1533  C   ALA   104     -22.694 -32.221  30.073  1.00  0.00      A   
ATOM   1534  O   ALA   104     -22.624 -33.437  30.011  1.00  0.00      A   
ATOM   1535  N   PRO   105     -23.748 -31.594  30.540  1.00  0.00      A   
ATOM   1536  CD  PRO   105     -23.802 -30.183  30.805  1.00  0.00      A   
ATOM   1537  HD1 PRO   105     -23.275 -29.458  30.148  1.00  0.00      A   
ATOM   1538  HD2 PRO   105     -23.352 -29.968  31.798  1.00  0.00      A   
ATOM   1539  CA  PRO   105     -24.977 -32.327  30.788  1.00  0.00      A   
ATOM   1540  HA  PRO   105     -24.830 -33.062  31.566  1.00  0.00      A   
ATOM   1541  CB  PRO   105     -25.906 -31.212  31.285  1.00  0.00      A   
ATOM   1542  HB1 PRO   105     -25.888 -31.127  32.392  1.00  0.00      A   
ATOM   1543  HB2 PRO   105     -26.929 -31.251  30.854  1.00  0.00      A   
ATOM   1544  CG  PRO   105     -25.268 -29.912  30.755  1.00  0.00      A   
ATOM   1545  HG1 PRO   105     -25.508 -29.855  29.672  1.00  0.00      A   
ATOM   1546  HG2 PRO   105     -25.484 -28.969  31.302  1.00  0.00      A   
ATOM   1547  C   PRO   105     -25.581 -33.118  29.583  1.00  0.00      A   
ATOM   1548  O   PRO   105     -25.568 -32.621  28.466  1.00  0.00      A   
ATOM   1549  N   ILE   106     -26.223 -34.274  29.873  1.00  0.00      A   
ATOM   1550  HN  ILE   106     -26.427 -34.534  30.814  1.00  0.00      A   
ATOM   1551  CA  ILE   106     -26.721 -35.193  28.847  1.00  0.00      A   
ATOM   1552  HA  ILE   106     -26.526 -34.747  27.883  1.00  0.00      A   
ATOM   1553  CB  ILE   106     -26.054 -36.573  28.982  1.00  0.00      A   
ATOM   1554  HB  ILE   106     -26.269 -36.985  29.992  1.00  0.00      A   
ATOM   1555  CG2 ILE   106     -26.551 -37.621  27.994  1.00  0.00      A   
ATOM   1556 HG21 ILE   106     -27.645 -37.745  28.140  1.00  0.00      A   
ATOM   1557 HG22 ILE   106     -25.994 -38.576  28.106  1.00  0.00      A   
ATOM   1558 HG23 ILE   106     -26.413 -37.240  26.959  1.00  0.00      A   
ATOM   1559  CG1 ILE   106     -24.505 -36.438  28.784  1.00  0.00      A   
ATOM   1560 HG11 ILE   106     -24.153 -35.820  29.638  1.00  0.00      A   
ATOM   1561 HG12 ILE   106     -24.315 -35.909  27.826  1.00  0.00      A   
ATOM   1562  CD  ILE   106     -23.693 -37.788  28.915  1.00  0.00      A   
ATOM   1563  HD1 ILE   106     -22.669 -37.519  29.250  1.00  0.00      A   
ATOM   1564  HD2 ILE   106     -23.611 -38.312  27.938  1.00  0.00      A   
ATOM   1565  HD3 ILE   106     -24.098 -38.486  29.678  1.00  0.00      A   
ATOM   1566  C   ILE   106     -28.216 -35.323  28.956  1.00  0.00      A   
ATOM   1567  O   ILE   106     -28.767 -35.782  30.004  1.00  0.00      A   
ATOM   1568  N   VAL   107     -28.925 -34.907  27.833  1.00  0.00      A   
ATOM   1569  HN  VAL   107     -28.471 -34.526  27.032  1.00  0.00      A   
ATOM   1570  CA  VAL   107     -30.325 -35.124  27.628  1.00  0.00      A   
ATOM   1571  HA  VAL   107     -30.916 -35.166  28.531  1.00  0.00      A   
ATOM   1572  CB  VAL   107     -30.902 -33.981  26.835  1.00  0.00      A   
ATOM   1573  HB  VAL   107     -30.468 -33.874  25.818  1.00  0.00      A   
ATOM   1574  CG1 VAL   107     -32.467 -33.990  26.577  1.00  0.00      A   
ATOM   1575 HG11 VAL   107     -32.761 -33.098  25.983  1.00  0.00      A   
ATOM   1576 HG12 VAL   107     -32.993 -33.911  27.553  1.00  0.00      A   
ATOM   1577 HG13 VAL   107     -32.705 -34.883  25.960  1.00  0.00      A   
ATOM   1578  CG2 VAL   107     -30.570 -32.616  27.516  1.00  0.00      A   
ATOM   1579 HG21 VAL   107     -29.468 -32.496  27.590  1.00  0.00      A   
ATOM   1580 HG22 VAL   107     -31.052 -32.725  28.512  1.00  0.00      A   
ATOM   1581 HG23 VAL   107     -30.988 -31.749  26.961  1.00  0.00      A   
ATOM   1582  C   VAL   107     -30.395 -36.412  26.802  1.00  0.00      A   
ATOM   1583  O   VAL   107     -29.778 -36.505  25.734  1.00  0.00      A   
ATOM   1584  N   ALA   108     -31.193 -37.433  27.281  1.00  0.00      A   
ATOM   1585  HN  ALA   108     -31.603 -37.282  28.177  1.00  0.00      A   
ATOM   1586  CA  ALA   108     -31.190 -38.825  26.850  1.00  0.00      A   
ATOM   1587  HA  ALA   108     -30.490 -39.003  26.047  1.00  0.00      A   
ATOM   1588  CB  ALA   108     -30.728 -39.651  28.102  1.00  0.00      A   
ATOM   1589  HB1 ALA   108     -30.518 -40.690  27.770  1.00  0.00      A   
ATOM   1590  HB2 ALA   108     -31.491 -39.570  28.904  1.00  0.00      A   
ATOM   1591  HB3 ALA   108     -29.745 -39.229  28.404  1.00  0.00      A   
ATOM   1592  C   ALA   108     -32.535 -39.290  26.307  1.00  0.00      A   
ATOM   1593  O   ALA   108     -33.500 -39.266  27.002  1.00  0.00      A   
ATOM   1594  N   ILE   109     -32.521 -39.599  25.049  1.00  0.00      A   
ATOM   1595  HN  ILE   109     -31.689 -39.575  24.500  1.00  0.00      A   
ATOM   1596  CA  ILE   109     -33.715 -40.026  24.371  1.00  0.00      A   
ATOM   1597  HA  ILE   109     -34.582 -40.091  25.011  1.00  0.00      A   
ATOM   1598  CB  ILE   109     -34.158 -39.209  23.082  1.00  0.00      A   
ATOM   1599  HB  ILE   109     -33.408 -39.347  22.273  1.00  0.00      A   
ATOM   1600  CG2 ILE   109     -35.538 -39.596  22.538  1.00  0.00      A   
ATOM   1601 HG21 ILE   109     -36.377 -39.276  23.192  1.00  0.00      A   
ATOM   1602 HG22 ILE   109     -35.521 -40.675  22.276  1.00  0.00      A   
ATOM   1603 HG23 ILE   109     -35.785 -39.065  21.593  1.00  0.00      A   
ATOM   1604  CG1 ILE   109     -34.114 -37.722  23.390  1.00  0.00      A   
ATOM   1605 HG11 ILE   109     -34.566 -37.748  24.405  1.00  0.00      A   
ATOM   1606 HG12 ILE   109     -34.879 -37.294  22.707  1.00  0.00      A   
ATOM   1607  CD  ILE   109     -32.708 -37.033  23.324  1.00  0.00      A   
ATOM   1608  HD1 ILE   109     -32.889 -35.945  23.451  1.00  0.00      A   
ATOM   1609  HD2 ILE   109     -32.282 -37.174  22.308  1.00  0.00      A   
ATOM   1610  HD3 ILE   109     -32.056 -37.314  24.179  1.00  0.00      A   
ATOM   1611  C   ILE   109     -33.474 -41.464  23.905  1.00  0.00      A   
ATOM   1612  O   ILE   109     -32.559 -41.802  23.160  1.00  0.00      A   
ATOM   1613  N   THR   110     -34.379 -42.332  24.235  1.00  0.00      A   
ATOM   1614  HN  THR   110     -35.136 -42.120  24.849  1.00  0.00      A   
ATOM   1615  CA  THR   110     -34.423 -43.697  23.807  1.00  0.00      A   
ATOM   1616  HA  THR   110     -33.901 -43.763  22.864  1.00  0.00      A   
ATOM   1617  CB  THR   110     -33.697 -44.624  24.699  1.00  0.00      A   
ATOM   1618  HB  THR   110     -32.785 -44.127  25.093  1.00  0.00      A   
ATOM   1619  OG1 THR   110     -33.386 -45.860  24.095  1.00  0.00      A   
ATOM   1620  HG1 THR   110     -32.816 -45.730  23.334  1.00  0.00      A   
ATOM   1621  CG2 THR   110     -34.551 -44.921  25.988  1.00  0.00      A   
ATOM   1622 HG21 THR   110     -33.826 -45.280  26.749  1.00  0.00      A   
ATOM   1623 HG22 THR   110     -35.419 -45.575  25.760  1.00  0.00      A   
ATOM   1624 HG23 THR   110     -34.965 -43.990  26.432  1.00  0.00      A   
ATOM   1625  C   THR   110     -35.846 -44.104  23.544  1.00  0.00      A   
ATOM   1626  O   THR   110     -36.716 -43.282  23.708  1.00  0.00      A   
ATOM   1627  N   GLY   111     -36.108 -45.332  22.979  1.00  0.00      A   
ATOM   1628  HN  GLY   111     -35.305 -45.889  22.783  1.00  0.00      A   
ATOM   1629  CA  GLY   111     -37.434 -45.818  22.541  1.00  0.00      A   
ATOM   1630  HA1 GLY   111     -38.218 -45.375  23.137  1.00  0.00      A   
ATOM   1631  HA2 GLY   111     -37.407 -46.867  22.796  1.00  0.00      A   
ATOM   1632  C   GLY   111     -37.735 -45.855  21.119  1.00  0.00      A   
ATOM   1633  O   GLY   111     -37.037 -45.290  20.246  1.00  0.00      A   
ATOM   1634  N   SER   112     -38.773 -46.579  20.773  1.00  0.00      A   
ATOM   1635  HN  SER   112     -39.288 -47.133  21.422  1.00  0.00      A   
ATOM   1636  CA  SER   112     -39.278 -46.821  19.407  1.00  0.00      A   
ATOM   1637  HA  SER   112     -38.441 -47.142  18.806  1.00  0.00      A   
ATOM   1638  CB  SER   112     -40.207 -48.041  19.402  1.00  0.00      A   
ATOM   1639  HB1 SER   112     -39.732 -48.909  19.908  1.00  0.00      A   
ATOM   1640  HB2 SER   112     -40.416 -48.289  18.340  1.00  0.00      A   
ATOM   1641  OG  SER   112     -41.367 -47.789  20.084  1.00  0.00      A   
ATOM   1642  HG1 SER   112     -41.127 -47.667  21.006  1.00  0.00      A   
ATOM   1643  C   SER   112     -39.770 -45.597  18.687  1.00  0.00      A   
ATOM   1644  O   SER   112     -39.410 -45.434  17.527  1.00  0.00      A   
ATOM   1645  N   ASN   113     -40.552 -44.738  19.359  1.00  0.00      A   
ATOM   1646  HN  ASN   113     -40.733 -44.978  20.309  1.00  0.00      A   
ATOM   1647  CA  ASN   113     -41.242 -43.686  18.675  1.00  0.00      A   
ATOM   1648  HA  ASN   113     -41.277 -43.967  17.633  1.00  0.00      A   
ATOM   1649  CB  ASN   113     -42.677 -43.392  19.247  1.00  0.00      A   
ATOM   1650  HB1 ASN   113     -42.664 -43.172  20.336  1.00  0.00      A   
ATOM   1651  HB2 ASN   113     -43.225 -44.351  19.125  1.00  0.00      A   
ATOM   1652  CG  ASN   113     -43.302 -42.224  18.431  1.00  0.00      A   
ATOM   1653  OD1 ASN   113     -42.990 -42.190  17.270  1.00  0.00      A   
ATOM   1654  ND2 ASN   113     -43.872 -41.199  19.108  1.00  0.00      A   
ATOM   1655 HD21 ASN   113     -44.019 -41.302  20.092  1.00  0.00      A   
ATOM   1656 HD22 ASN   113     -44.098 -40.381  18.579  1.00  0.00      A   
ATOM   1657  C   ASN   113     -40.379 -42.365  18.607  1.00  0.00      A   
ATOM   1658  O   ASN   113     -40.392 -41.431  19.427  1.00  0.00      A   
ATOM   1659  N   GLY   114     -39.599 -42.274  17.473  1.00  0.00      A   
ATOM   1660  HN  GLY   114     -39.434 -43.077  16.905  1.00  0.00      A   
ATOM   1661  CA  GLY   114     -39.003 -41.074  16.966  1.00  0.00      A   
ATOM   1662  HA1 GLY   114     -39.752 -40.298  17.018  1.00  0.00      A   
ATOM   1663  HA2 GLY   114     -38.680 -41.338  15.970  1.00  0.00      A   
ATOM   1664  C   GLY   114     -37.822 -40.454  17.716  1.00  0.00      A   
ATOM   1665  O   GLY   114     -37.749 -39.272  17.741  1.00  0.00      A   
ATOM   1666  N   LYS   115     -36.957 -41.330  18.295  1.00  0.00      A   
ATOM   1667  HN  LYS   115     -37.070 -42.313  18.176  1.00  0.00      A   
ATOM   1668  CA  LYS   115     -35.838 -40.914  19.117  1.00  0.00      A   
ATOM   1669  HA  LYS   115     -36.321 -40.298  19.861  1.00  0.00      A   
ATOM   1670  CB  LYS   115     -35.163 -42.120  19.719  1.00  0.00      A   
ATOM   1671  HB1 LYS   115     -35.902 -42.629  20.375  1.00  0.00      A   
ATOM   1672  HB2 LYS   115     -34.327 -41.807  20.380  1.00  0.00      A   
ATOM   1673  CG  LYS   115     -34.553 -43.242  18.771  1.00  0.00      A   
ATOM   1674  HG1 LYS   115     -33.945 -42.734  17.992  1.00  0.00      A   
ATOM   1675  HG2 LYS   115     -35.418 -43.797  18.348  1.00  0.00      A   
ATOM   1676  CD  LYS   115     -33.645 -44.173  19.581  1.00  0.00      A   
ATOM   1677  HD1 LYS   115     -34.159 -44.570  20.483  1.00  0.00      A   
ATOM   1678  HD2 LYS   115     -32.767 -43.742  20.108  1.00  0.00      A   
ATOM   1679  CE  LYS   115     -32.992 -45.302  18.771  1.00  0.00      A   
ATOM   1680  HE1 LYS   115     -32.558 -44.833  17.862  1.00  0.00      A   
ATOM   1681  HE2 LYS   115     -33.776 -46.057  18.549  1.00  0.00      A   
ATOM   1682  NZ  LYS   115     -31.982 -46.050  19.522  1.00  0.00      A   
ATOM   1683  HZ1 LYS   115     -31.096 -45.627  19.867  1.00  0.00      A   
ATOM   1684  HZ2 LYS   115     -31.705 -46.857  18.928  1.00  0.00      A   
ATOM   1685  HZ3 LYS   115     -32.425 -46.584  20.297  1.00  0.00      A   
ATOM   1686  C   LYS   115     -34.920 -39.913  18.336  1.00  0.00      A   
ATOM   1687  O   LYS   115     -34.521 -38.892  18.842  1.00  0.00      A   
ATOM   1688  N   SER   116     -34.715 -40.146  17.046  1.00  0.00      A   
ATOM   1689  HN  SER   116     -34.965 -41.000  16.597  1.00  0.00      A   
ATOM   1690  CA  SER   116     -34.012 -39.135  16.141  1.00  0.00      A   
ATOM   1691  HA  SER   116     -33.108 -38.901  16.683  1.00  0.00      A   
ATOM   1692  CB  SER   116     -33.823 -39.643  14.670  1.00  0.00      A   
ATOM   1693  HB1 SER   116     -32.987 -40.362  14.532  1.00  0.00      A   
ATOM   1694  HB2 SER   116     -33.560 -38.817  13.974  1.00  0.00      A   
ATOM   1695  OG  SER   116     -35.013 -40.295  14.231  1.00  0.00      A   
ATOM   1696  HG1 SER   116     -34.940 -41.156  14.651  1.00  0.00      A   
ATOM   1697  C   SER   116     -34.689 -37.814  16.061  1.00  0.00      A   
ATOM   1698  O   SER   116     -34.108 -36.757  16.068  1.00  0.00      A   
ATOM   1699  N   THR   117     -36.017 -37.813  15.885  1.00  0.00      A   
ATOM   1700  HN  THR   117     -36.475 -38.689  15.757  1.00  0.00      A   
ATOM   1701  CA  THR   117     -36.836 -36.673  15.580  1.00  0.00      A   
ATOM   1702  HA  THR   117     -36.510 -36.194  14.669  1.00  0.00      A   
ATOM   1703  CB  THR   117     -38.341 -37.032  15.417  1.00  0.00      A   
ATOM   1704  HB  THR   117     -38.821 -37.127  16.414  1.00  0.00      A   
ATOM   1705  OG1 THR   117     -38.550 -38.188  14.711  1.00  0.00      A   
ATOM   1706  HG1 THR   117     -39.493 -38.272  14.552  1.00  0.00      A   
ATOM   1707  CG2 THR   117     -38.988 -35.834  14.675  1.00  0.00      A   
ATOM   1708 HG21 THR   117     -38.590 -35.803  13.639  1.00  0.00      A   
ATOM   1709 HG22 THR   117     -38.783 -34.845  15.138  1.00  0.00      A   
ATOM   1710 HG23 THR   117     -40.075 -36.023  14.804  1.00  0.00      A   
ATOM   1711  C   THR   117     -36.799 -35.684  16.806  1.00  0.00      A   
ATOM   1712  O   THR   117     -36.548 -34.480  16.651  1.00  0.00      A   
ATOM   1713  N   VAL   118     -36.921 -36.178  18.046  1.00  0.00      A   
ATOM   1714  HN  VAL   118     -37.036 -37.151  18.229  1.00  0.00      A   
ATOM   1715  CA  VAL   118     -36.772 -35.373  19.292  1.00  0.00      A   
ATOM   1716  HA  VAL   118     -37.536 -34.611  19.249  1.00  0.00      A   
ATOM   1717  CB  VAL   118     -37.120 -36.231  20.484  1.00  0.00      A   
ATOM   1718  HB  VAL   118     -36.432 -37.103  20.488  1.00  0.00      A   
ATOM   1719  CG1 VAL   118     -36.859 -35.378  21.762  1.00  0.00      A   
ATOM   1720 HG11 VAL   118     -37.449 -34.444  21.639  1.00  0.00      A   
ATOM   1721 HG12 VAL   118     -35.837 -34.945  21.803  1.00  0.00      A   
ATOM   1722 HG13 VAL   118     -37.279 -35.902  22.647  1.00  0.00      A   
ATOM   1723  CG2 VAL   118     -38.640 -36.670  20.425  1.00  0.00      A   
ATOM   1724 HG21 VAL   118     -38.782 -37.457  19.654  1.00  0.00      A   
ATOM   1725 HG22 VAL   118     -39.345 -35.820  20.301  1.00  0.00      A   
ATOM   1726 HG23 VAL   118     -38.813 -37.220  21.375  1.00  0.00      A   
ATOM   1727  C   VAL   118     -35.412 -34.860  19.443  1.00  0.00      A   
ATOM   1728  O   VAL   118     -35.148 -33.772  19.932  1.00  0.00      A   
ATOM   1729  N   THR   119     -34.429 -35.679  19.064  1.00  0.00      A   
ATOM   1730  HN  THR   119     -34.695 -36.484  18.540  1.00  0.00      A   
ATOM   1731  CA  THR   119     -32.980 -35.314  19.192  1.00  0.00      A   
ATOM   1732  HA  THR   119     -32.720 -35.233  20.237  1.00  0.00      A   
ATOM   1733  CB  THR   119     -32.061 -36.442  18.791  1.00  0.00      A   
ATOM   1734  HB  THR   119     -32.276 -36.798  17.761  1.00  0.00      A   
ATOM   1735  OG1 THR   119     -32.240 -37.613  19.629  1.00  0.00      A   
ATOM   1736  HG1 THR   119     -32.956 -38.197  19.369  1.00  0.00      A   
ATOM   1737  CG2 THR   119     -30.542 -36.018  18.969  1.00  0.00      A   
ATOM   1738 HG21 THR   119     -30.121 -35.442  18.117  1.00  0.00      A   
ATOM   1739 HG22 THR   119     -29.894 -36.910  19.108  1.00  0.00      A   
ATOM   1740 HG23 THR   119     -30.408 -35.378  19.868  1.00  0.00      A   
ATOM   1741  C   THR   119     -32.593 -34.113  18.343  1.00  0.00      A   
ATOM   1742  O   THR   119     -31.981 -33.223  18.826  1.00  0.00      A   
ATOM   1743  N   THR   120     -32.992 -34.120  17.068  1.00  0.00      A   
ATOM   1744  HN  THR   120     -33.342 -34.997  16.747  1.00  0.00      A   
ATOM   1745  CA  THR   120     -32.855 -32.996  16.119  1.00  0.00      A   
ATOM   1746  HA  THR   120     -31.803 -32.790  16.252  1.00  0.00      A   
ATOM   1747  CB  THR   120     -33.001 -33.279  14.610  1.00  0.00      A   
ATOM   1748  HB  THR   120     -32.419 -34.211  14.449  1.00  0.00      A   
ATOM   1749  OG1 THR   120     -32.580 -32.156  13.807  1.00  0.00      A   
ATOM   1750  HG1 THR   120     -32.580 -32.453  12.894  1.00  0.00      A   
ATOM   1751  CG2 THR   120     -34.509 -33.524  14.216  1.00  0.00      A   
ATOM   1752 HG21 THR   120     -34.938 -34.362  14.807  1.00  0.00      A   
ATOM   1753 HG22 THR   120     -34.719 -33.751  13.149  1.00  0.00      A   
ATOM   1754 HG23 THR   120     -35.092 -32.643  14.559  1.00  0.00      A   
ATOM   1755  C   THR   120     -33.518 -31.762  16.593  1.00  0.00      A   
ATOM   1756  O   THR   120     -32.931 -30.716  16.741  1.00  0.00      A   
ATOM   1757  N   LEU   121     -34.824 -31.883  16.977  1.00  0.00      A   
ATOM   1758  HN  LEU   121     -35.316 -32.748  16.918  1.00  0.00      A   
ATOM   1759  CA  LEU   121     -35.690 -30.825  17.396  1.00  0.00      A   
ATOM   1760  HA  LEU   121     -35.838 -30.162  16.556  1.00  0.00      A   
ATOM   1761  CB  LEU   121     -37.090 -31.348  17.776  1.00  0.00      A   
ATOM   1762  HB1 LEU   121     -37.055 -31.899  18.740  1.00  0.00      A   
ATOM   1763  HB2 LEU   121     -37.508 -31.974  16.959  1.00  0.00      A   
ATOM   1764  CG  LEU   121     -38.123 -30.267  18.295  1.00  0.00      A   
ATOM   1765  HG  LEU   121     -37.922 -30.068  19.369  1.00  0.00      A   
ATOM   1766  CD1 LEU   121     -38.121 -29.041  17.313  1.00  0.00      A   
ATOM   1767 HD11 LEU   121     -38.109 -29.393  16.260  1.00  0.00      A   
ATOM   1768 HD12 LEU   121     -37.280 -28.361  17.567  1.00  0.00      A   
ATOM   1769 HD13 LEU   121     -39.013 -28.401  17.484  1.00  0.00      A   
ATOM   1770  CD2 LEU   121     -39.505 -30.951  18.258  1.00  0.00      A   
ATOM   1771 HD21 LEU   121     -39.340 -32.012  18.544  1.00  0.00      A   
ATOM   1772 HD22 LEU   121     -39.871 -30.927  17.210  1.00  0.00      A   
ATOM   1773 HD23 LEU   121     -40.171 -30.374  18.934  1.00  0.00      A   
ATOM   1774  C   LEU   121     -35.158 -30.067  18.651  1.00  0.00      A   
ATOM   1775  O   LEU   121     -35.018 -28.841  18.691  1.00  0.00      A   
ATOM   1776  N   VAL   122     -34.729 -30.776  19.756  1.00  0.00      A   
ATOM   1777  HN  VAL   122     -34.899 -31.755  19.835  1.00  0.00      A   
ATOM   1778  CA  VAL   122     -34.251 -30.064  20.912  1.00  0.00      A   
ATOM   1779  HA  VAL   122     -34.941 -29.341  21.320  1.00  0.00      A   
ATOM   1780  CB  VAL   122     -34.101 -31.129  21.990  1.00  0.00      A   
ATOM   1781  HB  VAL   122     -33.505 -31.930  21.501  1.00  0.00      A   
ATOM   1782  CG1 VAL   122     -33.547 -30.523  23.256  1.00  0.00      A   
ATOM   1783 HG11 VAL   122     -34.054 -29.585  23.569  1.00  0.00      A   
ATOM   1784 HG12 VAL   122     -32.499 -30.228  23.038  1.00  0.00      A   
ATOM   1785 HG13 VAL   122     -33.500 -31.305  24.044  1.00  0.00      A   
ATOM   1786  CG2 VAL   122     -35.491 -31.781  22.357  1.00  0.00      A   
ATOM   1787 HG21 VAL   122     -36.015 -32.443  21.635  1.00  0.00      A   
ATOM   1788 HG22 VAL   122     -36.233 -30.986  22.588  1.00  0.00      A   
ATOM   1789 HG23 VAL   122     -35.456 -32.446  23.246  1.00  0.00      A   
ATOM   1790  C   VAL   122     -32.991 -29.304  20.688  1.00  0.00      A   
ATOM   1791  O   VAL   122     -32.673 -28.368  21.500  1.00  0.00      A   
ATOM   1792  N   GLY   123     -32.169 -29.794  19.669  1.00  0.00      A   
ATOM   1793  HN  GLY   123     -32.406 -30.521  19.029  1.00  0.00      A   
ATOM   1794  CA  GLY   123     -30.932 -29.069  19.317  1.00  0.00      A   
ATOM   1795  HA1 GLY   123     -30.351 -29.530  18.532  1.00  0.00      A   
ATOM   1796  HA2 GLY   123     -30.360 -28.981  20.229  1.00  0.00      A   
ATOM   1797  C   GLY   123     -31.277 -27.660  18.831  1.00  0.00      A   
ATOM   1798  O   GLY   123     -30.524 -26.711  19.187  1.00  0.00      A   
ATOM   1799  N   GLU   124     -32.381 -27.472  18.102  1.00  0.00      A   
ATOM   1800  HN  GLU   124     -32.983 -28.219  17.833  1.00  0.00      A   
ATOM   1801  CA  GLU   124     -32.861 -26.200  17.591  1.00  0.00      A   
ATOM   1802  HA  GLU   124     -31.988 -25.714  17.179  1.00  0.00      A   
ATOM   1803  CB  GLU   124     -34.047 -26.264  16.611  1.00  0.00      A   
ATOM   1804  HB1 GLU   124     -34.448 -25.261  16.351  1.00  0.00      A   
ATOM   1805  HB2 GLU   124     -34.921 -26.663  17.169  1.00  0.00      A   
ATOM   1806  CG  GLU   124     -33.936 -27.225  15.364  1.00  0.00      A   
ATOM   1807  HG1 GLU   124     -34.903 -27.368  14.837  1.00  0.00      A   
ATOM   1808  HG2 GLU   124     -33.570 -28.242  15.620  1.00  0.00      A   
ATOM   1809  CD  GLU   124     -32.892 -26.651  14.359  1.00  0.00      A   
ATOM   1810  OE1 GLU   124     -33.086 -25.533  13.841  1.00  0.00      A   
ATOM   1811  OE2 GLU   124     -31.872 -27.342  14.117  1.00  0.00      A   
ATOM   1812  C   GLU   124     -33.286 -25.261  18.697  1.00  0.00      A   
ATOM   1813  O   GLU   124     -33.239 -23.980  18.519  1.00  0.00      A   
ATOM   1814  N   MET   125     -33.932 -25.875  19.752  1.00  0.00      A   
ATOM   1815  HN  MET   125     -34.320 -26.786  19.639  1.00  0.00      A   
ATOM   1816  CA  MET   125     -34.274 -25.153  20.946  1.00  0.00      A   
ATOM   1817  HA  MET   125     -34.871 -24.292  20.685  1.00  0.00      A   
ATOM   1818  CB  MET   125     -35.210 -26.120  21.776  1.00  0.00      A   
ATOM   1819  HB1 MET   125     -35.609 -25.554  22.645  1.00  0.00      A   
ATOM   1820  HB2 MET   125     -34.600 -26.972  22.143  1.00  0.00      A   
ATOM   1821  CG  MET   125     -36.497 -26.608  21.009  1.00  0.00      A   
ATOM   1822  HG1 MET   125     -36.150 -27.259  20.178  1.00  0.00      A   
ATOM   1823  HG2 MET   125     -37.145 -25.751  20.723  1.00  0.00      A   
ATOM   1824  SD  MET   125     -37.504 -27.739  22.029  1.00  0.00      A   
ATOM   1825  CE  MET   125     -39.038 -27.838  21.167  1.00  0.00      A   
ATOM   1826  HE1 MET   125     -38.867 -28.161  20.118  1.00  0.00      A   
ATOM   1827  HE2 MET   125     -39.557 -26.859  21.256  1.00  0.00      A   
ATOM   1828  HE3 MET   125     -39.772 -28.582  21.544  1.00  0.00      A   
ATOM   1829  C   MET   125     -33.052 -24.675  21.792  1.00  0.00      A   
ATOM   1830  O   MET   125     -33.081 -23.495  22.285  1.00  0.00      A   
ATOM   1831  N   ALA   126     -31.927 -25.430  21.920  1.00  0.00      A   
ATOM   1832  HN  ALA   126     -31.956 -26.384  21.631  1.00  0.00      A   
ATOM   1833  CA  ALA   126     -30.657 -25.012  22.383  1.00  0.00      A   
ATOM   1834  HA  ALA   126     -30.720 -24.484  23.323  1.00  0.00      A   
ATOM   1835  CB  ALA   126     -29.674 -26.127  22.572  1.00  0.00      A   
ATOM   1836  HB1 ALA   126     -30.106 -26.791  23.351  1.00  0.00      A   
ATOM   1837  HB2 ALA   126     -28.747 -25.695  23.007  1.00  0.00      A   
ATOM   1838  HB3 ALA   126     -29.503 -26.723  21.650  1.00  0.00      A   
ATOM   1839  C   ALA   126     -29.920 -23.991  21.546  1.00  0.00      A   
ATOM   1840  O   ALA   126     -29.339 -23.076  22.142  1.00  0.00      A   
ATOM   1841  N   LYS   127     -29.947 -24.095  20.224  1.00  0.00      A   
ATOM   1842  HN  LYS   127     -30.337 -24.951  19.893  1.00  0.00      A   
ATOM   1843  CA  LYS   127     -29.423 -23.088  19.347  1.00  0.00      A   
ATOM   1844  HA  LYS   127     -28.399 -23.030  19.686  1.00  0.00      A   
ATOM   1845  CB  LYS   127     -29.455 -23.646  17.882  1.00  0.00      A   
ATOM   1846  HB1 LYS   127     -29.199 -22.745  17.284  1.00  0.00      A   
ATOM   1847  HB2 LYS   127     -30.534 -23.830  17.695  1.00  0.00      A   
ATOM   1848  CG  LYS   127     -28.421 -24.659  17.639  1.00  0.00      A   
ATOM   1849  HG1 LYS   127     -28.662 -25.598  18.184  1.00  0.00      A   
ATOM   1850  HG2 LYS   127     -27.396 -24.317  17.899  1.00  0.00      A   
ATOM   1851  CD  LYS   127     -28.388 -25.056  16.166  1.00  0.00      A   
ATOM   1852  HD1 LYS   127     -27.507 -25.718  16.024  1.00  0.00      A   
ATOM   1853  HD2 LYS   127     -28.094 -24.158  15.582  1.00  0.00      A   
ATOM   1854  CE  LYS   127     -29.605 -25.841  15.687  1.00  0.00      A   
ATOM   1855  HE1 LYS   127     -30.415 -25.093  15.543  1.00  0.00      A   
ATOM   1856  HE2 LYS   127     -29.871 -26.730  16.297  1.00  0.00      A   
ATOM   1857  NZ  LYS   127     -29.364 -26.480  14.371  1.00  0.00      A   
ATOM   1858  HZ1 LYS   127     -30.223 -26.988  14.079  1.00  0.00      A   
ATOM   1859  HZ2 LYS   127     -28.536 -27.109  14.357  1.00  0.00      A   
ATOM   1860  HZ3 LYS   127     -29.148 -25.867  13.559  1.00  0.00      A   
ATOM   1861  C   LYS   127     -30.113 -21.700  19.477  1.00  0.00      A   
ATOM   1862  O   LYS   127     -29.480 -20.666  19.600  1.00  0.00      A   
ATOM   1863  N   ALA   128     -31.500 -21.779  19.474  1.00  0.00      A   
ATOM   1864  HN  ALA   128     -31.877 -22.684  19.290  1.00  0.00      A   
ATOM   1865  CA  ALA   128     -32.342 -20.652  19.659  1.00  0.00      A   
ATOM   1866  HA  ALA   128     -32.147 -19.799  19.027  1.00  0.00      A   
ATOM   1867  CB  ALA   128     -33.784 -21.106  19.409  1.00  0.00      A   
ATOM   1868  HB1 ALA   128     -34.195 -21.864  20.110  1.00  0.00      A   
ATOM   1869  HB2 ALA   128     -33.952 -21.325  18.333  1.00  0.00      A   
ATOM   1870  HB3 ALA   128     -34.382 -20.188  19.594  1.00  0.00      A   
ATOM   1871  C   ALA   128     -32.096 -20.003  21.024  1.00  0.00      A   
ATOM   1872  O   ALA   128     -31.879 -18.776  21.097  1.00  0.00      A   
ATOM   1873  N   ALA   129     -32.001 -20.835  22.124  1.00  0.00      A   
ATOM   1874  HN  ALA   129     -32.069 -21.828  22.068  1.00  0.00      A   
ATOM   1875  CA  ALA   129     -31.533 -20.396  23.418  1.00  0.00      A   
ATOM   1876  HA  ALA   129     -32.183 -19.648  23.848  1.00  0.00      A   
ATOM   1877  CB  ALA   129     -31.481 -21.543  24.353  1.00  0.00      A   
ATOM   1878  HB1 ALA   129     -31.137 -21.213  25.357  1.00  0.00      A   
ATOM   1879  HB2 ALA   129     -30.837 -22.417  24.117  1.00  0.00      A   
ATOM   1880  HB3 ALA   129     -32.485 -21.991  24.514  1.00  0.00      A   
ATOM   1881  C   ALA   129     -30.141 -19.713  23.510  1.00  0.00      A   
ATOM   1882  O   ALA   129     -29.899 -18.744  24.227  1.00  0.00      A   
ATOM   1883  N   GLY   130     -29.245 -20.271  22.681  1.00  0.00      A   
ATOM   1884  HN  GLY   130     -29.363 -21.140  22.207  1.00  0.00      A   
ATOM   1885  CA  GLY   130     -27.880 -19.780  22.563  1.00  0.00      A   
ATOM   1886  HA1 GLY   130     -27.779 -18.794  22.992  1.00  0.00      A   
ATOM   1887  HA2 GLY   130     -27.505 -19.814  21.551  1.00  0.00      A   
ATOM   1888  C   GLY   130     -26.914 -20.623  23.311  1.00  0.00      A   
ATOM   1889  O   GLY   130     -25.861 -20.114  23.665  1.00  0.00      A   
ATOM   1890  N   VAL   131     -27.254 -21.937  23.430  1.00  0.00      A   
ATOM   1891  HN  VAL   131     -28.023 -22.334  22.934  1.00  0.00      A   
ATOM   1892  CA  VAL   131     -26.409 -22.916  24.142  1.00  0.00      A   
ATOM   1893  HA  VAL   131     -25.591 -22.424  24.649  1.00  0.00      A   
ATOM   1894  CB  VAL   131     -27.105 -23.726  25.189  1.00  0.00      A   
ATOM   1895  HB  VAL   131     -27.927 -24.362  24.795  1.00  0.00      A   
ATOM   1896  CG1 VAL   131     -26.088 -24.655  25.913  1.00  0.00      A   
ATOM   1897 HG11 VAL   131     -25.782 -25.477  25.231  1.00  0.00      A   
ATOM   1898 HG12 VAL   131     -26.328 -25.211  26.844  1.00  0.00      A   
ATOM   1899 HG13 VAL   131     -25.102 -24.156  26.020  1.00  0.00      A   
ATOM   1900  CG2 VAL   131     -27.808 -22.830  26.311  1.00  0.00      A   
ATOM   1901 HG21 VAL   131     -28.608 -23.512  26.670  1.00  0.00      A   
ATOM   1902 HG22 VAL   131     -28.360 -22.019  25.790  1.00  0.00      A   
ATOM   1903 HG23 VAL   131     -27.081 -22.445  27.058  1.00  0.00      A   
ATOM   1904  C   VAL   131     -25.806 -23.837  23.154  1.00  0.00      A   
ATOM   1905  O   VAL   131     -26.516 -24.309  22.273  1.00  0.00      A   
ATOM   1906  N   ASN   132     -24.446 -24.062  23.193  1.00  0.00      A   
ATOM   1907  HN  ASN   132     -24.012 -23.534  23.918  1.00  0.00      A   
ATOM   1908  CA  ASN   132     -23.671 -24.944  22.440  1.00  0.00      A   
ATOM   1909  HA  ASN   132     -23.882 -24.825  21.387  1.00  0.00      A   
ATOM   1910  CB  ASN   132     -22.161 -25.044  22.722  1.00  0.00      A   
ATOM   1911  HB1 ASN   132     -21.759 -25.945  22.210  1.00  0.00      A   
ATOM   1912  HB2 ASN   132     -21.955 -25.158  23.808  1.00  0.00      A   
ATOM   1913  CG  ASN   132     -21.438 -23.777  22.213  1.00  0.00      A   
ATOM   1914  OD1 ASN   132     -22.086 -22.889  21.696  1.00  0.00      A   
ATOM   1915  ND2 ASN   132     -20.162 -23.719  22.621  1.00  0.00      A   
ATOM   1916 HD21 ASN   132     -19.542 -23.000  22.305  1.00  0.00      A   
ATOM   1917 HD22 ASN   132     -19.769 -24.579  22.948  1.00  0.00      A   
ATOM   1918  C   ASN   132     -24.270 -26.390  22.673  1.00  0.00      A   
ATOM   1919  O   ASN   132     -24.166 -26.952  23.771  1.00  0.00      A   
ATOM   1920  N   VAL   133     -24.807 -27.046  21.584  1.00  0.00      A   
ATOM   1921  HN  VAL   133     -24.775 -26.531  20.731  1.00  0.00      A   
ATOM   1922  CA  VAL   133     -25.403 -28.355  21.582  1.00  0.00      A   
ATOM   1923  HA  VAL   133     -25.240 -28.731  22.581  1.00  0.00      A   
ATOM   1924  CB  VAL   133     -26.830 -28.383  21.103  1.00  0.00      A   
ATOM   1925  HB  VAL   133     -27.305 -27.680  21.821  1.00  0.00      A   
ATOM   1926  CG1 VAL   133     -26.968 -27.888  19.671  1.00  0.00      A   
ATOM   1927 HG11 VAL   133     -26.753 -26.798  19.666  1.00  0.00      A   
ATOM   1928 HG12 VAL   133     -28.034 -27.936  19.362  1.00  0.00      A   
ATOM   1929 HG13 VAL   133     -26.478 -28.371  18.799  1.00  0.00      A   
ATOM   1930  CG2 VAL   133     -27.505 -29.775  21.342  1.00  0.00      A   
ATOM   1931 HG21 VAL   133     -26.949 -30.662  20.970  1.00  0.00      A   
ATOM   1932 HG22 VAL   133     -28.605 -29.792  21.182  1.00  0.00      A   
ATOM   1933 HG23 VAL   133     -27.404 -29.950  22.435  1.00  0.00      A   
ATOM   1934  C   VAL   133     -24.505 -29.293  20.761  1.00  0.00      A   
ATOM   1935  O   VAL   133     -23.918 -28.977  19.733  1.00  0.00      A   
ATOM   1936  N   GLY   134     -24.282 -30.468  21.252  1.00  0.00      A   
ATOM   1937  HN  GLY   134     -24.715 -30.636  22.135  1.00  0.00      A   
ATOM   1938  CA  GLY   134     -23.790 -31.631  20.547  1.00  0.00      A   
ATOM   1939  HA1 GLY   134     -23.261 -32.299  21.211  1.00  0.00      A   
ATOM   1940  HA2 GLY   134     -23.309 -31.424  19.603  1.00  0.00      A   
ATOM   1941  C   GLY   134     -24.944 -32.524  20.225  1.00  0.00      A   
ATOM   1942  O   GLY   134     -25.410 -33.287  21.044  1.00  0.00      A   
ATOM   1943  N   VAL   135     -25.333 -32.610  18.937  1.00  0.00      A   
ATOM   1944  HN  VAL   135     -24.967 -31.926  18.311  1.00  0.00      A   
ATOM   1945  CA  VAL   135     -26.382 -33.465  18.420  1.00  0.00      A   
ATOM   1946  HA  VAL   135     -27.034 -33.692  19.251  1.00  0.00      A   
ATOM   1947  CB  VAL   135     -27.099 -32.776  17.257  1.00  0.00      A   
ATOM   1948  HB  VAL   135     -26.307 -32.643  16.489  1.00  0.00      A   
ATOM   1949  CG1 VAL   135     -28.337 -33.535  16.800  1.00  0.00      A   
ATOM   1950 HG11 VAL   135     -28.802 -32.988  15.953  1.00  0.00      A   
ATOM   1951 HG12 VAL   135     -29.083 -33.471  17.621  1.00  0.00      A   
ATOM   1952 HG13 VAL   135     -28.162 -34.620  16.638  1.00  0.00      A   
ATOM   1953  CG2 VAL   135     -27.593 -31.401  17.884  1.00  0.00      A   
ATOM   1954 HG21 VAL   135     -26.750 -30.681  17.962  1.00  0.00      A   
ATOM   1955 HG22 VAL   135     -28.026 -31.576  18.893  1.00  0.00      A   
ATOM   1956 HG23 VAL   135     -28.424 -31.028  17.249  1.00  0.00      A   
ATOM   1957  C   VAL   135     -25.863 -34.886  18.032  1.00  0.00      A   
ATOM   1958  O   VAL   135     -24.946 -35.020  17.205  1.00  0.00      A   
ATOM   1959  N   GLY   136     -26.360 -35.923  18.733  1.00  0.00      A   
ATOM   1960  HN  GLY   136     -27.055 -35.727  19.420  1.00  0.00      A   
ATOM   1961  CA  GLY   136     -25.884 -37.320  18.560  1.00  0.00      A   
ATOM   1962  HA1 GLY   136     -25.808 -37.722  19.560  1.00  0.00      A   
ATOM   1963  HA2 GLY   136     -24.901 -37.253  18.120  1.00  0.00      A   
ATOM   1964  C   GLY   136     -26.726 -38.135  17.719  1.00  0.00      A   
ATOM   1965  O   GLY   136     -27.378 -37.622  16.812  1.00  0.00      A   
ATOM   1966  N   GLY   137     -26.664 -39.507  17.946  1.00  0.00      A   
ATOM   1967  HN  GLY   137     -26.230 -39.801  18.794  1.00  0.00      A   
ATOM   1968  CA  GLY   137     -27.362 -40.510  17.141  1.00  0.00      A   
ATOM   1969  HA1 GLY   137     -28.421 -40.396  17.320  1.00  0.00      A   
ATOM   1970  HA2 GLY   137     -26.994 -41.446  17.533  1.00  0.00      A   
ATOM   1971  C   GLY   137     -27.124 -40.556  15.692  1.00  0.00      A   
ATOM   1972  O   GLY   137     -26.046 -40.056  15.248  1.00  0.00      A   
ATOM   1973  N   ASN   138     -28.143 -41.028  14.987  1.00  0.00      A   
ATOM   1974  HN  ASN   138     -29.025 -41.247  15.398  1.00  0.00      A   
ATOM   1975  CA  ASN   138     -28.187 -41.098  13.535  1.00  0.00      A   
ATOM   1976  HA  ASN   138     -27.331 -41.735  13.368  1.00  0.00      A   
ATOM   1977  CB  ASN   138     -29.453 -41.974  13.115  1.00  0.00      A   
ATOM   1978  HB1 ASN   138     -30.381 -41.410  13.352  1.00  0.00      A   
ATOM   1979  HB2 ASN   138     -29.353 -42.860  13.778  1.00  0.00      A   
ATOM   1980  CG  ASN   138     -29.478 -42.208  11.624  1.00  0.00      A   
ATOM   1981  OD1 ASN   138     -30.348 -41.709  10.937  1.00  0.00      A   
ATOM   1982  ND2 ASN   138     -28.379 -42.798  11.135  1.00  0.00      A   
ATOM   1983 HD21 ASN   138     -27.784 -43.228  11.814  1.00  0.00      A   
ATOM   1984 HD22 ASN   138     -28.324 -42.861  10.138  1.00  0.00      A   
ATOM   1985  C   ASN   138     -27.974 -39.827  12.732  1.00  0.00      A   
ATOM   1986  O   ASN   138     -27.240 -39.838  11.718  1.00  0.00      A   
ATOM   1987  N   ILE   139     -28.673 -38.661  12.947  1.00  0.00      A   
ATOM   1988  HN  ILE   139     -29.317 -38.660  13.708  1.00  0.00      A   
ATOM   1989  CA  ILE   139     -28.518 -37.458  12.142  1.00  0.00      A   
ATOM   1990  HA  ILE   139     -28.519 -37.762  11.106  1.00  0.00      A   
ATOM   1991  CB  ILE   139     -29.699 -36.450  12.310  1.00  0.00      A   
ATOM   1992  HB  ILE   139     -29.831 -36.205  13.385  1.00  0.00      A   
ATOM   1993  CG2 ILE   139     -29.491 -35.122  11.485  1.00  0.00      A   
ATOM   1994 HG21 ILE   139     -29.700 -35.394  10.428  1.00  0.00      A   
ATOM   1995 HG22 ILE   139     -28.436 -34.775  11.490  1.00  0.00      A   
ATOM   1996 HG23 ILE   139     -30.203 -34.363  11.875  1.00  0.00      A   
ATOM   1997  CG1 ILE   139     -31.092 -37.052  11.899  1.00  0.00      A   
ATOM   1998 HG11 ILE   139     -30.909 -38.130  11.703  1.00  0.00      A   
ATOM   1999 HG12 ILE   139     -31.406 -36.544  10.962  1.00  0.00      A   
ATOM   2000  CD  ILE   139     -32.221 -36.671  12.871  1.00  0.00      A   
ATOM   2001  HD1 ILE   139     -33.134 -37.226  12.566  1.00  0.00      A   
ATOM   2002  HD2 ILE   139     -32.497 -35.597  12.812  1.00  0.00      A   
ATOM   2003  HD3 ILE   139     -32.100 -37.038  13.913  1.00  0.00      A   
ATOM   2004  C   ILE   139     -27.226 -36.776  12.476  1.00  0.00      A   
ATOM   2005  O   ILE   139     -26.500 -36.327  11.583  1.00  0.00      A   
ATOM   2006  N   GLY   140     -26.840 -36.746  13.807  1.00  0.00      A   
ATOM   2007  HN  GLY   140     -27.431 -37.213  14.460  1.00  0.00      A   
ATOM   2008  CA  GLY   140     -25.617 -36.199  14.375  1.00  0.00      A   
ATOM   2009  HA1 GLY   140     -25.862 -36.003  15.408  1.00  0.00      A   
ATOM   2010  HA2 GLY   140     -25.459 -35.283  13.825  1.00  0.00      A   
ATOM   2011  C   GLY   140     -24.365 -37.095  14.321  1.00  0.00      A   
ATOM   2012  O   GLY   140     -24.158 -37.685  13.317  1.00  0.00      A   
ATOM   2013  N   LEU   141     -23.524 -37.007  15.372  1.00  0.00      A   
ATOM   2014  HN  LEU   141     -23.638 -36.418  16.168  1.00  0.00      A   
ATOM   2015  CA  LEU   141     -22.318 -37.881  15.352  1.00  0.00      A   
ATOM   2016  HA  LEU   141     -22.226 -38.272  14.349  1.00  0.00      A   
ATOM   2017  CB  LEU   141     -20.956 -37.085  15.682  1.00  0.00      A   
ATOM   2018  HB1 LEU   141     -20.085 -37.769  15.772  1.00  0.00      A   
ATOM   2019  HB2 LEU   141     -21.142 -36.751  16.725  1.00  0.00      A   
ATOM   2020  CG  LEU   141     -20.622 -36.006  14.806  1.00  0.00      A   
ATOM   2021  HG  LEU   141     -21.535 -35.614  14.308  1.00  0.00      A   
ATOM   2022  CD1 LEU   141     -20.165 -34.778  15.646  1.00  0.00      A   
ATOM   2023 HD11 LEU   141     -21.012 -34.323  16.203  1.00  0.00      A   
ATOM   2024 HD12 LEU   141     -19.762 -34.046  14.914  1.00  0.00      A   
ATOM   2025 HD13 LEU   141     -19.415 -35.196  16.352  1.00  0.00      A   
ATOM   2026  CD2 LEU   141     -19.527 -36.373  13.746  1.00  0.00      A   
ATOM   2027 HD21 LEU   141     -19.438 -35.532  13.026  1.00  0.00      A   
ATOM   2028 HD22 LEU   141     -19.829 -37.291  13.199  1.00  0.00      A   
ATOM   2029 HD23 LEU   141     -18.569 -36.440  14.304  1.00  0.00      A   
ATOM   2030  C   LEU   141     -22.469 -39.128  16.285  1.00  0.00      A   
ATOM   2031  O   LEU   141     -23.116 -39.075  17.316  1.00  0.00      A   
ATOM   2032  N   PRO   142     -21.721 -40.196  15.928  1.00  0.00      A   
ATOM   2033  CD  PRO   142     -21.478 -40.493  14.497  1.00  0.00      A   
ATOM   2034  HD1 PRO   142     -20.645 -39.824  14.191  1.00  0.00      A   
ATOM   2035  HD2 PRO   142     -22.334 -40.241  13.836  1.00  0.00      A   
ATOM   2036  CA  PRO   142     -21.336 -41.324  16.722  1.00  0.00      A   
ATOM   2037  HA  PRO   142     -22.273 -41.827  16.911  1.00  0.00      A   
ATOM   2038  CB  PRO   142     -20.466 -42.162  15.788  1.00  0.00      A   
ATOM   2039  HB1 PRO   142     -20.633 -43.248  15.954  1.00  0.00      A   
ATOM   2040  HB2 PRO   142     -19.389 -41.894  15.831  1.00  0.00      A   
ATOM   2041  CG  PRO   142     -21.012 -41.924  14.397  1.00  0.00      A   
ATOM   2042  HG1 PRO   142     -20.229 -42.066  13.622  1.00  0.00      A   
ATOM   2043  HG2 PRO   142     -21.851 -42.601  14.132  1.00  0.00      A   
ATOM   2044  C   PRO   142     -20.623 -40.943  18.034  1.00  0.00      A   
ATOM   2045  O   PRO   142     -19.841 -40.067  18.079  1.00  0.00      A   
ATOM   2046  N   ALA   143     -20.975 -41.585  19.161  1.00  0.00      A   
ATOM   2047  HN  ALA   143     -21.468 -42.447  19.074  1.00  0.00      A   
ATOM   2048  CA  ALA   143     -20.853 -40.985  20.490  1.00  0.00      A   
ATOM   2049  HA  ALA   143     -21.551 -40.165  20.407  1.00  0.00      A   
ATOM   2050  CB  ALA   143     -21.480 -41.949  21.588  1.00  0.00      A   
ATOM   2051  HB1 ALA   143     -22.508 -42.108  21.198  1.00  0.00      A   
ATOM   2052  HB2 ALA   143     -21.494 -41.436  22.573  1.00  0.00      A   
ATOM   2053  HB3 ALA   143     -20.836 -42.854  21.548  1.00  0.00      A   
ATOM   2054  C   ALA   143     -19.464 -40.536  20.854  1.00  0.00      A   
ATOM   2055  O   ALA   143     -19.340 -39.456  21.374  1.00  0.00      A   
ATOM   2056  N   LEU   144     -18.420 -41.272  20.412  1.00  0.00      A   
ATOM   2057  HN  LEU   144     -18.637 -42.207  20.140  1.00  0.00      A   
ATOM   2058  CA  LEU   144     -17.009 -41.052  20.714  1.00  0.00      A   
ATOM   2059  HA  LEU   144     -16.796 -40.842  21.751  1.00  0.00      A   
ATOM   2060  CB  LEU   144     -16.303 -42.355  20.315  1.00  0.00      A   
ATOM   2061  HB1 LEU   144     -15.238 -42.288  20.625  1.00  0.00      A   
ATOM   2062  HB2 LEU   144     -16.510 -42.469  19.229  1.00  0.00      A   
ATOM   2063  CG  LEU   144     -16.834 -43.626  21.014  1.00  0.00      A   
ATOM   2064  HG  LEU   144     -17.891 -43.831  20.738  1.00  0.00      A   
ATOM   2065  CD1 LEU   144     -15.958 -44.753  20.551  1.00  0.00      A   
ATOM   2066 HD11 LEU   144     -14.942 -44.498  20.920  1.00  0.00      A   
ATOM   2067 HD12 LEU   144     -15.833 -44.932  19.461  1.00  0.00      A   
ATOM   2068 HD13 LEU   144     -16.344 -45.731  20.910  1.00  0.00      A   
ATOM   2069  CD2 LEU   144     -16.749 -43.508  22.544  1.00  0.00      A   
ATOM   2070 HD21 LEU   144     -16.900 -44.531  22.950  1.00  0.00      A   
ATOM   2071 HD22 LEU   144     -17.589 -42.918  22.968  1.00  0.00      A   
ATOM   2072 HD23 LEU   144     -15.778 -43.082  22.877  1.00  0.00      A   
ATOM   2073  C   LEU   144     -16.358 -39.961  19.778  1.00  0.00      A   
ATOM   2074  O   LEU   144     -15.292 -39.417  20.058  1.00  0.00      A   
ATOM   2075  N   MET   145     -17.096 -39.618  18.708  1.00  0.00      A   
ATOM   2076  HN  MET   145     -17.992 -40.048  18.626  1.00  0.00      A   
ATOM   2077  CA  MET   145     -16.754 -38.551  17.777  1.00  0.00      A   
ATOM   2078  HA  MET   145     -15.783 -38.236  18.132  1.00  0.00      A   
ATOM   2079  CB  MET   145     -16.866 -39.081  16.313  1.00  0.00      A   
ATOM   2080  HB1 MET   145     -16.261 -38.403  15.674  1.00  0.00      A   
ATOM   2081  HB2 MET   145     -17.906 -38.985  15.934  1.00  0.00      A   
ATOM   2082  CG  MET   145     -16.380 -40.571  16.136  1.00  0.00      A   
ATOM   2083  HG1 MET   145     -16.402 -40.728  15.036  1.00  0.00      A   
ATOM   2084  HG2 MET   145     -17.218 -41.239  16.428  1.00  0.00      A   
ATOM   2085  SD  MET   145     -14.701 -41.003  16.733  1.00  0.00      A   
ATOM   2086  CE  MET   145     -13.847 -39.811  15.711  1.00  0.00      A   
ATOM   2087  HE1 MET   145     -12.761 -39.622  15.849  1.00  0.00      A   
ATOM   2088  HE2 MET   145     -14.393 -38.851  15.838  1.00  0.00      A   
ATOM   2089  HE3 MET   145     -13.899 -40.121  14.646  1.00  0.00      A   
ATOM   2090  C   MET   145     -17.673 -37.275  17.968  1.00  0.00      A   
ATOM   2091  O   MET   145     -17.392 -36.265  17.417  1.00  0.00      A   
ATOM   2092  N   LEU   146     -18.763 -37.412  18.775  1.00  0.00      A   
ATOM   2093  HN  LEU   146     -19.100 -38.336  18.941  1.00  0.00      A   
ATOM   2094  CA  LEU   146     -19.685 -36.435  19.231  1.00  0.00      A   
ATOM   2095  HA  LEU   146     -19.921 -35.679  18.496  1.00  0.00      A   
ATOM   2096  CB  LEU   146     -20.930 -37.191  19.693  1.00  0.00      A   
ATOM   2097  HB1 LEU   146     -20.665 -38.110  20.260  1.00  0.00      A   
ATOM   2098  HB2 LEU   146     -21.395 -37.628  18.784  1.00  0.00      A   
ATOM   2099  CG  LEU   146     -21.913 -36.451  20.566  1.00  0.00      A   
ATOM   2100  HG  LEU   146     -21.274 -35.999  21.355  1.00  0.00      A   
ATOM   2101  CD1 LEU   146     -22.484 -35.216  19.786  1.00  0.00      A   
ATOM   2102 HD11 LEU   146     -23.327 -34.730  20.322  1.00  0.00      A   
ATOM   2103 HD12 LEU   146     -22.991 -35.600  18.875  1.00  0.00      A   
ATOM   2104 HD13 LEU   146     -21.728 -34.461  19.482  1.00  0.00      A   
ATOM   2105  CD2 LEU   146     -23.011 -37.314  21.142  1.00  0.00      A   
ATOM   2106 HD21 LEU   146     -23.710 -36.628  21.666  1.00  0.00      A   
ATOM   2107 HD22 LEU   146     -22.597 -38.155  21.738  1.00  0.00      A   
ATOM   2108 HD23 LEU   146     -23.663 -37.792  20.380  1.00  0.00      A   
ATOM   2109  C   LEU   146     -18.948 -35.634  20.306  1.00  0.00      A   
ATOM   2110  O   LEU   146     -19.133 -34.440  20.337  1.00  0.00      A   
ATOM   2111  N   LEU   147     -18.156 -36.216  21.176  1.00  0.00      A   
ATOM   2112  HN  LEU   147     -18.137 -37.212  21.132  1.00  0.00      A   
ATOM   2113  CA  LEU   147     -17.286 -35.599  22.196  1.00  0.00      A   
ATOM   2114  HA  LEU   147     -17.813 -35.372  23.112  1.00  0.00      A   
ATOM   2115  CB  LEU   147     -16.113 -36.548  22.648  1.00  0.00      A   
ATOM   2116  HB1 LEU   147     -15.264 -35.999  23.107  1.00  0.00      A   
ATOM   2117  HB2 LEU   147     -15.702 -37.076  21.761  1.00  0.00      A   
ATOM   2118  CG  LEU   147     -16.589 -37.605  23.727  1.00  0.00      A   
ATOM   2119  HG  LEU   147     -17.408 -38.191  23.256  1.00  0.00      A   
ATOM   2120  CD1 LEU   147     -15.425 -38.473  24.107  1.00  0.00      A   
ATOM   2121 HD11 LEU   147     -14.603 -37.755  24.313  1.00  0.00      A   
ATOM   2122 HD12 LEU   147     -15.129 -39.001  23.175  1.00  0.00      A   
ATOM   2123 HD13 LEU   147     -15.489 -39.138  24.994  1.00  0.00      A   
ATOM   2124  CD2 LEU   147     -17.044 -36.972  25.072  1.00  0.00      A   
ATOM   2125 HD21 LEU   147     -17.368 -37.782  25.760  1.00  0.00      A   
ATOM   2126 HD22 LEU   147     -17.985 -36.414  24.878  1.00  0.00      A   
ATOM   2127 HD23 LEU   147     -16.292 -36.363  25.617  1.00  0.00      A   
ATOM   2128  C   LEU   147     -16.609 -34.280  21.753  1.00  0.00      A   
ATOM   2129  O   LEU   147     -15.855 -34.154  20.777  1.00  0.00      A   
ATOM   2130  N   ASP   148     -16.882 -33.153  22.451  1.00  0.00      A   
ATOM   2131  HN  ASP   148     -17.483 -33.157  23.246  1.00  0.00      A   
ATOM   2132  CA  ASP   148     -16.380 -31.825  22.158  1.00  0.00      A   
ATOM   2133  HA  ASP   148     -15.391 -31.926  21.736  1.00  0.00      A   
ATOM   2134  CB  ASP   148     -17.213 -31.009  21.092  1.00  0.00      A   
ATOM   2135  HB1 ASP   148     -18.105 -30.913  21.748  1.00  0.00      A   
ATOM   2136  HB2 ASP   148     -17.346 -31.576  20.146  1.00  0.00      A   
ATOM   2137  CG  ASP   148     -16.715 -29.632  20.702  1.00  0.00      A   
ATOM   2138  OD1 ASP   148     -17.394 -28.953  19.844  1.00  0.00      A   
ATOM   2139  OD2 ASP   148     -15.632 -29.233  21.197  1.00  0.00      A   
ATOM   2140  C   ASP   148     -16.312 -31.067  23.508  1.00  0.00      A   
ATOM   2141  O   ASP   148     -17.252 -30.970  24.274  1.00  0.00      A   
ATOM   2142  N   ASP   149     -15.148 -30.410  23.772  1.00  0.00      A   
ATOM   2143  HN  ASP   149     -14.382 -30.502  23.140  1.00  0.00      A   
ATOM   2144  CA  ASP   149     -14.895 -29.778  25.113  1.00  0.00      A   
ATOM   2145  HA  ASP   149     -15.395 -30.320  25.901  1.00  0.00      A   
ATOM   2146  CB  ASP   149     -13.390 -29.631  25.508  1.00  0.00      A   
ATOM   2147  HB1 ASP   149     -13.359 -28.990  26.414  1.00  0.00      A   
ATOM   2148  HB2 ASP   149     -12.885 -29.095  24.676  1.00  0.00      A   
ATOM   2149  CG  ASP   149     -12.760 -30.915  25.814  1.00  0.00      A   
ATOM   2150  OD1 ASP   149     -11.601 -30.959  26.229  1.00  0.00      A   
ATOM   2151  OD2 ASP   149     -13.365 -31.974  25.660  1.00  0.00      A   
ATOM   2152  C   ASP   149     -15.702 -28.537  25.175  1.00  0.00      A   
ATOM   2153  O   ASP   149     -15.969 -28.054  26.297  1.00  0.00      A   
ATOM   2154  N   GLU   150     -16.150 -28.021  24.013  1.00  0.00      A   
ATOM   2155  HN  GLU   150     -15.959 -28.604  23.227  1.00  0.00      A   
ATOM   2156  CA  GLU   150     -16.786 -26.774  23.720  1.00  0.00      A   
ATOM   2157  HA  GLU   150     -16.671 -26.059  24.522  1.00  0.00      A   
ATOM   2158  CB  GLU   150     -16.261 -26.138  22.412  1.00  0.00      A   
ATOM   2159  HB1 GLU   150     -16.837 -25.223  22.158  1.00  0.00      A   
ATOM   2160  HB2 GLU   150     -16.340 -26.860  21.571  1.00  0.00      A   
ATOM   2161  CG  GLU   150     -14.808 -25.723  22.617  1.00  0.00      A   
ATOM   2162  HG1 GLU   150     -14.123 -26.580  22.792  1.00  0.00      A   
ATOM   2163  HG2 GLU   150     -14.731 -25.057  23.503  1.00  0.00      A   
ATOM   2164  CD  GLU   150     -14.219 -24.943  21.459  1.00  0.00      A   
ATOM   2165  OE1 GLU   150     -13.819 -23.722  21.709  1.00  0.00      A   
ATOM   2166  OE2 GLU   150     -13.980 -25.566  20.366  1.00  0.00      A   
ATOM   2167  C   GLU   150     -18.275 -27.064  23.709  1.00  0.00      A   
ATOM   2168  O   GLU   150     -19.157 -26.143  23.508  1.00  0.00      A   
ATOM   2169  N   CYS   151     -18.771 -28.296  24.022  1.00  0.00      A   
ATOM   2170  HN  CYS   151     -18.193 -29.102  24.120  1.00  0.00      A   
ATOM   2171  CA  CYS   151     -20.262 -28.590  24.058  1.00  0.00      A   
ATOM   2172  HA  CYS   151     -20.812 -28.002  23.338  1.00  0.00      A   
ATOM   2173  CB  CYS   151     -20.578 -30.107  23.774  1.00  0.00      A   
ATOM   2174  HB1 CYS   151     -20.010 -30.794  24.437  1.00  0.00      A   
ATOM   2175  HB2 CYS   151     -20.206 -30.217  22.733  1.00  0.00      A   
ATOM   2176  SG  CYS   151     -22.245 -30.640  23.947  1.00  0.00      A   
ATOM   2177  HG1 CYS   151     -21.860 -31.899  24.098  1.00  0.00      A   
ATOM   2178  C   CYS   151     -20.742 -28.102  25.490  1.00  0.00      A   
ATOM   2179  O   CYS   151     -20.067 -28.117  26.549  1.00  0.00      A   
ATOM   2180  N   GLU   152     -21.981 -27.610  25.520  1.00  0.00      A   
ATOM   2181  HN  GLU   152     -22.541 -27.538  24.698  1.00  0.00      A   
ATOM   2182  CA  GLU   152     -22.658 -27.114  26.713  1.00  0.00      A   
ATOM   2183  HA  GLU   152     -21.978 -27.162  27.550  1.00  0.00      A   
ATOM   2184  CB  GLU   152     -22.854 -25.533  26.451  1.00  0.00      A   
ATOM   2185  HB1 GLU   152     -23.574 -25.130  27.195  1.00  0.00      A   
ATOM   2186  HB2 GLU   152     -23.309 -25.489  25.438  1.00  0.00      A   
ATOM   2187  CG  GLU   152     -21.567 -24.729  26.550  1.00  0.00      A   
ATOM   2188  HG1 GLU   152     -20.777 -25.156  25.898  1.00  0.00      A   
ATOM   2189  HG2 GLU   152     -21.184 -24.757  27.593  1.00  0.00      A   
ATOM   2190  CD  GLU   152     -21.955 -23.322  26.259  1.00  0.00      A   
ATOM   2191  OE1 GLU   152     -21.325 -22.413  26.932  1.00  0.00      A   
ATOM   2192  OE2 GLU   152     -22.867 -22.925  25.421  1.00  0.00      A   
ATOM   2193  C   GLU   152     -23.948 -27.836  27.018  1.00  0.00      A   
ATOM   2194  O   GLU   152     -24.537 -27.616  28.066  1.00  0.00      A   
ATOM   2195  N   LEU   153     -24.330 -28.783  26.129  1.00  0.00      A   
ATOM   2196  HN  LEU   153     -23.977 -28.938  25.210  1.00  0.00      A   
ATOM   2197  CA  LEU   153     -25.414 -29.595  26.316  1.00  0.00      A   
ATOM   2198  HA  LEU   153     -25.201 -30.056  27.269  1.00  0.00      A   
ATOM   2199  CB  LEU   153     -26.771 -28.668  26.345  1.00  0.00      A   
ATOM   2200  HB1 LEU   153     -26.924 -28.384  25.282  1.00  0.00      A   
ATOM   2201  HB2 LEU   153     -26.758 -27.768  26.996  1.00  0.00      A   
ATOM   2202  CG  LEU   153     -27.987 -29.505  26.786  1.00  0.00      A   
ATOM   2203  HG  LEU   153     -28.178 -30.428  26.196  1.00  0.00      A   
ATOM   2204  CD1 LEU   153     -27.802 -30.053  28.220  1.00  0.00      A   
ATOM   2205 HD11 LEU   153     -27.503 -29.252  28.930  1.00  0.00      A   
ATOM   2206 HD12 LEU   153     -27.049 -30.865  28.311  1.00  0.00      A   
ATOM   2207 HD13 LEU   153     -28.741 -30.546  28.550  1.00  0.00      A   
ATOM   2208  CD2 LEU   153     -29.154 -28.534  26.641  1.00  0.00      A   
ATOM   2209 HD21 LEU   153     -30.158 -29.007  26.692  1.00  0.00      A   
ATOM   2210 HD22 LEU   153     -29.190 -28.074  25.630  1.00  0.00      A   
ATOM   2211 HD23 LEU   153     -29.111 -27.795  27.469  1.00  0.00      A   
ATOM   2212  C   LEU   153     -25.453 -30.717  25.296  1.00  0.00      A   
ATOM   2213  O   LEU   153     -25.404 -30.498  24.130  1.00  0.00      A   
ATOM   2214  N   TYR   154     -25.556 -32.028  25.673  1.00  0.00      A   
ATOM   2215  HN  TYR   154     -25.563 -32.235  26.648  1.00  0.00      A   
ATOM   2216  CA  TYR   154     -25.595 -33.100  24.718  1.00  0.00      A   
ATOM   2217  HA  TYR   154     -25.181 -32.783  23.772  1.00  0.00      A   
ATOM   2218  CB  TYR   154     -24.731 -34.308  25.243  1.00  0.00      A   
ATOM   2219  HB1 TYR   154     -25.055 -35.224  24.704  1.00  0.00      A   
ATOM   2220  HB2 TYR   154     -24.968 -34.346  26.328  1.00  0.00      A   
ATOM   2221  CG  TYR   154     -23.279 -34.050  25.057  1.00  0.00      A   
ATOM   2222  CD1 TYR   154     -22.733 -34.161  23.818  1.00  0.00      A   
ATOM   2223  HD1 TYR   154     -23.342 -34.418  22.964  1.00  0.00      A   
ATOM   2224  CE1 TYR   154     -21.374 -33.898  23.524  1.00  0.00      A   
ATOM   2225  HE1 TYR   154     -21.030 -34.042  22.511  1.00  0.00      A   
ATOM   2226  CZ  TYR   154     -20.493 -33.747  24.660  1.00  0.00      A   
ATOM   2227  OH  TYR   154     -19.060 -33.652  24.486  1.00  0.00      A   
ATOM   2228  HH  TYR   154     -18.569 -33.237  25.199  1.00  0.00      A   
ATOM   2229  CD2 TYR   154     -22.427 -33.851  26.106  1.00  0.00      A   
ATOM   2230  HD2 TYR   154     -22.748 -33.733  27.130  1.00  0.00      A   
ATOM   2231  CE2 TYR   154     -21.011 -33.632  25.921  1.00  0.00      A   
ATOM   2232  HE2 TYR   154     -20.456 -33.534  26.842  1.00  0.00      A   
ATOM   2233  C   TYR   154     -27.079 -33.502  24.600  1.00  0.00      A   
ATOM   2234  O   TYR   154     -27.778 -33.613  25.582  1.00  0.00      A   
ATOM   2235  N   VAL   155     -27.447 -33.719  23.288  1.00  0.00      A   
ATOM   2236  HN  VAL   155     -26.788 -33.548  22.560  1.00  0.00      A   
ATOM   2237  CA  VAL   155     -28.761 -34.284  23.012  1.00  0.00      A   
ATOM   2238  HA  VAL   155     -29.242 -34.663  23.902  1.00  0.00      A   
ATOM   2239  CB  VAL   155     -29.734 -33.320  22.309  1.00  0.00      A   
ATOM   2240  HB  VAL   155     -29.252 -32.969  21.371  1.00  0.00      A   
ATOM   2241  CG1 VAL   155     -31.114 -33.911  22.193  1.00  0.00      A   
ATOM   2242 HG11 VAL   155     -31.706 -33.455  21.371  1.00  0.00      A   
ATOM   2243 HG12 VAL   155     -31.717 -33.717  23.105  1.00  0.00      A   
ATOM   2244 HG13 VAL   155     -31.020 -34.997  21.978  1.00  0.00      A   
ATOM   2245  CG2 VAL   155     -29.868 -32.122  23.275  1.00  0.00      A   
ATOM   2246 HG21 VAL   155     -30.329 -32.534  24.198  1.00  0.00      A   
ATOM   2247 HG22 VAL   155     -30.550 -31.346  22.868  1.00  0.00      A   
ATOM   2248 HG23 VAL   155     -28.978 -31.543  23.602  1.00  0.00      A   
ATOM   2249  C   VAL   155     -28.504 -35.415  22.079  1.00  0.00      A   
ATOM   2250  O   VAL   155     -27.998 -35.265  20.963  1.00  0.00      A   
ATOM   2251  N   LEU   156     -28.768 -36.628  22.483  1.00  0.00      A   
ATOM   2252  HN  LEU   156     -29.150 -36.838  23.381  1.00  0.00      A   
ATOM   2253  CA  LEU   156     -28.427 -37.828  21.686  1.00  0.00      A   
ATOM   2254  HA  LEU   156     -28.401 -37.652  20.620  1.00  0.00      A   
ATOM   2255  CB  LEU   156     -27.042 -38.434  22.000  1.00  0.00      A   
ATOM   2256  HB1 LEU   156     -26.306 -37.604  22.069  1.00  0.00      A   
ATOM   2257  HB2 LEU   156     -26.778 -39.026  21.098  1.00  0.00      A   
ATOM   2258  CG  LEU   156     -26.822 -39.253  23.291  1.00  0.00      A   
ATOM   2259  HG  LEU   156     -27.346 -40.232  23.260  1.00  0.00      A   
ATOM   2260  CD1 LEU   156     -25.305 -39.650  23.177  1.00  0.00      A   
ATOM   2261 HD11 LEU   156     -25.113 -40.275  24.075  1.00  0.00      A   
ATOM   2262 HD12 LEU   156     -24.678 -38.736  23.095  1.00  0.00      A   
ATOM   2263 HD13 LEU   156     -25.080 -40.289  22.296  1.00  0.00      A   
ATOM   2264  CD2 LEU   156     -27.034 -38.661  24.688  1.00  0.00      A   
ATOM   2265 HD21 LEU   156     -26.503 -39.199  25.502  1.00  0.00      A   
ATOM   2266 HD22 LEU   156     -28.129 -38.636  24.872  1.00  0.00      A   
ATOM   2267 HD23 LEU   156     -26.583 -37.650  24.776  1.00  0.00      A   
ATOM   2268  C   LEU   156     -29.437 -38.969  21.945  1.00  0.00      A   
ATOM   2269  O   LEU   156     -30.035 -39.084  23.007  1.00  0.00      A   
ATOM   2270  N   GLU   157     -29.686 -39.668  20.797  1.00  0.00      A   
ATOM   2271  HN  GLU   157     -29.334 -39.365  19.914  1.00  0.00      A   
ATOM   2272  CA  GLU   157     -30.403 -40.967  20.727  1.00  0.00      A   
ATOM   2273  HA  GLU   157     -31.332 -40.842  21.265  1.00  0.00      A   
ATOM   2274  CB  GLU   157     -30.492 -41.544  19.280  1.00  0.00      A   
ATOM   2275  HB1 GLU   157     -31.065 -42.496  19.286  1.00  0.00      A   
ATOM   2276  HB2 GLU   157     -29.443 -41.740  18.972  1.00  0.00      A   
ATOM   2277  CG  GLU   157     -31.311 -40.667  18.269  1.00  0.00      A   
ATOM   2278  HG1 GLU   157     -30.881 -39.654  18.117  1.00  0.00      A   
ATOM   2279  HG2 GLU   157     -32.373 -40.679  18.596  1.00  0.00      A   
ATOM   2280  CD  GLU   157     -31.216 -41.241  16.877  1.00  0.00      A   
ATOM   2281  OE1 GLU   157     -30.664 -40.631  15.905  1.00  0.00      A   
ATOM   2282  OE2 GLU   157     -31.864 -42.332  16.752  1.00  0.00      A   
ATOM   2283  C   GLU   157     -29.548 -41.925  21.500  1.00  0.00      A   
ATOM   2284  O   GLU   157     -28.305 -41.853  21.495  1.00  0.00      A   
ATOM   2285  N   LEU   158     -30.059 -42.880  22.254  1.00  0.00      A   
ATOM   2286  HN  LEU   158     -31.048 -42.918  22.371  1.00  0.00      A   
ATOM   2287  CA  LEU   158     -29.417 -43.932  22.969  1.00  0.00      A   
ATOM   2288  HA  LEU   158     -28.368 -44.028  22.732  1.00  0.00      A   
ATOM   2289  CB  LEU   158     -29.369 -43.861  24.560  1.00  0.00      A   
ATOM   2290  HB1 LEU   158     -29.035 -44.842  24.960  1.00  0.00      A   
ATOM   2291  HB2 LEU   158     -30.396 -43.716  24.959  1.00  0.00      A   
ATOM   2292  CG  LEU   158     -28.364 -42.761  25.107  1.00  0.00      A   
ATOM   2293  HG  LEU   158     -27.686 -42.417  24.297  1.00  0.00      A   
ATOM   2294  CD1 LEU   158     -29.197 -41.483  25.507  1.00  0.00      A   
ATOM   2295 HD11 LEU   158     -30.225 -41.757  25.827  1.00  0.00      A   
ATOM   2296 HD12 LEU   158     -29.212 -40.838  24.603  1.00  0.00      A   
ATOM   2297 HD13 LEU   158     -28.844 -40.926  26.401  1.00  0.00      A   
ATOM   2298  CD2 LEU   158     -27.566 -43.286  26.357  1.00  0.00      A   
ATOM   2299 HD21 LEU   158     -26.675 -42.625  26.411  1.00  0.00      A   
ATOM   2300 HD22 LEU   158     -27.244 -44.316  26.094  1.00  0.00      A   
ATOM   2301 HD23 LEU   158     -28.242 -43.260  27.239  1.00  0.00      A   
ATOM   2302  C   LEU   158     -30.083 -45.234  22.565  1.00  0.00      A   
ATOM   2303  O   LEU   158     -31.239 -45.174  22.118  1.00  0.00      A   
ATOM   2304  N   SER   159     -29.433 -46.412  22.736  1.00  0.00      A   
ATOM   2305  HN  SER   159     -28.494 -46.581  23.026  1.00  0.00      A   
ATOM   2306  CA  SER   159     -30.181 -47.633  22.493  1.00  0.00      A   
ATOM   2307  HA  SER   159     -31.249 -47.513  22.381  1.00  0.00      A   
ATOM   2308  CB  SER   159     -29.740 -48.553  21.348  1.00  0.00      A   
ATOM   2309  HB1 SER   159     -29.705 -47.956  20.412  1.00  0.00      A   
ATOM   2310  HB2 SER   159     -30.367 -49.445  21.132  1.00  0.00      A   
ATOM   2311  OG  SER   159     -28.404 -49.121  21.575  1.00  0.00      A   
ATOM   2312  HG1 SER   159     -27.733 -48.498  21.286  1.00  0.00      A   
ATOM   2313  C   SER   159     -30.125 -48.456  23.719  1.00  0.00      A   
ATOM   2314  O   SER   159     -29.256 -48.253  24.629  1.00  0.00      A   
ATOM   2315  N   SER   160     -31.012 -49.377  23.816  1.00  0.00      A   
ATOM   2316  HN  SER   160     -31.773 -49.537  23.192  1.00  0.00      A   
ATOM   2317  CA  SER   160     -30.947 -50.274  24.988  1.00  0.00      A   
ATOM   2318  HA  SER   160     -31.020 -49.811  25.960  1.00  0.00      A   
ATOM   2319  CB  SER   160     -32.139 -51.188  24.980  1.00  0.00      A   
ATOM   2320  HB1 SER   160     -33.011 -50.589  25.319  1.00  0.00      A   
ATOM   2321  HB2 SER   160     -32.100 -51.984  25.754  1.00  0.00      A   
ATOM   2322  OG  SER   160     -32.434 -51.797  23.747  1.00  0.00      A   
ATOM   2323  HG1 SER   160     -32.431 -52.741  23.924  1.00  0.00      A   
ATOM   2324  C   SER   160     -29.737 -51.100  25.100  1.00  0.00      A   
ATOM   2325  O   SER   160     -29.306 -51.480  26.210  1.00  0.00      A   
ATOM   2326  N   PHE   161     -29.034 -51.347  23.976  1.00  0.00      A   
ATOM   2327  HN  PHE   161     -29.320 -51.004  23.085  1.00  0.00      A   
ATOM   2328  CA  PHE   161     -27.865 -52.204  23.836  1.00  0.00      A   
ATOM   2329  HA  PHE   161     -28.021 -53.136  24.358  1.00  0.00      A   
ATOM   2330  CB  PHE   161     -27.412 -52.516  22.371  1.00  0.00      A   
ATOM   2331  HB1 PHE   161     -26.371 -52.904  22.351  1.00  0.00      A   
ATOM   2332  HB2 PHE   161     -27.572 -51.542  21.863  1.00  0.00      A   
ATOM   2333  CG  PHE   161     -28.399 -53.460  21.704  1.00  0.00      A   
ATOM   2334  CD1 PHE   161     -29.491 -53.018  20.925  1.00  0.00      A   
ATOM   2335  HD1 PHE   161     -29.741 -51.973  20.823  1.00  0.00      A   
ATOM   2336  CE1 PHE   161     -30.388 -53.970  20.312  1.00  0.00      A   
ATOM   2337  HE1 PHE   161     -31.196 -53.546  19.735  1.00  0.00      A   
ATOM   2338  CZ  PHE   161     -30.119 -55.254  20.391  1.00  0.00      A   
ATOM   2339  HZ  PHE   161     -30.818 -55.923  19.911  1.00  0.00      A   
ATOM   2340  CD2 PHE   161     -28.232 -54.831  21.856  1.00  0.00      A   
ATOM   2341  HD2 PHE   161     -27.447 -55.211  22.494  1.00  0.00      A   
ATOM   2342  CE2 PHE   161     -29.046 -55.710  21.123  1.00  0.00      A   
ATOM   2343  HE2 PHE   161     -28.998 -56.780  21.262  1.00  0.00      A   
ATOM   2344  C   PHE   161     -26.668 -51.566  24.604  1.00  0.00      A   
ATOM   2345  O   PHE   161     -25.877 -52.326  25.214  1.00  0.00      A   
ATOM   2346  N   GLN   162     -26.552 -50.231  24.548  1.00  0.00      A   
ATOM   2347  HN  GLN   162     -26.999 -49.588  23.930  1.00  0.00      A   
ATOM   2348  CA  GLN   162     -25.522 -49.532  25.348  1.00  0.00      A   
ATOM   2349  HA  GLN   162     -24.716 -50.190  25.637  1.00  0.00      A   
ATOM   2350  CB  GLN   162     -24.942 -48.373  24.543  1.00  0.00      A   
ATOM   2351  HB1 GLN   162     -24.009 -48.012  25.025  1.00  0.00      A   
ATOM   2352  HB2 GLN   162     -25.586 -47.485  24.368  1.00  0.00      A   
ATOM   2353  CG  GLN   162     -24.555 -48.731  23.088  1.00  0.00      A   
ATOM   2354  HG1 GLN   162     -24.070 -47.853  22.611  1.00  0.00      A   
ATOM   2355  HG2 GLN   162     -25.471 -48.966  22.505  1.00  0.00      A   
ATOM   2356  CD  GLN   162     -23.480 -49.882  23.064  1.00  0.00      A   
ATOM   2357  OE1 GLN   162     -23.540 -51.047  23.374  1.00  0.00      A   
ATOM   2358  NE2 GLN   162     -22.237 -49.439  22.761  1.00  0.00      A   
ATOM   2359 HE21 GLN   162     -21.502 -50.101  22.909  1.00  0.00      A   
ATOM   2360 HE22 GLN   162     -22.048 -48.478  22.557  1.00  0.00      A   
ATOM   2361  C   GLN   162     -26.091 -48.985  26.667  1.00  0.00      A   
ATOM   2362  O   GLN   162     -25.324 -48.599  27.572  1.00  0.00      A   
ATOM   2363  N   LEU   163     -27.414 -49.143  26.945  1.00  0.00      A   
ATOM   2364  HN  LEU   163     -28.123 -49.456  26.318  1.00  0.00      A   
ATOM   2365  CA  LEU   163     -27.925 -48.864  28.314  1.00  0.00      A   
ATOM   2366  HA  LEU   163     -27.345 -48.038  28.698  1.00  0.00      A   
ATOM   2367  CB  LEU   163     -29.350 -48.549  28.194  1.00  0.00      A   
ATOM   2368  HB1 LEU   163     -29.743 -48.482  29.231  1.00  0.00      A   
ATOM   2369  HB2 LEU   163     -29.915 -49.289  27.588  1.00  0.00      A   
ATOM   2370  CG  LEU   163     -29.580 -47.089  27.619  1.00  0.00      A   
ATOM   2371  HG  LEU   163     -28.986 -46.817  26.720  1.00  0.00      A   
ATOM   2372  CD1 LEU   163     -30.997 -46.963  27.142  1.00  0.00      A   
ATOM   2373 HD11 LEU   163     -31.285 -47.813  26.487  1.00  0.00      A   
ATOM   2374 HD12 LEU   163     -31.229 -46.049  26.554  1.00  0.00      A   
ATOM   2375 HD13 LEU   163     -31.562 -46.947  28.098  1.00  0.00      A   
ATOM   2376  CD2 LEU   163     -29.246 -46.029  28.732  1.00  0.00      A   
ATOM   2377 HD21 LEU   163     -28.253 -46.162  29.214  1.00  0.00      A   
ATOM   2378 HD22 LEU   163     -29.969 -46.280  29.537  1.00  0.00      A   
ATOM   2379 HD23 LEU   163     -29.307 -44.971  28.399  1.00  0.00      A   
ATOM   2380  C   LEU   163     -27.659 -50.051  29.199  1.00  0.00      A   
ATOM   2381  O   LEU   163     -27.658 -49.861  30.411  1.00  0.00      A   
ATOM   2382  N   GLU   164     -27.362 -51.287  28.775  1.00  0.00      A   
ATOM   2383  HN  GLU   164     -27.636 -51.459  27.832  1.00  0.00      A   
ATOM   2384  CA  GLU   164     -27.030 -52.364  29.611  1.00  0.00      A   
ATOM   2385  HA  GLU   164     -27.722 -52.432  30.438  1.00  0.00      A   
ATOM   2386  CB  GLU   164     -27.378 -53.738  28.933  1.00  0.00      A   
ATOM   2387  HB1 GLU   164     -27.072 -54.522  29.658  1.00  0.00      A   
ATOM   2388  HB2 GLU   164     -26.761 -53.911  28.026  1.00  0.00      A   
ATOM   2389  CG  GLU   164     -28.866 -53.910  28.607  1.00  0.00      A   
ATOM   2390  HG1 GLU   164     -28.966 -53.623  27.538  1.00  0.00      A   
ATOM   2391  HG2 GLU   164     -29.501 -53.360  29.334  1.00  0.00      A   
ATOM   2392  CD  GLU   164     -29.349 -55.336  28.813  1.00  0.00      A   
ATOM   2393  OE1 GLU   164     -29.356 -55.706  30.019  1.00  0.00      A   
ATOM   2394  OE2 GLU   164     -29.761 -56.057  27.864  1.00  0.00      A   
ATOM   2395  C   GLU   164     -25.626 -52.359  30.196  1.00  0.00      A   
ATOM   2396  O   GLU   164     -25.339 -52.998  31.168  1.00  0.00      A   
ATOM   2397  N   THR   165     -24.674 -51.626  29.652  1.00  0.00      A   
ATOM   2398  HN  THR   165     -24.741 -51.114  28.799  1.00  0.00      A   
ATOM   2399  CA  THR   165     -23.260 -51.563  30.171  1.00  0.00      A   
ATOM   2400  HA  THR   165     -23.095 -52.446  30.771  1.00  0.00      A   
ATOM   2401  CB  THR   165     -22.299 -51.739  29.063  1.00  0.00      A   
ATOM   2402  HB  THR   165     -21.311 -51.358  29.400  1.00  0.00      A   
ATOM   2403  OG1 THR   165     -22.781 -51.027  27.880  1.00  0.00      A   
ATOM   2404  HG1 THR   165     -22.600 -51.516  27.074  1.00  0.00      A   
ATOM   2405  CG2 THR   165     -22.177 -53.196  28.615  1.00  0.00      A   
ATOM   2406 HG21 THR   165     -21.944 -53.883  29.456  1.00  0.00      A   
ATOM   2407 HG22 THR   165     -21.297 -53.192  27.936  1.00  0.00      A   
ATOM   2408 HG23 THR   165     -23.098 -53.561  28.112  1.00  0.00      A   
ATOM   2409  C   THR   165     -22.874 -50.361  30.976  1.00  0.00      A   
ATOM   2410  O   THR   165     -21.757 -50.165  31.399  1.00  0.00      A   
ATOM   2411  N   THR   166     -23.837 -49.368  31.056  1.00  0.00      A   
ATOM   2412  HN  THR   166     -24.728 -49.485  30.624  1.00  0.00      A   
ATOM   2413  CA  THR   166     -23.494 -48.096  31.693  1.00  0.00      A   
ATOM   2414  HA  THR   166     -22.440 -48.105  31.456  1.00  0.00      A   
ATOM   2415  CB  THR   166     -24.136 -46.779  31.079  1.00  0.00      A   
ATOM   2416  HB  THR   166     -23.924 -46.737  29.989  1.00  0.00      A   
ATOM   2417  OG1 THR   166     -23.551 -45.556  31.651  1.00  0.00      A   
ATOM   2418  HG1 THR   166     -22.620 -45.634  31.432  1.00  0.00      A   
ATOM   2419  CG2 THR   166     -25.699 -46.686  31.419  1.00  0.00      A   
ATOM   2420 HG21 THR   166     -26.095 -45.779  30.915  1.00  0.00      A   
ATOM   2421 HG22 THR   166     -25.898 -46.693  32.512  1.00  0.00      A   
ATOM   2422 HG23 THR   166     -26.119 -47.624  30.995  1.00  0.00      A   
ATOM   2423  C   THR   166     -23.649 -48.039  33.157  1.00  0.00      A   
ATOM   2424  O   THR   166     -24.612 -48.493  33.719  1.00  0.00      A   
ATOM   2425  N   SER   167     -22.697 -47.401  33.868  1.00  0.00      A   
ATOM   2426  HN  SER   167     -21.924 -46.969  33.410  1.00  0.00      A   
ATOM   2427  CA  SER   167     -23.040 -46.866  35.221  1.00  0.00      A   
ATOM   2428  HA  SER   167     -24.114 -46.763  35.279  1.00  0.00      A   
ATOM   2429  CB  SER   167     -22.747 -47.786  36.506  1.00  0.00      A   
ATOM   2430  HB1 SER   167     -23.312 -48.742  36.484  1.00  0.00      A   
ATOM   2431  HB2 SER   167     -22.989 -47.226  37.435  1.00  0.00      A   
ATOM   2432  OG  SER   167     -21.260 -48.046  36.501  1.00  0.00      A   
ATOM   2433  HG1 SER   167     -21.104 -48.436  35.638  1.00  0.00      A   
ATOM   2434  C   SER   167     -22.531 -45.418  35.259  1.00  0.00      A   
ATOM   2435  O   SER   167     -22.644 -44.695  36.258  1.00  0.00      A   
ATOM   2436  N   SER   168     -21.959 -44.894  34.130  1.00  0.00      A   
ATOM   2437  HN  SER   168     -21.857 -45.369  33.259  1.00  0.00      A   
ATOM   2438  CA  SER   168     -21.453 -43.565  34.110  1.00  0.00      A   
ATOM   2439  HA  SER   168     -21.227 -43.277  35.125  1.00  0.00      A   
ATOM   2440  CB  SER   168     -20.207 -43.421  33.300  1.00  0.00      A   
ATOM   2441  HB1 SER   168     -19.918 -42.372  33.076  1.00  0.00      A   
ATOM   2442  HB2 SER   168     -20.519 -43.864  32.330  1.00  0.00      A   
ATOM   2443  OG  SER   168     -19.131 -44.116  33.965  1.00  0.00      A   
ATOM   2444  HG1 SER   168     -19.336 -45.026  33.738  1.00  0.00      A   
ATOM   2445  C   SER   168     -22.466 -42.546  33.731  1.00  0.00      A   
ATOM   2446  O   SER   168     -22.507 -41.431  34.137  1.00  0.00      A   
ATOM   2447  N   LEU   169     -23.406 -42.924  32.840  1.00  0.00      A   
ATOM   2448  HN  LEU   169     -23.432 -43.820  32.404  1.00  0.00      A   
ATOM   2449  CA  LEU   169     -24.543 -42.117  32.453  1.00  0.00      A   
ATOM   2450  HA  LEU   169     -24.248 -41.237  31.901  1.00  0.00      A   
ATOM   2451  CB  LEU   169     -25.384 -42.916  31.402  1.00  0.00      A   
ATOM   2452  HB1 LEU   169     -25.683 -43.804  31.999  1.00  0.00      A   
ATOM   2453  HB2 LEU   169     -24.651 -43.089  30.586  1.00  0.00      A   
ATOM   2454  CG  LEU   169     -26.705 -42.263  30.931  1.00  0.00      A   
ATOM   2455  HG  LEU   169     -27.308 -42.144  31.857  1.00  0.00      A   
ATOM   2456  CD1 LEU   169     -26.514 -40.923  30.244  1.00  0.00      A   
ATOM   2457 HD11 LEU   169     -27.508 -40.558  29.908  1.00  0.00      A   
ATOM   2458 HD12 LEU   169     -25.757 -41.041  29.439  1.00  0.00      A   
ATOM   2459 HD13 LEU   169     -25.966 -40.376  31.040  1.00  0.00      A   
ATOM   2460  CD2 LEU   169     -27.421 -43.083  29.894  1.00  0.00      A   
ATOM   2461 HD21 LEU   169     -26.800 -43.299  28.999  1.00  0.00      A   
ATOM   2462 HD22 LEU   169     -28.355 -42.598  29.537  1.00  0.00      A   
ATOM   2463 HD23 LEU   169     -27.783 -43.988  30.427  1.00  0.00      A   
ATOM   2464  C   LEU   169     -25.417 -41.759  33.700  1.00  0.00      A   
ATOM   2465  O   LEU   169     -25.445 -42.484  34.644  1.00  0.00      A   
ATOM   2466  N   GLN   170     -25.833 -40.480  33.770  1.00  0.00      A   
ATOM   2467  HN  GLN   170     -25.619 -39.815  33.060  1.00  0.00      A   
ATOM   2468  CA  GLN   170     -26.532 -39.931  34.943  1.00  0.00      A   
ATOM   2469  HA  GLN   170     -27.317 -40.570  35.321  1.00  0.00      A   
ATOM   2470  CB  GLN   170     -25.656 -39.670  36.192  1.00  0.00      A   
ATOM   2471  HB1 GLN   170     -25.414 -40.684  36.576  1.00  0.00      A   
ATOM   2472  HB2 GLN   170     -26.384 -39.261  36.925  1.00  0.00      A   
ATOM   2473  CG  GLN   170     -24.348 -38.923  36.014  1.00  0.00      A   
ATOM   2474  HG1 GLN   170     -24.529 -37.862  35.741  1.00  0.00      A   
ATOM   2475  HG2 GLN   170     -23.863 -39.504  35.201  1.00  0.00      A   
ATOM   2476  CD  GLN   170     -23.569 -38.909  37.320  1.00  0.00      A   
ATOM   2477  OE1 GLN   170     -23.912 -38.354  38.361  1.00  0.00      A   
ATOM   2478  NE2 GLN   170     -22.307 -39.418  37.258  1.00  0.00      A   
ATOM   2479 HE21 GLN   170     -21.881 -39.627  38.138  1.00  0.00      A   
ATOM   2480 HE22 GLN   170     -22.019 -39.876  36.417  1.00  0.00      A   
ATOM   2481  C   GLN   170     -27.266 -38.700  34.452  1.00  0.00      A   
ATOM   2482  O   GLN   170     -26.983 -37.588  34.968  1.00  0.00      A   
ATOM   2483  N   ALA   171     -28.121 -38.861  33.417  1.00  0.00      A   
ATOM   2484  HN  ALA   171     -28.197 -39.787  33.055  1.00  0.00      A   
ATOM   2485  CA  ALA   171     -28.774 -37.790  32.638  1.00  0.00      A   
ATOM   2486  HA  ALA   171     -27.976 -37.341  32.065  1.00  0.00      A   
ATOM   2487  CB  ALA   171     -29.721 -38.421  31.624  1.00  0.00      A   
ATOM   2488  HB1 ALA   171     -30.144 -37.631  30.968  1.00  0.00      A   
ATOM   2489  HB2 ALA   171     -30.623 -38.870  32.092  1.00  0.00      A   
ATOM   2490  HB3 ALA   171     -29.166 -39.196  31.052  1.00  0.00      A   
ATOM   2491  C   ALA   171     -29.559 -36.669  33.342  1.00  0.00      A   
ATOM   2492  O   ALA   171     -30.066 -36.822  34.452  1.00  0.00      A   
ATOM   2493  N   VAL   172     -29.486 -35.439  32.842  1.00  0.00      A   
ATOM   2494  HN  VAL   172     -28.978 -35.256  32.003  1.00  0.00      A   
ATOM   2495  CA  VAL   172     -30.310 -34.332  33.338  1.00  0.00      A   
ATOM   2496  HA  VAL   172     -30.266 -34.264  34.415  1.00  0.00      A   
ATOM   2497  CB  VAL   172     -29.820 -32.968  32.919  1.00  0.00      A   
ATOM   2498  HB  VAL   172     -30.340 -32.165  33.485  1.00  0.00      A   
ATOM   2499  CG1 VAL   172     -28.338 -32.823  33.293  1.00  0.00      A   
ATOM   2500 HG11 VAL   172     -27.665 -33.624  32.918  1.00  0.00      A   
ATOM   2501 HG12 VAL   172     -28.336 -32.730  34.400  1.00  0.00      A   
ATOM   2502 HG13 VAL   172     -27.864 -31.877  32.953  1.00  0.00      A   
ATOM   2503  CG2 VAL   172     -30.062 -32.611  31.473  1.00  0.00      A   
ATOM   2504 HG21 VAL   172     -29.638 -31.647  31.119  1.00  0.00      A   
ATOM   2505 HG22 VAL   172     -31.146 -32.457  31.287  1.00  0.00      A   
ATOM   2506 HG23 VAL   172     -29.766 -33.448  30.805  1.00  0.00      A   
ATOM   2507  C   VAL   172     -31.741 -34.511  32.964  1.00  0.00      A   
ATOM   2508  O   VAL   172     -32.637 -34.293  33.770  1.00  0.00      A   
ATOM   2509  N   ALA   173     -31.987 -35.117  31.873  1.00  0.00      A   
ATOM   2510  HN  ALA   173     -31.211 -35.330  31.285  1.00  0.00      A   
ATOM   2511  CA  ALA   173     -33.365 -35.262  31.369  1.00  0.00      A   
ATOM   2512  HA  ALA   173     -34.117 -35.257  32.144  1.00  0.00      A   
ATOM   2513  CB  ALA   173     -33.488 -34.107  30.390  1.00  0.00      A   
ATOM   2514  HB1 ALA   173     -33.483 -33.210  31.045  1.00  0.00      A   
ATOM   2515  HB2 ALA   173     -34.465 -34.057  29.863  1.00  0.00      A   
ATOM   2516  HB3 ALA   173     -32.633 -34.216  29.689  1.00  0.00      A   
ATOM   2517  C   ALA   173     -33.402 -36.658  30.769  1.00  0.00      A   
ATOM   2518  O   ALA   173     -32.580 -36.895  29.897  1.00  0.00      A   
ATOM   2519  N   ALA   174     -34.414 -37.529  31.049  1.00  0.00      A   
ATOM   2520  HN  ALA   174     -35.113 -37.257  31.705  1.00  0.00      A   
ATOM   2521  CA  ALA   174     -34.345 -38.877  30.446  1.00  0.00      A   
ATOM   2522  HA  ALA   174     -33.702 -39.004  29.588  1.00  0.00      A   
ATOM   2523  CB  ALA   174     -33.994 -39.910  31.573  1.00  0.00      A   
ATOM   2524  HB1 ALA   174     -32.990 -39.771  32.029  1.00  0.00      A   
ATOM   2525  HB2 ALA   174     -34.219 -40.936  31.210  1.00  0.00      A   
ATOM   2526  HB3 ALA   174     -34.657 -39.833  32.461  1.00  0.00      A   
ATOM   2527  C   ALA   174     -35.740 -39.218  29.997  1.00  0.00      A   
ATOM   2528  O   ALA   174     -36.645 -38.752  30.685  1.00  0.00      A   
ATOM   2529  N   THR   175     -35.857 -40.100  28.983  1.00  0.00      A   
ATOM   2530  HN  THR   175     -35.070 -40.477  28.501  1.00  0.00      A   
ATOM   2531  CA  THR   175     -37.156 -40.536  28.551  1.00  0.00      A   
ATOM   2532  HA  THR   175     -37.671 -40.760  29.474  1.00  0.00      A   
ATOM   2533  CB  THR   175     -37.954 -39.522  27.752  1.00  0.00      A   
ATOM   2534  HB  THR   175     -37.726 -38.598  28.325  1.00  0.00      A   
ATOM   2535  OG1 THR   175     -39.339 -39.754  27.833  1.00  0.00      A   
ATOM   2536  HG1 THR   175     -39.575 -39.698  28.762  1.00  0.00      A   
ATOM   2537  CG2 THR   175     -37.535 -39.450  26.303  1.00  0.00      A   
ATOM   2538 HG21 THR   175     -38.013 -38.567  25.829  1.00  0.00      A   
ATOM   2539 HG22 THR   175     -37.830 -40.368  25.751  1.00  0.00      A   
ATOM   2540 HG23 THR   175     -36.446 -39.232  26.266  1.00  0.00      A   
ATOM   2541  C   THR   175     -37.134 -41.800  27.716  1.00  0.00      A   
ATOM   2542  O   THR   175     -36.245 -42.122  26.993  1.00  0.00      A   
ATOM   2543  N   ILE   176     -38.232 -42.575  27.724  1.00  0.00      A   
ATOM   2544  HN  ILE   176     -39.042 -42.275  28.222  1.00  0.00      A   
ATOM   2545  CA  ILE   176     -38.410 -43.650  26.738  1.00  0.00      A   
ATOM   2546  HA  ILE   176     -37.589 -43.608  26.037  1.00  0.00      A   
ATOM   2547  CB  ILE   176     -38.558 -45.058  27.363  1.00  0.00      A   
ATOM   2548  HB  ILE   176     -39.500 -45.047  27.953  1.00  0.00      A   
ATOM   2549  CG2 ILE   176     -38.536 -46.091  26.259  1.00  0.00      A   
ATOM   2550 HG21 ILE   176     -38.475 -47.135  26.634  1.00  0.00      A   
ATOM   2551 HG22 ILE   176     -37.618 -45.940  25.653  1.00  0.00      A   
ATOM   2552 HG23 ILE   176     -39.478 -46.116  25.670  1.00  0.00      A   
ATOM   2553  CG1 ILE   176     -37.434 -45.315  28.415  1.00  0.00      A   
ATOM   2554 HG11 ILE   176     -37.118 -44.487  29.084  1.00  0.00      A   
ATOM   2555 HG12 ILE   176     -36.486 -45.567  27.891  1.00  0.00      A   
ATOM   2556  CD  ILE   176     -37.893 -46.347  29.362  1.00  0.00      A   
ATOM   2557  HD1 ILE   176     -37.941 -47.217  28.672  1.00  0.00      A   
ATOM   2558  HD2 ILE   176     -38.862 -46.145  29.867  1.00  0.00      A   
ATOM   2559  HD3 ILE   176     -37.067 -46.427  30.100  1.00  0.00      A   
ATOM   2560  C   ILE   176     -39.691 -43.310  26.048  1.00  0.00      A   
ATOM   2561  O   ILE   176     -40.774 -43.189  26.594  1.00  0.00      A   
ATOM   2562  N   LEU   177     -39.660 -43.269  24.717  1.00  0.00      A   
ATOM   2563  HN  LEU   177     -38.775 -43.281  24.257  1.00  0.00      A   
ATOM   2564  CA  LEU   177     -40.730 -42.976  23.807  1.00  0.00      A   
ATOM   2565  HA  LEU   177     -41.502 -42.496  24.389  1.00  0.00      A   
ATOM   2566  CB  LEU   177     -40.202 -42.052  22.717  1.00  0.00      A   
ATOM   2567  HB1 LEU   177     -40.941 -41.558  22.051  1.00  0.00      A   
ATOM   2568  HB2 LEU   177     -39.510 -42.636  22.074  1.00  0.00      A   
ATOM   2569  CG  LEU   177     -39.414 -40.809  23.271  1.00  0.00      A   
ATOM   2570  HG  LEU   177     -38.457 -41.086  23.762  1.00  0.00      A   
ATOM   2571  CD1 LEU   177     -39.151 -39.944  22.053  1.00  0.00      A   
ATOM   2572 HD11 LEU   177     -40.072 -39.556  21.567  1.00  0.00      A   
ATOM   2573 HD12 LEU   177     -38.661 -40.480  21.212  1.00  0.00      A   
ATOM   2574 HD13 LEU   177     -38.475 -39.100  22.308  1.00  0.00      A   
ATOM   2575  CD2 LEU   177     -40.256 -40.043  24.317  1.00  0.00      A   
ATOM   2576 HD21 LEU   177     -40.285 -40.615  25.269  1.00  0.00      A   
ATOM   2577 HD22 LEU   177     -41.301 -39.841  23.999  1.00  0.00      A   
ATOM   2578 HD23 LEU   177     -39.779 -39.043  24.413  1.00  0.00      A   
ATOM   2579  C   LEU   177     -41.366 -44.191  23.102  1.00  0.00      A   
ATOM   2580  O   LEU   177     -40.830 -44.611  22.039  1.00  0.00      A   
ATOM   2581  N   ASN   178     -42.373 -44.747  23.739  1.00  0.00      A   
ATOM   2582  HN  ASN   178     -42.811 -44.320  24.527  1.00  0.00      A   
ATOM   2583  CA  ASN   178     -42.822 -46.060  23.248  1.00  0.00      A   
ATOM   2584  HA  ASN   178     -43.688 -46.309  23.844  1.00  0.00      A   
ATOM   2585  CB  ASN   178     -43.486 -46.078  21.865  1.00  0.00      A   
ATOM   2586  HB1 ASN   178     -42.628 -45.991  21.164  1.00  0.00      A   
ATOM   2587  HB2 ASN   178     -44.121 -45.170  21.785  1.00  0.00      A   
ATOM   2588  CG  ASN   178     -44.351 -47.337  21.556  1.00  0.00      A   
ATOM   2589  OD1 ASN   178     -44.585 -48.176  22.407  1.00  0.00      A   
ATOM   2590  ND2 ASN   178     -45.049 -47.230  20.382  1.00  0.00      A   
ATOM   2591 HD21 ASN   178     -44.946 -46.395  19.842  1.00  0.00      A   
ATOM   2592 HD22 ASN   178     -45.622 -48.013  20.143  1.00  0.00      A   
ATOM   2593  C   ASN   178     -41.873 -47.216  23.461  1.00  0.00      A   
ATOM   2594  O   ASN   178     -40.843 -47.379  22.787  1.00  0.00      A   
ATOM   2595  N   VAL   179     -42.199 -48.176  24.360  1.00  0.00      A   
ATOM   2596  HN  VAL   179     -43.071 -48.085  24.836  1.00  0.00      A   
ATOM   2597  CA  VAL   179     -41.551 -49.511  24.486  1.00  0.00      A   
ATOM   2598  HA  VAL   179     -40.595 -49.437  23.990  1.00  0.00      A   
ATOM   2599  CB  VAL   179     -41.268 -50.069  25.805  1.00  0.00      A   
ATOM   2600  HB  VAL   179     -40.761 -51.050  25.921  1.00  0.00      A   
ATOM   2601  CG1 VAL   179     -40.246 -49.082  26.431  1.00  0.00      A   
ATOM   2602 HG11 VAL   179     -39.276 -49.196  25.902  1.00  0.00      A   
ATOM   2603 HG12 VAL   179     -40.005 -49.381  27.474  1.00  0.00      A   
ATOM   2604 HG13 VAL   179     -40.645 -48.045  26.401  1.00  0.00      A   
ATOM   2605  CG2 VAL   179     -42.533 -50.066  26.643  1.00  0.00      A   
ATOM   2606 HG21 VAL   179     -42.324 -50.395  27.683  1.00  0.00      A   
ATOM   2607 HG22 VAL   179     -43.349 -50.658  26.176  1.00  0.00      A   
ATOM   2608 HG23 VAL   179     -42.806 -48.989  26.665  1.00  0.00      A   
ATOM   2609  C   VAL   179     -42.207 -50.518  23.614  1.00  0.00      A   
ATOM   2610  O   VAL   179     -43.111 -51.238  23.997  1.00  0.00      A   
ATOM   2611  N   THR   180     -41.676 -50.620  22.403  1.00  0.00      A   
ATOM   2612  HN  THR   180     -40.945 -50.017  22.093  1.00  0.00      A   
ATOM   2613  CA  THR   180     -42.047 -51.664  21.509  1.00  0.00      A   
ATOM   2614  HA  THR   180     -42.629 -52.478  21.916  1.00  0.00      A   
ATOM   2615  CB  THR   180     -42.986 -51.127  20.426  1.00  0.00      A   
ATOM   2616  HB  THR   180     -42.582 -50.157  20.066  1.00  0.00      A   
ATOM   2617  OG1 THR   180     -44.248 -50.771  20.979  1.00  0.00      A   
ATOM   2618  HG1 THR   180     -44.194 -50.352  21.842  1.00  0.00      A   
ATOM   2619  CG2 THR   180     -43.332 -52.133  19.299  1.00  0.00      A   
ATOM   2620 HG21 THR   180     -43.960 -52.923  19.762  1.00  0.00      A   
ATOM   2621 HG22 THR   180     -42.481 -52.569  18.733  1.00  0.00      A   
ATOM   2622 HG23 THR   180     -44.010 -51.674  18.547  1.00  0.00      A   
ATOM   2623  C   THR   180     -40.811 -52.217  20.936  1.00  0.00      A   
ATOM   2624  O   THR   180     -39.822 -51.514  20.674  1.00  0.00      A   
ATOM   2625  N   GLU   181     -40.831 -53.548  20.841  1.00  0.00      A   
ATOM   2626  HN  GLU   181     -41.679 -54.027  21.057  1.00  0.00      A   
ATOM   2627  CA  GLU   181     -39.721 -54.419  20.351  1.00  0.00      A   
ATOM   2628  HA  GLU   181     -39.009 -54.637  21.132  1.00  0.00      A   
ATOM   2629  CB  GLU   181     -40.244 -55.768  19.902  1.00  0.00      A   
ATOM   2630  HB1 GLU   181     -39.364 -56.300  19.480  1.00  0.00      A   
ATOM   2631  HB2 GLU   181     -40.998 -55.600  19.104  1.00  0.00      A   
ATOM   2632  CG  GLU   181     -40.819 -56.685  20.975  1.00  0.00      A   
ATOM   2633  HG1 GLU   181     -41.525 -56.041  21.542  1.00  0.00      A   
ATOM   2634  HG2 GLU   181     -40.009 -57.100  21.612  1.00  0.00      A   
ATOM   2635  CD  GLU   181     -41.559 -57.876  20.376  1.00  0.00      A   
ATOM   2636  OE1 GLU   181     -41.133 -59.009  20.776  1.00  0.00      A   
ATOM   2637  OE2 GLU   181     -42.476 -57.800  19.555  1.00  0.00      A   
ATOM   2638  C   GLU   181     -38.938 -53.919  19.139  1.00  0.00      A   
ATOM   2639  O   GLU   181     -39.429 -53.722  17.992  1.00  0.00      A   
ATOM   2640  N   ASP   182     -37.603 -53.677  19.311  1.00  0.00      A   
ATOM   2641  HN  ASP   182     -37.145 -53.569  20.190  1.00  0.00      A   
ATOM   2642  CA  ASP   182     -36.711 -53.351  18.214  1.00  0.00      A   
ATOM   2643  HA  ASP   182     -37.180 -53.630  17.282  1.00  0.00      A   
ATOM   2644  CB  ASP   182     -36.623 -51.800  18.236  1.00  0.00      A   
ATOM   2645  HB1 ASP   182     -36.084 -51.509  19.163  1.00  0.00      A   
ATOM   2646  HB2 ASP   182     -37.622 -51.315  18.248  1.00  0.00      A   
ATOM   2647  CG  ASP   182     -35.928 -51.271  17.039  1.00  0.00      A   
ATOM   2648  OD1 ASP   182     -35.840 -51.992  16.024  1.00  0.00      A   
ATOM   2649  OD2 ASP   182     -35.573 -50.054  17.044  1.00  0.00      A   
ATOM   2650  C   ASP   182     -35.363 -54.057  18.329  1.00  0.00      A   
ATOM   2651  O   ASP   182     -34.781 -54.304  19.361  1.00  0.00      A   
ATOM   2652  N   HSE   183     -34.873 -54.526  17.200  1.00  0.00      A   
ATOM   2653  HN  HSE   183     -35.321 -54.295  16.340  1.00  0.00      A   
ATOM   2654  CA  HSE   183     -33.658 -55.305  17.097  1.00  0.00      A   
ATOM   2655  HA  HSE   183     -33.509 -55.669  16.091  1.00  0.00      A   
ATOM   2656  CB  HSE   183     -32.370 -54.491  17.345  1.00  0.00      A   
ATOM   2657  HB1 HSE   183     -31.449 -55.098  17.477  1.00  0.00      A   
ATOM   2658  HB2 HSE   183     -32.545 -53.966  18.309  1.00  0.00      A   
ATOM   2659  ND1 HSE   183     -31.316 -53.797  15.224  1.00  0.00      A   
ATOM   2660  CG  HSE   183     -32.297 -53.511  16.180  1.00  0.00      A   
ATOM   2661  CE1 HSE   183     -31.185 -52.787  14.464  1.00  0.00      A   
ATOM   2662  HE1 HSE   183     -30.373 -52.657  13.749  1.00  0.00      A   
ATOM   2663  NE2 HSE   183     -32.000 -51.771  14.902  1.00  0.00      A   
ATOM   2664  HE2 HSE   183     -32.197 -50.900  14.452  1.00  0.00      A   
ATOM   2665  CD2 HSE   183     -32.702 -52.236  16.049  1.00  0.00      A   
ATOM   2666  HD2 HSE   183     -33.373 -51.737  16.738  1.00  0.00      A   
ATOM   2667  C   HSE   183     -33.609 -56.577  17.967  1.00  0.00      A   
ATOM   2668  O   HSE   183     -32.526 -56.904  18.518  1.00  0.00      A   
ATOM   2669  N   MET   184     -34.725 -57.353  18.141  1.00  0.00      A   
ATOM   2670  HN  MET   184     -35.558 -57.042  17.691  1.00  0.00      A   
ATOM   2671  CA  MET   184     -34.910 -58.622  18.920  1.00  0.00      A   
ATOM   2672  HA  MET   184     -34.363 -58.477  19.839  1.00  0.00      A   
ATOM   2673  CB  MET   184     -36.454 -58.971  19.269  1.00  0.00      A   
ATOM   2674  HB1 MET   184     -36.539 -59.876  19.907  1.00  0.00      A   
ATOM   2675  HB2 MET   184     -36.805 -59.198  18.240  1.00  0.00      A   
ATOM   2676  CG  MET   184     -37.147 -57.736  19.825  1.00  0.00      A   
ATOM   2677  HG1 MET   184     -38.245 -57.900  19.871  1.00  0.00      A   
ATOM   2678  HG2 MET   184     -37.036 -57.018  18.985  1.00  0.00      A   
ATOM   2679  SD  MET   184     -36.470 -57.139  21.410  1.00  0.00      A   
ATOM   2680  CE  MET   184     -36.832 -58.517  22.552  1.00  0.00      A   
ATOM   2681  HE1 MET   184     -36.408 -58.399  23.572  1.00  0.00      A   
ATOM   2682  HE2 MET   184     -36.300 -59.448  22.262  1.00  0.00      A   
ATOM   2683  HE3 MET   184     -37.908 -58.744  22.711  1.00  0.00      A   
ATOM   2684  C   MET   184     -34.287 -59.770  18.180  1.00  0.00      A   
ATOM   2685  O   MET   184     -33.841 -60.770  18.780  1.00  0.00      A   
ATOM   2686  N   ASP   185     -34.033 -59.510  16.792  1.00  0.00      A   
ATOM   2687  HN  ASP   185     -34.336 -58.654  16.381  1.00  0.00      A   
ATOM   2688  CA  ASP   185     -33.275 -60.408  15.957  1.00  0.00      A   
ATOM   2689  HA  ASP   185     -33.820 -61.340  16.004  1.00  0.00      A   
ATOM   2690  CB  ASP   185     -33.548 -60.099  14.457  1.00  0.00      A   
ATOM   2691  HB1 ASP   185     -34.625 -60.137  14.188  1.00  0.00      A   
ATOM   2692  HB2 ASP   185     -33.197 -60.994  13.902  1.00  0.00      A   
ATOM   2693  CG  ASP   185     -33.019 -58.799  13.978  1.00  0.00      A   
ATOM   2694  OD1 ASP   185     -32.704 -57.863  14.737  1.00  0.00      A   
ATOM   2695  OD2 ASP   185     -32.956 -58.631  12.686  1.00  0.00      A   
ATOM   2696  C   ASP   185     -31.819 -60.530  16.322  1.00  0.00      A   
ATOM   2697  O   ASP   185     -31.035 -61.348  15.722  1.00  0.00      A   
ATOM   2698  N   ARG   186     -31.344 -59.554  17.153  1.00  0.00      A   
ATOM   2699  HN  ARG   186     -31.806 -58.673  17.084  1.00  0.00      A   
ATOM   2700  CA  ARG   186     -30.000 -59.531  17.657  1.00  0.00      A   
ATOM   2701  HA  ARG   186     -29.367 -60.177  17.068  1.00  0.00      A   
ATOM   2702  CB  ARG   186     -29.382 -58.029  17.526  1.00  0.00      A   
ATOM   2703  HB1 ARG   186     -28.391 -58.026  18.028  1.00  0.00      A   
ATOM   2704  HB2 ARG   186     -30.032 -57.330  18.094  1.00  0.00      A   
ATOM   2705  CG  ARG   186     -29.318 -57.518  16.138  1.00  0.00      A   
ATOM   2706  HG1 ARG   186     -28.971 -56.467  16.046  1.00  0.00      A   
ATOM   2707  HG2 ARG   186     -30.335 -57.446  15.697  1.00  0.00      A   
ATOM   2708  CD  ARG   186     -28.533 -58.325  15.125  1.00  0.00      A   
ATOM   2709  HD1 ARG   186     -28.924 -59.364  15.167  1.00  0.00      A   
ATOM   2710  HD2 ARG   186     -27.476 -58.275  15.466  1.00  0.00      A   
ATOM   2711  NE  ARG   186     -28.763 -57.812  13.732  1.00  0.00      A   
ATOM   2712  HE  ARG   186     -29.391 -57.060  13.532  1.00  0.00      A   
ATOM   2713  CZ  ARG   186     -28.044 -58.225  12.678  1.00  0.00      A   
ATOM   2714  NH1 ARG   186     -27.217 -59.223  12.618  1.00  0.00      A   
ATOM   2715 HH11 ARG   186     -27.130 -59.870  13.375  1.00  0.00      A   
ATOM   2716 HH12 ARG   186     -26.864 -59.577  11.752  1.00  0.00      A   
ATOM   2717  NH2 ARG   186     -28.111 -57.512  11.577  1.00  0.00      A   
ATOM   2718 HH21 ARG   186     -27.715 -57.730  10.685  1.00  0.00      A   
ATOM   2719 HH22 ARG   186     -28.654 -56.676  11.659  1.00  0.00      A   
ATOM   2720  C   ARG   186     -29.846 -59.854  19.166  1.00  0.00      A   
ATOM   2721  O   ARG   186     -28.738 -59.603  19.699  1.00  0.00      A   
ATOM   2722  N   TYR   187     -30.895 -60.203  19.898  1.00  0.00      A   
ATOM   2723  HN  TYR   187     -31.803 -60.359  19.516  1.00  0.00      A   
ATOM   2724  CA  TYR   187     -31.011 -60.054  21.369  1.00  0.00      A   
ATOM   2725  HA  TYR   187     -29.977 -59.883  21.628  1.00  0.00      A   
ATOM   2726  CB  TYR   187     -31.948 -58.800  21.555  1.00  0.00      A   
ATOM   2727  HB1 TYR   187     -32.982 -59.023  21.214  1.00  0.00      A   
ATOM   2728  HB2 TYR   187     -31.562 -57.941  20.966  1.00  0.00      A   
ATOM   2729  CG  TYR   187     -32.040 -58.448  23.104  1.00  0.00      A   
ATOM   2730  CD1 TYR   187     -33.255 -57.993  23.589  1.00  0.00      A   
ATOM   2731  HD1 TYR   187     -34.127 -58.069  22.957  1.00  0.00      A   
ATOM   2732  CE1 TYR   187     -33.344 -57.599  24.957  1.00  0.00      A   
ATOM   2733  HE1 TYR   187     -34.328 -57.459  25.380  1.00  0.00      A   
ATOM   2734  CZ  TYR   187     -32.150 -57.466  25.648  1.00  0.00      A   
ATOM   2735  OH  TYR   187     -32.149 -56.907  26.982  1.00  0.00      A   
ATOM   2736  HH  TYR   187     -31.304 -56.475  27.127  1.00  0.00      A   
ATOM   2737  CD2 TYR   187     -30.923 -58.506  23.928  1.00  0.00      A   
ATOM   2738  HD2 TYR   187     -30.039 -58.881  23.435  1.00  0.00      A   
ATOM   2739  CE2 TYR   187     -30.900 -57.970  25.234  1.00  0.00      A   
ATOM   2740  HE2 TYR   187     -30.035 -57.801  25.858  1.00  0.00      A   
ATOM   2741  C   TYR   187     -31.632 -61.449  21.688  1.00  0.00      A   
ATOM   2742  O   TYR   187     -32.615 -61.851  21.113  1.00  0.00      A   
ATOM   2743  N   PRO   188     -31.068 -62.178  22.570  1.00  0.00      A   
ATOM   2744  CD  PRO   188     -29.763 -61.957  23.098  1.00  0.00      A   
ATOM   2745  HD1 PRO   188     -29.509 -60.966  23.531  1.00  0.00      A   
ATOM   2746  HD2 PRO   188     -29.035 -62.286  22.326  1.00  0.00      A   
ATOM   2747  CA  PRO   188     -31.620 -63.427  22.928  1.00  0.00      A   
ATOM   2748  HA  PRO   188     -31.926 -63.973  22.048  1.00  0.00      A   
ATOM   2749  CB  PRO   188     -30.483 -64.154  23.686  1.00  0.00      A   
ATOM   2750  HB1 PRO   188     -29.997 -64.781  22.908  1.00  0.00      A   
ATOM   2751  HB2 PRO   188     -30.871 -64.706  24.569  1.00  0.00      A   
ATOM   2752  CG  PRO   188     -29.586 -63.063  24.184  1.00  0.00      A   
ATOM   2753  HG1 PRO   188     -30.045 -62.780  25.155  1.00  0.00      A   
ATOM   2754  HG2 PRO   188     -28.532 -63.399  24.285  1.00  0.00      A   
ATOM   2755  C   PRO   188     -32.859 -63.316  23.797  1.00  0.00      A   
ATOM   2756  O   PRO   188     -33.627 -64.248  23.804  1.00  0.00      A   
ATOM   2757  N   PHE   189     -33.044 -62.198  24.524  1.00  0.00      A   
ATOM   2758  HN  PHE   189     -32.342 -61.497  24.424  1.00  0.00      A   
ATOM   2759  CA  PHE   189     -33.989 -62.009  25.645  1.00  0.00      A   
ATOM   2760  HA  PHE   189     -34.067 -63.008  26.046  1.00  0.00      A   
ATOM   2761  CB  PHE   189     -33.425 -61.138  26.786  1.00  0.00      A   
ATOM   2762  HB1 PHE   189     -34.009 -61.381  27.699  1.00  0.00      A   
ATOM   2763  HB2 PHE   189     -33.470 -60.052  26.553  1.00  0.00      A   
ATOM   2764  CG  PHE   189     -32.023 -61.542  27.172  1.00  0.00      A   
ATOM   2765  CD1 PHE   189     -31.146 -60.468  27.442  1.00  0.00      A   
ATOM   2766  HD1 PHE   189     -31.432 -59.429  27.521  1.00  0.00      A   
ATOM   2767  CE1 PHE   189     -29.927 -60.751  28.124  1.00  0.00      A   
ATOM   2768  HE1 PHE   189     -29.228 -60.010  28.484  1.00  0.00      A   
ATOM   2769  CZ  PHE   189     -29.562 -62.128  28.217  1.00  0.00      A   
ATOM   2770  HZ  PHE   189     -28.614 -62.402  28.656  1.00  0.00      A   
ATOM   2771  CD2 PHE   189     -31.618 -62.851  27.240  1.00  0.00      A   
ATOM   2772  HD2 PHE   189     -32.259 -63.716  27.157  1.00  0.00      A   
ATOM   2773  CE2 PHE   189     -30.325 -63.185  27.739  1.00  0.00      A   
ATOM   2774  HE2 PHE   189     -29.940 -64.194  27.766  1.00  0.00      A   
ATOM   2775  C   PHE   189     -35.295 -61.323  25.207  1.00  0.00      A   
ATOM   2776  O   PHE   189     -35.316 -60.462  24.333  1.00  0.00      A   
ATOM   2777  N   GLY   190     -36.464 -61.799  25.701  1.00  0.00      A   
ATOM   2778  HN  GLY   190     -36.491 -62.578  26.322  1.00  0.00      A   
ATOM   2779  CA  GLY   190     -37.858 -61.343  25.470  1.00  0.00      A   
ATOM   2780  HA1 GLY   190     -38.423 -62.130  25.948  1.00  0.00      A   
ATOM   2781  HA2 GLY   190     -37.865 -61.406  24.392  1.00  0.00      A   
ATOM   2782  C   GLY   190     -38.259 -60.018  26.016  1.00  0.00      A   
ATOM   2783  O   GLY   190     -37.430 -59.154  26.379  1.00  0.00      A   
ATOM   2784  N   LEU   191     -39.567 -59.849  25.992  1.00  0.00      A   
ATOM   2785  HN  LEU   191     -40.170 -60.609  25.759  1.00  0.00      A   
ATOM   2786  CA  LEU   191     -40.270 -58.585  26.185  1.00  0.00      A   
ATOM   2787  HA  LEU   191     -39.957 -57.950  25.369  1.00  0.00      A   
ATOM   2788  CB  LEU   191     -41.795 -58.884  25.976  1.00  0.00      A   
ATOM   2789  HB1 LEU   191     -42.083 -59.434  26.898  1.00  0.00      A   
ATOM   2790  HB2 LEU   191     -41.951 -59.396  25.003  1.00  0.00      A   
ATOM   2791  CG  LEU   191     -42.803 -57.720  25.704  1.00  0.00      A   
ATOM   2792  HG  LEU   191     -42.750 -57.023  26.567  1.00  0.00      A   
ATOM   2793  CD1 LEU   191     -42.461 -56.900  24.455  1.00  0.00      A   
ATOM   2794 HD11 LEU   191     -41.412 -56.538  24.395  1.00  0.00      A   
ATOM   2795 HD12 LEU   191     -43.125 -56.012  24.514  1.00  0.00      A   
ATOM   2796 HD13 LEU   191     -42.674 -57.508  23.550  1.00  0.00      A   
ATOM   2797  CD2 LEU   191     -44.184 -58.359  25.602  1.00  0.00      A   
ATOM   2798 HD21 LEU   191     -44.515 -58.817  26.558  1.00  0.00      A   
ATOM   2799 HD22 LEU   191     -44.205 -59.214  24.893  1.00  0.00      A   
ATOM   2800 HD23 LEU   191     -44.774 -57.512  25.189  1.00  0.00      A   
ATOM   2801  C   LEU   191     -40.007 -57.833  27.526  1.00  0.00      A   
ATOM   2802  O   LEU   191     -39.783 -56.617  27.547  1.00  0.00      A   
ATOM   2803  N   GLN   192     -40.061 -58.652  28.590  1.00  0.00      A   
ATOM   2804  HN  GLN   192     -40.269 -59.626  28.612  1.00  0.00      A   
ATOM   2805  CA  GLN   192     -40.002 -57.974  29.940  1.00  0.00      A   
ATOM   2806  HA  GLN   192     -40.574 -57.059  29.909  1.00  0.00      A   
ATOM   2807  CB  GLN   192     -40.529 -58.824  31.162  1.00  0.00      A   
ATOM   2808  HB1 GLN   192     -40.168 -58.363  32.107  1.00  0.00      A   
ATOM   2809  HB2 GLN   192     -40.161 -59.861  31.007  1.00  0.00      A   
ATOM   2810  CG  GLN   192     -42.076 -58.864  31.205  1.00  0.00      A   
ATOM   2811  HG1 GLN   192     -42.513 -57.854  31.357  1.00  0.00      A   
ATOM   2812  HG2 GLN   192     -42.620 -59.438  31.985  1.00  0.00      A   
ATOM   2813  CD  GLN   192     -42.680 -59.365  29.866  1.00  0.00      A   
ATOM   2814  OE1 GLN   192     -43.217 -58.548  29.110  1.00  0.00      A   
ATOM   2815  NE2 GLN   192     -42.603 -60.704  29.655  1.00  0.00      A   
ATOM   2816 HE21 GLN   192     -43.120 -61.102  28.897  1.00  0.00      A   
ATOM   2817 HE22 GLN   192     -42.384 -61.287  30.438  1.00  0.00      A   
ATOM   2818  C   GLN   192     -38.528 -57.598  30.179  1.00  0.00      A   
ATOM   2819  O   GLN   192     -38.281 -56.623  30.854  1.00  0.00      A   
ATOM   2820  N   GLN   193     -37.514 -58.331  29.577  1.00  0.00      A   
ATOM   2821  HN  GLN   193     -37.686 -59.179  29.082  1.00  0.00      A   
ATOM   2822  CA  GLN   193     -36.114 -57.911  29.628  1.00  0.00      A   
ATOM   2823  HA  GLN   193     -35.817 -57.722  30.649  1.00  0.00      A   
ATOM   2824  CB  GLN   193     -35.186 -58.992  29.162  1.00  0.00      A   
ATOM   2825  HB1 GLN   193     -34.096 -58.808  29.267  1.00  0.00      A   
ATOM   2826  HB2 GLN   193     -35.360 -59.285  28.104  1.00  0.00      A   
ATOM   2827  CG  GLN   193     -35.349 -60.267  30.115  1.00  0.00      A   
ATOM   2828  HG1 GLN   193     -34.445 -60.900  29.992  1.00  0.00      A   
ATOM   2829  HG2 GLN   193     -36.152 -60.900  29.679  1.00  0.00      A   
ATOM   2830  CD  GLN   193     -35.577 -60.055  31.619  1.00  0.00      A   
ATOM   2831  OE1 GLN   193     -36.505 -60.661  32.205  1.00  0.00      A   
ATOM   2832  NE2 GLN   193     -34.713 -59.263  32.276  1.00  0.00      A   
ATOM   2833 HE21 GLN   193     -34.895 -59.209  33.257  1.00  0.00      A   
ATOM   2834 HE22 GLN   193     -33.761 -59.111  32.009  1.00  0.00      A   
ATOM   2835  C   GLN   193     -35.886 -56.663  28.825  1.00  0.00      A   
ATOM   2836  O   GLN   193     -35.295 -55.732  29.381  1.00  0.00      A   
ATOM   2837  N   TYR   194     -36.402 -56.618  27.584  1.00  0.00      A   
ATOM   2838  HN  TYR   194     -36.854 -57.418  27.195  1.00  0.00      A   
ATOM   2839  CA  TYR   194     -36.358 -55.482  26.686  1.00  0.00      A   
ATOM   2840  HA  TYR   194     -35.314 -55.225  26.594  1.00  0.00      A   
ATOM   2841  CB  TYR   194     -37.003 -55.827  25.304  1.00  0.00      A   
ATOM   2842  HB1 TYR   194     -38.066 -56.148  25.301  1.00  0.00      A   
ATOM   2843  HB2 TYR   194     -36.484 -56.667  24.795  1.00  0.00      A   
ATOM   2844  CG  TYR   194     -36.824 -54.720  24.341  1.00  0.00      A   
ATOM   2845  CD1 TYR   194     -35.533 -54.434  23.897  1.00  0.00      A   
ATOM   2846  HD1 TYR   194     -34.705 -55.075  24.164  1.00  0.00      A   
ATOM   2847  CE1 TYR   194     -35.309 -53.433  22.939  1.00  0.00      A   
ATOM   2848  HE1 TYR   194     -34.350 -53.283  22.467  1.00  0.00      A   
ATOM   2849  CZ  TYR   194     -36.365 -52.625  22.476  1.00  0.00      A   
ATOM   2850  OH  TYR   194     -36.037 -51.474  21.692  1.00  0.00      A   
ATOM   2851  HH  TYR   194     -35.110 -51.231  21.739  1.00  0.00      A   
ATOM   2852  CD2 TYR   194     -37.894 -53.919  23.909  1.00  0.00      A   
ATOM   2853  HD2 TYR   194     -38.871 -54.261  24.216  1.00  0.00      A   
ATOM   2854  CE2 TYR   194     -37.686 -52.878  22.892  1.00  0.00      A   
ATOM   2855  HE2 TYR   194     -38.538 -52.284  22.597  1.00  0.00      A   
ATOM   2856  C   TYR   194     -37.014 -54.177  27.253  1.00  0.00      A   
ATOM   2857  O   TYR   194     -36.535 -53.078  27.191  1.00  0.00      A   
ATOM   2858  N   ARG   195     -38.125 -54.458  27.952  1.00  0.00      A   
ATOM   2859  HN  ARG   195     -38.599 -55.335  27.964  1.00  0.00      A   
ATOM   2860  CA  ARG   195     -38.816 -53.412  28.704  1.00  0.00      A   
ATOM   2861  HA  ARG   195     -39.170 -52.598  28.089  1.00  0.00      A   
ATOM   2862  CB  ARG   195     -40.169 -54.018  29.235  1.00  0.00      A   
ATOM   2863  HB1 ARG   195     -40.614 -53.467  30.091  1.00  0.00      A   
ATOM   2864  HB2 ARG   195     -39.779 -54.954  29.689  1.00  0.00      A   
ATOM   2865  CG  ARG   195     -41.378 -53.925  28.288  1.00  0.00      A   
ATOM   2866  HG1 ARG   195     -40.989 -54.381  27.352  1.00  0.00      A   
ATOM   2867  HG2 ARG   195     -41.546 -52.843  28.101  1.00  0.00      A   
ATOM   2868  CD  ARG   195     -42.574 -54.635  28.819  1.00  0.00      A   
ATOM   2869  HD1 ARG   195     -42.995 -54.077  29.684  1.00  0.00      A   
ATOM   2870  HD2 ARG   195     -42.331 -55.652  29.195  1.00  0.00      A   
ATOM   2871  NE  ARG   195     -43.747 -54.670  27.802  1.00  0.00      A   
ATOM   2872  HE  ARG   195     -43.691 -54.150  26.950  1.00  0.00      A   
ATOM   2873  CZ  ARG   195     -44.901 -55.351  27.959  1.00  0.00      A   
ATOM   2874  NH1 ARG   195     -45.228 -55.882  29.125  1.00  0.00      A   
ATOM   2875 HH11 ARG   195     -44.742 -55.695  29.979  1.00  0.00      A   
ATOM   2876 HH12 ARG   195     -46.036 -56.471  29.103  1.00  0.00      A   
ATOM   2877  NH2 ARG   195     -45.721 -55.518  26.960  1.00  0.00      A   
ATOM   2878 HH21 ARG   195     -46.553 -56.024  27.184  1.00  0.00      A   
ATOM   2879 HH22 ARG   195     -45.508 -55.203  26.035  1.00  0.00      A   
ATOM   2880  C   ARG   195     -38.014 -52.856  29.878  1.00  0.00      A   
ATOM   2881  O   ARG   195     -37.954 -51.661  30.143  1.00  0.00      A   
ATOM   2882  N   ALA   196     -37.308 -53.721  30.646  1.00  0.00      A   
ATOM   2883  HN  ALA   196     -37.480 -54.702  30.694  1.00  0.00      A   
ATOM   2884  CA  ALA   196     -36.355 -53.334  31.628  1.00  0.00      A   
ATOM   2885  HA  ALA   196     -36.780 -52.566  32.258  1.00  0.00      A   
ATOM   2886  CB  ALA   196     -36.132 -54.532  32.556  1.00  0.00      A   
ATOM   2887  HB1 ALA   196     -37.015 -54.645  33.222  1.00  0.00      A   
ATOM   2888  HB2 ALA   196     -35.299 -54.420  33.283  1.00  0.00      A   
ATOM   2889  HB3 ALA   196     -36.079 -55.441  31.919  1.00  0.00      A   
ATOM   2890  C   ALA   196     -35.083 -52.757  31.060  1.00  0.00      A   
ATOM   2891  O   ALA   196     -34.412 -51.811  31.476  1.00  0.00      A   
ATOM   2892  N   ALA   197     -34.673 -53.213  29.893  1.00  0.00      A   
ATOM   2893  HN  ALA   197     -35.236 -53.947  29.521  1.00  0.00      A   
ATOM   2894  CA  ALA   197     -33.521 -52.657  29.226  1.00  0.00      A   
ATOM   2895  HA  ALA   197     -32.716 -52.633  29.945  1.00  0.00      A   
ATOM   2896  CB  ALA   197     -32.939 -53.717  28.215  1.00  0.00      A   
ATOM   2897  HB1 ALA   197     -31.908 -53.481  27.875  1.00  0.00      A   
ATOM   2898  HB2 ALA   197     -33.677 -53.626  27.389  1.00  0.00      A   
ATOM   2899  HB3 ALA   197     -32.952 -54.758  28.602  1.00  0.00      A   
ATOM   2900  C   ALA   197     -33.604 -51.293  28.561  1.00  0.00      A   
ATOM   2901  O   ALA   197     -32.654 -50.474  28.608  1.00  0.00      A   
ATOM   2902  N   KCX   198     -34.813 -50.869  28.097  1.00  0.00      A   
ATOM   2903  HN  KCX   198     -35.534 -51.548  27.980  1.00  0.00      A   
ATOM   2904  CA  KCX   198     -35.262 -49.501  27.947  1.00  0.00      A   
ATOM   2905  HA  KCX   198     -34.497 -48.983  27.388  1.00  0.00      A   
ATOM   2906  CB  KCX   198     -36.596 -49.547  27.152  1.00  0.00      A   
ATOM   2907  HB1 KCX   198     -37.001 -48.513  27.181  1.00  0.00      A   
ATOM   2908  HB2 KCX   198     -37.172 -50.350  27.659  1.00  0.00      A   
ATOM   2909  CG  KCX   198     -36.380 -49.898  25.722  1.00  0.00      A   
ATOM   2910  HG1 KCX   198     -37.367 -49.943  25.213  1.00  0.00      A   
ATOM   2911  HG2 KCX   198     -36.021 -50.947  25.643  1.00  0.00      A   
ATOM   2912  CD  KCX   198     -35.514 -48.770  25.016  1.00  0.00      A   
ATOM   2913  HD1 KCX   198     -34.512 -48.576  25.454  1.00  0.00      A   
ATOM   2914  HD2 KCX   198     -36.098 -47.824  25.000  1.00  0.00      A   
ATOM   2915  CE  KCX   198     -35.160 -49.189  23.604  1.00  0.00      A   
ATOM   2916  HE1 KCX   198     -36.115 -49.398  23.076  1.00  0.00      A   
ATOM   2917  HE2 KCX   198     -34.581 -50.135  23.543  1.00  0.00      A   
ATOM   2918  NZ  KCX   198     -34.413 -48.163  22.957  1.00  0.00      A   
ATOM   2919  HNZ KCX   198     -34.134 -47.320  23.410  1.00  0.00      A   
ATOM   2920  C   KCX   198     -35.317 -48.701  29.250  1.00  0.00      A   
ATOM   2921  O   KCX   198     -34.698 -47.643  29.219  1.00  0.00      A   
ATOM   2922  CX  KCX   198     -34.101 -48.213  21.701  1.00  0.00      A   
ATOM   2923  OX1 KCX   198     -33.276 -47.297  21.289  1.00  0.00      A   
ATOM   2924  OX2 KCX   198     -34.306 -49.217  20.988  1.00  0.00      A   
ATOM   2925  N   LEU   199     -35.973 -49.118  30.301  1.00  0.00      A   
ATOM   2926  HN  LEU   199     -36.525 -49.944  30.203  1.00  0.00      A   
ATOM   2927  CA  LEU   199     -36.070 -48.602  31.658  1.00  0.00      A   
ATOM   2928  HA  LEU   199     -36.486 -47.605  31.655  1.00  0.00      A   
ATOM   2929  CB  LEU   199     -36.935 -49.501  32.528  1.00  0.00      A   
ATOM   2930  HB1 LEU   199     -36.862 -49.225  33.601  1.00  0.00      A   
ATOM   2931  HB2 LEU   199     -36.583 -50.550  32.430  1.00  0.00      A   
ATOM   2932  CG  LEU   199     -38.441 -49.358  32.232  1.00  0.00      A   
ATOM   2933  HG  LEU   199     -38.646 -49.583  31.163  1.00  0.00      A   
ATOM   2934  CD1 LEU   199     -39.292 -50.235  33.153  1.00  0.00      A   
ATOM   2935 HD11 LEU   199     -39.070 -51.311  32.989  1.00  0.00      A   
ATOM   2936 HD12 LEU   199     -40.330 -49.922  32.909  1.00  0.00      A   
ATOM   2937 HD13 LEU   199     -39.040 -50.022  34.214  1.00  0.00      A   
ATOM   2938  CD2 LEU   199     -38.942 -47.917  32.577  1.00  0.00      A   
ATOM   2939 HD21 LEU   199     -38.666 -47.714  33.634  1.00  0.00      A   
ATOM   2940 HD22 LEU   199     -40.038 -47.754  32.504  1.00  0.00      A   
ATOM   2941 HD23 LEU   199     -38.545 -47.144  31.884  1.00  0.00      A   
ATOM   2942  C   LEU   199     -34.815 -48.302  32.435  1.00  0.00      A   
ATOM   2943  O   LEU   199     -34.768 -47.764  33.528  1.00  0.00      A   
ATOM   2944  N   ARG   200     -33.638 -48.658  31.836  1.00  0.00      A   
ATOM   2945  HN  ARG   200     -33.554 -49.054  30.925  1.00  0.00      A   
ATOM   2946  CA  ARG   200     -32.344 -48.360  32.345  1.00  0.00      A   
ATOM   2947  HA  ARG   200     -32.410 -48.572  33.402  1.00  0.00      A   
ATOM   2948  CB  ARG   200     -31.213 -49.148  31.584  1.00  0.00      A   
ATOM   2949  HB1 ARG   200     -30.233 -48.804  31.978  1.00  0.00      A   
ATOM   2950  HB2 ARG   200     -31.240 -48.883  30.506  1.00  0.00      A   
ATOM   2951  CG  ARG   200     -31.241 -50.675  31.795  1.00  0.00      A   
ATOM   2952  HG1 ARG   200     -30.209 -50.978  31.515  1.00  0.00      A   
ATOM   2953  HG2 ARG   200     -31.997 -51.040  31.067  1.00  0.00      A   
ATOM   2954  CD  ARG   200     -31.577 -51.183  33.206  1.00  0.00      A   
ATOM   2955  HD1 ARG   200     -31.512 -52.292  33.221  1.00  0.00      A   
ATOM   2956  HD2 ARG   200     -32.573 -50.866  33.584  1.00  0.00      A   
ATOM   2957  NE  ARG   200     -30.482 -50.639  34.114  1.00  0.00      A   
ATOM   2958  HE  ARG   200     -29.591 -50.364  33.753  1.00  0.00      A   
ATOM   2959  CZ  ARG   200     -30.410 -50.916  35.396  1.00  0.00      A   
ATOM   2960  NH1 ARG   200     -31.362 -51.524  36.058  1.00  0.00      A   
ATOM   2961 HH11 ARG   200     -32.146 -51.825  35.515  1.00  0.00      A   
ATOM   2962 HH12 ARG   200     -31.426 -51.562  37.055  1.00  0.00      A   
ATOM   2963  NH2 ARG   200     -29.443 -50.494  36.122  1.00  0.00      A   
ATOM   2964 HH21 ARG   200     -29.468 -50.849  37.057  1.00  0.00      A   
ATOM   2965 HH22 ARG   200     -28.892 -49.712  35.831  1.00  0.00      A   
ATOM   2966  C   ARG   200     -32.008 -46.921  32.204  1.00  0.00      A   
ATOM   2967  O   ARG   200     -31.079 -46.545  32.902  1.00  0.00      A   
ATOM   2968  N   ILE   201     -32.680 -46.087  31.361  1.00  0.00      A   
ATOM   2969  HN  ILE   201     -33.394 -46.423  30.751  1.00  0.00      A   
ATOM   2970  CA  ILE   201     -32.301 -44.778  30.955  1.00  0.00      A   
ATOM   2971  HA  ILE   201     -31.231 -44.809  30.814  1.00  0.00      A   
ATOM   2972  CB  ILE   201     -32.837 -44.418  29.631  1.00  0.00      A   
ATOM   2973  HB  ILE   201     -32.605 -45.232  28.911  1.00  0.00      A   
ATOM   2974  CG2 ILE   201     -34.348 -44.230  29.654  1.00  0.00      A   
ATOM   2975 HG21 ILE   201     -34.945 -45.096  30.011  1.00  0.00      A   
ATOM   2976 HG22 ILE   201     -34.785 -44.030  28.653  1.00  0.00      A   
ATOM   2977 HG23 ILE   201     -34.636 -43.377  30.306  1.00  0.00      A   
ATOM   2978  CG1 ILE   201     -32.141 -43.162  29.078  1.00  0.00      A   
ATOM   2979 HG11 ILE   201     -31.133 -43.089  29.539  1.00  0.00      A   
ATOM   2980 HG12 ILE   201     -32.674 -42.275  29.482  1.00  0.00      A   
ATOM   2981  CD  ILE   201     -32.051 -43.183  27.493  1.00  0.00      A   
ATOM   2982  HD1 ILE   201     -31.665 -44.167  27.151  1.00  0.00      A   
ATOM   2983  HD2 ILE   201     -31.396 -42.329  27.219  1.00  0.00      A   
ATOM   2984  HD3 ILE   201     -33.080 -43.056  27.094  1.00  0.00      A   
ATOM   2985  C   ILE   201     -32.560 -43.753  32.014  1.00  0.00      A   
ATOM   2986  O   ILE   201     -31.947 -42.670  32.116  1.00  0.00      A   
ATOM   2987  N   TYR   202     -33.571 -44.084  32.922  1.00  0.00      A   
ATOM   2988  HN  TYR   202     -33.978 -44.986  32.801  1.00  0.00      A   
ATOM   2989  CA  TYR   202     -33.997 -43.095  33.938  1.00  0.00      A   
ATOM   2990  HA  TYR   202     -33.759 -42.063  33.726  1.00  0.00      A   
ATOM   2991  CB  TYR   202     -35.448 -43.383  34.302  1.00  0.00      A   
ATOM   2992  HB1 TYR   202     -35.790 -42.660  35.073  1.00  0.00      A   
ATOM   2993  HB2 TYR   202     -35.417 -44.430  34.672  1.00  0.00      A   
ATOM   2994  CG  TYR   202     -36.410 -43.303  33.153  1.00  0.00      A   
ATOM   2995  CD1 TYR   202     -36.844 -42.018  32.658  1.00  0.00      A   
ATOM   2996  HD1 TYR   202     -36.490 -41.067  33.026  1.00  0.00      A   
ATOM   2997  CE1 TYR   202     -38.005 -41.942  31.916  1.00  0.00      A   
ATOM   2998  HE1 TYR   202     -38.366 -41.010  31.506  1.00  0.00      A   
ATOM   2999  CZ  TYR   202     -38.693 -43.086  31.593  1.00  0.00      A   
ATOM   3000  OH  TYR   202     -39.771 -43.004  30.740  1.00  0.00      A   
ATOM   3001  HH  TYR   202     -40.454 -43.587  31.079  1.00  0.00      A   
ATOM   3002  CD2 TYR   202     -37.266 -44.428  32.932  1.00  0.00      A   
ATOM   3003  HD2 TYR   202     -37.029 -45.358  33.427  1.00  0.00      A   
ATOM   3004  CE2 TYR   202     -38.372 -44.307  32.145  1.00  0.00      A   
ATOM   3005  HE2 TYR   202     -39.083 -45.095  31.946  1.00  0.00      A   
ATOM   3006  C   TYR   202     -33.155 -43.270  35.216  1.00  0.00      A   
ATOM   3007  O   TYR   202     -33.217 -42.398  36.097  1.00  0.00      A   
ATOM   3008  N   GLU   203     -32.384 -44.375  35.280  1.00  0.00      A   
ATOM   3009  HN  GLU   203     -32.424 -45.126  34.625  1.00  0.00      A   
ATOM   3010  CA  GLU   203     -31.308 -44.632  36.379  1.00  0.00      A   
ATOM   3011  HA  GLU   203     -31.859 -44.722  37.304  1.00  0.00      A   
ATOM   3012  CB  GLU   203     -30.528 -45.923  36.194  1.00  0.00      A   
ATOM   3013  HB1 GLU   203     -29.586 -45.981  36.780  1.00  0.00      A   
ATOM   3014  HB2 GLU   203     -30.127 -45.924  35.158  1.00  0.00      A   
ATOM   3015  CG  GLU   203     -31.364 -47.187  36.428  1.00  0.00      A   
ATOM   3016  HG1 GLU   203     -30.982 -48.124  35.971  1.00  0.00      A   
ATOM   3017  HG2 GLU   203     -32.339 -46.989  35.934  1.00  0.00      A   
ATOM   3018  CD  GLU   203     -31.568 -47.370  37.928  1.00  0.00      A   
ATOM   3019  OE1 GLU   203     -32.756 -47.321  38.312  1.00  0.00      A   
ATOM   3020  OE2 GLU   203     -30.572 -47.214  38.711  1.00  0.00      A   
ATOM   3021  C   GLU   203     -30.380 -43.444  36.594  1.00  0.00      A   
ATOM   3022  O   GLU   203     -29.578 -43.039  35.745  1.00  0.00      A   
ATOM   3023  N   ASN   204     -30.520 -42.790  37.722  1.00  0.00      A   
ATOM   3024  HN  ASN   204     -31.267 -43.116  38.297  1.00  0.00      A   
ATOM   3025  CA  ASN   204     -29.800 -41.623  38.216  1.00  0.00      A   
ATOM   3026  HA  ASN   204     -30.181 -41.464  39.214  1.00  0.00      A   
ATOM   3027  CB  ASN   204     -28.248 -41.990  38.342  1.00  0.00      A   
ATOM   3028  HB1 ASN   204     -27.748 -41.080  38.736  1.00  0.00      A   
ATOM   3029  HB2 ASN   204     -27.769 -42.187  37.359  1.00  0.00      A   
ATOM   3030  CG  ASN   204     -27.916 -43.136  39.333  1.00  0.00      A   
ATOM   3031  OD1 ASN   204     -28.731 -43.472  40.227  1.00  0.00      A   
ATOM   3032  ND2 ASN   204     -26.808 -43.792  39.096  1.00  0.00      A   
ATOM   3033 HD21 ASN   204     -26.154 -43.475  38.409  1.00  0.00      A   
ATOM   3034 HD22 ASN   204     -26.732 -44.669  39.571  1.00  0.00      A   
ATOM   3035  C   ASN   204     -30.101 -40.392  37.374  1.00  0.00      A   
ATOM   3036  O   ASN   204     -29.317 -39.463  37.394  1.00  0.00      A   
ATOM   3037  N   ALA   205     -31.257 -40.321  36.590  1.00  0.00      A   
ATOM   3038  HN  ALA   205     -31.950 -41.036  36.544  1.00  0.00      A   
ATOM   3039  CA  ALA   205     -31.829 -39.126  36.009  1.00  0.00      A   
ATOM   3040  HA  ALA   205     -31.039 -38.727  35.390  1.00  0.00      A   
ATOM   3041  CB  ALA   205     -33.042 -39.463  35.198  1.00  0.00      A   
ATOM   3042  HB1 ALA   205     -33.530 -38.524  34.861  1.00  0.00      A   
ATOM   3043  HB2 ALA   205     -33.822 -40.028  35.753  1.00  0.00      A   
ATOM   3044  HB3 ALA   205     -32.714 -39.891  34.227  1.00  0.00      A   
ATOM   3045  C   ALA   205     -32.060 -38.059  37.073  1.00  0.00      A   
ATOM   3046  O   ALA   205     -32.772 -38.386  37.991  1.00  0.00      A   
ATOM   3047  N   LYS   206     -31.554 -36.864  36.841  1.00  0.00      A   
ATOM   3048  HN  LYS   206     -30.914 -36.675  36.099  1.00  0.00      A   
ATOM   3049  CA  LYS   206     -32.118 -35.761  37.649  1.00  0.00      A   
ATOM   3050  HA  LYS   206     -31.874 -35.880  38.695  1.00  0.00      A   
ATOM   3051  CB  LYS   206     -31.429 -34.434  37.219  1.00  0.00      A   
ATOM   3052  HB1 LYS   206     -32.023 -33.582  37.615  1.00  0.00      A   
ATOM   3053  HB2 LYS   206     -31.471 -34.521  36.112  1.00  0.00      A   
ATOM   3054  CG  LYS   206     -29.967 -34.332  37.548  1.00  0.00      A   
ATOM   3055  HG1 LYS   206     -29.397 -33.594  36.943  1.00  0.00      A   
ATOM   3056  HG2 LYS   206     -29.439 -35.291  37.358  1.00  0.00      A   
ATOM   3057  CD  LYS   206     -29.763 -33.977  39.012  1.00  0.00      A   
ATOM   3058  HD1 LYS   206     -30.207 -34.725  39.703  1.00  0.00      A   
ATOM   3059  HD2 LYS   206     -30.292 -33.036  39.271  1.00  0.00      A   
ATOM   3060  CE  LYS   206     -28.262 -33.768  39.442  1.00  0.00      A   
ATOM   3061  HE1 LYS   206     -28.149 -33.060  40.290  1.00  0.00      A   
ATOM   3062  HE2 LYS   206     -27.615 -33.233  38.715  1.00  0.00      A   
ATOM   3063  NZ  LYS   206     -27.679 -35.032  39.782  1.00  0.00      A   
ATOM   3064  HZ1 LYS   206     -26.639 -35.001  39.800  1.00  0.00      A   
ATOM   3065  HZ2 LYS   206     -28.212 -35.771  39.282  1.00  0.00      A   
ATOM   3066  HZ3 LYS   206     -27.930 -35.151  40.785  1.00  0.00      A   
ATOM   3067  C   LYS   206     -33.669 -35.637  37.501  1.00  0.00      A   
ATOM   3068  O   LYS   206     -34.498 -35.532  38.381  1.00  0.00      A   
ATOM   3069  N   VAL   207     -34.120 -35.629  36.221  1.00  0.00      A   
ATOM   3070  HN  VAL   207     -33.441 -35.818  35.516  1.00  0.00      A   
ATOM   3071  CA  VAL   207     -35.462 -35.437  35.760  1.00  0.00      A   
ATOM   3072  HA  VAL   207     -36.166 -35.415  36.578  1.00  0.00      A   
ATOM   3073  CB  VAL   207     -35.665 -34.121  35.011  1.00  0.00      A   
ATOM   3074  HB  VAL   207     -35.071 -34.161  34.073  1.00  0.00      A   
ATOM   3075  CG1 VAL   207     -37.107 -33.918  34.590  1.00  0.00      A   
ATOM   3076 HG11 VAL   207     -37.811 -33.805  35.442  1.00  0.00      A   
ATOM   3077 HG12 VAL   207     -37.408 -34.630  33.792  1.00  0.00      A   
ATOM   3078 HG13 VAL   207     -37.190 -32.878  34.209  1.00  0.00      A   
ATOM   3079  CG2 VAL   207     -35.227 -32.889  35.805  1.00  0.00      A   
ATOM   3080 HG21 VAL   207     -35.914 -32.724  36.662  1.00  0.00      A   
ATOM   3081 HG22 VAL   207     -35.177 -31.991  35.153  1.00  0.00      A   
ATOM   3082 HG23 VAL   207     -34.288 -33.142  36.344  1.00  0.00      A   
ATOM   3083  C   VAL   207     -35.914 -36.560  34.862  1.00  0.00      A   
ATOM   3084  O   VAL   207     -35.272 -36.786  33.849  1.00  0.00      A   
ATOM   3085  N   CYS   208     -37.042 -37.253  35.158  1.00  0.00      A   
ATOM   3086  HN  CYS   208     -37.453 -37.113  36.056  1.00  0.00      A   
ATOM   3087  CA  CYS   208     -37.657 -38.208  34.333  1.00  0.00      A   
ATOM   3088  HA  CYS   208     -37.024 -38.586  33.544  1.00  0.00      A   
ATOM   3089  CB  CYS   208     -38.088 -39.553  35.094  1.00  0.00      A   
ATOM   3090  HB1 CYS   208     -37.267 -40.071  35.634  1.00  0.00      A   
ATOM   3091  HB2 CYS   208     -38.478 -40.285  34.355  1.00  0.00      A   
ATOM   3092  SG  CYS   208     -39.327 -39.100  36.368  1.00  0.00      A   
ATOM   3093  C   CYS   208     -38.762 -37.618  33.526  1.00  0.00      A   
ATOM   3094  O   CYS   208     -39.573 -36.809  34.036  1.00  0.00      A   
ATOM   3095  N   VAL   209     -38.869 -37.798  32.165  1.00  0.00      A   
ATOM   3096  HN  VAL   209     -38.067 -38.154  31.692  1.00  0.00      A   
ATOM   3097  CA  VAL   209     -39.845 -37.261  31.264  1.00  0.00      A   
ATOM   3098  HA  VAL   209     -40.524 -36.610  31.795  1.00  0.00      A   
ATOM   3099  CB  VAL   209     -39.266 -36.406  30.077  1.00  0.00      A   
ATOM   3100  HB  VAL   209     -38.318 -36.851  29.704  1.00  0.00      A   
ATOM   3101  CG1 VAL   209     -40.218 -36.289  28.848  1.00  0.00      A   
ATOM   3102 HG11 VAL   209     -39.819 -35.466  28.217  1.00  0.00      A   
ATOM   3103 HG12 VAL   209     -41.257 -36.124  29.206  1.00  0.00      A   
ATOM   3104 HG13 VAL   209     -40.362 -37.266  28.341  1.00  0.00      A   
ATOM   3105  CG2 VAL   209     -39.027 -34.967  30.599  1.00  0.00      A   
ATOM   3106 HG21 VAL   209     -38.619 -34.425  29.719  1.00  0.00      A   
ATOM   3107 HG22 VAL   209     -38.131 -34.972  31.255  1.00  0.00      A   
ATOM   3108 HG23 VAL   209     -39.964 -34.587  31.060  1.00  0.00      A   
ATOM   3109  C   VAL   209     -40.744 -38.375  30.842  1.00  0.00      A   
ATOM   3110  O   VAL   209     -40.326 -39.417  30.321  1.00  0.00      A   
ATOM   3111  N   VAL   210     -42.114 -38.268  31.117  1.00  0.00      A   
ATOM   3112  HN  VAL   210     -42.517 -37.513  31.629  1.00  0.00      A   
ATOM   3113  CA  VAL   210     -43.055 -39.426  31.042  1.00  0.00      A   
ATOM   3114  HA  VAL   210     -42.541 -40.261  30.591  1.00  0.00      A   
ATOM   3115  CB  VAL   210     -43.448 -39.773  32.472  1.00  0.00      A   
ATOM   3116  HB  VAL   210     -44.291 -39.130  32.803  1.00  0.00      A   
ATOM   3117  CG1 VAL   210     -44.113 -41.189  32.588  1.00  0.00      A   
ATOM   3118 HG11 VAL   210     -45.073 -41.109  32.036  1.00  0.00      A   
ATOM   3119 HG12 VAL   210     -44.410 -41.410  33.636  1.00  0.00      A   
ATOM   3120 HG13 VAL   210     -43.390 -41.937  32.198  1.00  0.00      A   
ATOM   3121  CG2 VAL   210     -42.402 -39.659  33.582  1.00  0.00      A   
ATOM   3122 HG21 VAL   210     -42.766 -39.884  34.607  1.00  0.00      A   
ATOM   3123 HG22 VAL   210     -42.009 -38.632  33.738  1.00  0.00      A   
ATOM   3124 HG23 VAL   210     -41.466 -40.249  33.476  1.00  0.00      A   
ATOM   3125  C   VAL   210     -44.334 -39.180  30.186  1.00  0.00      A   
ATOM   3126  O   VAL   210     -45.157 -38.297  30.505  1.00  0.00      A   
ATOM   3127  N   ASN   211     -44.554 -39.917  29.090  1.00  0.00      A   
ATOM   3128  HN  ASN   211     -43.919 -40.635  28.816  1.00  0.00      A   
ATOM   3129  CA  ASN   211     -45.753 -39.924  28.342  1.00  0.00      A   
ATOM   3130  HA  ASN   211     -46.016 -38.899  28.126  1.00  0.00      A   
ATOM   3131  CB  ASN   211     -45.546 -40.694  26.959  1.00  0.00      A   
ATOM   3132  HB1 ASN   211     -45.319 -41.781  26.977  1.00  0.00      A   
ATOM   3133  HB2 ASN   211     -44.553 -40.353  26.595  1.00  0.00      A   
ATOM   3134  CG  ASN   211     -46.649 -40.334  25.995  1.00  0.00      A   
ATOM   3135  OD1 ASN   211     -47.610 -39.603  26.322  1.00  0.00      A   
ATOM   3136  ND2 ASN   211     -46.534 -40.756  24.745  1.00  0.00      A   
ATOM   3137 HD21 ASN   211     -45.797 -41.377  24.476  1.00  0.00      A   
ATOM   3138 HD22 ASN   211     -47.299 -40.542  24.138  1.00  0.00      A   
ATOM   3139  C   ASN   211     -46.900 -40.635  29.010  1.00  0.00      A   
ATOM   3140  O   ASN   211     -46.772 -41.795  29.533  1.00  0.00      A   
ATOM   3141  N   ALA   212     -48.098 -40.002  29.164  1.00  0.00      A   
ATOM   3142  HN  ALA   212     -48.203 -39.049  28.891  1.00  0.00      A   
ATOM   3143  CA  ALA   212     -49.200 -40.623  30.015  1.00  0.00      A   
ATOM   3144  HA  ALA   212     -48.670 -41.086  30.835  1.00  0.00      A   
ATOM   3145  CB  ALA   212     -50.167 -39.507  30.571  1.00  0.00      A   
ATOM   3146  HB1 ALA   212     -49.502 -38.729  31.002  1.00  0.00      A   
ATOM   3147  HB2 ALA   212     -50.941 -39.802  31.311  1.00  0.00      A   
ATOM   3148  HB3 ALA   212     -50.770 -39.022  29.774  1.00  0.00      A   
ATOM   3149  C   ALA   212     -49.947 -41.637  29.306  1.00  0.00      A   
ATOM   3150  O   ALA   212     -50.734 -42.354  29.958  1.00  0.00      A   
ATOM   3151  N   ASP   213     -49.777 -41.920  28.021  1.00  0.00      A   
ATOM   3152  HN  ASP   213     -49.029 -41.351  27.688  1.00  0.00      A   
ATOM   3153  CA  ASP   213     -50.440 -42.910  27.234  1.00  0.00      A   
ATOM   3154  HA  ASP   213     -51.469 -42.586  27.276  1.00  0.00      A   
ATOM   3155  CB  ASP   213     -49.793 -42.876  25.871  1.00  0.00      A   
ATOM   3156  HB1 ASP   213     -48.779 -43.330  25.880  1.00  0.00      A   
ATOM   3157  HB2 ASP   213     -49.796 -41.812  25.554  1.00  0.00      A   
ATOM   3158  CG  ASP   213     -50.609 -43.603  24.773  1.00  0.00      A   
ATOM   3159  OD1 ASP   213     -51.837 -43.754  24.901  1.00  0.00      A   
ATOM   3160  OD2 ASP   213     -49.928 -43.868  23.709  1.00  0.00      A   
ATOM   3161  C   ASP   213     -50.428 -44.383  27.640  1.00  0.00      A   
ATOM   3162  O   ASP   213     -51.458 -45.058  27.706  1.00  0.00      A   
ATOM   3163  N   ASP   214     -49.181 -44.692  28.031  1.00  0.00      A   
ATOM   3164  HN  ASP   214     -48.483 -43.983  27.963  1.00  0.00      A   
ATOM   3165  CA  ASP   214     -48.800 -46.035  28.342  1.00  0.00      A   
ATOM   3166  HA  ASP   214     -49.608 -46.751  28.305  1.00  0.00      A   
ATOM   3167  CB  ASP   214     -47.525 -46.307  27.548  1.00  0.00      A   
ATOM   3168  HB1 ASP   214     -47.019 -47.263  27.801  1.00  0.00      A   
ATOM   3169  HB2 ASP   214     -46.873 -45.417  27.680  1.00  0.00      A   
ATOM   3170  CG  ASP   214     -47.923 -46.449  26.071  1.00  0.00      A   
ATOM   3171  OD1 ASP   214     -49.040 -46.963  25.784  1.00  0.00      A   
ATOM   3172  OD2 ASP   214     -47.007 -46.224  25.240  1.00  0.00      A   
ATOM   3173  C   ASP   214     -48.385 -46.069  29.790  1.00  0.00      A   
ATOM   3174  O   ASP   214     -47.782 -45.101  30.354  1.00  0.00      A   
ATOM   3175  N   ALA   215     -48.604 -47.233  30.408  1.00  0.00      A   
ATOM   3176  HN  ALA   215     -49.108 -47.921  29.892  1.00  0.00      A   
ATOM   3177  CA  ALA   215     -48.172 -47.618  31.773  1.00  0.00      A   
ATOM   3178  HA  ALA   215     -48.202 -46.708  32.352  1.00  0.00      A   
ATOM   3179  CB  ALA   215     -49.259 -48.627  32.330  1.00  0.00      A   
ATOM   3180  HB1 ALA   215     -49.140 -48.781  33.424  1.00  0.00      A   
ATOM   3181  HB2 ALA   215     -49.263 -49.580  31.759  1.00  0.00      A   
ATOM   3182  HB3 ALA   215     -50.228 -48.127  32.118  1.00  0.00      A   
ATOM   3183  C   ALA   215     -46.789 -48.265  31.761  1.00  0.00      A   
ATOM   3184  O   ALA   215     -46.057 -48.343  32.737  1.00  0.00      A   
ATOM   3185  N   LEU   216     -46.379 -48.795  30.534  1.00  0.00      A   
ATOM   3186  HN  LEU   216     -46.956 -48.697  29.727  1.00  0.00      A   
ATOM   3187  CA  LEU   216     -45.118 -49.497  30.441  1.00  0.00      A   
ATOM   3188  HA  LEU   216     -45.018 -50.149  31.296  1.00  0.00      A   
ATOM   3189  CB  LEU   216     -45.271 -50.487  29.245  1.00  0.00      A   
ATOM   3190  HB1 LEU   216     -44.291 -50.949  29.000  1.00  0.00      A   
ATOM   3191  HB2 LEU   216     -45.476 -49.867  28.346  1.00  0.00      A   
ATOM   3192  CG  LEU   216     -46.410 -51.557  29.358  1.00  0.00      A   
ATOM   3193  HG  LEU   216     -47.280 -51.023  29.798  1.00  0.00      A   
ATOM   3194  CD1 LEU   216     -46.767 -52.188  28.028  1.00  0.00      A   
ATOM   3195 HD11 LEU   216     -45.933 -52.663  27.468  1.00  0.00      A   
ATOM   3196 HD12 LEU   216     -47.168 -51.433  27.318  1.00  0.00      A   
ATOM   3197 HD13 LEU   216     -47.515 -52.960  28.310  1.00  0.00      A   
ATOM   3198  CD2 LEU   216     -45.948 -52.666  30.341  1.00  0.00      A   
ATOM   3199 HD21 LEU   216     -45.642 -52.164  31.284  1.00  0.00      A   
ATOM   3200 HD22 LEU   216     -44.997 -53.095  29.959  1.00  0.00      A   
ATOM   3201 HD23 LEU   216     -46.688 -53.492  30.413  1.00  0.00      A   
ATOM   3202  C   LEU   216     -43.783 -48.672  30.422  1.00  0.00      A   
ATOM   3203  O   LEU   216     -42.649 -49.175  30.700  1.00  0.00      A   
ATOM   3204  N   THR   217     -43.939 -47.371  30.105  1.00  0.00      A   
ATOM   3205  HN  THR   217     -44.824 -46.946  29.929  1.00  0.00      A   
ATOM   3206  CA  THR   217     -42.835 -46.450  30.062  1.00  0.00      A   
ATOM   3207  HA  THR   217     -41.941 -47.053  29.998  1.00  0.00      A   
ATOM   3208  CB  THR   217     -43.071 -45.440  28.937  1.00  0.00      A   
ATOM   3209  HB  THR   217     -42.704 -44.397  29.050  1.00  0.00      A   
ATOM   3210  OG1 THR   217     -44.467 -45.121  28.707  1.00  0.00      A   
ATOM   3211  HG1 THR   217     -44.675 -44.516  29.423  1.00  0.00      A   
ATOM   3212  CG2 THR   217     -42.527 -46.199  27.704  1.00  0.00      A   
ATOM   3213 HG21 THR   217     -42.701 -45.869  26.657  1.00  0.00      A   
ATOM   3214 HG22 THR   217     -42.967 -47.219  27.669  1.00  0.00      A   
ATOM   3215 HG23 THR   217     -41.419 -46.222  27.771  1.00  0.00      A   
ATOM   3216  C   THR   217     -42.713 -45.660  31.339  1.00  0.00      A   
ATOM   3217  O   THR   217     -41.850 -44.748  31.404  1.00  0.00      A   
ATOM   3218  N   MET   218     -43.488 -45.975  32.469  1.00  0.00      A   
ATOM   3219  HN  MET   218     -44.137 -46.732  32.472  1.00  0.00      A   
ATOM   3220  CA  MET   218     -43.368 -45.435  33.865  1.00  0.00      A   
ATOM   3221  HA  MET   218     -43.705 -44.422  33.706  1.00  0.00      A   
ATOM   3222  CB  MET   218     -44.383 -46.086  34.765  1.00  0.00      A   
ATOM   3223  HB1 MET   218     -44.178 -45.851  35.832  1.00  0.00      A   
ATOM   3224  HB2 MET   218     -44.306 -47.177  34.569  1.00  0.00      A   
ATOM   3225  CG  MET   218     -45.854 -45.816  34.373  1.00  0.00      A   
ATOM   3226  HG1 MET   218     -46.603 -46.394  34.955  1.00  0.00      A   
ATOM   3227  HG2 MET   218     -46.023 -46.184  33.338  1.00  0.00      A   
ATOM   3228  SD  MET   218     -46.381 -44.070  34.561  1.00  0.00      A   
ATOM   3229  CE  MET   218     -45.899 -43.555  36.214  1.00  0.00      A   
ATOM   3230  HE1 MET   218     -46.600 -44.078  36.899  1.00  0.00      A   
ATOM   3231  HE2 MET   218     -46.005 -42.455  36.330  1.00  0.00      A   
ATOM   3232  HE3 MET   218     -44.873 -43.928  36.421  1.00  0.00      A   
ATOM   3233  C   MET   218     -41.978 -45.596  34.413  1.00  0.00      A   
ATOM   3234  O   MET   218     -41.397 -46.660  34.448  1.00  0.00      A   
ATOM   3235  N   PRO   219     -41.303 -44.545  34.955  1.00  0.00      A   
ATOM   3236  CD  PRO   219     -41.611 -43.189  34.640  1.00  0.00      A   
ATOM   3237  HD1 PRO   219     -42.565 -42.875  35.114  1.00  0.00      A   
ATOM   3238  HD2 PRO   219     -41.771 -43.102  33.544  1.00  0.00      A   
ATOM   3239  CA  PRO   219     -40.202 -44.610  35.923  1.00  0.00      A   
ATOM   3240  HA  PRO   219     -39.396 -44.949  35.289  1.00  0.00      A   
ATOM   3241  CB  PRO   219     -40.025 -43.162  36.373  1.00  0.00      A   
ATOM   3242  HB1 PRO   219     -38.962 -43.019  36.663  1.00  0.00      A   
ATOM   3243  HB2 PRO   219     -40.726 -42.891  37.192  1.00  0.00      A   
ATOM   3244  CG  PRO   219     -40.386 -42.424  35.110  1.00  0.00      A   
ATOM   3245  HG1 PRO   219     -40.614 -41.374  35.394  1.00  0.00      A   
ATOM   3246  HG2 PRO   219     -39.552 -42.584  34.394  1.00  0.00      A   
ATOM   3247  C   PRO   219     -40.340 -45.626  37.087  1.00  0.00      A   
ATOM   3248  O   PRO   219     -41.397 -45.822  37.655  1.00  0.00      A   
ATOM   3249  N   ILE   220     -39.293 -46.398  37.497  1.00  0.00      A   
ATOM   3250  HN  ILE   220     -38.475 -46.463  36.930  1.00  0.00      A   
ATOM   3251  CA  ILE   220     -39.423 -47.491  38.517  1.00  0.00      A   
ATOM   3252  HA  ILE   220     -40.459 -47.796  38.504  1.00  0.00      A   
ATOM   3253  CB  ILE   220     -38.617 -48.733  38.160  1.00  0.00      A   
ATOM   3254  HB  ILE   220     -38.872 -49.019  37.117  1.00  0.00      A   
ATOM   3255  CG2 ILE   220     -37.141 -48.551  38.443  1.00  0.00      A   
ATOM   3256 HG21 ILE   220     -37.069 -48.096  39.454  1.00  0.00      A   
ATOM   3257 HG22 ILE   220     -36.627 -47.927  37.681  1.00  0.00      A   
ATOM   3258 HG23 ILE   220     -36.520 -49.468  38.523  1.00  0.00      A   
ATOM   3259  CG1 ILE   220     -39.042 -49.932  39.071  1.00  0.00      A   
ATOM   3260 HG11 ILE   220     -40.107 -49.781  39.350  1.00  0.00      A   
ATOM   3261 HG12 ILE   220     -38.433 -49.886  39.999  1.00  0.00      A   
ATOM   3262  CD  ILE   220     -38.878 -51.327  38.389  1.00  0.00      A   
ATOM   3263  HD1 ILE   220     -37.783 -51.506  38.325  1.00  0.00      A   
ATOM   3264  HD2 ILE   220     -39.458 -51.316  37.441  1.00  0.00      A   
ATOM   3265  HD3 ILE   220     -39.296 -52.156  38.999  1.00  0.00      A   
ATOM   3266  C   ILE   220     -39.156 -46.968  39.873  1.00  0.00      A   
ATOM   3267  O   ILE   220     -39.703 -47.391  40.861  1.00  0.00      A   
ATOM   3268  N   ARG   221     -38.385 -45.843  39.911  1.00  0.00      A   
ATOM   3269  HN  ARG   221     -37.934 -45.439  39.119  1.00  0.00      A   
ATOM   3270  CA  ARG   221     -37.999 -45.332  41.261  1.00  0.00      A   
ATOM   3271  HA  ARG   221     -38.845 -45.404  41.928  1.00  0.00      A   
ATOM   3272  CB  ARG   221     -36.611 -45.914  41.781  1.00  0.00      A   
ATOM   3273  HB1 ARG   221     -36.790 -47.008  41.863  1.00  0.00      A   
ATOM   3274  HB2 ARG   221     -36.481 -45.594  42.837  1.00  0.00      A   
ATOM   3275  CG  ARG   221     -35.358 -45.868  40.869  1.00  0.00      A   
ATOM   3276  HG1 ARG   221     -35.176 -44.780  40.735  1.00  0.00      A   
ATOM   3277  HG2 ARG   221     -35.536 -46.283  39.854  1.00  0.00      A   
ATOM   3278  CD  ARG   221     -34.063 -46.344  41.516  1.00  0.00      A   
ATOM   3279  HD1 ARG   221     -34.046 -47.438  41.322  1.00  0.00      A   
ATOM   3280  HD2 ARG   221     -33.924 -46.072  42.584  1.00  0.00      A   
ATOM   3281  NE  ARG   221     -32.896 -45.906  40.667  1.00  0.00      A   
ATOM   3282  HE  ARG   221     -32.742 -46.450  39.842  1.00  0.00      A   
ATOM   3283  CZ  ARG   221     -32.053 -44.886  40.862  1.00  0.00      A   
ATOM   3284  NH1 ARG   221     -32.376 -43.806  41.479  1.00  0.00      A   
ATOM   3285 HH11 ARG   221     -33.254 -43.693  41.946  1.00  0.00      A   
ATOM   3286 HH12 ARG   221     -31.642 -43.181  41.745  1.00  0.00      A   
ATOM   3287  NH2 ARG   221     -30.866 -45.062  40.372  1.00  0.00      A   
ATOM   3288 HH21 ARG   221     -30.721 -45.837  39.757  1.00  0.00      A   
ATOM   3289 HH22 ARG   221     -30.089 -44.461  40.558  1.00  0.00      A   
ATOM   3290  C   ARG   221     -37.923 -43.831  41.228  1.00  0.00      A   
ATOM   3291  O   ARG   221     -37.255 -43.169  41.886  1.00  0.00      A   
ATOM   3292  N   GLY   222     -38.817 -43.265  40.332  1.00  0.00      A   
ATOM   3293  HN  GLY   222     -39.622 -43.759  40.013  1.00  0.00      A   
ATOM   3294  CA  GLY   222     -38.887 -41.888  39.988  1.00  0.00      A   
ATOM   3295  HA1 GLY   222     -39.231 -41.292  40.821  1.00  0.00      A   
ATOM   3296  HA2 GLY   222     -39.492 -41.842  39.094  1.00  0.00      A   
ATOM   3297  C   GLY   222     -37.628 -41.145  39.543  1.00  0.00      A   
ATOM   3298  O   GLY   222     -36.865 -41.737  38.804  1.00  0.00      A   
ATOM   3299  N   ALA   223     -37.440 -39.894  39.991  1.00  0.00      A   
ATOM   3300  HN  ALA   223     -38.120 -39.421  40.545  1.00  0.00      A   
ATOM   3301  CA  ALA   223     -36.161 -39.279  39.736  1.00  0.00      A   
ATOM   3302  HA  ALA   223     -35.347 -39.987  39.695  1.00  0.00      A   
ATOM   3303  CB  ALA   223     -36.177 -38.434  38.475  1.00  0.00      A   
ATOM   3304  HB1 ALA   223     -35.143 -38.047  38.349  1.00  0.00      A   
ATOM   3305  HB2 ALA   223     -36.780 -37.501  38.502  1.00  0.00      A   
ATOM   3306  HB3 ALA   223     -36.307 -39.026  37.544  1.00  0.00      A   
ATOM   3307  C   ALA   223     -35.800 -38.444  40.906  1.00  0.00      A   
ATOM   3308  O   ALA   223     -36.625 -38.190  41.816  1.00  0.00      A   
ATOM   3309  N   ASP   224     -34.555 -37.944  40.916  1.00  0.00      A   
ATOM   3310  HN  ASP   224     -33.934 -38.231  40.191  1.00  0.00      A   
ATOM   3311  CA  ASP   224     -33.889 -37.120  41.900  1.00  0.00      A   
ATOM   3312  HA  ASP   224     -34.066 -37.561  42.870  1.00  0.00      A   
ATOM   3313  CB  ASP   224     -32.409 -36.810  41.598  1.00  0.00      A   
ATOM   3314  HB1 ASP   224     -32.099 -36.101  42.396  1.00  0.00      A   
ATOM   3315  HB2 ASP   224     -32.317 -36.357  40.588  1.00  0.00      A   
ATOM   3316  CG  ASP   224     -31.636 -38.060  41.472  1.00  0.00      A   
ATOM   3317  OD1 ASP   224     -32.031 -39.081  41.998  1.00  0.00      A   
ATOM   3318  OD2 ASP   224     -30.504 -37.987  40.862  1.00  0.00      A   
ATOM   3319  C   ASP   224     -34.551 -35.699  42.136  1.00  0.00      A   
ATOM   3320  O   ASP   224     -34.824 -35.229  43.266  1.00  0.00      A   
ATOM   3321  N   GLU   225     -34.907 -34.947  41.073  1.00  0.00      A   
ATOM   3322  HN  GLU   225     -34.705 -35.232  40.139  1.00  0.00      A   
ATOM   3323  CA  GLU   225     -35.597 -33.721  41.267  1.00  0.00      A   
ATOM   3324  HA  GLU   225     -35.336 -33.210  42.182  1.00  0.00      A   
ATOM   3325  CB  GLU   225     -35.245 -32.617  40.229  1.00  0.00      A   
ATOM   3326  HB1 GLU   225     -35.694 -31.690  40.647  1.00  0.00      A   
ATOM   3327  HB2 GLU   225     -35.646 -32.893  39.230  1.00  0.00      A   
ATOM   3328  CG  GLU   225     -33.716 -32.377  40.097  1.00  0.00      A   
ATOM   3329  HG1 GLU   225     -33.432 -33.111  39.313  1.00  0.00      A   
ATOM   3330  HG2 GLU   225     -33.194 -32.550  41.062  1.00  0.00      A   
ATOM   3331  CD  GLU   225     -33.150 -31.033  39.657  1.00  0.00      A   
ATOM   3332  OE1 GLU   225     -33.296 -30.720  38.438  1.00  0.00      A   
ATOM   3333  OE2 GLU   225     -32.524 -30.290  40.462  1.00  0.00      A   
ATOM   3334  C   GLU   225     -37.080 -34.027  41.242  1.00  0.00      A   
ATOM   3335  O   GLU   225     -37.854 -33.858  42.228  1.00  0.00      A   
ATOM   3336  N   ARG   226     -37.583 -34.506  40.090  1.00  0.00      A   
ATOM   3337  HN  ARG   226     -37.043 -34.936  39.371  1.00  0.00      A   
ATOM   3338  CA  ARG   226     -38.970 -34.284  39.765  1.00  0.00      A   
ATOM   3339  HA  ARG   226     -39.613 -34.613  40.568  1.00  0.00      A   
ATOM   3340  CB  ARG   226     -39.372 -32.838  39.359  1.00  0.00      A   
ATOM   3341  HB1 ARG   226     -39.382 -32.369  40.366  1.00  0.00      A   
ATOM   3342  HB2 ARG   226     -40.415 -32.874  38.978  1.00  0.00      A   
ATOM   3343  CG  ARG   226     -38.456 -32.129  38.333  1.00  0.00      A   
ATOM   3344  HG1 ARG   226     -37.942 -32.876  37.692  1.00  0.00      A   
ATOM   3345  HG2 ARG   226     -37.659 -31.577  38.877  1.00  0.00      A   
ATOM   3346  CD  ARG   226     -39.102 -31.113  37.423  1.00  0.00      A   
ATOM   3347  HD1 ARG   226     -39.476 -30.251  38.016  1.00  0.00      A   
ATOM   3348  HD2 ARG   226     -39.883 -31.554  36.768  1.00  0.00      A   
ATOM   3349  NE  ARG   226     -38.006 -30.561  36.555  1.00  0.00      A   
ATOM   3350  HE  ARG   226     -37.081 -30.507  36.932  1.00  0.00      A   
ATOM   3351  CZ  ARG   226     -38.233 -29.781  35.539  1.00  0.00      A   
ATOM   3352  NH1 ARG   226     -39.457 -29.466  35.165  1.00  0.00      A   
ATOM   3353 HH11 ARG   226     -39.465 -28.840  34.385  1.00  0.00      A   
ATOM   3354 HH12 ARG   226     -40.263 -29.798  35.655  1.00  0.00      A   
ATOM   3355  NH2 ARG   226     -37.198 -29.166  34.851  1.00  0.00      A   
ATOM   3356 HH21 ARG   226     -36.227 -29.375  34.971  1.00  0.00      A   
ATOM   3357 HH22 ARG   226     -37.500 -28.662  34.042  1.00  0.00      A   
ATOM   3358  C   ARG   226     -39.246 -35.218  38.552  1.00  0.00      A   
ATOM   3359  O   ARG   226     -38.397 -35.731  37.833  1.00  0.00      A   
ATOM   3360  N   CYS   227     -40.549 -35.442  38.294  1.00  0.00      A   
ATOM   3361  HN  CYS   227     -41.312 -35.143  38.861  1.00  0.00      A   
ATOM   3362  CA  CYS   227     -40.915 -36.206  37.125  1.00  0.00      A   
ATOM   3363  HA  CYS   227     -39.998 -36.315  36.565  1.00  0.00      A   
ATOM   3364  CB  CYS   227     -41.511 -37.669  37.415  1.00  0.00      A   
ATOM   3365  HB1 CYS   227     -41.862 -38.161  36.483  1.00  0.00      A   
ATOM   3366  HB2 CYS   227     -42.444 -37.641  38.017  1.00  0.00      A   
ATOM   3367  SG  CYS   227     -40.255 -38.763  38.085  1.00  0.00      A   
ATOM   3368  C   CYS   227     -41.994 -35.471  36.225  1.00  0.00      A   
ATOM   3369  O   CYS   227     -42.974 -34.974  36.702  1.00  0.00      A   
ATOM   3370  N   VAL   228     -41.716 -35.267  34.931  1.00  0.00      A   
ATOM   3371  HN  VAL   228     -40.860 -35.614  34.557  1.00  0.00      A   
ATOM   3372  CA  VAL   228     -42.462 -34.416  34.051  1.00  0.00      A   
ATOM   3373  HA  VAL   228     -43.099 -33.702  34.551  1.00  0.00      A   
ATOM   3374  CB  VAL   228     -41.509 -33.428  33.315  1.00  0.00      A   
ATOM   3375  HB  VAL   228     -40.964 -34.008  32.540  1.00  0.00      A   
ATOM   3376  CG1 VAL   228     -42.128 -32.228  32.539  1.00  0.00      A   
ATOM   3377 HG11 VAL   228     -42.480 -32.608  31.556  1.00  0.00      A   
ATOM   3378 HG12 VAL   228     -41.374 -31.430  32.368  1.00  0.00      A   
ATOM   3379 HG13 VAL   228     -42.962 -31.769  33.112  1.00  0.00      A   
ATOM   3380  CG2 VAL   228     -40.499 -32.782  34.306  1.00  0.00      A   
ATOM   3381 HG21 VAL   228     -39.732 -32.118  33.855  1.00  0.00      A   
ATOM   3382 HG22 VAL   228     -39.826 -33.443  34.893  1.00  0.00      A   
ATOM   3383 HG23 VAL   228     -41.060 -32.343  35.159  1.00  0.00      A   
ATOM   3384  C   VAL   228     -43.346 -35.173  33.161  1.00  0.00      A   
ATOM   3385  O   VAL   228     -42.918 -36.118  32.524  1.00  0.00      A   
ATOM   3386  N   SER   229     -44.687 -34.727  32.962  1.00  0.00      A   
ATOM   3387  HN  SER   229     -44.879 -33.816  33.318  1.00  0.00      A   
ATOM   3388  CA  SER   229     -45.683 -35.544  32.450  1.00  0.00      A   
ATOM   3389  HA  SER   229     -45.364 -36.559  32.263  1.00  0.00      A   
ATOM   3390  CB  SER   229     -46.913 -35.555  33.485  1.00  0.00      A   
ATOM   3391  HB1 SER   229     -47.478 -34.598  33.513  1.00  0.00      A   
ATOM   3392  HB2 SER   229     -46.511 -35.786  34.494  1.00  0.00      A   
ATOM   3393  OG  SER   229     -47.802 -36.630  33.156  1.00  0.00      A   
ATOM   3394  HG1 SER   229     -48.347 -36.266  32.454  1.00  0.00      A   
ATOM   3395  C   SER   229     -46.199 -34.922  31.255  1.00  0.00      A   
ATOM   3396  O   SER   229     -46.875 -33.872  31.271  1.00  0.00      A   
ATOM   3397  N   PHE   230     -46.006 -35.624  30.094  1.00  0.00      A   
ATOM   3398  HN  PHE   230     -45.640 -36.548  30.007  1.00  0.00      A   
ATOM   3399  CA  PHE   230     -46.627 -35.008  28.880  1.00  0.00      A   
ATOM   3400  HA  PHE   230     -47.105 -34.054  29.048  1.00  0.00      A   
ATOM   3401  CB  PHE   230     -45.611 -34.894  27.677  1.00  0.00      A   
ATOM   3402  HB1 PHE   230     -44.768 -34.288  28.074  1.00  0.00      A   
ATOM   3403  HB2 PHE   230     -46.132 -34.464  26.795  1.00  0.00      A   
ATOM   3404  CG  PHE   230     -44.933 -36.195  27.115  1.00  0.00      A   
ATOM   3405  CD1 PHE   230     -45.100 -36.699  25.770  1.00  0.00      A   
ATOM   3406  HD1 PHE   230     -45.903 -36.284  25.180  1.00  0.00      A   
ATOM   3407  CE1 PHE   230     -44.154 -37.523  25.243  1.00  0.00      A   
ATOM   3408  HE1 PHE   230     -44.229 -37.803  24.203  1.00  0.00      A   
ATOM   3409  CZ  PHE   230     -43.207 -38.081  26.038  1.00  0.00      A   
ATOM   3410  HZ  PHE   230     -42.596 -38.862  25.612  1.00  0.00      A   
ATOM   3411  CD2 PHE   230     -43.936 -36.800  27.924  1.00  0.00      A   
ATOM   3412  HD2 PHE   230     -43.836 -36.440  28.938  1.00  0.00      A   
ATOM   3413  CE2 PHE   230     -43.065 -37.749  27.371  1.00  0.00      A   
ATOM   3414  HE2 PHE   230     -42.283 -38.235  27.936  1.00  0.00      A   
ATOM   3415  C   PHE   230     -47.682 -35.948  28.368  1.00  0.00      A   
ATOM   3416  O   PHE   230     -47.612 -37.168  28.580  1.00  0.00      A   
ATOM   3417  N   GLY   231     -48.698 -35.350  27.669  1.00  0.00      A   
ATOM   3418  HN  GLY   231     -48.743 -34.354  27.694  1.00  0.00      A   
ATOM   3419  CA  GLY   231     -49.659 -35.997  26.768  1.00  0.00      A   
ATOM   3420  HA1 GLY   231     -49.290 -37.009  26.845  1.00  0.00      A   
ATOM   3421  HA2 GLY   231     -49.561 -35.475  25.828  1.00  0.00      A   
ATOM   3422  C   GLY   231     -50.990 -35.881  27.422  1.00  0.00      A   
ATOM   3423  O   GLY   231     -51.230 -35.114  28.375  1.00  0.00      A   
ATOM   3424  N   VAL   232     -51.897 -36.697  26.952  1.00  0.00      A   
ATOM   3425  HN  VAL   232     -51.675 -37.252  26.154  1.00  0.00      A   
ATOM   3426  CA  VAL   232     -53.128 -37.048  27.588  1.00  0.00      A   
ATOM   3427  HA  VAL   232     -53.808 -36.285  27.241  1.00  0.00      A   
ATOM   3428  CB  VAL   232     -53.464 -38.431  27.083  1.00  0.00      A   
ATOM   3429  HB  VAL   232     -54.468 -38.723  27.459  1.00  0.00      A   
ATOM   3430  CG1 VAL   232     -53.521 -38.492  25.522  1.00  0.00      A   
ATOM   3431 HG11 VAL   232     -52.486 -38.391  25.131  1.00  0.00      A   
ATOM   3432 HG12 VAL   232     -54.225 -37.736  25.113  1.00  0.00      A   
ATOM   3433 HG13 VAL   232     -53.833 -39.535  25.302  1.00  0.00      A   
ATOM   3434  CG2 VAL   232     -52.475 -39.480  27.557  1.00  0.00      A   
ATOM   3435 HG21 VAL   232     -52.393 -39.678  28.647  1.00  0.00      A   
ATOM   3436 HG22 VAL   232     -51.471 -39.364  27.097  1.00  0.00      A   
ATOM   3437 HG23 VAL   232     -52.788 -40.445  27.104  1.00  0.00      A   
ATOM   3438  C   VAL   232     -53.356 -37.025  29.063  1.00  0.00      A   
ATOM   3439  O   VAL   232     -52.402 -37.196  29.803  1.00  0.00      A   
ATOM   3440  N   ASN   233     -54.508 -36.691  29.541  1.00  0.00      A   
ATOM   3441  HN  ASN   233     -55.209 -36.421  28.886  1.00  0.00      A   
ATOM   3442  CA  ASN   233     -54.998 -36.664  30.922  1.00  0.00      A   
ATOM   3443  HA  ASN   233     -56.067 -36.505  30.915  1.00  0.00      A   
ATOM   3444  CB  ASN   233     -54.847 -38.082  31.635  1.00  0.00      A   
ATOM   3445  HB1 ASN   233     -55.186 -38.223  32.683  1.00  0.00      A   
ATOM   3446  HB2 ASN   233     -53.771 -38.359  31.622  1.00  0.00      A   
ATOM   3447  CG  ASN   233     -55.706 -39.065  30.833  1.00  0.00      A   
ATOM   3448  OD1 ASN   233     -56.893 -39.245  31.080  1.00  0.00      A   
ATOM   3449  ND2 ASN   233     -55.077 -39.765  29.887  1.00  0.00      A   
ATOM   3450 HD21 ASN   233     -55.558 -40.433  29.321  1.00  0.00      A   
ATOM   3451 HD22 ASN   233     -54.094 -39.612  29.782  1.00  0.00      A   
ATOM   3452  C   ASN   233     -54.416 -35.437  31.620  1.00  0.00      A   
ATOM   3453  O   ASN   233     -54.096 -35.533  32.816  1.00  0.00      A   
ATOM   3454  N   MET   234     -54.113 -34.349  30.826  1.00  0.00      A   
ATOM   3455  HN  MET   234     -54.212 -34.411  29.836  1.00  0.00      A   
ATOM   3456  CA  MET   234     -53.755 -33.028  31.253  1.00  0.00      A   
ATOM   3457  HA  MET   234     -53.588 -32.440  30.363  1.00  0.00      A   
ATOM   3458  CB  MET   234     -54.865 -32.363  32.125  1.00  0.00      A   
ATOM   3459  HB1 MET   234     -54.502 -31.443  32.632  1.00  0.00      A   
ATOM   3460  HB2 MET   234     -55.324 -33.123  32.793  1.00  0.00      A   
ATOM   3461  CG  MET   234     -56.002 -31.785  31.264  1.00  0.00      A   
ATOM   3462  HG1 MET   234     -55.490 -31.161  30.501  1.00  0.00      A   
ATOM   3463  HG2 MET   234     -56.667 -31.165  31.902  1.00  0.00      A   
ATOM   3464  SD  MET   234     -57.112 -33.078  30.540  1.00  0.00      A   
ATOM   3465  CE  MET   234     -58.043 -31.888  29.570  1.00  0.00      A   
ATOM   3466  HE1 MET   234     -58.657 -32.476  28.855  1.00  0.00      A   
ATOM   3467  HE2 MET   234     -57.382 -31.167  29.043  1.00  0.00      A   
ATOM   3468  HE3 MET   234     -58.736 -31.274  30.184  1.00  0.00      A   
ATOM   3469  C   MET   234     -52.342 -32.908  31.711  1.00  0.00      A   
ATOM   3470  O   MET   234     -52.122 -32.340  32.735  1.00  0.00      A   
ATOM   3471  N   GLY   235     -51.277 -33.415  31.011  1.00  0.00      A   
ATOM   3472  HN  GLY   235     -51.390 -33.942  30.173  1.00  0.00      A   
ATOM   3473  CA  GLY   235     -49.833 -33.169  31.369  1.00  0.00      A   
ATOM   3474  HA1 GLY   235     -49.348 -33.521  30.470  1.00  0.00      A   
ATOM   3475  HA2 GLY   235     -49.587 -33.711  32.270  1.00  0.00      A   
ATOM   3476  C   GLY   235     -49.370 -31.760  31.580  1.00  0.00      A   
ATOM   3477  O   GLY   235     -50.182 -30.811  31.539  1.00  0.00      A   
ATOM   3478  N   ASP   236     -48.057 -31.596  31.729  1.00  0.00      A   
ATOM   3479  HN  ASP   236     -47.567 -32.463  31.785  1.00  0.00      A   
ATOM   3480  CA  ASP   236     -47.275 -30.412  31.717  1.00  0.00      A   
ATOM   3481  HA  ASP   236     -47.694 -29.715  32.428  1.00  0.00      A   
ATOM   3482  CB  ASP   236     -45.793 -30.833  31.969  1.00  0.00      A   
ATOM   3483  HB1 ASP   236     -45.270 -29.885  31.719  1.00  0.00      A   
ATOM   3484  HB2 ASP   236     -45.373 -31.681  31.387  1.00  0.00      A   
ATOM   3485  CG  ASP   236     -45.709 -31.015  33.494  1.00  0.00      A   
ATOM   3486  OD1 ASP   236     -46.085 -30.063  34.212  1.00  0.00      A   
ATOM   3487  OD2 ASP   236     -45.467 -32.142  33.937  1.00  0.00      A   
ATOM   3488  C   ASP   236     -47.473 -29.753  30.376  1.00  0.00      A   
ATOM   3489  O   ASP   236     -47.591 -28.466  30.318  1.00  0.00      A   
ATOM   3490  N   TYR   237     -47.607 -30.602  29.282  1.00  0.00      A   
ATOM   3491  HN  TYR   237     -47.412 -31.564  29.462  1.00  0.00      A   
ATOM   3492  CA  TYR   237     -47.772 -30.194  27.890  1.00  0.00      A   
ATOM   3493  HA  TYR   237     -48.129 -29.176  27.858  1.00  0.00      A   
ATOM   3494  CB  TYR   237     -46.356 -30.310  27.102  1.00  0.00      A   
ATOM   3495  HB1 TYR   237     -46.565 -29.755  26.162  1.00  0.00      A   
ATOM   3496  HB2 TYR   237     -45.976 -31.352  27.179  1.00  0.00      A   
ATOM   3497  CG  TYR   237     -45.316 -29.506  27.830  1.00  0.00      A   
ATOM   3498  CD1 TYR   237     -45.358 -28.113  27.870  1.00  0.00      A   
ATOM   3499  HD1 TYR   237     -46.124 -27.611  27.298  1.00  0.00      A   
ATOM   3500  CE1 TYR   237     -44.410 -27.353  28.511  1.00  0.00      A   
ATOM   3501  HE1 TYR   237     -44.322 -26.277  28.469  1.00  0.00      A   
ATOM   3502  CZ  TYR   237     -43.437 -28.051  29.299  1.00  0.00      A   
ATOM   3503  OH  TYR   237     -42.651 -27.282  30.112  1.00  0.00      A   
ATOM   3504  HH  TYR   237     -42.220 -27.840  30.764  1.00  0.00      A   
ATOM   3505  CD2 TYR   237     -44.362 -30.171  28.601  1.00  0.00      A   
ATOM   3506  HD2 TYR   237     -44.412 -31.224  28.836  1.00  0.00      A   
ATOM   3507  CE2 TYR   237     -43.452 -29.493  29.415  1.00  0.00      A   
ATOM   3508  HE2 TYR   237     -42.774 -30.092  30.005  1.00  0.00      A   
ATOM   3509  C   TYR   237     -48.726 -31.124  27.187  1.00  0.00      A   
ATOM   3510  O   TYR   237     -48.529 -32.359  27.239  1.00  0.00      A   
ATOM   3511  N   HSE   238     -49.710 -30.668  26.494  1.00  0.00      A   
ATOM   3512  HN  HSE   238     -49.795 -29.691  26.314  1.00  0.00      A   
ATOM   3513  CA  HSE   238     -50.667 -31.504  25.896  1.00  0.00      A   
ATOM   3514  HA  HSE   238     -50.186 -32.364  25.453  1.00  0.00      A   
ATOM   3515  CB  HSE   238     -51.663 -32.079  26.964  1.00  0.00      A   
ATOM   3516  HB1 HSE   238     -50.976 -32.624  27.645  1.00  0.00      A   
ATOM   3517  HB2 HSE   238     -52.447 -32.754  26.561  1.00  0.00      A   
ATOM   3518  ND1 HSE   238     -53.681 -30.787  27.278  1.00  0.00      A   
ATOM   3519  CG  HSE   238     -52.438 -31.087  27.774  1.00  0.00      A   
ATOM   3520  CE1 HSE   238     -54.173 -30.012  28.169  1.00  0.00      A   
ATOM   3521  HE1 HSE   238     -55.164 -29.559  28.181  1.00  0.00      A   
ATOM   3522  NE2 HSE   238     -53.354 -29.733  29.237  1.00  0.00      A   
ATOM   3523  HE2 HSE   238     -53.738 -29.278  30.041  1.00  0.00      A   
ATOM   3524  CD2 HSE   238     -52.206 -30.434  28.952  1.00  0.00      A   
ATOM   3525  HD2 HSE   238     -51.286 -30.481  29.521  1.00  0.00      A   
ATOM   3526  C   HSE   238     -51.385 -30.839  24.767  1.00  0.00      A   
ATOM   3527  O   HSE   238     -51.588 -29.655  24.729  1.00  0.00      A   
ATOM   3528  N   LEU   239     -51.838 -31.626  23.770  1.00  0.00      A   
ATOM   3529  HN  LEU   239     -51.859 -32.623  23.793  1.00  0.00      A   
ATOM   3530  CA  LEU   239     -52.680 -31.249  22.698  1.00  0.00      A   
ATOM   3531  HA  LEU   239     -53.342 -30.423  22.913  1.00  0.00      A   
ATOM   3532  CB  LEU   239     -51.981 -30.990  21.317  1.00  0.00      A   
ATOM   3533  HB1 LEU   239     -51.360 -31.886  21.102  1.00  0.00      A   
ATOM   3534  HB2 LEU   239     -51.349 -30.080  21.402  1.00  0.00      A   
ATOM   3535  CG  LEU   239     -52.863 -30.666  20.057  1.00  0.00      A   
ATOM   3536  HG  LEU   239     -53.390 -31.606  19.789  1.00  0.00      A   
ATOM   3537  CD1 LEU   239     -53.872 -29.461  20.187  1.00  0.00      A   
ATOM   3538 HD11 LEU   239     -54.701 -29.623  20.908  1.00  0.00      A   
ATOM   3539 HD12 LEU   239     -54.433 -29.364  19.233  1.00  0.00      A   
ATOM   3540 HD13 LEU   239     -53.242 -28.582  20.445  1.00  0.00      A   
ATOM   3541  CD2 LEU   239     -51.889 -30.474  18.863  1.00  0.00      A   
ATOM   3542 HD21 LEU   239     -52.427 -30.324  17.902  1.00  0.00      A   
ATOM   3543 HD22 LEU   239     -51.346 -31.440  18.785  1.00  0.00      A   
ATOM   3544 HD23 LEU   239     -51.096 -29.712  19.020  1.00  0.00      A   
ATOM   3545  C   LEU   239     -53.713 -32.338  22.410  1.00  0.00      A   
ATOM   3546  O   LEU   239     -53.450 -33.475  22.045  1.00  0.00      A   
ATOM   3547  N   ASN   240     -55.020 -32.131  22.677  1.00  0.00      A   
ATOM   3548  HN  ASN   240     -55.286 -31.279  23.121  1.00  0.00      A   
ATOM   3549  CA  ASN   240     -56.091 -33.070  22.352  1.00  0.00      A   
ATOM   3550  HA  ASN   240     -55.874 -34.005  22.847  1.00  0.00      A   
ATOM   3551  CB  ASN   240     -57.409 -32.475  22.931  1.00  0.00      A   
ATOM   3552  HB1 ASN   240     -57.851 -31.887  22.099  1.00  0.00      A   
ATOM   3553  HB2 ASN   240     -57.342 -31.801  23.812  1.00  0.00      A   
ATOM   3554  CG  ASN   240     -58.476 -33.505  23.203  1.00  0.00      A   
ATOM   3555  OD1 ASN   240     -58.437 -34.760  22.913  1.00  0.00      A   
ATOM   3556  ND2 ASN   240     -59.579 -33.090  23.903  1.00  0.00      A   
ATOM   3557 HD21 ASN   240     -60.031 -33.787  24.459  1.00  0.00      A   
ATOM   3558 HD22 ASN   240     -59.693 -32.117  24.104  1.00  0.00      A   
ATOM   3559  C   ASN   240     -56.212 -33.426  20.868  1.00  0.00      A   
ATOM   3560  O   ASN   240     -55.954 -32.634  20.026  1.00  0.00      A   
ATOM   3561  N   HSE   241     -56.718 -34.605  20.527  1.00  0.00      A   
ATOM   3562  HN  HSE   241     -56.774 -35.131  21.372  1.00  0.00      A   
ATOM   3563  CA  HSE   241     -56.569 -35.261  19.231  1.00  0.00      A   
ATOM   3564  HA  HSE   241     -55.830 -34.724  18.655  1.00  0.00      A   
ATOM   3565  CB  HSE   241     -56.043 -36.718  19.492  1.00  0.00      A   
ATOM   3566  HB1 HSE   241     -55.092 -36.609  20.056  1.00  0.00      A   
ATOM   3567  HB2 HSE   241     -55.886 -37.044  18.442  1.00  0.00      A   
ATOM   3568  ND1 HSE   241     -57.566 -37.534  21.311  1.00  0.00      A   
ATOM   3569  CG  HSE   241     -56.880 -37.761  20.195  1.00  0.00      A   
ATOM   3570  CE1 HSE   241     -58.272 -38.574  21.590  1.00  0.00      A   
ATOM   3571  HE1 HSE   241     -58.987 -38.766  22.390  1.00  0.00      A   
ATOM   3572  NE2 HSE   241     -58.171 -39.580  20.674  1.00  0.00      A   
ATOM   3573  HE2 HSE   241     -58.391 -40.552  20.759  1.00  0.00      A   
ATOM   3574  CD2 HSE   241     -57.254 -39.008  19.715  1.00  0.00      A   
ATOM   3575  HD2 HSE   241     -56.764 -39.560  18.922  1.00  0.00      A   
ATOM   3576  C   HSE   241     -57.908 -35.318  18.573  1.00  0.00      A   
ATOM   3577  O   HSE   241     -57.965 -35.373  17.330  1.00  0.00      A   
ATOM   3578  N   GLN   242     -58.973 -35.451  19.351  1.00  0.00      A   
ATOM   3579  HN  GLN   242     -58.630 -35.643  20.268  1.00  0.00      A   
ATOM   3580  CA  GLN   242     -60.387 -35.325  19.008  1.00  0.00      A   
ATOM   3581  HA  GLN   242     -60.692 -36.085  18.304  1.00  0.00      A   
ATOM   3582  CB  GLN   242     -61.190 -35.338  20.398  1.00  0.00      A   
ATOM   3583  HB1 GLN   242     -62.198 -34.961  20.122  1.00  0.00      A   
ATOM   3584  HB2 GLN   242     -60.788 -34.492  20.995  1.00  0.00      A   
ATOM   3585  CG  GLN   242     -61.300 -36.675  21.141  1.00  0.00      A   
ATOM   3586  HG1 GLN   242     -62.028 -36.691  21.979  1.00  0.00      A   
ATOM   3587  HG2 GLN   242     -60.338 -36.849  21.668  1.00  0.00      A   
ATOM   3588  CD  GLN   242     -61.656 -37.782  20.189  1.00  0.00      A   
ATOM   3589  OE1 GLN   242     -62.156 -37.701  19.081  1.00  0.00      A   
ATOM   3590  NE2 GLN   242     -61.302 -38.962  20.606  1.00  0.00      A   
ATOM   3591 HE21 GLN   242     -61.022 -39.153  21.547  1.00  0.00      A   
ATOM   3592 HE22 GLN   242     -61.390 -39.706  19.944  1.00  0.00      A   
ATOM   3593  C   GLN   242     -60.691 -33.917  18.376  1.00  0.00      A   
ATOM   3594  O   GLN   242     -60.031 -32.929  18.684  1.00  0.00      A   
ATOM   3595  N   GLN   243     -61.640 -33.837  17.418  1.00  0.00      A   
ATOM   3596  HN  GLN   243     -62.186 -34.644  17.203  1.00  0.00      A   
ATOM   3597  CA  GLN   243     -61.837 -32.759  16.468  1.00  0.00      A   
ATOM   3598  HA  GLN   243     -60.868 -32.564  16.032  1.00  0.00      A   
ATOM   3599  CB  GLN   243     -62.892 -33.170  15.412  1.00  0.00      A   
ATOM   3600  HB1 GLN   243     -63.130 -32.307  14.754  1.00  0.00      A   
ATOM   3601  HB2 GLN   243     -63.786 -33.555  15.947  1.00  0.00      A   
ATOM   3602  CG  GLN   243     -62.203 -34.279  14.506  1.00  0.00      A   
ATOM   3603  HG1 GLN   243     -63.017 -34.546  13.799  1.00  0.00      A   
ATOM   3604  HG2 GLN   243     -61.959 -35.269  14.947  1.00  0.00      A   
ATOM   3605  CD  GLN   243     -60.967 -33.833  13.737  1.00  0.00      A   
ATOM   3606  OE1 GLN   243     -60.883 -32.935  12.868  1.00  0.00      A   
ATOM   3607  NE2 GLN   243     -59.859 -34.484  14.065  1.00  0.00      A   
ATOM   3608 HE21 GLN   243     -59.019 -34.367  13.535  1.00  0.00      A   
ATOM   3609 HE22 GLN   243     -59.939 -35.317  14.613  1.00  0.00      A   
ATOM   3610  C   GLN   243     -62.299 -31.432  17.083  1.00  0.00      A   
ATOM   3611  O   GLN   243     -63.311 -31.357  17.837  1.00  0.00      A   
ATOM   3612  N   GLY   244     -61.469 -30.403  16.783  1.00  0.00      A   
ATOM   3613  HN  GLY   244     -60.796 -30.682  16.103  1.00  0.00      A   
ATOM   3614  CA  GLY   244     -61.669 -28.998  17.082  1.00  0.00      A   
ATOM   3615  HA1 GLY   244     -62.649 -28.928  17.529  1.00  0.00      A   
ATOM   3616  HA2 GLY   244     -61.688 -28.605  16.076  1.00  0.00      A   
ATOM   3617  C   GLY   244     -60.917 -28.399  18.198  1.00  0.00      A   
ATOM   3618  O   GLY   244     -61.128 -27.189  18.584  1.00  0.00      A   
ATOM   3619  N   GLU   245     -59.967 -29.154  18.787  1.00  0.00      A   
ATOM   3620  HN  GLU   245     -59.814 -30.096  18.500  1.00  0.00      A   
ATOM   3621  CA  GLU   245     -59.082 -28.542  19.786  1.00  0.00      A   
ATOM   3622  HA  GLU   245     -59.375 -27.588  20.198  1.00  0.00      A   
ATOM   3623  CB  GLU   245     -58.664 -29.539  20.939  1.00  0.00      A   
ATOM   3624  HB1 GLU   245     -57.694 -29.358  21.449  1.00  0.00      A   
ATOM   3625  HB2 GLU   245     -58.529 -30.480  20.363  1.00  0.00      A   
ATOM   3626  CG  GLU   245     -59.842 -29.684  21.965  1.00  0.00      A   
ATOM   3627  HG1 GLU   245     -60.122 -30.759  21.985  1.00  0.00      A   
ATOM   3628  HG2 GLU   245     -60.690 -29.091  21.561  1.00  0.00      A   
ATOM   3629  CD  GLU   245     -59.396 -29.212  23.394  1.00  0.00      A   
ATOM   3630  OE1 GLU   245     -59.650 -29.923  24.414  1.00  0.00      A   
ATOM   3631  OE2 GLU   245     -58.844 -28.091  23.547  1.00  0.00      A   
ATOM   3632  C   GLU   245     -57.808 -28.164  19.078  1.00  0.00      A   
ATOM   3633  O   GLU   245     -57.056 -29.040  18.606  1.00  0.00      A   
ATOM   3634  N   THR   246     -57.581 -26.857  18.938  1.00  0.00      A   
ATOM   3635  HN  THR   246     -58.193 -26.162  19.307  1.00  0.00      A   
ATOM   3636  CA  THR   246     -56.535 -26.259  18.218  1.00  0.00      A   
ATOM   3637  HA  THR   246     -56.180 -26.875  17.405  1.00  0.00      A   
ATOM   3638  CB  THR   246     -57.109 -24.939  17.571  1.00  0.00      A   
ATOM   3639  HB  THR   246     -56.350 -24.131  17.500  1.00  0.00      A   
ATOM   3640  OG1 THR   246     -58.258 -24.392  18.273  1.00  0.00      A   
ATOM   3641  HG1 THR   246     -58.436 -23.595  17.768  1.00  0.00      A   
ATOM   3642  CG2 THR   246     -57.713 -25.333  16.242  1.00  0.00      A   
ATOM   3643 HG21 THR   246     -58.441 -26.131  16.502  1.00  0.00      A   
ATOM   3644 HG22 THR   246     -57.006 -25.770  15.505  1.00  0.00      A   
ATOM   3645 HG23 THR   246     -58.270 -24.472  15.815  1.00  0.00      A   
ATOM   3646  C   THR   246     -55.281 -25.838  18.986  1.00  0.00      A   
ATOM   3647  O   THR   246     -54.365 -25.278  18.393  1.00  0.00      A   
ATOM   3648  N   TRP   247     -55.244 -25.972  20.323  1.00  0.00      A   
ATOM   3649  HN  TRP   247     -56.102 -26.305  20.707  1.00  0.00      A   
ATOM   3650  CA  TRP   247     -54.247 -25.292  21.192  1.00  0.00      A   
ATOM   3651  HA  TRP   247     -53.642 -24.710  20.512  1.00  0.00      A   
ATOM   3652  CB  TRP   247     -54.927 -24.192  22.166  1.00  0.00      A   
ATOM   3653  HB1 TRP   247     -54.218 -23.725  22.883  1.00  0.00      A   
ATOM   3654  HB2 TRP   247     -55.670 -24.673  22.837  1.00  0.00      A   
ATOM   3655  CG  TRP   247     -55.567 -23.067  21.394  1.00  0.00      A   
ATOM   3656  CD1 TRP   247     -56.875 -23.011  20.942  1.00  0.00      A   
ATOM   3657  HD1 TRP   247     -57.577 -23.783  20.663  1.00  0.00      A   
ATOM   3658  NE1 TRP   247     -57.081 -21.760  20.439  1.00  0.00      A   
ATOM   3659  HE1 TRP   247     -57.890 -21.415  20.016  1.00  0.00      A   
ATOM   3660  CE2 TRP   247     -55.946 -20.957  20.586  1.00  0.00      A   
ATOM   3661  CD2 TRP   247     -54.904 -21.802  21.021  1.00  0.00      A   
ATOM   3662  CE3 TRP   247     -53.621 -21.296  21.261  1.00  0.00      A   
ATOM   3663  HE3 TRP   247     -52.798 -21.855  21.683  1.00  0.00      A   
ATOM   3664  CZ3 TRP   247     -53.452 -19.919  20.935  1.00  0.00      A   
ATOM   3665  HZ3 TRP   247     -52.456 -19.553  21.137  1.00  0.00      A   
ATOM   3666  CZ2 TRP   247     -55.779 -19.575  20.330  1.00  0.00      A   
ATOM   3667  HZ2 TRP   247     -56.614 -18.943  20.063  1.00  0.00      A   
ATOM   3668  CH2 TRP   247     -54.468 -19.098  20.467  1.00  0.00      A   
ATOM   3669  HH2 TRP   247     -54.395 -18.029  20.333  1.00  0.00      A   
ATOM   3670  C   TRP   247     -53.442 -26.168  22.023  1.00  0.00      A   
ATOM   3671  O   TRP   247     -53.955 -26.968  22.792  1.00  0.00      A   
ATOM   3672  N   LEU   248     -52.080 -25.939  21.933  1.00  0.00      A   
ATOM   3673  HN  LEU   248     -51.715 -25.094  21.552  1.00  0.00      A   
ATOM   3674  CA  LEU   248     -51.124 -26.691  22.683  1.00  0.00      A   
ATOM   3675  HA  LEU   248     -51.420 -27.729  22.724  1.00  0.00      A   
ATOM   3676  CB  LEU   248     -49.808 -26.650  21.833  1.00  0.00      A   
ATOM   3677  HB1 LEU   248     -49.316 -25.655  21.785  1.00  0.00      A   
ATOM   3678  HB2 LEU   248     -50.111 -26.877  20.789  1.00  0.00      A   
ATOM   3679  CG  LEU   248     -48.817 -27.757  22.299  1.00  0.00      A   
ATOM   3680  HG  LEU   248     -49.371 -28.668  22.611  1.00  0.00      A   
ATOM   3681  CD1 LEU   248     -47.795 -28.201  21.208  1.00  0.00      A   
ATOM   3682 HD11 LEU   248     -47.232 -27.344  20.780  1.00  0.00      A   
ATOM   3683 HD12 LEU   248     -48.368 -28.745  20.428  1.00  0.00      A   
ATOM   3684 HD13 LEU   248     -47.059 -28.909  21.647  1.00  0.00      A   
ATOM   3685  CD2 LEU   248     -47.894 -27.345  23.509  1.00  0.00      A   
ATOM   3686 HD21 LEU   248     -47.401 -26.368  23.317  1.00  0.00      A   
ATOM   3687 HD22 LEU   248     -47.074 -28.071  23.692  1.00  0.00      A   
ATOM   3688 HD23 LEU   248     -48.410 -27.229  24.486  1.00  0.00      A   
ATOM   3689  C   LEU   248     -50.990 -25.972  24.056  1.00  0.00      A   
ATOM   3690  O   LEU   248     -50.687 -24.802  24.093  1.00  0.00      A   
ATOM   3691  N   ARG   249     -51.176 -26.733  25.206  1.00  0.00      A   
ATOM   3692  HN  ARG   249     -51.326 -27.719  25.216  1.00  0.00      A   
ATOM   3693  CA  ARG   249     -51.127 -26.145  26.503  1.00  0.00      A   
ATOM   3694  HA  ARG   249     -51.492 -25.131  26.439  1.00  0.00      A   
ATOM   3695  CB  ARG   249     -51.901 -26.915  27.587  1.00  0.00      A   
ATOM   3696  HB1 ARG   249     -51.541 -26.786  28.630  1.00  0.00      A   
ATOM   3697  HB2 ARG   249     -51.869 -27.982  27.279  1.00  0.00      A   
ATOM   3698  CG  ARG   249     -53.328 -26.525  27.576  1.00  0.00      A   
ATOM   3699  HG1 ARG   249     -53.402 -25.416  27.594  1.00  0.00      A   
ATOM   3700  HG2 ARG   249     -53.830 -26.841  28.515  1.00  0.00      A   
ATOM   3701  CD  ARG   249     -54.064 -27.108  26.281  1.00  0.00      A   
ATOM   3702  HD1 ARG   249     -53.825 -28.178  26.100  1.00  0.00      A   
ATOM   3703  HD2 ARG   249     -53.650 -26.526  25.429  1.00  0.00      A   
ATOM   3704  NE  ARG   249     -55.549 -26.968  26.423  1.00  0.00      A   
ATOM   3705  HE  ARG   249     -55.888 -26.977  27.364  1.00  0.00      A   
ATOM   3706  CZ  ARG   249     -56.470 -27.269  25.568  1.00  0.00      A   
ATOM   3707  NH1 ARG   249     -56.352 -27.330  24.205  1.00  0.00      A   
ATOM   3708 HH11 ARG   249     -55.459 -27.153  23.790  1.00  0.00      A   
ATOM   3709 HH12 ARG   249     -57.104 -27.694  23.657  1.00  0.00      A   
ATOM   3710  NH2 ARG   249     -57.660 -27.589  25.970  1.00  0.00      A   
ATOM   3711 HH21 ARG   249     -57.728 -27.862  26.929  1.00  0.00      A   
ATOM   3712 HH22 ARG   249     -58.222 -28.055  25.286  1.00  0.00      A   
ATOM   3713  C   ARG   249     -49.618 -26.082  26.951  1.00  0.00      A   
ATOM   3714  O   ARG   249     -48.862 -27.058  26.922  1.00  0.00      A   
ATOM   3715  N   VAL   250     -49.267 -24.957  27.605  1.00  0.00      A   
ATOM   3716  HN  VAL   250     -49.786 -24.137  27.832  1.00  0.00      A   
ATOM   3717  CA  VAL   250     -48.052 -24.981  28.385  1.00  0.00      A   
ATOM   3718  HA  VAL   250     -47.530 -25.926  28.370  1.00  0.00      A   
ATOM   3719  CB  VAL   250     -47.172 -23.843  27.860  1.00  0.00      A   
ATOM   3720  HB  VAL   250     -47.810 -22.934  27.843  1.00  0.00      A   
ATOM   3721  CG1 VAL   250     -46.060 -23.575  28.859  1.00  0.00      A   
ATOM   3722 HG11 VAL   250     -46.318 -23.008  29.779  1.00  0.00      A   
ATOM   3723 HG12 VAL   250     -45.300 -22.908  28.398  1.00  0.00      A   
ATOM   3724 HG13 VAL   250     -45.529 -24.536  29.028  1.00  0.00      A   
ATOM   3725  CG2 VAL   250     -46.678 -24.258  26.478  1.00  0.00      A   
ATOM   3726 HG21 VAL   250     -45.992 -23.490  26.061  1.00  0.00      A   
ATOM   3727 HG22 VAL   250     -47.495 -24.465  25.755  1.00  0.00      A   
ATOM   3728 HG23 VAL   250     -46.095 -25.198  26.583  1.00  0.00      A   
ATOM   3729  C   VAL   250     -48.339 -24.644  29.868  1.00  0.00      A   
ATOM   3730  O   VAL   250     -48.705 -23.506  30.175  1.00  0.00      A   
ATOM   3731  N   LYS   251     -48.114 -25.597  30.755  1.00  0.00      A   
ATOM   3732  HN  LYS   251     -47.834 -26.516  30.489  1.00  0.00      A   
ATOM   3733  CA  LYS   251     -48.293 -25.380  32.212  1.00  0.00      A   
ATOM   3734  HA  LYS   251     -48.270 -26.395  32.580  1.00  0.00      A   
ATOM   3735  CB  LYS   251     -47.019 -24.522  32.837  1.00  0.00      A   
ATOM   3736  HB1 LYS   251     -47.157 -24.527  33.939  1.00  0.00      A   
ATOM   3737  HB2 LYS   251     -47.208 -23.489  32.474  1.00  0.00      A   
ATOM   3738  CG  LYS   251     -45.664 -25.054  32.463  1.00  0.00      A   
ATOM   3739  HG1 LYS   251     -44.871 -24.408  32.898  1.00  0.00      A   
ATOM   3740  HG2 LYS   251     -45.439 -25.052  31.375  1.00  0.00      A   
ATOM   3741  CD  LYS   251     -45.431 -26.469  32.942  1.00  0.00      A   
ATOM   3742  HD1 LYS   251     -44.388 -26.755  32.689  1.00  0.00      A   
ATOM   3743  HD2 LYS   251     -46.120 -27.154  32.403  1.00  0.00      A   
ATOM   3744  CE  LYS   251     -45.560 -26.653  34.510  1.00  0.00      A   
ATOM   3745  HE1 LYS   251     -46.590 -26.671  34.927  1.00  0.00      A   
ATOM   3746  HE2 LYS   251     -45.016 -25.808  34.982  1.00  0.00      A   
ATOM   3747  NZ  LYS   251     -44.942 -27.915  34.987  1.00  0.00      A   
ATOM   3748  HZ1 LYS   251     -44.876 -27.919  36.025  1.00  0.00      A   
ATOM   3749  HZ2 LYS   251     -43.995 -28.107  34.602  1.00  0.00      A   
ATOM   3750  HZ3 LYS   251     -45.562 -28.690  34.676  1.00  0.00      A   
ATOM   3751  C   LYS   251     -49.673 -24.966  32.572  1.00  0.00      A   
ATOM   3752  O   LYS   251     -49.974 -24.051  33.288  1.00  0.00      A   
ATOM   3753  N   GLY   252     -50.576 -25.745  31.930  1.00  0.00      A   
ATOM   3754  HN  GLY   252     -50.425 -26.465  31.257  1.00  0.00      A   
ATOM   3755  CA  GLY   252     -51.983 -25.561  32.182  1.00  0.00      A   
ATOM   3756  HA1 GLY   252     -52.159 -25.269  33.207  1.00  0.00      A   
ATOM   3757  HA2 GLY   252     -52.514 -26.458  31.901  1.00  0.00      A   
ATOM   3758  C   GLY   252     -52.658 -24.668  31.115  1.00  0.00      A   
ATOM   3759  O   GLY   252     -53.822 -24.879  30.886  1.00  0.00      A   
ATOM   3760  N   GLU   253     -51.971 -23.706  30.474  1.00  0.00      A   
ATOM   3761  HN  GLU   253     -50.978 -23.752  30.548  1.00  0.00      A   
ATOM   3762  CA  GLU   253     -52.558 -22.606  29.705  1.00  0.00      A   
ATOM   3763  HA  GLU   253     -53.602 -22.495  29.956  1.00  0.00      A   
ATOM   3764  CB  GLU   253     -51.903 -21.305  30.211  1.00  0.00      A   
ATOM   3765  HB1 GLU   253     -52.451 -20.464  29.735  1.00  0.00      A   
ATOM   3766  HB2 GLU   253     -50.820 -21.306  29.961  1.00  0.00      A   
ATOM   3767  CG  GLU   253     -51.828 -21.152  31.734  1.00  0.00      A   
ATOM   3768  HG1 GLU   253     -51.162 -21.969  32.084  1.00  0.00      A   
ATOM   3769  HG2 GLU   253     -52.795 -21.359  32.239  1.00  0.00      A   
ATOM   3770  CD  GLU   253     -51.272 -19.760  32.161  1.00  0.00      A   
ATOM   3771  OE1 GLU   253     -50.127 -19.690  32.645  1.00  0.00      A   
ATOM   3772  OE2 GLU   253     -51.973 -18.730  31.975  1.00  0.00      A   
ATOM   3773  C   GLU   253     -52.366 -22.712  28.165  1.00  0.00      A   
ATOM   3774  O   GLU   253     -51.369 -23.166  27.582  1.00  0.00      A   
ATOM   3775  N   LYS   254     -53.388 -22.249  27.454  1.00  0.00      A   
ATOM   3776  HN  LYS   254     -54.140 -21.698  27.804  1.00  0.00      A   
ATOM   3777  CA  LYS   254     -53.429 -22.251  25.994  1.00  0.00      A   
ATOM   3778  HA  LYS   254     -53.277 -23.232  25.568  1.00  0.00      A   
ATOM   3779  CB  LYS   254     -54.890 -22.025  25.444  1.00  0.00      A   
ATOM   3780  HB1 LYS   254     -54.951 -21.790  24.360  1.00  0.00      A   
ATOM   3781  HB2 LYS   254     -55.359 -21.176  25.986  1.00  0.00      A   
ATOM   3782  CG  LYS   254     -55.759 -23.287  25.731  1.00  0.00      A   
ATOM   3783  HG1 LYS   254     -55.692 -23.586  26.799  1.00  0.00      A   
ATOM   3784  HG2 LYS   254     -55.172 -24.061  25.192  1.00  0.00      A   
ATOM   3785  CD  LYS   254     -57.202 -23.204  25.254  1.00  0.00      A   
ATOM   3786  HD1 LYS   254     -57.224 -23.034  24.156  1.00  0.00      A   
ATOM   3787  HD2 LYS   254     -57.441 -22.276  25.815  1.00  0.00      A   
ATOM   3788  CE  LYS   254     -58.107 -24.308  25.672  1.00  0.00      A   
ATOM   3789  HE1 LYS   254     -58.103 -24.697  26.713  1.00  0.00      A   
ATOM   3790  HE2 LYS   254     -57.944 -25.141  24.955  1.00  0.00      A   
ATOM   3791  NZ  LYS   254     -59.527 -23.968  25.421  1.00  0.00      A   
ATOM   3792  HZ1 LYS   254     -59.931 -23.307  26.115  1.00  0.00      A   
ATOM   3793  HZ2 LYS   254     -59.991 -24.881  25.600  1.00  0.00      A   
ATOM   3794  HZ3 LYS   254     -59.768 -23.796  24.424  1.00  0.00      A   
ATOM   3795  C   LYS   254     -52.513 -21.272  25.292  1.00  0.00      A   
ATOM   3796  O   LYS   254     -52.710 -20.051  25.238  1.00  0.00      A   
ATOM   3797  N   VAL   255     -51.367 -21.731  24.679  1.00  0.00      A   
ATOM   3798  HN  VAL   255     -51.205 -22.687  24.448  1.00  0.00      A   
ATOM   3799  CA  VAL   255     -50.268 -20.765  24.349  1.00  0.00      A   
ATOM   3800  HA  VAL   255     -50.484 -19.742  24.622  1.00  0.00      A   
ATOM   3801  CB  VAL   255     -49.058 -21.281  25.116  1.00  0.00      A   
ATOM   3802  HB  VAL   255     -49.007 -22.389  25.064  1.00  0.00      A   
ATOM   3803  CG1 VAL   255     -47.750 -20.693  24.548  1.00  0.00      A   
ATOM   3804 HG11 VAL   255     -47.770 -19.584  24.481  1.00  0.00      A   
ATOM   3805 HG12 VAL   255     -47.540 -21.212  23.589  1.00  0.00      A   
ATOM   3806 HG13 VAL   255     -46.887 -20.878  25.222  1.00  0.00      A   
ATOM   3807  CG2 VAL   255     -49.309 -20.688  26.519  1.00  0.00      A   
ATOM   3808 HG21 VAL   255     -48.399 -20.784  27.149  1.00  0.00      A   
ATOM   3809 HG22 VAL   255     -50.206 -21.217  26.906  1.00  0.00      A   
ATOM   3810 HG23 VAL   255     -49.528 -19.599  26.489  1.00  0.00      A   
ATOM   3811  C   VAL   255     -49.985 -20.793  22.884  1.00  0.00      A   
ATOM   3812  O   VAL   255     -49.981 -19.809  22.178  1.00  0.00      A   
ATOM   3813  N   LEU   256     -49.700 -21.992  22.358  1.00  0.00      A   
ATOM   3814  HN  LEU   256     -49.857 -22.861  22.821  1.00  0.00      A   
ATOM   3815  CA  LEU   256     -49.465 -22.019  20.907  1.00  0.00      A   
ATOM   3816  HA  LEU   256     -49.299 -21.080  20.401  1.00  0.00      A   
ATOM   3817  CB  LEU   256     -48.173 -22.881  20.705  1.00  0.00      A   
ATOM   3818  HB1 LEU   256     -48.312 -23.907  21.110  1.00  0.00      A   
ATOM   3819  HB2 LEU   256     -47.347 -22.391  21.264  1.00  0.00      A   
ATOM   3820  CG  LEU   256     -47.643 -23.059  19.257  1.00  0.00      A   
ATOM   3821  HG  LEU   256     -48.213 -22.316  18.660  1.00  0.00      A   
ATOM   3822  CD1 LEU   256     -46.158 -22.563  18.974  1.00  0.00      A   
ATOM   3823 HD11 LEU   256     -45.703 -22.815  17.992  1.00  0.00      A   
ATOM   3824 HD12 LEU   256     -45.533 -23.057  19.749  1.00  0.00      A   
ATOM   3825 HD13 LEU   256     -46.142 -21.453  19.006  1.00  0.00      A   
ATOM   3826  CD2 LEU   256     -47.861 -24.508  18.848  1.00  0.00      A   
ATOM   3827 HD21 LEU   256     -47.223 -25.281  19.329  1.00  0.00      A   
ATOM   3828 HD22 LEU   256     -47.738 -24.535  17.745  1.00  0.00      A   
ATOM   3829 HD23 LEU   256     -48.918 -24.787  19.050  1.00  0.00      A   
ATOM   3830  C   LEU   256     -50.652 -22.656  20.236  1.00  0.00      A   
ATOM   3831  O   LEU   256     -51.143 -23.636  20.752  1.00  0.00      A   
ATOM   3832  N   ASN   257     -51.004 -22.229  19.024  1.00  0.00      A   
ATOM   3833  HN  ASN   257     -50.501 -21.455  18.648  1.00  0.00      A   
ATOM   3834  CA  ASN   257     -52.012 -22.820  18.111  1.00  0.00      A   
ATOM   3835  HA  ASN   257     -52.800 -23.227  18.726  1.00  0.00      A   
ATOM   3836  CB  ASN   257     -52.634 -21.754  17.170  1.00  0.00      A   
ATOM   3837  HB1 ASN   257     -51.965 -21.524  16.314  1.00  0.00      A   
ATOM   3838  HB2 ASN   257     -52.707 -20.810  17.752  1.00  0.00      A   
ATOM   3839  CG  ASN   257     -53.973 -22.146  16.507  1.00  0.00      A   
ATOM   3840  OD1 ASN   257     -53.915 -22.624  15.382  1.00  0.00      A   
ATOM   3841  ND2 ASN   257     -55.128 -21.815  17.120  1.00  0.00      A   
ATOM   3842 HD21 ASN   257     -55.033 -21.149  17.860  1.00  0.00      A   
ATOM   3843 HD22 ASN   257     -56.012 -22.021  16.699  1.00  0.00      A   
ATOM   3844  C   ASN   257     -51.372 -23.937  17.298  1.00  0.00      A   
ATOM   3845  O   ASN   257     -50.181 -23.903  16.886  1.00  0.00      A   
ATOM   3846  N   VAL   258     -52.155 -25.064  16.847  1.00  0.00      A   
ATOM   3847  HN  VAL   258     -53.076 -25.133  17.224  1.00  0.00      A   
ATOM   3848  CA  VAL   258     -51.715 -26.091  16.037  1.00  0.00      A   
ATOM   3849  HA  VAL   258     -51.022 -26.594  16.695  1.00  0.00      A   
ATOM   3850  CB  VAL   258     -52.738 -27.171  15.641  1.00  0.00      A   
ATOM   3851  HB  VAL   258     -53.144 -27.494  16.623  1.00  0.00      A   
ATOM   3852  CG1 VAL   258     -53.898 -26.564  14.846  1.00  0.00      A   
ATOM   3853 HG11 VAL   258     -54.726 -27.288  14.696  1.00  0.00      A   
ATOM   3854 HG12 VAL   258     -53.482 -26.405  13.828  1.00  0.00      A   
ATOM   3855 HG13 VAL   258     -54.213 -25.619  15.338  1.00  0.00      A   
ATOM   3856  CG2 VAL   258     -52.085 -28.362  15.004  1.00  0.00      A   
ATOM   3857 HG21 VAL   258     -52.742 -29.207  14.707  1.00  0.00      A   
ATOM   3858 HG22 VAL   258     -51.201 -28.747  15.556  1.00  0.00      A   
ATOM   3859 HG23 VAL   258     -51.587 -28.116  14.041  1.00  0.00      A   
ATOM   3860  C   VAL   258     -50.994 -25.628  14.789  1.00  0.00      A   
ATOM   3861  O   VAL   258     -49.984 -26.202  14.388  1.00  0.00      A   
ATOM   3862  N   LYS   259     -51.488 -24.597  14.151  1.00  0.00      A   
ATOM   3863  HN  LYS   259     -52.228 -24.175  14.670  1.00  0.00      A   
ATOM   3864  CA  LYS   259     -51.082 -24.100  12.862  1.00  0.00      A   
ATOM   3865  HA  LYS   259     -50.971 -24.949  12.203  1.00  0.00      A   
ATOM   3866  CB  LYS   259     -52.130 -23.012  12.367  1.00  0.00      A   
ATOM   3867  HB1 LYS   259     -51.723 -22.582  11.427  1.00  0.00      A   
ATOM   3868  HB2 LYS   259     -52.299 -22.227  13.135  1.00  0.00      A   
ATOM   3869  CG  LYS   259     -53.595 -23.545  12.108  1.00  0.00      A   
ATOM   3870  HG1 LYS   259     -54.275 -22.700  11.868  1.00  0.00      A   
ATOM   3871  HG2 LYS   259     -54.010 -23.943  13.058  1.00  0.00      A   
ATOM   3872  CD  LYS   259     -53.600 -24.615  11.009  1.00  0.00      A   
ATOM   3873  HD1 LYS   259     -52.851 -25.388  11.286  1.00  0.00      A   
ATOM   3874  HD2 LYS   259     -53.256 -24.321   9.994  1.00  0.00      A   
ATOM   3875  CE  LYS   259     -54.989 -25.344  10.862  1.00  0.00      A   
ATOM   3876  HE1 LYS   259     -55.447 -25.708  11.807  1.00  0.00      A   
ATOM   3877  HE2 LYS   259     -54.944 -26.249  10.218  1.00  0.00      A   
ATOM   3878  NZ  LYS   259     -55.985 -24.442  10.154  1.00  0.00      A   
ATOM   3879  HZ1 LYS   259     -56.657 -23.895  10.729  1.00  0.00      A   
ATOM   3880  HZ2 LYS   259     -56.587 -24.861   9.416  1.00  0.00      A   
ATOM   3881  HZ3 LYS   259     -55.418 -23.828   9.536  1.00  0.00      A   
ATOM   3882  C   LYS   259     -49.690 -23.481  12.940  1.00  0.00      A   
ATOM   3883  O   LYS   259     -49.060 -23.188  11.901  1.00  0.00      A   
ATOM   3884  N   GLU   260     -49.180 -23.136  14.131  1.00  0.00      A   
ATOM   3885  HN  GLU   260     -49.734 -23.350  14.932  1.00  0.00      A   
ATOM   3886  CA  GLU   260     -47.900 -22.515  14.327  1.00  0.00      A   
ATOM   3887  HA  GLU   260     -47.809 -21.765  13.555  1.00  0.00      A   
ATOM   3888  CB  GLU   260     -47.780 -21.873  15.747  1.00  0.00      A   
ATOM   3889  HB1 GLU   260     -46.793 -21.390  15.909  1.00  0.00      A   
ATOM   3890  HB2 GLU   260     -47.886 -22.748  16.423  1.00  0.00      A   
ATOM   3891  CG  GLU   260     -48.871 -20.893  15.988  1.00  0.00      A   
ATOM   3892  HG1 GLU   260     -49.836 -21.421  16.147  1.00  0.00      A   
ATOM   3893  HG2 GLU   260     -49.040 -20.278  15.078  1.00  0.00      A   
ATOM   3894  CD  GLU   260     -48.660 -19.891  17.131  1.00  0.00      A   
ATOM   3895  OE1 GLU   260     -47.682 -19.128  17.063  1.00  0.00      A   
ATOM   3896  OE2 GLU   260     -49.460 -19.825  18.062  1.00  0.00      A   
ATOM   3897  C   GLU   260     -46.799 -23.558  14.045  1.00  0.00      A   
ATOM   3898  O   GLU   260     -45.844 -23.293  13.297  1.00  0.00      A   
ATOM   3899  N   MET   261     -46.984 -24.782  14.525  1.00  0.00      A   
ATOM   3900  HN  MET   261     -47.745 -25.017  15.125  1.00  0.00      A   
ATOM   3901  CA  MET   261     -46.116 -25.904  14.147  1.00  0.00      A   
ATOM   3902  HA  MET   261     -45.141 -25.516  14.403  1.00  0.00      A   
ATOM   3903  CB  MET   261     -46.538 -27.228  14.968  1.00  0.00      A   
ATOM   3904  HB1 MET   261     -45.921 -28.067  14.581  1.00  0.00      A   
ATOM   3905  HB2 MET   261     -47.588 -27.479  14.705  1.00  0.00      A   
ATOM   3906  CG  MET   261     -46.220 -27.081  16.490  1.00  0.00      A   
ATOM   3907  HG1 MET   261     -46.737 -26.216  16.957  1.00  0.00      A   
ATOM   3908  HG2 MET   261     -45.119 -26.956  16.582  1.00  0.00      A   
ATOM   3909  SD  MET   261     -46.475 -28.500  17.389  1.00  0.00      A   
ATOM   3910  CE  MET   261     -48.346 -28.494  17.385  1.00  0.00      A   
ATOM   3911  HE1 MET   261     -48.704 -27.668  18.036  1.00  0.00      A   
ATOM   3912  HE2 MET   261     -48.634 -29.479  17.812  1.00  0.00      A   
ATOM   3913  HE3 MET   261     -48.864 -28.423  16.405  1.00  0.00      A   
ATOM   3914  C   MET   261     -46.164 -26.186  12.659  1.00  0.00      A   
ATOM   3915  O   MET   261     -47.178 -26.021  11.997  1.00  0.00      A   
ATOM   3916  N   LYS   262     -44.979 -26.704  12.215  1.00  0.00      A   
ATOM   3917  HN  LYS   262     -44.145 -26.727  12.762  1.00  0.00      A   
ATOM   3918  CA  LYS   262     -44.748 -27.124  10.861  1.00  0.00      A   
ATOM   3919  HA  LYS   262     -45.421 -26.640  10.169  1.00  0.00      A   
ATOM   3920  CB  LYS   262     -43.381 -26.781  10.263  1.00  0.00      A   
ATOM   3921  HB1 LYS   262     -43.302 -27.049   9.187  1.00  0.00      A   
ATOM   3922  HB2 LYS   262     -42.610 -27.354  10.820  1.00  0.00      A   
ATOM   3923  CG  LYS   262     -42.922 -25.311  10.302  1.00  0.00      A   
ATOM   3924  HG1 LYS   262     -41.851 -25.120  10.079  1.00  0.00      A   
ATOM   3925  HG2 LYS   262     -43.093 -24.979  11.348  1.00  0.00      A   
ATOM   3926  CD  LYS   262     -43.756 -24.475   9.333  1.00  0.00      A   
ATOM   3927  HD1 LYS   262     -44.801 -24.840   9.419  1.00  0.00      A   
ATOM   3928  HD2 LYS   262     -43.367 -24.572   8.296  1.00  0.00      A   
ATOM   3929  CE  LYS   262     -43.623 -22.937   9.702  1.00  0.00      A   
ATOM   3930  HE1 LYS   262     -44.124 -22.262   8.976  1.00  0.00      A   
ATOM   3931  HE2 LYS   262     -42.570 -22.585   9.747  1.00  0.00      A   
ATOM   3932  NZ  LYS   262     -44.385 -22.660  10.934  1.00  0.00      A   
ATOM   3933  HZ1 LYS   262     -45.364 -22.995  10.831  1.00  0.00      A   
ATOM   3934  HZ2 LYS   262     -44.490 -21.633  11.057  1.00  0.00      A   
ATOM   3935  HZ3 LYS   262     -43.958 -22.998  11.820  1.00  0.00      A   
ATOM   3936  C   LYS   262     -44.907 -28.667  10.680  1.00  0.00      A   
ATOM   3937  O   LYS   262     -44.656 -29.181   9.567  1.00  0.00      A   
ATOM   3938  N   LEU   263     -45.403 -29.376  11.752  1.00  0.00      A   
ATOM   3939  HN  LEU   263     -45.998 -28.960  12.436  1.00  0.00      A   
ATOM   3940  CA  LEU   263     -45.425 -30.806  11.739  1.00  0.00      A   
ATOM   3941  HA  LEU   263     -44.843 -31.203  10.920  1.00  0.00      A   
ATOM   3942  CB  LEU   263     -45.092 -31.356  13.173  1.00  0.00      A   
ATOM   3943  HB1 LEU   263     -45.343 -32.432  13.294  1.00  0.00      A   
ATOM   3944  HB2 LEU   263     -45.777 -30.951  13.948  1.00  0.00      A   
ATOM   3945  CG  LEU   263     -43.598 -31.026  13.612  1.00  0.00      A   
ATOM   3946  HG  LEU   263     -43.450 -29.953  13.367  1.00  0.00      A   
ATOM   3947  CD1 LEU   263     -43.443 -31.230  15.143  1.00  0.00      A   
ATOM   3948 HD11 LEU   263     -44.141 -30.517  15.632  1.00  0.00      A   
ATOM   3949 HD12 LEU   263     -42.408 -31.157  15.539  1.00  0.00      A   
ATOM   3950 HD13 LEU   263     -43.680 -32.258  15.490  1.00  0.00      A   
ATOM   3951  CD2 LEU   263     -42.660 -31.875  12.806  1.00  0.00      A   
ATOM   3952 HD21 LEU   263     -41.654 -31.896  13.276  1.00  0.00      A   
ATOM   3953 HD22 LEU   263     -42.603 -31.457  11.778  1.00  0.00      A   
ATOM   3954 HD23 LEU   263     -42.995 -32.935  12.830  1.00  0.00      A   
ATOM   3955  C   LEU   263     -46.768 -31.298  11.431  1.00  0.00      A   
ATOM   3956  O   LEU   263     -47.793 -30.620  11.536  1.00  0.00      A   
ATOM   3957  N   SER   264     -46.792 -32.559  10.952  1.00  0.00      A   
ATOM   3958  HN  SER   264     -46.013 -33.162  10.801  1.00  0.00      A   
ATOM   3959  CA  SER   264     -47.956 -33.332  10.733  1.00  0.00      A   
ATOM   3960  HA  SER   264     -48.749 -32.913  11.334  1.00  0.00      A   
ATOM   3961  CB  SER   264     -48.482 -33.282   9.288  1.00  0.00      A   
ATOM   3962  HB1 SER   264     -47.675 -33.741   8.678  1.00  0.00      A   
ATOM   3963  HB2 SER   264     -48.682 -32.267   8.883  1.00  0.00      A   
ATOM   3964  OG  SER   264     -49.618 -34.107   9.041  1.00  0.00      A   
ATOM   3965  HG1 SER   264     -50.337 -33.823   9.608  1.00  0.00      A   
ATOM   3966  C   SER   264     -47.718 -34.766  11.306  1.00  0.00      A   
ATOM   3967  O   SER   264     -46.593 -35.297  11.382  1.00  0.00      A   
ATOM   3968  N   GLY   265     -48.829 -35.416  11.739  1.00  0.00      A   
ATOM   3969  HN  GLY   265     -49.675 -34.889  11.765  1.00  0.00      A   
ATOM   3970  CA  GLY   265     -48.758 -36.790  12.170  1.00  0.00      A   
ATOM   3971  HA1 GLY   265     -47.819 -37.231  11.871  1.00  0.00      A   
ATOM   3972  HA2 GLY   265     -49.643 -37.283  11.796  1.00  0.00      A   
ATOM   3973  C   GLY   265     -48.898 -36.806  13.632  1.00  0.00      A   
ATOM   3974  O   GLY   265     -48.456 -35.908  14.298  1.00  0.00      A   
ATOM   3975  N   GLN   266     -49.491 -37.844  14.259  1.00  0.00      A   
ATOM   3976  HN  GLN   266     -49.881 -38.570  13.698  1.00  0.00      A   
ATOM   3977  CA  GLN   266     -49.512 -38.023  15.685  1.00  0.00      A   
ATOM   3978  HA  GLN   266     -49.824 -37.027  15.963  1.00  0.00      A   
ATOM   3979  CB  GLN   266     -50.533 -39.126  16.010  1.00  0.00      A   
ATOM   3980  HB1 GLN   266     -50.022 -40.069  15.719  1.00  0.00      A   
ATOM   3981  HB2 GLN   266     -51.435 -39.036  15.368  1.00  0.00      A   
ATOM   3982  CG  GLN   266     -51.173 -39.014  17.448  1.00  0.00      A   
ATOM   3983  HG1 GLN   266     -50.330 -39.311  18.108  1.00  0.00      A   
ATOM   3984  HG2 GLN   266     -51.983 -39.751  17.635  1.00  0.00      A   
ATOM   3985  CD  GLN   266     -51.533 -37.555  17.903  1.00  0.00      A   
ATOM   3986  OE1 GLN   266     -50.780 -36.725  18.448  1.00  0.00      A   
ATOM   3987  NE2 GLN   266     -52.829 -37.160  17.632  1.00  0.00      A   
ATOM   3988 HE21 GLN   266     -53.567 -37.808  17.441  1.00  0.00      A   
ATOM   3989 HE22 GLN   266     -53.065 -36.265  18.010  1.00  0.00      A   
ATOM   3990  C   GLN   266     -48.249 -38.390  16.368  1.00  0.00      A   
ATOM   3991  O   GLN   266     -48.029 -37.961  17.525  1.00  0.00      A   
ATOM   3992  N   HSE   267     -47.331 -39.060  15.718  1.00  0.00      A   
ATOM   3993  HN  HSE   267     -47.489 -39.374  14.785  1.00  0.00      A   
ATOM   3994  CA  HSE   267     -45.956 -39.432  16.164  1.00  0.00      A   
ATOM   3995  HA  HSE   267     -46.112 -39.809  17.164  1.00  0.00      A   
ATOM   3996  CB  HSE   267     -45.221 -40.420  15.136  1.00  0.00      A   
ATOM   3997  HB1 HSE   267     -45.766 -41.385  15.209  1.00  0.00      A   
ATOM   3998  HB2 HSE   267     -44.206 -40.454  15.588  1.00  0.00      A   
ATOM   3999  ND1 HSE   267     -46.061 -39.137  12.993  1.00  0.00      A   
ATOM   4000  CG  HSE   267     -45.227 -40.048  13.684  1.00  0.00      A   
ATOM   4001  CE1 HSE   267     -45.712 -39.363  11.725  1.00  0.00      A   
ATOM   4002  HE1 HSE   267     -46.108 -38.735  10.926  1.00  0.00      A   
ATOM   4003  NE2 HSE   267     -44.675 -40.212  11.615  1.00  0.00      A   
ATOM   4004  HE2 HSE   267     -44.130 -40.317  10.783  1.00  0.00      A   
ATOM   4005  CD2 HSE   267     -44.342 -40.668  12.833  1.00  0.00      A   
ATOM   4006  HD2 HSE   267     -43.478 -41.266  13.095  1.00  0.00      A   
ATOM   4007  C   HSE   267     -45.109 -38.148  16.322  1.00  0.00      A   
ATOM   4008  O   HSE   267     -44.581 -37.906  17.394  1.00  0.00      A   
ATOM   4009  N   ASN   268     -45.047 -37.339  15.197  1.00  0.00      A   
ATOM   4010  HN  ASN   268     -45.576 -37.645  14.409  1.00  0.00      A   
ATOM   4011  CA  ASN   268     -44.353 -36.043  15.262  1.00  0.00      A   
ATOM   4012  HA  ASN   268     -43.380 -36.239  15.688  1.00  0.00      A   
ATOM   4013  CB  ASN   268     -44.249 -35.430  13.872  1.00  0.00      A   
ATOM   4014  HB1 ASN   268     -43.804 -34.414  13.931  1.00  0.00      A   
ATOM   4015  HB2 ASN   268     -45.249 -35.204  13.447  1.00  0.00      A   
ATOM   4016  CG  ASN   268     -43.327 -36.237  12.998  1.00  0.00      A   
ATOM   4017  OD1 ASN   268     -42.258 -36.789  13.302  1.00  0.00      A   
ATOM   4018  ND2 ASN   268     -43.843 -36.458  11.767  1.00  0.00      A   
ATOM   4019 HD21 ASN   268     -43.240 -36.933  11.126  1.00  0.00      A   
ATOM   4020 HD22 ASN   268     -44.780 -36.120  11.684  1.00  0.00      A   
ATOM   4021  C   ASN   268     -45.001 -35.127  16.245  1.00  0.00      A   
ATOM   4022  O   ASN   268     -44.264 -34.404  16.940  1.00  0.00      A   
ATOM   4023  N   TYR   269     -46.347 -35.166  16.446  1.00  0.00      A   
ATOM   4024  HN  TYR   269     -46.994 -35.678  15.886  1.00  0.00      A   
ATOM   4025  CA  TYR   269     -47.035 -34.384  17.488  1.00  0.00      A   
ATOM   4026  HA  TYR   269     -46.652 -33.383  17.357  1.00  0.00      A   
ATOM   4027  CB  TYR   269     -48.555 -34.288  17.185  1.00  0.00      A   
ATOM   4028  HB1 TYR   269     -49.043 -33.936  18.119  1.00  0.00      A   
ATOM   4029  HB2 TYR   269     -48.888 -35.303  16.881  1.00  0.00      A   
ATOM   4030  CG  TYR   269     -49.032 -33.328  16.102  1.00  0.00      A   
ATOM   4031  CD1 TYR   269     -50.421 -33.294  15.893  1.00  0.00      A   
ATOM   4032  HD1 TYR   269     -51.096 -33.871  16.508  1.00  0.00      A   
ATOM   4033  CE1 TYR   269     -50.964 -32.491  14.936  1.00  0.00      A   
ATOM   4034  HE1 TYR   269     -51.973 -32.694  14.609  1.00  0.00      A   
ATOM   4035  CZ  TYR   269     -50.184 -31.551  14.318  1.00  0.00      A   
ATOM   4036  OH  TYR   269     -50.624 -30.941  13.035  1.00  0.00      A   
ATOM   4037  HH  TYR   269     -49.887 -30.345  12.884  1.00  0.00      A   
ATOM   4038  CD2 TYR   269     -48.202 -32.429  15.456  1.00  0.00      A   
ATOM   4039  HD2 TYR   269     -47.140 -32.529  15.622  1.00  0.00      A   
ATOM   4040  CE2 TYR   269     -48.817 -31.517  14.599  1.00  0.00      A   
ATOM   4041  HE2 TYR   269     -48.195 -30.811  14.069  1.00  0.00      A   
ATOM   4042  C   TYR   269     -46.856 -34.885  18.911  1.00  0.00      A   
ATOM   4043  O   TYR   269     -46.800 -34.018  19.796  1.00  0.00      A   
ATOM   4044  N   THR   270     -46.696 -36.166  19.171  1.00  0.00      A   
ATOM   4045  HN  THR   270     -46.924 -36.927  18.568  1.00  0.00      A   
ATOM   4046  CA  THR   270     -46.211 -36.743  20.476  1.00  0.00      A   
ATOM   4047  HA  THR   270     -46.675 -36.477  21.414  1.00  0.00      A   
ATOM   4048  CB  THR   270     -46.255 -38.266  20.589  1.00  0.00      A   
ATOM   4049  HB  THR   270     -45.550 -38.777  19.899  1.00  0.00      A   
ATOM   4050  OG1 THR   270     -47.586 -38.665  20.222  1.00  0.00      A   
ATOM   4051  HG1 THR   270     -47.772 -38.311  19.350  1.00  0.00      A   
ATOM   4052  CG2 THR   270     -46.076 -38.744  22.003  1.00  0.00      A   
ATOM   4053 HG21 THR   270     -46.874 -38.352  22.669  1.00  0.00      A   
ATOM   4054 HG22 THR   270     -45.089 -38.472  22.435  1.00  0.00      A   
ATOM   4055 HG23 THR   270     -46.153 -39.852  21.981  1.00  0.00      A   
ATOM   4056  C   THR   270     -44.783 -36.310  20.671  1.00  0.00      A   
ATOM   4057  O   THR   270     -44.286 -36.086  21.822  1.00  0.00      A   
ATOM   4058  N   ASN   271     -43.988 -36.292  19.595  1.00  0.00      A   
ATOM   4059  HN  ASN   271     -44.376 -36.572  18.720  1.00  0.00      A   
ATOM   4060  CA  ASN   271     -42.573 -35.931  19.678  1.00  0.00      A   
ATOM   4061  HA  ASN   271     -42.011 -36.396  20.474  1.00  0.00      A   
ATOM   4062  CB  ASN   271     -41.814 -36.151  18.320  1.00  0.00      A   
ATOM   4063  HB1 ASN   271     -40.813 -35.685  18.436  1.00  0.00      A   
ATOM   4064  HB2 ASN   271     -42.319 -35.662  17.459  1.00  0.00      A   
ATOM   4065  CG  ASN   271     -41.516 -37.542  17.993  1.00  0.00      A   
ATOM   4066  OD1 ASN   271     -41.603 -37.830  16.778  1.00  0.00      A   
ATOM   4067  ND2 ASN   271     -41.275 -38.475  18.965  1.00  0.00      A   
ATOM   4068 HD21 ASN   271     -41.725 -38.393  19.855  1.00  0.00      A   
ATOM   4069 HD22 ASN   271     -40.935 -39.392  18.757  1.00  0.00      A   
ATOM   4070  C   ASN   271     -42.296 -34.510  20.119  1.00  0.00      A   
ATOM   4071  O   ASN   271     -41.444 -34.267  20.963  1.00  0.00      A   
ATOM   4072  N   ALA   272     -43.086 -33.612  19.556  1.00  0.00      A   
ATOM   4073  HN  ALA   272     -43.821 -33.826  18.918  1.00  0.00      A   
ATOM   4074  CA  ALA   272     -43.072 -32.218  19.896  1.00  0.00      A   
ATOM   4075  HA  ALA   272     -42.087 -31.828  19.687  1.00  0.00      A   
ATOM   4076  CB  ALA   272     -44.012 -31.550  18.822  1.00  0.00      A   
ATOM   4077  HB1 ALA   272     -45.027 -31.937  19.057  1.00  0.00      A   
ATOM   4078  HB2 ALA   272     -43.722 -31.950  17.827  1.00  0.00      A   
ATOM   4079  HB3 ALA   272     -44.036 -30.442  18.741  1.00  0.00      A   
ATOM   4080  C   ALA   272     -43.467 -31.944  21.320  1.00  0.00      A   
ATOM   4081  O   ALA   272     -42.802 -31.152  21.961  1.00  0.00      A   
ATOM   4082  N   LEU   273     -44.534 -32.639  21.878  1.00  0.00      A   
ATOM   4083  HN  LEU   273     -45.115 -33.303  21.413  1.00  0.00      A   
ATOM   4084  CA  LEU   273     -44.677 -32.567  23.377  1.00  0.00      A   
ATOM   4085  HA  LEU   273     -44.882 -31.562  23.715  1.00  0.00      A   
ATOM   4086  CB  LEU   273     -45.909 -33.381  23.779  1.00  0.00      A   
ATOM   4087  HB1 LEU   273     -46.081 -33.167  24.856  1.00  0.00      A   
ATOM   4088  HB2 LEU   273     -45.718 -34.469  23.663  1.00  0.00      A   
ATOM   4089  CG  LEU   273     -47.219 -32.987  23.122  1.00  0.00      A   
ATOM   4090  HG  LEU   273     -47.147 -32.908  22.016  1.00  0.00      A   
ATOM   4091  CD1 LEU   273     -48.346 -33.913  23.409  1.00  0.00      A   
ATOM   4092 HD11 LEU   273     -49.314 -33.646  22.933  1.00  0.00      A   
ATOM   4093 HD12 LEU   273     -48.689 -34.180  24.431  1.00  0.00      A   
ATOM   4094 HD13 LEU   273     -48.129 -34.915  22.980  1.00  0.00      A   
ATOM   4095  CD2 LEU   273     -47.619 -31.517  23.590  1.00  0.00      A   
ATOM   4096 HD21 LEU   273     -48.473 -31.191  22.958  1.00  0.00      A   
ATOM   4097 HD22 LEU   273     -46.841 -30.733  23.467  1.00  0.00      A   
ATOM   4098 HD23 LEU   273     -47.908 -31.496  24.663  1.00  0.00      A   
ATOM   4099  C   LEU   273     -43.498 -33.067  24.264  1.00  0.00      A   
ATOM   4100  O   LEU   273     -43.183 -32.446  25.276  1.00  0.00      A   
ATOM   4101  N   ALA   274     -42.944 -34.202  23.892  1.00  0.00      A   
ATOM   4102  HN  ALA   274     -43.387 -34.822  23.249  1.00  0.00      A   
ATOM   4103  CA  ALA   274     -41.707 -34.802  24.517  1.00  0.00      A   
ATOM   4104  HA  ALA   274     -41.901 -34.892  25.575  1.00  0.00      A   
ATOM   4105  CB  ALA   274     -41.177 -36.179  24.019  1.00  0.00      A   
ATOM   4106  HB1 ALA   274     -40.127 -36.412  24.298  1.00  0.00      A   
ATOM   4107  HB2 ALA   274     -41.046 -36.275  22.920  1.00  0.00      A   
ATOM   4108  HB3 ALA   274     -41.875 -37.022  24.212  1.00  0.00      A   
ATOM   4109  C   ALA   274     -40.484 -33.861  24.413  1.00  0.00      A   
ATOM   4110  O   ALA   274     -39.723 -33.728  25.363  1.00  0.00      A   
ATOM   4111  N   ALA   275     -40.308 -33.122  23.263  1.00  0.00      A   
ATOM   4112  HN  ALA   275     -41.036 -33.310  22.609  1.00  0.00      A   
ATOM   4113  CA  ALA   275     -39.274 -32.203  22.963  1.00  0.00      A   
ATOM   4114  HA  ALA   275     -38.350 -32.752  23.067  1.00  0.00      A   
ATOM   4115  CB  ALA   275     -39.179 -31.784  21.514  1.00  0.00      A   
ATOM   4116  HB1 ALA   275     -40.173 -31.417  21.183  1.00  0.00      A   
ATOM   4117  HB2 ALA   275     -38.887 -32.632  20.858  1.00  0.00      A   
ATOM   4118  HB3 ALA   275     -38.382 -31.050  21.268  1.00  0.00      A   
ATOM   4119  C   ALA   275     -39.223 -30.982  23.870  1.00  0.00      A   
ATOM   4120  O   ALA   275     -38.161 -30.695  24.372  1.00  0.00      A   
ATOM   4121  N   LEU   276     -40.427 -30.363  24.082  1.00  0.00      A   
ATOM   4122  HN  LEU   276     -41.060 -30.490  23.323  1.00  0.00      A   
ATOM   4123  CA  LEU   276     -40.684 -29.358  25.041  1.00  0.00      A   
ATOM   4124  HA  LEU   276     -39.933 -28.588  24.948  1.00  0.00      A   
ATOM   4125  CB  LEU   276     -42.141 -28.864  24.894  1.00  0.00      A   
ATOM   4126  HB1 LEU   276     -42.441 -28.100  25.643  1.00  0.00      A   
ATOM   4127  HB2 LEU   276     -42.758 -29.786  24.841  1.00  0.00      A   
ATOM   4128  CG  LEU   276     -42.390 -28.107  23.539  1.00  0.00      A   
ATOM   4129  HG  LEU   276     -41.918 -28.774  22.787  1.00  0.00      A   
ATOM   4130  CD1 LEU   276     -43.885 -27.999  23.237  1.00  0.00      A   
ATOM   4131 HD11 LEU   276     -44.471 -27.509  24.044  1.00  0.00      A   
ATOM   4132 HD12 LEU   276     -44.207 -29.059  23.156  1.00  0.00      A   
ATOM   4133 HD13 LEU   276     -44.055 -27.496  22.261  1.00  0.00      A   
ATOM   4134  CD2 LEU   276     -41.796 -26.694  23.618  1.00  0.00      A   
ATOM   4135 HD21 LEU   276     -42.355 -26.112  24.382  1.00  0.00      A   
ATOM   4136 HD22 LEU   276     -41.890 -26.081  22.696  1.00  0.00      A   
ATOM   4137 HD23 LEU   276     -40.715 -26.762  23.865  1.00  0.00      A   
ATOM   4138  C   LEU   276     -40.453 -29.839  26.440  1.00  0.00      A   
ATOM   4139  O   LEU   276     -39.947 -29.105  27.343  1.00  0.00      A   
ATOM   4140  N   ALA   277     -40.906 -31.106  26.730  1.00  0.00      A   
ATOM   4141  HN  ALA   277     -41.652 -31.450  26.165  1.00  0.00      A   
ATOM   4142  CA  ALA   277     -40.589 -31.715  27.988  1.00  0.00      A   
ATOM   4143  HA  ALA   277     -40.832 -31.007  28.766  1.00  0.00      A   
ATOM   4144  CB  ALA   277     -41.451 -32.961  28.318  1.00  0.00      A   
ATOM   4145  HB1 ALA   277     -41.316 -33.150  29.405  1.00  0.00      A   
ATOM   4146  HB2 ALA   277     -41.088 -33.860  27.775  1.00  0.00      A   
ATOM   4147  HB3 ALA   277     -42.500 -32.740  28.027  1.00  0.00      A   
ATOM   4148  C   ALA   277     -39.119 -31.911  28.297  1.00  0.00      A   
ATOM   4149  O   ALA   277     -38.589 -31.541  29.347  1.00  0.00      A   
ATOM   4150  N   LEU   278     -38.330 -32.431  27.331  1.00  0.00      A   
ATOM   4151  HN  LEU   278     -38.727 -32.835  26.510  1.00  0.00      A   
ATOM   4152  CA  LEU   278     -36.864 -32.612  27.511  1.00  0.00      A   
ATOM   4153  HA  LEU   278     -36.728 -33.205  28.404  1.00  0.00      A   
ATOM   4154  CB  LEU   278     -36.400 -33.498  26.373  1.00  0.00      A   
ATOM   4155  HB1 LEU   278     -35.299 -33.367  26.293  1.00  0.00      A   
ATOM   4156  HB2 LEU   278     -37.007 -33.213  25.487  1.00  0.00      A   
ATOM   4157  CG  LEU   278     -36.569 -35.032  26.540  1.00  0.00      A   
ATOM   4158  HG  LEU   278     -37.662 -35.126  26.714  1.00  0.00      A   
ATOM   4159  CD1 LEU   278     -36.477 -35.874  25.289  1.00  0.00      A   
ATOM   4160 HD11 LEU   278     -36.528 -36.911  25.687  1.00  0.00      A   
ATOM   4161 HD12 LEU   278     -35.491 -35.675  24.817  1.00  0.00      A   
ATOM   4162 HD13 LEU   278     -37.358 -35.774  24.619  1.00  0.00      A   
ATOM   4163  CD2 LEU   278     -35.739 -35.559  27.656  1.00  0.00      A   
ATOM   4164 HD21 LEU   278     -36.044 -36.612  27.841  1.00  0.00      A   
ATOM   4165 HD22 LEU   278     -35.802 -34.967  28.593  1.00  0.00      A   
ATOM   4166 HD23 LEU   278     -34.742 -35.508  27.168  1.00  0.00      A   
ATOM   4167  C   LEU   278     -36.037 -31.406  27.679  1.00  0.00      A   
ATOM   4168  O   LEU   278     -35.103 -31.282  28.502  1.00  0.00      A   
ATOM   4169  N   ALA   279     -36.508 -30.303  26.968  1.00  0.00      A   
ATOM   4170  HN  ALA   279     -37.260 -30.425  26.325  1.00  0.00      A   
ATOM   4171  CA  ALA   279     -35.810 -28.970  27.011  1.00  0.00      A   
ATOM   4172  HA  ALA   279     -34.753 -29.171  26.916  1.00  0.00      A   
ATOM   4173  CB  ALA   279     -36.295 -28.081  25.779  1.00  0.00      A   
ATOM   4174  HB1 ALA   279     -37.399 -27.954  25.771  1.00  0.00      A   
ATOM   4175  HB2 ALA   279     -35.956 -28.546  24.828  1.00  0.00      A   
ATOM   4176  HB3 ALA   279     -35.849 -27.065  25.832  1.00  0.00      A   
ATOM   4177  C   ALA   279     -35.997 -28.407  28.416  1.00  0.00      A   
ATOM   4178  O   ALA   279     -35.123 -27.790  29.025  1.00  0.00      A   
ATOM   4179  N   ASP   280     -37.183 -28.590  28.971  1.00  0.00      A   
ATOM   4180  HN  ASP   280     -38.001 -28.952  28.531  1.00  0.00      A   
ATOM   4181  CA  ASP   280     -37.510 -28.204  30.302  1.00  0.00      A   
ATOM   4182  HA  ASP   280     -37.252 -27.155  30.307  1.00  0.00      A   
ATOM   4183  CB  ASP   280     -39.060 -28.348  30.443  1.00  0.00      A   
ATOM   4184  HB1 ASP   280     -39.227 -29.375  30.055  1.00  0.00      A   
ATOM   4185  HB2 ASP   280     -39.402 -27.615  29.680  1.00  0.00      A   
ATOM   4186  CG  ASP   280     -39.718 -28.145  31.785  1.00  0.00      A   
ATOM   4187  OD1 ASP   280     -40.957 -28.055  31.803  1.00  0.00      A   
ATOM   4188  OD2 ASP   280     -39.074 -28.014  32.890  1.00  0.00      A   
ATOM   4189  C   ASP   280     -36.732 -28.922  31.371  1.00  0.00      A   
ATOM   4190  O   ASP   280     -36.173 -28.291  32.288  1.00  0.00      A   
ATOM   4191  N   ALA   281     -36.620 -30.244  31.217  1.00  0.00      A   
ATOM   4192  HN  ALA   281     -37.111 -30.711  30.485  1.00  0.00      A   
ATOM   4193  CA  ALA   281     -35.867 -31.106  32.105  1.00  0.00      A   
ATOM   4194  HA  ALA   281     -36.252 -30.992  33.108  1.00  0.00      A   
ATOM   4195  CB  ALA   281     -36.086 -32.597  31.690  1.00  0.00      A   
ATOM   4196  HB1 ALA   281     -35.379 -33.273  32.216  1.00  0.00      A   
ATOM   4197  HB2 ALA   281     -35.920 -32.765  30.604  1.00  0.00      A   
ATOM   4198  HB3 ALA   281     -37.152 -32.874  31.835  1.00  0.00      A   
ATOM   4199  C   ALA   281     -34.410 -30.673  32.136  1.00  0.00      A   
ATOM   4200  O   ALA   281     -33.835 -30.512  33.202  1.00  0.00      A   
ATOM   4201  N   ALA   282     -33.789 -30.385  30.970  1.00  0.00      A   
ATOM   4202  HN  ALA   282     -34.296 -30.511  30.121  1.00  0.00      A   
ATOM   4203  CA  ALA   282     -32.438 -29.878  30.780  1.00  0.00      A   
ATOM   4204  HA  ALA   282     -31.824 -30.546  31.365  1.00  0.00      A   
ATOM   4205  CB  ALA   282     -31.962 -29.883  29.219  1.00  0.00      A   
ATOM   4206  HB1 ALA   282     -32.642 -29.258  28.601  1.00  0.00      A   
ATOM   4207  HB2 ALA   282     -32.016 -30.886  28.745  1.00  0.00      A   
ATOM   4208  HB3 ALA   282     -30.912 -29.553  29.066  1.00  0.00      A   
ATOM   4209  C   ALA   282     -32.373 -28.502  31.411  1.00  0.00      A   
ATOM   4210  O   ALA   282     -31.345 -28.191  32.024  1.00  0.00      A   
ATOM   4211  N   GLY   283     -33.400 -27.639  31.189  1.00  0.00      A   
ATOM   4212  HN  GLY   283     -34.144 -28.041  30.660  1.00  0.00      A   
ATOM   4213  CA  GLY   283     -33.483 -26.293  31.692  1.00  0.00      A   
ATOM   4214  HA1 GLY   283     -32.724 -26.079  32.430  1.00  0.00      A   
ATOM   4215  HA2 GLY   283     -34.489 -26.220  32.079  1.00  0.00      A   
ATOM   4216  C   GLY   283     -33.361 -25.176  30.705  1.00  0.00      A   
ATOM   4217  O   GLY   283     -33.115 -24.042  31.118  1.00  0.00      A   
ATOM   4218  N   LEU   284     -33.487 -25.428  29.384  1.00  0.00      A   
ATOM   4219  HN  LEU   284     -33.552 -26.400  29.172  1.00  0.00      A   
ATOM   4220  CA  LEU   284     -33.531 -24.374  28.358  1.00  0.00      A   
ATOM   4221  HA  LEU   284     -32.673 -23.755  28.574  1.00  0.00      A   
ATOM   4222  CB  LEU   284     -33.441 -24.974  26.916  1.00  0.00      A   
ATOM   4223  HB1 LEU   284     -33.630 -24.223  26.119  1.00  0.00      A   
ATOM   4224  HB2 LEU   284     -34.366 -25.587  26.859  1.00  0.00      A   
ATOM   4225  CG  LEU   284     -32.217 -25.807  26.584  1.00  0.00      A   
ATOM   4226  HG  LEU   284     -32.013 -26.253  27.581  1.00  0.00      A   
ATOM   4227  CD1 LEU   284     -32.598 -27.063  25.724  1.00  0.00      A   
ATOM   4228 HD11 LEU   284     -31.813 -27.835  25.573  1.00  0.00      A   
ATOM   4229 HD12 LEU   284     -32.785 -26.692  24.694  1.00  0.00      A   
ATOM   4230 HD13 LEU   284     -33.425 -27.614  26.222  1.00  0.00      A   
ATOM   4231  CD2 LEU   284     -30.967 -25.040  26.136  1.00  0.00      A   
ATOM   4232 HD21 LEU   284     -30.136 -25.759  25.969  1.00  0.00      A   
ATOM   4233 HD22 LEU   284     -30.747 -24.377  27.000  1.00  0.00      A   
ATOM   4234 HD23 LEU   284     -31.179 -24.551  25.162  1.00  0.00      A   
ATOM   4235  C   LEU   284     -34.771 -23.555  28.318  1.00  0.00      A   
ATOM   4236  O   LEU   284     -35.829 -24.126  28.525  1.00  0.00      A   
ATOM   4237  N   PRO   285     -34.752 -22.233  28.117  1.00  0.00      A   
ATOM   4238  CD  PRO   285     -33.514 -21.393  28.112  1.00  0.00      A   
ATOM   4239  HD1 PRO   285     -32.945 -21.459  27.160  1.00  0.00      A   
ATOM   4240  HD2 PRO   285     -32.859 -21.611  28.982  1.00  0.00      A   
ATOM   4241  CA  PRO   285     -35.996 -21.405  28.078  1.00  0.00      A   
ATOM   4242  HA  PRO   285     -36.435 -21.405  29.065  1.00  0.00      A   
ATOM   4243  CB  PRO   285     -35.482 -20.040  27.636  1.00  0.00      A   
ATOM   4244  HB1 PRO   285     -36.144 -19.256  28.062  1.00  0.00      A   
ATOM   4245  HB2 PRO   285     -35.443 -19.873  26.538  1.00  0.00      A   
ATOM   4246  CG  PRO   285     -34.005 -19.926  28.166  1.00  0.00      A   
ATOM   4247  HG1 PRO   285     -33.413 -19.178  27.597  1.00  0.00      A   
ATOM   4248  HG2 PRO   285     -34.107 -19.693  29.248  1.00  0.00      A   
ATOM   4249  C   PRO   285     -37.146 -21.801  27.206  1.00  0.00      A   
ATOM   4250  O   PRO   285     -36.976 -22.213  26.047  1.00  0.00      A   
ATOM   4251  N   ARG   286     -38.400 -21.832  27.810  1.00  0.00      A   
ATOM   4252  HN  ARG   286     -38.498 -21.351  28.678  1.00  0.00      A   
ATOM   4253  CA  ARG   286     -39.653 -22.330  27.231  1.00  0.00      A   
ATOM   4254  HA  ARG   286     -39.531 -23.323  26.826  1.00  0.00      A   
ATOM   4255  CB  ARG   286     -40.874 -22.261  28.139  1.00  0.00      A   
ATOM   4256  HB1 ARG   286     -41.783 -22.429  27.522  1.00  0.00      A   
ATOM   4257  HB2 ARG   286     -41.049 -21.240  28.541  1.00  0.00      A   
ATOM   4258  CG  ARG   286     -40.860 -23.324  29.266  1.00  0.00      A   
ATOM   4259  HG1 ARG   286     -40.022 -23.082  29.954  1.00  0.00      A   
ATOM   4260  HG2 ARG   286     -40.612 -24.336  28.880  1.00  0.00      A   
ATOM   4261  CD  ARG   286     -42.212 -23.307  29.911  1.00  0.00      A   
ATOM   4262  HD1 ARG   286     -43.127 -23.357  29.283  1.00  0.00      A   
ATOM   4263  HD2 ARG   286     -42.289 -22.366  30.497  1.00  0.00      A   
ATOM   4264  NE  ARG   286     -42.379 -24.513  30.817  1.00  0.00      A   
ATOM   4265  HE  ARG   286     -42.282 -25.390  30.346  1.00  0.00      A   
ATOM   4266  CZ  ARG   286     -41.865 -24.416  32.010  1.00  0.00      A   
ATOM   4267  NH1 ARG   286     -41.986 -23.386  32.799  1.00  0.00      A   
ATOM   4268 HH11 ARG   286     -42.579 -22.595  32.652  1.00  0.00      A   
ATOM   4269 HH12 ARG   286     -41.704 -23.508  33.750  1.00  0.00      A   
ATOM   4270  NH2 ARG   286     -41.350 -25.472  32.548  1.00  0.00      A   
ATOM   4271 HH21 ARG   286     -40.990 -25.478  33.481  1.00  0.00      A   
ATOM   4272 HH22 ARG   286     -41.298 -26.342  32.058  1.00  0.00      A   
ATOM   4273  C   ARG   286     -39.964 -21.557  25.929  1.00  0.00      A   
ATOM   4274  O   ARG   286     -40.193 -22.209  24.907  1.00  0.00      A   
ATOM   4275  N   ALA   287     -39.971 -20.231  25.894  1.00  0.00      A   
ATOM   4276  HN  ALA   287     -39.500 -19.733  26.617  1.00  0.00      A   
ATOM   4277  CA  ALA   287     -40.302 -19.427  24.694  1.00  0.00      A   
ATOM   4278  HA  ALA   287     -41.278 -19.765  24.379  1.00  0.00      A   
ATOM   4279  CB  ALA   287     -40.467 -17.943  25.006  1.00  0.00      A   
ATOM   4280  HB1 ALA   287     -39.531 -17.358  25.133  1.00  0.00      A   
ATOM   4281  HB2 ALA   287     -41.055 -17.982  25.948  1.00  0.00      A   
ATOM   4282  HB3 ALA   287     -41.038 -17.485  24.170  1.00  0.00      A   
ATOM   4283  C   ALA   287     -39.334 -19.681  23.449  1.00  0.00      A   
ATOM   4284  O   ALA   287     -39.694 -19.767  22.219  1.00  0.00      A   
ATOM   4285  N   SER   288     -37.974 -19.779  23.741  1.00  0.00      A   
ATOM   4286  HN  SER   288     -37.628 -19.863  24.672  1.00  0.00      A   
ATOM   4287  CA  SER   288     -36.956 -20.109  22.780  1.00  0.00      A   
ATOM   4288  HA  SER   288     -37.186 -19.542  21.890  1.00  0.00      A   
ATOM   4289  CB  SER   288     -35.531 -20.015  23.273  1.00  0.00      A   
ATOM   4290  HB1 SER   288     -34.916 -20.166  22.360  1.00  0.00      A   
ATOM   4291  HB2 SER   288     -35.193 -20.808  23.972  1.00  0.00      A   
ATOM   4292  OG  SER   288     -35.149 -18.779  23.979  1.00  0.00      A   
ATOM   4293  HG1 SER   288     -35.051 -18.112  23.296  1.00  0.00      A   
ATOM   4294  C   SER   288     -37.225 -21.491  22.237  1.00  0.00      A   
ATOM   4295  O   SER   288     -37.005 -21.719  21.022  1.00  0.00      A   
ATOM   4296  N   SER   289     -37.592 -22.412  23.080  1.00  0.00      A   
ATOM   4297  HN  SER   289     -37.529 -22.216  24.056  1.00  0.00      A   
ATOM   4298  CA  SER   289     -38.008 -23.757  22.643  1.00  0.00      A   
ATOM   4299  HA  SER   289     -37.233 -24.227  22.057  1.00  0.00      A   
ATOM   4300  CB  SER   289     -38.290 -24.614  23.851  1.00  0.00      A   
ATOM   4301  HB1 SER   289     -38.662 -25.603  23.509  1.00  0.00      A   
ATOM   4302  HB2 SER   289     -39.030 -24.192  24.563  1.00  0.00      A   
ATOM   4303  OG  SER   289     -37.149 -24.810  24.708  1.00  0.00      A   
ATOM   4304  HG1 SER   289     -36.886 -23.972  25.095  1.00  0.00      A   
ATOM   4305  C   SER   289     -39.216 -23.795  21.730  1.00  0.00      A   
ATOM   4306  O   SER   289     -39.134 -24.476  20.694  1.00  0.00      A   
ATOM   4307  N   LEU   290     -40.303 -23.079  22.112  1.00  0.00      A   
ATOM   4308  HN  LEU   290     -40.247 -22.728  23.043  1.00  0.00      A   
ATOM   4309  CA  LEU   290     -41.427 -22.861  21.273  1.00  0.00      A   
ATOM   4310  HA  LEU   290     -41.880 -23.796  20.981  1.00  0.00      A   
ATOM   4311  CB  LEU   290     -42.485 -22.121  22.109  1.00  0.00      A   
ATOM   4312  HB1 LEU   290     -43.241 -21.640  21.451  1.00  0.00      A   
ATOM   4313  HB2 LEU   290     -41.959 -21.286  22.620  1.00  0.00      A   
ATOM   4314  CG  LEU   290     -43.154 -22.949  23.201  1.00  0.00      A   
ATOM   4315  HG  LEU   290     -42.509 -23.655  23.766  1.00  0.00      A   
ATOM   4316  CD1 LEU   290     -43.706 -21.886  24.202  1.00  0.00      A   
ATOM   4317 HD11 LEU   290     -42.873 -21.278  24.616  1.00  0.00      A   
ATOM   4318 HD12 LEU   290     -44.211 -22.471  25.000  1.00  0.00      A   
ATOM   4319 HD13 LEU   290     -44.524 -21.253  23.795  1.00  0.00      A   
ATOM   4320  CD2 LEU   290     -44.329 -23.813  22.691  1.00  0.00      A   
ATOM   4321 HD21 LEU   290     -44.982 -23.105  22.136  1.00  0.00      A   
ATOM   4322 HD22 LEU   290     -44.850 -24.198  23.593  1.00  0.00      A   
ATOM   4323 HD23 LEU   290     -43.894 -24.521  21.954  1.00  0.00      A   
ATOM   4324  C   LEU   290     -41.186 -22.196  19.996  1.00  0.00      A   
ATOM   4325  O   LEU   290     -41.723 -22.603  18.934  1.00  0.00      A   
ATOM   4326  N   LYS   291     -40.451 -21.123  19.976  1.00  0.00      A   
ATOM   4327  HN  LYS   291     -40.036 -20.675  20.764  1.00  0.00      A   
ATOM   4328  CA  LYS   291     -40.066 -20.608  18.692  1.00  0.00      A   
ATOM   4329  HA  LYS   291     -40.959 -20.247  18.204  1.00  0.00      A   
ATOM   4330  CB  LYS   291     -39.233 -19.356  19.001  1.00  0.00      A   
ATOM   4331  HB1 LYS   291     -38.347 -19.655  19.601  1.00  0.00      A   
ATOM   4332  HB2 LYS   291     -39.844 -18.849  19.778  1.00  0.00      A   
ATOM   4333  CG  LYS   291     -38.712 -18.475  17.939  1.00  0.00      A   
ATOM   4334  HG1 LYS   291     -38.017 -19.059  17.299  1.00  0.00      A   
ATOM   4335  HG2 LYS   291     -38.109 -17.680  18.428  1.00  0.00      A   
ATOM   4336  CD  LYS   291     -39.672 -17.845  16.967  1.00  0.00      A   
ATOM   4337  HD1 LYS   291     -40.422 -18.557  16.561  1.00  0.00      A   
ATOM   4338  HD2 LYS   291     -39.012 -17.506  16.140  1.00  0.00      A   
ATOM   4339  CE  LYS   291     -40.336 -16.616  17.533  1.00  0.00      A   
ATOM   4340  HE1 LYS   291     -39.516 -15.960  17.897  1.00  0.00      A   
ATOM   4341  HE2 LYS   291     -40.951 -16.792  18.442  1.00  0.00      A   
ATOM   4342  NZ  LYS   291     -41.234 -16.021  16.567  1.00  0.00      A   
ATOM   4343  HZ1 LYS   291     -41.689 -15.264  17.116  1.00  0.00      A   
ATOM   4344  HZ2 LYS   291     -41.984 -16.712  16.361  1.00  0.00      A   
ATOM   4345  HZ3 LYS   291     -40.745 -15.659  15.725  1.00  0.00      A   
ATOM   4346  C   LYS   291     -39.202 -21.495  17.759  1.00  0.00      A   
ATOM   4347  O   LYS   291     -39.471 -21.507  16.560  1.00  0.00      A   
ATOM   4348  N   ALA   292     -38.308 -22.319  18.286  1.00  0.00      A   
ATOM   4349  HN  ALA   292     -38.138 -22.291  19.268  1.00  0.00      A   
ATOM   4350  CA  ALA   292     -37.561 -23.302  17.572  1.00  0.00      A   
ATOM   4351  HA  ALA   292     -37.052 -22.800  16.763  1.00  0.00      A   
ATOM   4352  CB  ALA   292     -36.484 -23.821  18.542  1.00  0.00      A   
ATOM   4353  HB1 ALA   292     -37.037 -24.119  19.458  1.00  0.00      A   
ATOM   4354  HB2 ALA   292     -35.764 -22.987  18.680  1.00  0.00      A   
ATOM   4355  HB3 ALA   292     -36.017 -24.701  18.049  1.00  0.00      A   
ATOM   4356  C   ALA   292     -38.447 -24.355  16.968  1.00  0.00      A   
ATOM   4357  O   ALA   292     -38.280 -24.862  15.850  1.00  0.00      A   
ATOM   4358  N   LEU   293     -39.483 -24.760  17.726  1.00  0.00      A   
ATOM   4359  HN  LEU   293     -39.613 -24.556  18.694  1.00  0.00      A   
ATOM   4360  CA  LEU   293     -40.623 -25.601  17.309  1.00  0.00      A   
ATOM   4361  HA  LEU   293     -40.222 -26.478  16.824  1.00  0.00      A   
ATOM   4362  CB  LEU   293     -41.546 -25.950  18.454  1.00  0.00      A   
ATOM   4363  HB1 LEU   293     -41.942 -25.041  18.955  1.00  0.00      A   
ATOM   4364  HB2 LEU   293     -40.961 -26.531  19.200  1.00  0.00      A   
ATOM   4365  CG  LEU   293     -42.720 -26.801  18.110  1.00  0.00      A   
ATOM   4366  HG  LEU   293     -43.244 -26.175  17.357  1.00  0.00      A   
ATOM   4367  CD1 LEU   293     -42.340 -28.186  17.616  1.00  0.00      A   
ATOM   4368 HD11 LEU   293     -41.949 -28.821  18.439  1.00  0.00      A   
ATOM   4369 HD12 LEU   293     -41.538 -28.081  16.854  1.00  0.00      A   
ATOM   4370 HD13 LEU   293     -43.203 -28.717  17.161  1.00  0.00      A   
ATOM   4371  CD2 LEU   293     -43.681 -27.047  19.328  1.00  0.00      A   
ATOM   4372 HD21 LEU   293     -44.313 -26.139  19.229  1.00  0.00      A   
ATOM   4373 HD22 LEU   293     -43.164 -27.046  20.312  1.00  0.00      A   
ATOM   4374 HD23 LEU   293     -44.124 -28.065  19.311  1.00  0.00      A   
ATOM   4375  C   LEU   293     -41.377 -24.937  16.112  1.00  0.00      A   
ATOM   4376  O   LEU   293     -41.585 -25.573  15.096  1.00  0.00      A   
ATOM   4377  N   THR   294     -41.729 -23.683  16.200  1.00  0.00      A   
ATOM   4378  HN  THR   294     -41.361 -23.211  16.998  1.00  0.00      A   
ATOM   4379  CA  THR   294     -42.367 -23.011  15.093  1.00  0.00      A   
ATOM   4380  HA  THR   294     -43.286 -23.529  14.860  1.00  0.00      A   
ATOM   4381  CB  THR   294     -42.866 -21.645  15.501  1.00  0.00      A   
ATOM   4382  HB  THR   294     -42.014 -20.951  15.670  1.00  0.00      A   
ATOM   4383  OG1 THR   294     -43.753 -21.717  16.609  1.00  0.00      A   
ATOM   4384  HG1 THR   294     -43.246 -21.756  17.424  1.00  0.00      A   
ATOM   4385  CG2 THR   294     -43.705 -20.988  14.425  1.00  0.00      A   
ATOM   4386 HG21 THR   294     -44.264 -20.085  14.751  1.00  0.00      A   
ATOM   4387 HG22 THR   294     -44.415 -21.633  13.864  1.00  0.00      A   
ATOM   4388 HG23 THR   294     -42.975 -20.701  13.637  1.00  0.00      A   
ATOM   4389  C   THR   294     -41.582 -22.848  13.731  1.00  0.00      A   
ATOM   4390  O   THR   294     -42.189 -23.112  12.708  1.00  0.00      A   
ATOM   4391  N   THR   295     -40.248 -22.612  13.709  1.00  0.00      A   
ATOM   4392  HN  THR   295     -39.766 -22.248  14.503  1.00  0.00      A   
ATOM   4393  CA  THR   295     -39.347 -22.548  12.573  1.00  0.00      A   
ATOM   4394  HA  THR   295     -39.843 -22.063  11.746  1.00  0.00      A   
ATOM   4395  CB  THR   295     -38.003 -21.799  12.820  1.00  0.00      A   
ATOM   4396  HB  THR   295     -37.469 -21.808  11.846  1.00  0.00      A   
ATOM   4397  OG1 THR   295     -37.270 -22.346  13.906  1.00  0.00      A   
ATOM   4398  HG1 THR   295     -37.314 -23.283  13.703  1.00  0.00      A   
ATOM   4399  CG2 THR   295     -38.436 -20.414  13.139  1.00  0.00      A   
ATOM   4400 HG21 THR   295     -37.593 -19.690  13.119  1.00  0.00      A   
ATOM   4401 HG22 THR   295     -38.743 -20.311  14.202  1.00  0.00      A   
ATOM   4402 HG23 THR   295     -39.218 -20.078  12.425  1.00  0.00      A   
ATOM   4403  C   THR   295     -38.931 -23.961  12.112  1.00  0.00      A   
ATOM   4404  O   THR   295     -38.429 -24.184  11.031  1.00  0.00      A   
ATOM   4405  N   PHE   296     -39.051 -25.032  12.931  1.00  0.00      A   
ATOM   4406  HN  PHE   296     -39.528 -24.914  13.799  1.00  0.00      A   
ATOM   4407  CA  PHE   296     -38.519 -26.335  12.519  1.00  0.00      A   
ATOM   4408  HA  PHE   296     -37.555 -26.295  12.034  1.00  0.00      A   
ATOM   4409  CB  PHE   296     -38.286 -27.154  13.825  1.00  0.00      A   
ATOM   4410  HB1 PHE   296     -39.076 -27.001  14.591  1.00  0.00      A   
ATOM   4411  HB2 PHE   296     -37.372 -26.665  14.226  1.00  0.00      A   
ATOM   4412  CG  PHE   296     -37.930 -28.523  13.564  1.00  0.00      A   
ATOM   4413  CD1 PHE   296     -36.604 -28.971  13.198  1.00  0.00      A   
ATOM   4414  HD1 PHE   296     -35.767 -28.292  13.127  1.00  0.00      A   
ATOM   4415  CE1 PHE   296     -36.344 -30.313  13.098  1.00  0.00      A   
ATOM   4416  HE1 PHE   296     -35.385 -30.793  12.968  1.00  0.00      A   
ATOM   4417  CZ  PHE   296     -37.279 -31.308  13.381  1.00  0.00      A   
ATOM   4418  HZ  PHE   296     -37.080 -32.361  13.244  1.00  0.00      A   
ATOM   4419  CD2 PHE   296     -38.826 -29.537  13.947  1.00  0.00      A   
ATOM   4420  HD2 PHE   296     -39.787 -29.194  14.300  1.00  0.00      A   
ATOM   4421  CE2 PHE   296     -38.525 -30.930  13.847  1.00  0.00      A   
ATOM   4422  HE2 PHE   296     -39.210 -31.677  14.219  1.00  0.00      A   
ATOM   4423  C   PHE   296     -39.425 -27.096  11.570  1.00  0.00      A   
ATOM   4424  O   PHE   296     -40.583 -27.433  11.887  1.00  0.00      A   
ATOM   4425  N   THR   297     -39.045 -27.310  10.316  1.00  0.00      A   
ATOM   4426  HN  THR   297     -38.110 -27.101  10.040  1.00  0.00      A   
ATOM   4427  CA  THR   297     -39.872 -27.786   9.220  1.00  0.00      A   
ATOM   4428  HA  THR   297     -40.868 -27.410   9.397  1.00  0.00      A   
ATOM   4429  CB  THR   297     -39.514 -27.205   7.824  1.00  0.00      A   
ATOM   4430  HB  THR   297     -40.048 -27.858   7.100  1.00  0.00      A   
ATOM   4431  OG1 THR   297     -38.134 -27.199   7.550  1.00  0.00      A   
ATOM   4432  HG1 THR   297     -37.782 -28.092   7.546  1.00  0.00      A   
ATOM   4433  CG2 THR   297     -39.978 -25.768   7.592  1.00  0.00      A   
ATOM   4434 HG21 THR   297     -39.718 -25.514   6.542  1.00  0.00      A   
ATOM   4435 HG22 THR   297     -39.605 -24.973   8.272  1.00  0.00      A   
ATOM   4436 HG23 THR   297     -41.086 -25.836   7.649  1.00  0.00      A   
ATOM   4437  C   THR   297     -39.920 -29.284   9.204  1.00  0.00      A   
ATOM   4438  O   THR   297     -40.262 -29.867   8.175  1.00  0.00      A   
ATOM   4439  N   GLY   298     -39.509 -29.962  10.368  1.00  0.00      A   
ATOM   4440  HN  GLY   298     -39.072 -29.427  11.087  1.00  0.00      A   
ATOM   4441  CA  GLY   298     -39.702 -31.432  10.580  1.00  0.00      A   
ATOM   4442  HA1 GLY   298     -40.463 -31.764   9.888  1.00  0.00      A   
ATOM   4443  HA2 GLY   298     -39.912 -31.584  11.628  1.00  0.00      A   
ATOM   4444  C   GLY   298     -38.422 -32.175  10.196  1.00  0.00      A   
ATOM   4445  O   GLY   298     -37.657 -31.794   9.308  1.00  0.00      A   
ATOM   4446  N   LEU   299     -38.194 -33.388  10.700  1.00  0.00      A   
ATOM   4447  HN  LEU   299     -38.732 -33.853  11.399  1.00  0.00      A   
ATOM   4448  CA  LEU   299     -37.145 -34.229  10.226  1.00  0.00      A   
ATOM   4449  HA  LEU   299     -36.238 -33.658  10.359  1.00  0.00      A   
ATOM   4450  CB  LEU   299     -36.983 -35.425  11.128  1.00  0.00      A   
ATOM   4451  HB1 LEU   299     -38.040 -35.755  11.217  1.00  0.00      A   
ATOM   4452  HB2 LEU   299     -36.769 -34.943  12.106  1.00  0.00      A   
ATOM   4453  CG  LEU   299     -35.913 -36.553  10.873  1.00  0.00      A   
ATOM   4454  HG  LEU   299     -36.331 -37.052   9.972  1.00  0.00      A   
ATOM   4455  CD1 LEU   299     -34.590 -36.028  10.325  1.00  0.00      A   
ATOM   4456 HD11 LEU   299     -33.853 -36.859  10.334  1.00  0.00      A   
ATOM   4457 HD12 LEU   299     -34.182 -35.136  10.846  1.00  0.00      A   
ATOM   4458 HD13 LEU   299     -34.625 -35.735   9.254  1.00  0.00      A   
ATOM   4459  CD2 LEU   299     -35.839 -37.578  12.030  1.00  0.00      A   
ATOM   4460 HD21 LEU   299     -35.178 -38.451  11.838  1.00  0.00      A   
ATOM   4461 HD22 LEU   299     -36.906 -37.810  12.233  1.00  0.00      A   
ATOM   4462 HD23 LEU   299     -35.345 -37.216  12.957  1.00  0.00      A   
ATOM   4463  C   LEU   299     -37.220 -34.727   8.748  1.00  0.00      A   
ATOM   4464  O   LEU   299     -38.220 -35.416   8.546  1.00  0.00      A   
ATOM   4465  N   PRO   300     -36.291 -34.517   7.832  1.00  0.00      A   
ATOM   4466  CD  PRO   300     -35.247 -33.504   7.964  1.00  0.00      A   
ATOM   4467  HD1 PRO   300     -34.672 -33.570   8.912  1.00  0.00      A   
ATOM   4468  HD2 PRO   300     -35.621 -32.457   7.956  1.00  0.00      A   
ATOM   4469  CA  PRO   300     -36.213 -35.307   6.625  1.00  0.00      A   
ATOM   4470  HA  PRO   300     -36.889 -34.755   5.989  1.00  0.00      A   
ATOM   4471  CB  PRO   300     -34.763 -35.162   6.218  1.00  0.00      A   
ATOM   4472  HB1 PRO   300     -34.456 -35.353   5.167  1.00  0.00      A   
ATOM   4473  HB2 PRO   300     -34.194 -35.806   6.922  1.00  0.00      A   
ATOM   4474  CG  PRO   300     -34.471 -33.786   6.692  1.00  0.00      A   
ATOM   4475  HG1 PRO   300     -33.379 -33.638   6.833  1.00  0.00      A   
ATOM   4476  HG2 PRO   300     -34.740 -33.070   5.887  1.00  0.00      A   
ATOM   4477  C   PRO   300     -36.627 -36.757   6.616  1.00  0.00      A   
ATOM   4478  O   PRO   300     -36.083 -37.586   7.276  1.00  0.00      A   
ATOM   4479  N   HSE   301     -37.647 -37.039   5.800  1.00  0.00      A   
ATOM   4480  HN  HSE   301     -38.022 -36.237   5.342  1.00  0.00      A   
ATOM   4481  CA  HSE   301     -38.304 -38.344   5.527  1.00  0.00      A   
ATOM   4482  HA  HSE   301     -38.925 -38.122   4.672  1.00  0.00      A   
ATOM   4483  CB  HSE   301     -37.313 -39.424   5.025  1.00  0.00      A   
ATOM   4484  HB1 HSE   301     -37.863 -40.383   4.910  1.00  0.00      A   
ATOM   4485  HB2 HSE   301     -36.545 -39.657   5.793  1.00  0.00      A   
ATOM   4486  ND1 HSE   301     -37.181 -39.635   2.551  1.00  0.00      A   
ATOM   4487  CG  HSE   301     -36.624 -39.081   3.709  1.00  0.00      A   
ATOM   4488  CE1 HSE   301     -36.168 -39.569   1.666  1.00  0.00      A   
ATOM   4489  HE1 HSE   301     -36.043 -40.126   0.738  1.00  0.00      A   
ATOM   4490  NE2 HSE   301     -35.052 -38.971   2.198  1.00  0.00      A   
ATOM   4491  HE2 HSE   301     -34.211 -38.804   1.684  1.00  0.00      A   
ATOM   4492  CD2 HSE   301     -35.378 -38.662   3.504  1.00  0.00      A   
ATOM   4493  HD2 HSE   301     -34.778 -38.159   4.252  1.00  0.00      A   
ATOM   4494  C   HSE   301     -39.148 -38.919   6.692  1.00  0.00      A   
ATOM   4495  O   HSE   301     -39.411 -40.125   6.793  1.00  0.00      A   
ATOM   4496  N   ARG   302     -39.618 -38.004   7.504  1.00  0.00      A   
ATOM   4497  HN  ARG   302     -39.139 -37.130   7.481  1.00  0.00      A   
ATOM   4498  CA  ARG   302     -40.500 -38.296   8.631  1.00  0.00      A   
ATOM   4499  HA  ARG   302     -40.665 -39.363   8.594  1.00  0.00      A   
ATOM   4500  CB  ARG   302     -39.928 -37.755   9.944  1.00  0.00      A   
ATOM   4501  HB1 ARG   302     -40.196 -36.681  10.031  1.00  0.00      A   
ATOM   4502  HB2 ARG   302     -38.822 -37.677   9.876  1.00  0.00      A   
ATOM   4503  CG  ARG   302     -40.344 -38.508  11.252  1.00  0.00      A   
ATOM   4504  HG1 ARG   302     -41.454 -38.528  11.228  1.00  0.00      A   
ATOM   4505  HG2 ARG   302     -40.002 -37.942  12.145  1.00  0.00      A   
ATOM   4506  CD  ARG   302     -39.872 -39.935  11.474  1.00  0.00      A   
ATOM   4507  HD1 ARG   302     -39.763 -40.125  12.563  1.00  0.00      A   
ATOM   4508  HD2 ARG   302     -38.866 -40.010  11.008  1.00  0.00      A   
ATOM   4509  NE  ARG   302     -40.726 -41.001  10.876  1.00  0.00      A   
ATOM   4510  HE  ARG   302     -41.494 -40.780  10.275  1.00  0.00      A   
ATOM   4511  CZ  ARG   302     -40.664 -42.243  11.381  1.00  0.00      A   
ATOM   4512  NH1 ARG   302     -39.624 -42.837  12.015  1.00  0.00      A   
ATOM   4513 HH11 ARG   302     -38.854 -42.292  12.348  1.00  0.00      A   
ATOM   4514 HH12 ARG   302     -40.070 -43.607  12.471  1.00  0.00      A   
ATOM   4515  NH2 ARG   302     -41.829 -42.978  11.357  1.00  0.00      A   
ATOM   4516 HH21 ARG   302     -41.856 -43.777  11.958  1.00  0.00      A   
ATOM   4517 HH22 ARG   302     -42.550 -42.779  10.693  1.00  0.00      A   
ATOM   4518  C   ARG   302     -41.886 -37.596   8.180  1.00  0.00      A   
ATOM   4519  O   ARG   302     -41.939 -36.358   8.069  1.00  0.00      A   
ATOM   4520  N   PHE   303     -42.926 -38.391   7.928  1.00  0.00      A   
ATOM   4521  HN  PHE   303     -42.867 -39.366   8.124  1.00  0.00      A   
ATOM   4522  CA  PHE   303     -44.323 -38.135   7.519  1.00  0.00      A   
ATOM   4523  HA  PHE   303     -44.523 -38.907   6.792  1.00  0.00      A   
ATOM   4524  CB  PHE   303     -45.223 -38.269   8.789  1.00  0.00      A   
ATOM   4525  HB1 PHE   303     -44.970 -37.512   9.562  1.00  0.00      A   
ATOM   4526  HB2 PHE   303     -44.994 -39.278   9.195  1.00  0.00      A   
ATOM   4527  CG  PHE   303     -46.687 -38.277   8.371  1.00  0.00      A   
ATOM   4528  CD1 PHE   303     -47.480 -37.128   8.481  1.00  0.00      A   
ATOM   4529  HD1 PHE   303     -47.115 -36.214   8.926  1.00  0.00      A   
ATOM   4530  CE1 PHE   303     -48.857 -37.192   8.106  1.00  0.00      A   
ATOM   4531  HE1 PHE   303     -49.467 -36.307   7.996  1.00  0.00      A   
ATOM   4532  CZ  PHE   303     -49.454 -38.439   7.838  1.00  0.00      A   
ATOM   4533  HZ  PHE   303     -50.463 -38.405   7.454  1.00  0.00      A   
ATOM   4534  CD2 PHE   303     -47.289 -39.479   7.987  1.00  0.00      A   
ATOM   4535  HD2 PHE   303     -46.665 -40.352   8.105  1.00  0.00      A   
ATOM   4536  CE2 PHE   303     -48.709 -39.634   7.874  1.00  0.00      A   
ATOM   4537  HE2 PHE   303     -49.127 -40.603   7.643  1.00  0.00      A   
ATOM   4538  C   PHE   303     -44.537 -36.803   6.948  1.00  0.00      A   
ATOM   4539  O   PHE   303     -45.037 -35.931   7.659  1.00  0.00      A   
ATOM   4540  N   GLU   304     -44.070 -36.590   5.636  1.00  0.00      A   
ATOM   4541  HN  GLU   304     -43.512 -37.269   5.165  1.00  0.00      A   
ATOM   4542  CA  GLU   304     -44.139 -35.398   4.845  1.00  0.00      A   
ATOM   4543  HA  GLU   304     -44.756 -34.759   5.460  1.00  0.00      A   
ATOM   4544  CB  GLU   304     -42.743 -34.697   4.468  1.00  0.00      A   
ATOM   4545  HB1 GLU   304     -42.305 -34.306   5.412  1.00  0.00      A   
ATOM   4546  HB2 GLU   304     -42.777 -33.884   3.712  1.00  0.00      A   
ATOM   4547  CG  GLU   304     -41.678 -35.767   3.952  1.00  0.00      A   
ATOM   4548  HG1 GLU   304     -42.095 -36.309   3.076  1.00  0.00      A   
ATOM   4549  HG2 GLU   304     -41.516 -36.638   4.622  1.00  0.00      A   
ATOM   4550  CD  GLU   304     -40.334 -35.215   3.637  1.00  0.00      A   
ATOM   4551  OE1 GLU   304     -39.311 -35.663   4.185  1.00  0.00      A   
ATOM   4552  OE2 GLU   304     -40.172 -34.321   2.724  1.00  0.00      A   
ATOM   4553  C   GLU   304     -44.879 -35.649   3.544  1.00  0.00      A   
ATOM   4554  O   GLU   304     -44.667 -36.676   2.918  1.00  0.00      A   
ATOM   4555  N   VAL   305     -45.788 -34.802   3.049  1.00  0.00      A   
ATOM   4556  HN  VAL   305     -46.091 -34.045   3.623  1.00  0.00      A   
ATOM   4557  CA  VAL   305     -46.407 -34.912   1.721  1.00  0.00      A   
ATOM   4558  HA  VAL   305     -46.737 -35.929   1.570  1.00  0.00      A   
ATOM   4559  CB  VAL   305     -47.643 -33.974   1.592  1.00  0.00      A   
ATOM   4560  HB  VAL   305     -47.387 -32.919   1.829  1.00  0.00      A   
ATOM   4561  CG1 VAL   305     -48.333 -33.902   0.207  1.00  0.00      A   
ATOM   4562 HG11 VAL   305     -48.418 -34.972  -0.080  1.00  0.00      A   
ATOM   4563 HG12 VAL   305     -47.803 -33.328  -0.583  1.00  0.00      A   
ATOM   4564 HG13 VAL   305     -49.367 -33.523   0.357  1.00  0.00      A   
ATOM   4565  CG2 VAL   305     -48.744 -34.443   2.586  1.00  0.00      A   
ATOM   4566 HG21 VAL   305     -49.162 -35.449   2.367  1.00  0.00      A   
ATOM   4567 HG22 VAL   305     -49.566 -33.705   2.700  1.00  0.00      A   
ATOM   4568 HG23 VAL   305     -48.405 -34.540   3.640  1.00  0.00      A   
ATOM   4569  C   VAL   305     -45.476 -34.663   0.498  1.00  0.00      A   
ATOM   4570  O   VAL   305     -45.070 -33.537   0.201  1.00  0.00      A   
ATOM   4571  N   VAL   306     -45.187 -35.722  -0.269  1.00  0.00      A   
ATOM   4572  HN  VAL   306     -45.576 -36.628  -0.123  1.00  0.00      A   
ATOM   4573  CA  VAL   306     -44.407 -35.578  -1.539  1.00  0.00      A   
ATOM   4574  HA  VAL   306     -43.519 -34.973  -1.431  1.00  0.00      A   
ATOM   4575  CB  VAL   306     -43.999 -37.009  -2.070  1.00  0.00      A   
ATOM   4576  HB  VAL   306     -44.958 -37.569  -2.058  1.00  0.00      A   
ATOM   4577  CG1 VAL   306     -43.523 -36.943  -3.502  1.00  0.00      A   
ATOM   4578 HG11 VAL   306     -44.179 -36.444  -4.247  1.00  0.00      A   
ATOM   4579 HG12 VAL   306     -43.435 -37.988  -3.869  1.00  0.00      A   
ATOM   4580 HG13 VAL   306     -42.557 -36.393  -3.504  1.00  0.00      A   
ATOM   4581  CG2 VAL   306     -43.059 -37.886  -1.216  1.00  0.00      A   
ATOM   4582 HG21 VAL   306     -42.491 -38.740  -1.643  1.00  0.00      A   
ATOM   4583 HG22 VAL   306     -43.487 -38.259  -0.261  1.00  0.00      A   
ATOM   4584 HG23 VAL   306     -42.173 -37.249  -1.009  1.00  0.00      A   
ATOM   4585  C   VAL   306     -45.333 -34.813  -2.575  1.00  0.00      A   
ATOM   4586  O   VAL   306     -44.898 -33.942  -3.291  1.00  0.00      A   
ATOM   4587  N   LEU   307     -46.610 -35.177  -2.666  1.00  0.00      A   
ATOM   4588  HN  LEU   307     -46.834 -36.005  -2.157  1.00  0.00      A   
ATOM   4589  CA  LEU   307     -47.409 -34.658  -3.646  1.00  0.00      A   
ATOM   4590  HA  LEU   307     -47.142 -33.645  -3.908  1.00  0.00      A   
ATOM   4591  CB  LEU   307     -47.250 -35.720  -4.832  1.00  0.00      A   
ATOM   4592  HB1 LEU   307     -47.360 -36.760  -4.458  1.00  0.00      A   
ATOM   4593  HB2 LEU   307     -46.183 -35.778  -5.135  1.00  0.00      A   
ATOM   4594  CG  LEU   307     -48.051 -35.534  -6.131  1.00  0.00      A   
ATOM   4595  HG  LEU   307     -49.116 -35.683  -5.850  1.00  0.00      A   
ATOM   4596  CD1 LEU   307     -47.797 -34.189  -6.820  1.00  0.00      A   
ATOM   4597 HD11 LEU   307     -46.771 -34.262  -7.241  1.00  0.00      A   
ATOM   4598 HD12 LEU   307     -47.777 -33.399  -6.039  1.00  0.00      A   
ATOM   4599 HD13 LEU   307     -48.561 -33.944  -7.588  1.00  0.00      A   
ATOM   4600  CD2 LEU   307     -47.735 -36.574  -7.185  1.00  0.00      A   
ATOM   4601 HD21 LEU   307     -46.808 -36.268  -7.716  1.00  0.00      A   
ATOM   4602 HD22 LEU   307     -48.631 -36.522  -7.840  1.00  0.00      A   
ATOM   4603 HD23 LEU   307     -47.603 -37.564  -6.699  1.00  0.00      A   
ATOM   4604  C   LEU   307     -48.837 -34.807  -3.221  1.00  0.00      A   
ATOM   4605  O   LEU   307     -49.222 -35.673  -2.437  1.00  0.00      A   
ATOM   4606  N   GLU   308     -49.674 -33.888  -3.740  1.00  0.00      A   
ATOM   4607  HN  GLU   308     -49.448 -33.162  -4.385  1.00  0.00      A   
ATOM   4608  CA  GLU   308     -51.077 -33.875  -3.583  1.00  0.00      A   
ATOM   4609  HA  GLU   308     -51.416 -34.879  -3.370  1.00  0.00      A   
ATOM   4610  CB  GLU   308     -51.641 -32.913  -2.485  1.00  0.00      A   
ATOM   4611  HB1 GLU   308     -51.280 -31.871  -2.620  1.00  0.00      A   
ATOM   4612  HB2 GLU   308     -51.122 -33.306  -1.585  1.00  0.00      A   
ATOM   4613  CG  GLU   308     -53.173 -32.945  -2.224  1.00  0.00      A   
ATOM   4614  HG1 GLU   308     -53.400 -33.886  -1.680  1.00  0.00      A   
ATOM   4615  HG2 GLU   308     -53.728 -32.859  -3.183  1.00  0.00      A   
ATOM   4616  CD  GLU   308     -53.627 -31.754  -1.396  1.00  0.00      A   
ATOM   4617  OE1 GLU   308     -53.085 -31.309  -0.376  1.00  0.00      A   
ATOM   4618  OE2 GLU   308     -54.662 -31.144  -1.752  1.00  0.00      A   
ATOM   4619  C   GLU   308     -51.651 -33.470  -4.907  1.00  0.00      A   
ATOM   4620  O   GLU   308     -51.487 -32.390  -5.466  1.00  0.00      A   
ATOM   4621  N   HSE   309     -52.326 -34.476  -5.565  1.00  0.00      A   
ATOM   4622  HN  HSE   309     -52.560 -35.354  -5.154  1.00  0.00      A   
ATOM   4623  CA  HSE   309     -52.658 -34.339  -7.005  1.00  0.00      A   
ATOM   4624  HA  HSE   309     -52.981 -33.327  -7.201  1.00  0.00      A   
ATOM   4625  CB  HSE   309     -51.431 -34.662  -7.853  1.00  0.00      A   
ATOM   4626  HB1 HSE   309     -51.000 -35.677  -7.719  1.00  0.00      A   
ATOM   4627  HB2 HSE   309     -50.574 -34.012  -7.572  1.00  0.00      A   
ATOM   4628  ND1 HSE   309     -51.794 -33.325  -9.907  1.00  0.00      A   
ATOM   4629  CG  HSE   309     -51.667 -34.581  -9.328  1.00  0.00      A   
ATOM   4630  CE1 HSE   309     -51.879 -33.580 -11.193  1.00  0.00      A   
ATOM   4631  HE1 HSE   309     -51.828 -32.780 -11.932  1.00  0.00      A   
ATOM   4632  NE2 HSE   309     -51.943 -34.860 -11.450  1.00  0.00      A   
ATOM   4633  HE2 HSE   309     -52.126 -35.298 -12.330  1.00  0.00      A   
ATOM   4634  CD2 HSE   309     -51.767 -35.532 -10.292  1.00  0.00      A   
ATOM   4635  HD2 HSE   309     -51.891 -36.597 -10.143  1.00  0.00      A   
ATOM   4636  C   HSE   309     -53.818 -35.275  -7.434  1.00  0.00      A   
ATOM   4637  O   HSE   309     -53.907 -36.445  -7.168  1.00  0.00      A   
ATOM   4638  N   ASN   310     -54.736 -34.701  -8.283  1.00  0.00      A   
ATOM   4639  HN  ASN   310     -54.655 -33.765  -8.616  1.00  0.00      A   
ATOM   4640  CA  ASN   310     -55.811 -35.483  -8.931  1.00  0.00      A   
ATOM   4641  HA  ASN   310     -56.367 -34.878  -9.631  1.00  0.00      A   
ATOM   4642  CB  ASN   310     -55.129 -36.589  -9.718  1.00  0.00      A   
ATOM   4643  HB1 ASN   310     -54.683 -37.415  -9.124  1.00  0.00      A   
ATOM   4644  HB2 ASN   310     -54.249 -36.219 -10.286  1.00  0.00      A   
ATOM   4645  CG  ASN   310     -56.000 -37.040 -10.834  1.00  0.00      A   
ATOM   4646  OD1 ASN   310     -57.070 -36.522 -11.161  1.00  0.00      A   
ATOM   4647  ND2 ASN   310     -55.420 -38.102 -11.560  1.00  0.00      A   
ATOM   4648 HD21 ASN   310     -55.939 -38.371 -12.372  1.00  0.00      A   
ATOM   4649 HD22 ASN   310     -54.489 -38.425 -11.388  1.00  0.00      A   
ATOM   4650  C   ASN   310     -56.859 -36.074  -7.913  1.00  0.00      A   
ATOM   4651  O   ASN   310     -57.736 -36.820  -8.310  1.00  0.00      A   
ATOM   4652  N   GLY   311     -56.793 -35.725  -6.588  1.00  0.00      A   
ATOM   4653  HN  GLY   311     -56.126 -35.003  -6.418  1.00  0.00      A   
ATOM   4654  CA  GLY   311     -57.479 -36.405  -5.512  1.00  0.00      A   
ATOM   4655  HA1 GLY   311     -58.440 -36.755  -5.858  1.00  0.00      A   
ATOM   4656  HA2 GLY   311     -57.725 -35.673  -4.757  1.00  0.00      A   
ATOM   4657  C   GLY   311     -56.722 -37.545  -4.837  1.00  0.00      A   
ATOM   4658  O   GLY   311     -57.309 -38.216  -3.994  1.00  0.00      A   
ATOM   4659  N   VAL   312     -55.369 -37.724  -5.023  1.00  0.00      A   
ATOM   4660  HN  VAL   312     -54.954 -37.014  -5.587  1.00  0.00      A   
ATOM   4661  CA  VAL   312     -54.555 -38.661  -4.387  1.00  0.00      A   
ATOM   4662  HA  VAL   312     -55.145 -39.137  -3.618  1.00  0.00      A   
ATOM   4663  CB  VAL   312     -53.951 -39.679  -5.250  1.00  0.00      A   
ATOM   4664  HB  VAL   312     -53.093 -39.215  -5.781  1.00  0.00      A   
ATOM   4665  CG1 VAL   312     -53.377 -40.836  -4.371  1.00  0.00      A   
ATOM   4666 HG11 VAL   312     -52.679 -40.490  -3.579  1.00  0.00      A   
ATOM   4667 HG12 VAL   312     -52.843 -41.592  -4.985  1.00  0.00      A   
ATOM   4668 HG13 VAL   312     -54.171 -41.371  -3.808  1.00  0.00      A   
ATOM   4669  CG2 VAL   312     -55.003 -40.193  -6.214  1.00  0.00      A   
ATOM   4670 HG21 VAL   312     -55.662 -40.879  -5.640  1.00  0.00      A   
ATOM   4671 HG22 VAL   312     -54.466 -40.722  -7.030  1.00  0.00      A   
ATOM   4672 HG23 VAL   312     -55.573 -39.447  -6.809  1.00  0.00      A   
ATOM   4673  C   VAL   312     -53.519 -37.799  -3.556  1.00  0.00      A   
ATOM   4674  O   VAL   312     -53.004 -36.852  -4.104  1.00  0.00      A   
ATOM   4675  N   ARG   313     -53.215 -38.194  -2.347  1.00  0.00      A   
ATOM   4676  HN  ARG   313     -53.740 -38.946  -1.954  1.00  0.00      A   
ATOM   4677  CA  ARG   313     -52.177 -37.656  -1.527  1.00  0.00      A   
ATOM   4678  HA  ARG   313     -51.769 -36.776  -2.002  1.00  0.00      A   
ATOM   4679  CB  ARG   313     -52.735 -37.150  -0.142  1.00  0.00      A   
ATOM   4680  HB1 ARG   313     -52.906 -38.045   0.495  1.00  0.00      A   
ATOM   4681  HB2 ARG   313     -53.661 -36.602  -0.420  1.00  0.00      A   
ATOM   4682  CG  ARG   313     -51.692 -36.364   0.620  1.00  0.00      A   
ATOM   4683  HG1 ARG   313     -51.297 -35.518   0.018  1.00  0.00      A   
ATOM   4684  HG2 ARG   313     -50.839 -37.058   0.780  1.00  0.00      A   
ATOM   4685  CD  ARG   313     -52.171 -35.721   1.971  1.00  0.00      A   
ATOM   4686  HD1 ARG   313     -51.341 -35.056   2.294  1.00  0.00      A   
ATOM   4687  HD2 ARG   313     -52.419 -36.536   2.684  1.00  0.00      A   
ATOM   4688  NE  ARG   313     -53.378 -34.850   1.848  1.00  0.00      A   
ATOM   4689  HE  ARG   313     -53.925 -34.823   1.011  1.00  0.00      A   
ATOM   4690  CZ  ARG   313     -54.159 -34.470   2.853  1.00  0.00      A   
ATOM   4691  NH1 ARG   313     -53.735 -34.507   4.086  1.00  0.00      A   
ATOM   4692 HH11 ARG   313     -54.327 -34.310   4.867  1.00  0.00      A   
ATOM   4693 HH12 ARG   313     -52.950 -35.082   4.318  1.00  0.00      A   
ATOM   4694  NH2 ARG   313     -55.337 -33.980   2.580  1.00  0.00      A   
ATOM   4695 HH21 ARG   313     -55.510 -33.953   1.595  1.00  0.00      A   
ATOM   4696 HH22 ARG   313     -55.905 -33.585   3.302  1.00  0.00      A   
ATOM   4697  C   ARG   313     -51.114 -38.711  -1.387  1.00  0.00      A   
ATOM   4698  O   ARG   313     -51.431 -39.852  -1.119  1.00  0.00      A   
ATOM   4699  N   TRP   314     -49.814 -38.325  -1.474  1.00  0.00      A   
ATOM   4700  HN  TRP   314     -49.567 -37.397  -1.743  1.00  0.00      A   
ATOM   4701  CA  TRP   314     -48.699 -39.201  -1.312  1.00  0.00      A   
ATOM   4702  HA  TRP   314     -49.066 -40.154  -0.960  1.00  0.00      A   
ATOM   4703  CB  TRP   314     -47.883 -39.343  -2.621  1.00  0.00      A   
ATOM   4704  HB1 TRP   314     -47.126 -40.149  -2.508  1.00  0.00      A   
ATOM   4705  HB2 TRP   314     -47.321 -38.425  -2.895  1.00  0.00      A   
ATOM   4706  CG  TRP   314     -48.797 -39.592  -3.840  1.00  0.00      A   
ATOM   4707  CD1 TRP   314     -49.311 -38.606  -4.580  1.00  0.00      A   
ATOM   4708  HD1 TRP   314     -49.358 -37.550  -4.358  1.00  0.00      A   
ATOM   4709  NE1 TRP   314     -49.886 -39.097  -5.737  1.00  0.00      A   
ATOM   4710  HE1 TRP   314     -50.593 -38.697  -6.279  1.00  0.00      A   
ATOM   4711  CE2 TRP   314     -49.852 -40.491  -5.650  1.00  0.00      A   
ATOM   4712  CD2 TRP   314     -49.074 -40.802  -4.540  1.00  0.00      A   
ATOM   4713  CE3 TRP   314     -48.728 -42.149  -4.223  1.00  0.00      A   
ATOM   4714  HE3 TRP   314     -48.142 -42.359  -3.341  1.00  0.00      A   
ATOM   4715  CZ3 TRP   314     -49.145 -43.082  -5.120  1.00  0.00      A   
ATOM   4716  HZ3 TRP   314     -48.972 -44.106  -4.824  1.00  0.00      A   
ATOM   4717  CZ2 TRP   314     -50.116 -41.482  -6.622  1.00  0.00      A   
ATOM   4718  HZ2 TRP   314     -50.456 -41.207  -7.610  1.00  0.00      A   
ATOM   4719  CH2 TRP   314     -49.856 -42.820  -6.291  1.00  0.00      A   
ATOM   4720  HH2 TRP   314     -50.167 -43.566  -7.007  1.00  0.00      A   
ATOM   4721  C   TRP   314     -47.907 -38.667  -0.191  1.00  0.00      A   
ATOM   4722  O   TRP   314     -47.160 -37.722  -0.404  1.00  0.00      A   
ATOM   4723  N   ILE   315     -47.959 -39.346   0.978  1.00  0.00      A   
ATOM   4724  HN  ILE   315     -48.612 -40.100   0.978  1.00  0.00      A   
ATOM   4725  CA  ILE   315     -47.124 -39.154   2.084  1.00  0.00      A   
ATOM   4726  HA  ILE   315     -46.611 -38.215   1.936  1.00  0.00      A   
ATOM   4727  CB  ILE   315     -48.035 -39.135   3.324  1.00  0.00      A   
ATOM   4728  HB  ILE   315     -48.399 -40.185   3.337  1.00  0.00      A   
ATOM   4729  CG2 ILE   315     -47.202 -38.724   4.525  1.00  0.00      A   
ATOM   4730 HG21 ILE   315     -46.444 -39.492   4.786  1.00  0.00      A   
ATOM   4731 HG22 ILE   315     -47.805 -38.467   5.422  1.00  0.00      A   
ATOM   4732 HG23 ILE   315     -46.656 -37.793   4.260  1.00  0.00      A   
ATOM   4733  CG1 ILE   315     -49.284 -38.187   3.113  1.00  0.00      A   
ATOM   4734 HG11 ILE   315     -49.228 -37.578   2.185  1.00  0.00      A   
ATOM   4735 HG12 ILE   315     -49.314 -37.466   3.958  1.00  0.00      A   
ATOM   4736  CD  ILE   315     -50.597 -38.996   3.176  1.00  0.00      A   
ATOM   4737  HD1 ILE   315     -51.464 -38.302   3.133  1.00  0.00      A   
ATOM   4738  HD2 ILE   315     -50.603 -39.606   4.104  1.00  0.00      A   
ATOM   4739  HD3 ILE   315     -50.846 -39.661   2.321  1.00  0.00      A   
ATOM   4740  C   ILE   315     -45.929 -40.106   2.270  1.00  0.00      A   
ATOM   4741  O   ILE   315     -46.121 -41.352   2.256  1.00  0.00      A   
ATOM   4742  N   ASN   316     -44.654 -39.583   2.508  1.00  0.00      A   
ATOM   4743  HN  ASN   316     -44.458 -38.612   2.623  1.00  0.00      A   
ATOM   4744  CA  ASN   316     -43.424 -40.391   2.666  1.00  0.00      A   
ATOM   4745  HA  ASN   316     -43.561 -41.393   2.287  1.00  0.00      A   
ATOM   4746  CB  ASN   316     -42.298 -39.732   1.826  1.00  0.00      A   
ATOM   4747  HB1 ASN   316     -42.118 -38.654   2.028  1.00  0.00      A   
ATOM   4748  HB2 ASN   316     -42.672 -39.823   0.784  1.00  0.00      A   
ATOM   4749  CG  ASN   316     -40.856 -40.283   2.069  1.00  0.00      A   
ATOM   4750  OD1 ASN   316     -40.637 -41.225   2.806  1.00  0.00      A   
ATOM   4751  ND2 ASN   316     -39.917 -39.547   1.484  1.00  0.00      A   
ATOM   4752 HD21 ASN   316     -38.951 -39.619   1.733  1.00  0.00      A   
ATOM   4753 HD22 ASN   316     -40.307 -38.778   0.978  1.00  0.00      A   
ATOM   4754  C   ASN   316     -43.013 -40.364   4.208  1.00  0.00      A   
ATOM   4755  O   ASN   316     -42.676 -39.313   4.691  1.00  0.00      A   
ATOM   4756  N   ASP   317     -43.026 -41.513   4.832  1.00  0.00      A   
ATOM   4757  HN  ASP   317     -43.397 -42.332   4.402  1.00  0.00      A   
ATOM   4758  CA  ASP   317     -42.505 -41.662   6.184  1.00  0.00      A   
ATOM   4759  HA  ASP   317     -42.011 -40.780   6.562  1.00  0.00      A   
ATOM   4760  CB  ASP   317     -43.673 -41.880   7.174  1.00  0.00      A   
ATOM   4761  HB1 ASP   317     -44.095 -42.897   7.025  1.00  0.00      A   
ATOM   4762  HB2 ASP   317     -44.468 -41.145   6.925  1.00  0.00      A   
ATOM   4763  CG  ASP   317     -43.349 -41.813   8.691  1.00  0.00      A   
ATOM   4764  OD1 ASP   317     -43.777 -42.745   9.403  1.00  0.00      A   
ATOM   4765  OD2 ASP   317     -42.762 -40.798   9.141  1.00  0.00      A   
ATOM   4766  C   ASP   317     -41.467 -42.801   6.220  1.00  0.00      A   
ATOM   4767  O   ASP   317     -41.509 -43.752   7.069  1.00  0.00      A   
ATOM   4768  N   SER   318     -40.458 -42.646   5.316  1.00  0.00      A   
ATOM   4769  HN  SER   318     -40.370 -41.818   4.767  1.00  0.00      A   
ATOM   4770  CA  SER   318     -39.489 -43.684   5.003  1.00  0.00      A   
ATOM   4771  HA  SER   318     -40.026 -44.621   4.977  1.00  0.00      A   
ATOM   4772  CB  SER   318     -38.708 -43.661   3.711  1.00  0.00      A   
ATOM   4773  HB1 SER   318     -37.782 -44.272   3.647  1.00  0.00      A   
ATOM   4774  HB2 SER   318     -38.332 -42.631   3.536  1.00  0.00      A   
ATOM   4775  OG  SER   318     -39.531 -44.020   2.585  1.00  0.00      A   
ATOM   4776  HG1 SER   318     -40.078 -43.287   2.292  1.00  0.00      A   
ATOM   4777  C   SER   318     -38.418 -43.886   6.134  1.00  0.00      A   
ATOM   4778  O   SER   318     -37.721 -44.932   6.140  1.00  0.00      A   
ATOM   4779  N   LYS   319     -38.395 -42.982   7.169  1.00  0.00      A   
ATOM   4780  HN  LYS   319     -39.100 -42.277   7.153  1.00  0.00      A   
ATOM   4781  CA  LYS   319     -37.497 -43.087   8.299  1.00  0.00      A   
ATOM   4782  HA  LYS   319     -36.566 -43.521   7.963  1.00  0.00      A   
ATOM   4783  CB  LYS   319     -37.424 -41.647   8.921  1.00  0.00      A   
ATOM   4784  HB1 LYS   319     -38.404 -41.276   9.289  1.00  0.00      A   
ATOM   4785  HB2 LYS   319     -37.052 -41.076   8.043  1.00  0.00      A   
ATOM   4786  CG  LYS   319     -36.501 -41.510  10.083  1.00  0.00      A   
ATOM   4787  HG1 LYS   319     -36.992 -42.034  10.931  1.00  0.00      A   
ATOM   4788  HG2 LYS   319     -36.703 -40.459  10.383  1.00  0.00      A   
ATOM   4789  CD  LYS   319     -35.098 -42.043   9.967  1.00  0.00      A   
ATOM   4790  HD1 LYS   319     -34.672 -41.596   9.043  1.00  0.00      A   
ATOM   4791  HD2 LYS   319     -35.056 -43.146   9.839  1.00  0.00      A   
ATOM   4792  CE  LYS   319     -34.279 -41.663  11.202  1.00  0.00      A   
ATOM   4793  HE1 LYS   319     -34.804 -41.894  12.153  1.00  0.00      A   
ATOM   4794  HE2 LYS   319     -33.957 -40.600  11.170  1.00  0.00      A   
ATOM   4795  NZ  LYS   319     -32.930 -42.374  11.168  1.00  0.00      A   
ATOM   4796  HZ1 LYS   319     -32.223 -41.878  10.589  1.00  0.00      A   
ATOM   4797  HZ2 LYS   319     -33.169 -43.291  10.740  1.00  0.00      A   
ATOM   4798  HZ3 LYS   319     -32.564 -42.470  12.137  1.00  0.00      A   
ATOM   4799  C   LYS   319     -38.014 -44.185   9.327  1.00  0.00      A   
ATOM   4800  O   LYS   319     -37.283 -44.580  10.228  1.00  0.00      A   
ATOM   4801  N   ALA   320     -39.292 -44.519   9.231  1.00  0.00      A   
ATOM   4802  HN  ALA   320     -39.814 -44.206   8.441  1.00  0.00      A   
ATOM   4803  CA  ALA   320     -39.818 -45.558  10.106  1.00  0.00      A   
ATOM   4804  HA  ALA   320     -39.517 -45.235  11.092  1.00  0.00      A   
ATOM   4805  CB  ALA   320     -41.275 -45.772   9.836  1.00  0.00      A   
ATOM   4806  HB1 ALA   320     -41.759 -46.412  10.605  1.00  0.00      A   
ATOM   4807  HB2 ALA   320     -41.462 -46.189   8.823  1.00  0.00      A   
ATOM   4808  HB3 ALA   320     -41.935 -44.881   9.894  1.00  0.00      A   
ATOM   4809  C   ALA   320     -39.198 -46.937   9.963  1.00  0.00      A   
ATOM   4810  O   ALA   320     -39.456 -47.619   8.989  1.00  0.00      A   
ATOM   4811  N   THR   321     -38.422 -47.412  11.018  1.00  0.00      A   
ATOM   4812  HN  THR   321     -38.319 -46.903  11.869  1.00  0.00      A   
ATOM   4813  CA  THR   321     -37.674 -48.642  10.806  1.00  0.00      A   
ATOM   4814  HA  THR   321     -38.004 -49.048   9.861  1.00  0.00      A   
ATOM   4815  CB  THR   321     -36.116 -48.535  10.755  1.00  0.00      A   
ATOM   4816  HB  THR   321     -35.630 -49.524  10.612  1.00  0.00      A   
ATOM   4817  OG1 THR   321     -35.587 -47.701  11.789  1.00  0.00      A   
ATOM   4818  HG1 THR   321     -35.712 -48.082  12.661  1.00  0.00      A   
ATOM   4819  CG2 THR   321     -35.686 -47.928   9.348  1.00  0.00      A   
ATOM   4820 HG21 THR   321     -36.061 -46.888   9.233  1.00  0.00      A   
ATOM   4821 HG22 THR   321     -36.005 -48.577   8.505  1.00  0.00      A   
ATOM   4822 HG23 THR   321     -34.577 -47.935   9.291  1.00  0.00      A   
ATOM   4823  C   THR   321     -38.114 -49.562  11.861  1.00  0.00      A   
ATOM   4824  O   THR   321     -37.517 -50.619  12.027  1.00  0.00      A   
ATOM   4825  N   ASN   322     -39.162 -49.233  12.675  1.00  0.00      A   
ATOM   4826  HN  ASN   322     -39.841 -48.507  12.596  1.00  0.00      A   
ATOM   4827  CA  ASN   322     -39.546 -50.254  13.641  1.00  0.00      A   
ATOM   4828  HA  ASN   322     -39.417 -51.266  13.288  1.00  0.00      A   
ATOM   4829  CB  ASN   322     -38.689 -50.021  14.955  1.00  0.00      A   
ATOM   4830  HB1 ASN   322     -37.600 -50.209  14.842  1.00  0.00      A   
ATOM   4831  HB2 ASN   322     -38.968 -50.879  15.604  1.00  0.00      A   
ATOM   4832  CG  ASN   322     -38.768 -48.725  15.751  1.00  0.00      A   
ATOM   4833  OD1 ASN   322     -39.712 -47.971  15.558  1.00  0.00      A   
ATOM   4834  ND2 ASN   322     -37.761 -48.452  16.582  1.00  0.00      A   
ATOM   4835 HD21 ASN   322     -37.009 -49.112  16.577  1.00  0.00      A   
ATOM   4836 HD22 ASN   322     -37.673 -47.556  17.018  1.00  0.00      A   
ATOM   4837  C   ASN   322     -41.042 -50.092  13.896  1.00  0.00      A   
ATOM   4838  O   ASN   322     -41.684 -49.108  13.472  1.00  0.00      A   
ATOM   4839  N   VAL   323     -41.650 -51.081  14.633  1.00  0.00      A   
ATOM   4840  HN  VAL   323     -41.133 -51.891  14.903  1.00  0.00      A   
ATOM   4841  CA  VAL   323     -43.062 -51.209  14.811  1.00  0.00      A   
ATOM   4842  HA  VAL   323     -43.508 -51.309  13.832  1.00  0.00      A   
ATOM   4843  CB  VAL   323     -43.396 -52.513  15.574  1.00  0.00      A   
ATOM   4844  HB  VAL   323     -42.755 -52.510  16.480  1.00  0.00      A   
ATOM   4845  CG1 VAL   323     -44.898 -52.665  15.928  1.00  0.00      A   
ATOM   4846 HG11 VAL   323     -45.055 -53.613  16.485  1.00  0.00      A   
ATOM   4847 HG12 VAL   323     -45.557 -52.647  15.034  1.00  0.00      A   
ATOM   4848 HG13 VAL   323     -45.240 -51.878  16.634  1.00  0.00      A   
ATOM   4849  CG2 VAL   323     -43.038 -53.682  14.598  1.00  0.00      A   
ATOM   4850 HG21 VAL   323     -43.395 -54.691  14.898  1.00  0.00      A   
ATOM   4851 HG22 VAL   323     -41.938 -53.730  14.456  1.00  0.00      A   
ATOM   4852 HG23 VAL   323     -43.458 -53.575  13.575  1.00  0.00      A   
ATOM   4853  C   VAL   323     -43.749 -50.078  15.523  1.00  0.00      A   
ATOM   4854  O   VAL   323     -44.820 -49.648  15.159  1.00  0.00      A   
ATOM   4855  N   GLY   324     -43.059 -49.545  16.590  1.00  0.00      A   
ATOM   4856  HN  GLY   324     -42.174 -49.943  16.817  1.00  0.00      A   
ATOM   4857  CA  GLY   324     -43.606 -48.575  17.493  1.00  0.00      A   
ATOM   4858  HA1 GLY   324     -42.893 -48.610  18.304  1.00  0.00      A   
ATOM   4859  HA2 GLY   324     -44.579 -48.811  17.899  1.00  0.00      A   
ATOM   4860  C   GLY   324     -43.739 -47.189  16.898  1.00  0.00      A   
ATOM   4861  O   GLY   324     -44.702 -46.528  17.183  1.00  0.00      A   
ATOM   4862  N   SER   325     -42.776 -46.771  16.085  1.00  0.00      A   
ATOM   4863  HN  SER   325     -42.083 -47.436  15.818  1.00  0.00      A   
ATOM   4864  CA  SER   325     -42.751 -45.550  15.323  1.00  0.00      A   
ATOM   4865  HA  SER   325     -42.746 -44.761  16.059  1.00  0.00      A   
ATOM   4866  CB  SER   325     -41.379 -45.546  14.569  1.00  0.00      A   
ATOM   4867  HB1 SER   325     -41.261 -46.398  13.865  1.00  0.00      A   
ATOM   4868  HB2 SER   325     -40.518 -45.704  15.254  1.00  0.00      A   
ATOM   4869  OG  SER   325     -41.262 -44.367  13.709  1.00  0.00      A   
ATOM   4870  HG1 SER   325     -41.358 -43.672  14.364  1.00  0.00      A   
ATOM   4871  C   SER   325     -43.910 -45.457  14.330  1.00  0.00      A   
ATOM   4872  O   SER   325     -44.679 -44.475  14.373  1.00  0.00      A   
ATOM   4873  N   THR   326     -44.128 -46.480  13.472  1.00  0.00      A   
ATOM   4874  HN  THR   326     -43.500 -47.255  13.482  1.00  0.00      A   
ATOM   4875  CA  THR   326     -45.327 -46.689  12.614  1.00  0.00      A   
ATOM   4876  HA  THR   326     -45.238 -45.862  11.925  1.00  0.00      A   
ATOM   4877  CB  THR   326     -45.191 -47.877  11.700  1.00  0.00      A   
ATOM   4878  HB  THR   326     -45.052 -48.786  12.323  1.00  0.00      A   
ATOM   4879  OG1 THR   326     -44.082 -47.658  10.784  1.00  0.00      A   
ATOM   4880  HG1 THR   326     -44.304 -46.804  10.405  1.00  0.00      A   
ATOM   4881  CG2 THR   326     -46.474 -48.101  10.820  1.00  0.00      A   
ATOM   4882 HG21 THR   326     -46.797 -47.213  10.235  1.00  0.00      A   
ATOM   4883 HG22 THR   326     -47.346 -48.399  11.440  1.00  0.00      A   
ATOM   4884 HG23 THR   326     -46.219 -48.900  10.092  1.00  0.00      A   
ATOM   4885  C   THR   326     -46.610 -46.881  13.369  1.00  0.00      A   
ATOM   4886  O   THR   326     -47.608 -46.350  12.967  1.00  0.00      A   
ATOM   4887  N   GLU   327     -46.694 -47.590  14.483  1.00  0.00      A   
ATOM   4888  HN  GLU   327     -45.947 -48.230  14.646  1.00  0.00      A   
ATOM   4889  CA  GLU   327     -47.814 -47.538  15.326  1.00  0.00      A   
ATOM   4890  HA  GLU   327     -48.581 -48.007  14.729  1.00  0.00      A   
ATOM   4891  CB  GLU   327     -47.513 -48.353  16.559  1.00  0.00      A   
ATOM   4892  HB1 GLU   327     -46.684 -47.834  17.088  1.00  0.00      A   
ATOM   4893  HB2 GLU   327     -47.166 -49.380  16.316  1.00  0.00      A   
ATOM   4894  CG  GLU   327     -48.674 -48.501  17.634  1.00  0.00      A   
ATOM   4895  HG1 GLU   327     -49.057 -49.541  17.562  1.00  0.00      A   
ATOM   4896  HG2 GLU   327     -49.553 -47.891  17.335  1.00  0.00      A   
ATOM   4897  CD  GLU   327     -48.202 -48.405  19.108  1.00  0.00      A   
ATOM   4898  OE1 GLU   327     -47.731 -49.357  19.770  1.00  0.00      A   
ATOM   4899  OE2 GLU   327     -48.496 -47.342  19.676  1.00  0.00      A   
ATOM   4900  C   GLU   327     -48.387 -46.148  15.631  1.00  0.00      A   
ATOM   4901  O   GLU   327     -49.584 -45.822  15.422  1.00  0.00      A   
ATOM   4902  N   ALA   328     -47.543 -45.276  16.174  1.00  0.00      A   
ATOM   4903  HN  ALA   328     -46.655 -45.606  16.485  1.00  0.00      A   
ATOM   4904  CA  ALA   328     -47.789 -43.878  16.392  1.00  0.00      A   
ATOM   4905  HA  ALA   328     -48.695 -43.880  16.980  1.00  0.00      A   
ATOM   4906  CB  ALA   328     -46.586 -43.345  17.120  1.00  0.00      A   
ATOM   4907  HB1 ALA   328     -45.813 -43.299  16.324  1.00  0.00      A   
ATOM   4908  HB2 ALA   328     -46.174 -43.993  17.923  1.00  0.00      A   
ATOM   4909  HB3 ALA   328     -46.751 -42.295  17.444  1.00  0.00      A   
ATOM   4910  C   ALA   328     -48.108 -43.045  15.133  1.00  0.00      A   
ATOM   4911  O   ALA   328     -49.008 -42.224  15.051  1.00  0.00      A   
ATOM   4912  N   ALA   329     -47.357 -43.276  14.065  1.00  0.00      A   
ATOM   4913  HN  ALA   329     -46.587 -43.909  14.066  1.00  0.00      A   
ATOM   4914  CA  ALA   329     -47.660 -42.633  12.741  1.00  0.00      A   
ATOM   4915  HA  ALA   329     -47.471 -41.569  12.718  1.00  0.00      A   
ATOM   4916  CB  ALA   329     -46.565 -43.151  11.746  1.00  0.00      A   
ATOM   4917  HB1 ALA   329     -45.610 -43.190  12.313  1.00  0.00      A   
ATOM   4918  HB2 ALA   329     -46.466 -42.471  10.873  1.00  0.00      A   
ATOM   4919  HB3 ALA   329     -46.903 -44.137  11.361  1.00  0.00      A   
ATOM   4920  C   ALA   329     -49.053 -42.899  12.132  1.00  0.00      A   
ATOM   4921  O   ALA   329     -49.646 -42.040  11.493  1.00  0.00      A   
ATOM   4922  N   LEU   330     -49.598 -44.171  12.300  1.00  0.00      A   
ATOM   4923  HN  LEU   330     -49.121 -44.812  12.896  1.00  0.00      A   
ATOM   4924  CA  LEU   330     -50.934 -44.510  11.855  1.00  0.00      A   
ATOM   4925  HA  LEU   330     -51.062 -44.117  10.857  1.00  0.00      A   
ATOM   4926  CB  LEU   330     -51.226 -46.061  11.805  1.00  0.00      A   
ATOM   4927  HB1 LEU   330     -52.296 -46.158  11.525  1.00  0.00      A   
ATOM   4928  HB2 LEU   330     -51.139 -46.431  12.849  1.00  0.00      A   
ATOM   4929  CG  LEU   330     -50.349 -46.818  10.829  1.00  0.00      A   
ATOM   4930  HG  LEU   330     -49.329 -46.929  11.254  1.00  0.00      A   
ATOM   4931  CD1 LEU   330     -50.913 -48.272  10.724  1.00  0.00      A   
ATOM   4932 HD11 LEU   330     -51.762 -48.358  10.013  1.00  0.00      A   
ATOM   4933 HD12 LEU   330     -51.362 -48.475  11.719  1.00  0.00      A   
ATOM   4934 HD13 LEU   330     -50.120 -49.027  10.536  1.00  0.00      A   
ATOM   4935  CD2 LEU   330     -50.098 -46.099   9.474  1.00  0.00      A   
ATOM   4936 HD21 LEU   330     -49.611 -45.125   9.691  1.00  0.00      A   
ATOM   4937 HD22 LEU   330     -51.034 -46.059   8.875  1.00  0.00      A   
ATOM   4938 HD23 LEU   330     -49.324 -46.696   8.947  1.00  0.00      A   
ATOM   4939  C   LEU   330     -52.108 -43.756  12.636  1.00  0.00      A   
ATOM   4940  O   LEU   330     -53.212 -43.622  12.176  1.00  0.00      A   
ATOM   4941  N   ASN   331     -51.829 -43.203  13.870  1.00  0.00      A   
ATOM   4942  HN  ASN   331     -50.906 -43.239  14.248  1.00  0.00      A   
ATOM   4943  CA  ASN   331     -52.838 -42.566  14.721  1.00  0.00      A   
ATOM   4944  HA  ASN   331     -53.666 -43.253  14.813  1.00  0.00      A   
ATOM   4945  CB  ASN   331     -52.112 -42.425  16.137  1.00  0.00      A   
ATOM   4946  HB1 ASN   331     -51.300 -41.676  16.027  1.00  0.00      A   
ATOM   4947  HB2 ASN   331     -51.625 -43.403  16.341  1.00  0.00      A   
ATOM   4948  CG  ASN   331     -53.007 -42.194  17.339  1.00  0.00      A   
ATOM   4949  OD1 ASN   331     -54.235 -42.208  17.148  1.00  0.00      A   
ATOM   4950  ND2 ASN   331     -52.443 -42.381  18.591  1.00  0.00      A   
ATOM   4951 HD21 ASN   331     -51.473 -42.599  18.692  1.00  0.00      A   
ATOM   4952 HD22 ASN   331     -52.905 -41.972  19.378  1.00  0.00      A   
ATOM   4953  C   ASN   331     -53.392 -41.333  14.184  1.00  0.00      A   
ATOM   4954  O   ASN   331     -52.688 -40.397  13.877  1.00  0.00      A   
ATOM   4955  N   GLY   332     -54.763 -41.280  14.010  1.00  0.00      A   
ATOM   4956  HN  GLY   332     -55.257 -42.091  14.314  1.00  0.00      A   
ATOM   4957  CA  GLY   332     -55.524 -40.160  13.538  1.00  0.00      A   
ATOM   4958  HA1 GLY   332     -55.205 -39.241  14.007  1.00  0.00      A   
ATOM   4959  HA2 GLY   332     -56.571 -40.390  13.672  1.00  0.00      A   
ATOM   4960  C   GLY   332     -55.398 -39.704  12.113  1.00  0.00      A   
ATOM   4961  O   GLY   332     -55.674 -38.520  11.850  1.00  0.00      A   
ATOM   4962  N   LEU   333     -55.117 -40.652  11.154  1.00  0.00      A   
ATOM   4963  HN  LEU   333     -54.922 -41.623  11.270  1.00  0.00      A   
ATOM   4964  CA  LEU   333     -55.048 -40.127   9.806  1.00  0.00      A   
ATOM   4965  HA  LEU   333     -54.372 -39.286   9.862  1.00  0.00      A   
ATOM   4966  CB  LEU   333     -54.547 -41.115   8.743  1.00  0.00      A   
ATOM   4967  HB1 LEU   333     -54.552 -40.657   7.730  1.00  0.00      A   
ATOM   4968  HB2 LEU   333     -55.178 -42.021   8.613  1.00  0.00      A   
ATOM   4969  CG  LEU   333     -53.107 -41.650   9.021  1.00  0.00      A   
ATOM   4970  HG  LEU   333     -53.100 -42.273   9.941  1.00  0.00      A   
ATOM   4971  CD1 LEU   333     -52.493 -42.491   7.900  1.00  0.00      A   
ATOM   4972 HD11 LEU   333     -53.049 -43.449   7.810  1.00  0.00      A   
ATOM   4973 HD12 LEU   333     -51.419 -42.652   8.136  1.00  0.00      A   
ATOM   4974 HD13 LEU   333     -52.548 -42.110   6.857  1.00  0.00      A   
ATOM   4975  CD2 LEU   333     -52.156 -40.489   9.395  1.00  0.00      A   
ATOM   4976 HD21 LEU   333     -52.416 -39.964  10.339  1.00  0.00      A   
ATOM   4977 HD22 LEU   333     -52.085 -39.857   8.484  1.00  0.00      A   
ATOM   4978 HD23 LEU   333     -51.183 -40.970   9.634  1.00  0.00      A   
ATOM   4979  C   LEU   333     -56.325 -39.465   9.288  1.00  0.00      A   
ATOM   4980  O   LEU   333     -56.239 -38.459   8.545  1.00  0.00      A   
ATOM   4981  N   HSE   334     -57.477 -40.054   9.543  1.00  0.00      A   
ATOM   4982  HN  HSE   334     -57.576 -40.779  10.220  1.00  0.00      A   
ATOM   4983  CA  HSE   334     -58.753 -39.502   9.023  1.00  0.00      A   
ATOM   4984  HA  HSE   334     -59.558 -40.188   9.243  1.00  0.00      A   
ATOM   4985  CB  HSE   334     -59.282 -38.206   9.749  1.00  0.00      A   
ATOM   4986  HB1 HSE   334     -60.251 -37.839   9.346  1.00  0.00      A   
ATOM   4987  HB2 HSE   334     -58.565 -37.377   9.569  1.00  0.00      A   
ATOM   4988  ND1 HSE   334     -59.985 -39.559  11.756  1.00  0.00      A   
ATOM   4989  CG  HSE   334     -59.543 -38.393  11.157  1.00  0.00      A   
ATOM   4990  CE1 HSE   334     -59.999 -39.314  13.012  1.00  0.00      A   
ATOM   4991  HE1 HSE   334     -60.252 -40.095  13.729  1.00  0.00      A   
ATOM   4992  NE2 HSE   334     -59.677 -38.069  13.310  1.00  0.00      A   
ATOM   4993  HE2 HSE   334     -59.582 -37.676  14.224  1.00  0.00      A   
ATOM   4994  CD2 HSE   334     -59.282 -37.477  12.140  1.00  0.00      A   
ATOM   4995  HD2 HSE   334     -58.915 -36.472  11.971  1.00  0.00      A   
ATOM   4996  C   HSE   334     -58.886 -39.291   7.482  1.00  0.00      A   
ATOM   4997  O   HSE   334     -58.907 -38.121   6.985  1.00  0.00      A   
ATOM   4998  N   VAL   335     -58.870 -40.442   6.800  1.00  0.00      A   
ATOM   4999  HN  VAL   335     -58.692 -41.329   7.219  1.00  0.00      A   
ATOM   5000  CA  VAL   335     -59.075 -40.409   5.337  1.00  0.00      A   
ATOM   5001  HA  VAL   335     -58.724 -39.467   4.944  1.00  0.00      A   
ATOM   5002  CB  VAL   335     -58.157 -41.426   4.651  1.00  0.00      A   
ATOM   5003  HB  VAL   335     -58.535 -42.454   4.835  1.00  0.00      A   
ATOM   5004  CG1 VAL   335     -58.289 -41.393   3.140  1.00  0.00      A   
ATOM   5005 HG11 VAL   335     -57.498 -41.948   2.591  1.00  0.00      A   
ATOM   5006 HG12 VAL   335     -58.140 -40.384   2.700  1.00  0.00      A   
ATOM   5007 HG13 VAL   335     -59.321 -41.632   2.805  1.00  0.00      A   
ATOM   5008  CG2 VAL   335     -56.715 -41.241   5.039  1.00  0.00      A   
ATOM   5009 HG21 VAL   335     -56.199 -42.136   4.630  1.00  0.00      A   
ATOM   5010 HG22 VAL   335     -56.573 -41.339   6.136  1.00  0.00      A   
ATOM   5011 HG23 VAL   335     -56.258 -40.260   4.787  1.00  0.00      A   
ATOM   5012  C   VAL   335     -60.490 -40.510   4.858  1.00  0.00      A   
ATOM   5013  O   VAL   335     -61.128 -41.518   5.245  1.00  0.00      A   
ATOM   5014  N   ASP   336     -61.027 -39.662   3.940  1.00  0.00      A   
ATOM   5015  HN  ASP   336     -60.598 -38.858   3.535  1.00  0.00      A   
ATOM   5016  CA  ASP   336     -62.401 -39.850   3.510  1.00  0.00      A   
ATOM   5017  HA  ASP   336     -62.882 -40.210   4.408  1.00  0.00      A   
ATOM   5018  CB  ASP   336     -62.987 -38.447   3.079  1.00  0.00      A   
ATOM   5019  HB1 ASP   336     -63.999 -38.776   2.759  1.00  0.00      A   
ATOM   5020  HB2 ASP   336     -62.485 -37.989   2.201  1.00  0.00      A   
ATOM   5021  CG  ASP   336     -63.017 -37.435   4.213  1.00  0.00      A   
ATOM   5022  OD1 ASP   336     -62.571 -36.280   3.935  1.00  0.00      A   
ATOM   5023  OD2 ASP   336     -63.456 -37.710   5.359  1.00  0.00      A   
ATOM   5024  C   ASP   336     -62.577 -40.841   2.337  1.00  0.00      A   
ATOM   5025  O   ASP   336     -63.688 -41.241   2.014  1.00  0.00      A   
ATOM   5026  N   GLY   337     -61.455 -41.156   1.730  1.00  0.00      A   
ATOM   5027  HN  GLY   337     -60.749 -40.618   2.184  1.00  0.00      A   
ATOM   5028  CA  GLY   337     -61.305 -42.216   0.729  1.00  0.00      A   
ATOM   5029  HA1 GLY   337     -60.627 -41.806  -0.006  1.00  0.00      A   
ATOM   5030  HA2 GLY   337     -62.278 -42.473   0.337  1.00  0.00      A   
ATOM   5031  C   GLY   337     -60.793 -43.446   1.346  1.00  0.00      A   
ATOM   5032  O   GLY   337     -61.068 -43.707   2.487  1.00  0.00      A   
ATOM   5033  N   THR   338     -59.969 -44.137   0.574  1.00  0.00      A   
ATOM   5034  HN  THR   338     -59.850 -43.801  -0.357  1.00  0.00      A   
ATOM   5035  CA  THR   338     -59.188 -45.335   0.860  1.00  0.00      A   
ATOM   5036  HA  THR   338     -59.774 -45.965   1.512  1.00  0.00      A   
ATOM   5037  CB  THR   338     -58.629 -46.093  -0.349  1.00  0.00      A   
ATOM   5038  HB  THR   338     -57.766 -45.581  -0.827  1.00  0.00      A   
ATOM   5039  OG1 THR   338     -59.566 -46.189  -1.410  1.00  0.00      A   
ATOM   5040  HG1 THR   338     -59.565 -45.312  -1.800  1.00  0.00      A   
ATOM   5041  CG2 THR   338     -58.123 -47.497   0.070  1.00  0.00      A   
ATOM   5042 HG21 THR   338     -57.349 -47.525   0.866  1.00  0.00      A   
ATOM   5043 HG22 THR   338     -57.649 -48.020  -0.788  1.00  0.00      A   
ATOM   5044 HG23 THR   338     -58.856 -48.157   0.582  1.00  0.00      A   
ATOM   5045  C   THR   338     -58.000 -44.905   1.610  1.00  0.00      A   
ATOM   5046  O   THR   338     -57.376 -43.847   1.303  1.00  0.00      A   
ATOM   5047  N   LEU   339     -57.555 -45.660   2.640  1.00  0.00      A   
ATOM   5048  HN  LEU   339     -57.982 -46.529   2.879  1.00  0.00      A   
ATOM   5049  CA  LEU   339     -56.268 -45.539   3.225  1.00  0.00      A   
ATOM   5050  HA  LEU   339     -55.826 -44.564   3.085  1.00  0.00      A   
ATOM   5051  CB  LEU   339     -56.357 -45.658   4.753  1.00  0.00      A   
ATOM   5052  HB1 LEU   339     -57.002 -46.540   4.958  1.00  0.00      A   
ATOM   5053  HB2 LEU   339     -57.069 -44.897   5.139  1.00  0.00      A   
ATOM   5054  CG  LEU   339     -54.976 -45.678   5.472  1.00  0.00      A   
ATOM   5055  HG  LEU   339     -54.456 -46.613   5.173  1.00  0.00      A   
ATOM   5056  CD1 LEU   339     -54.090 -44.420   5.077  1.00  0.00      A   
ATOM   5057 HD11 LEU   339     -54.019 -44.514   3.972  1.00  0.00      A   
ATOM   5058 HD12 LEU   339     -53.117 -44.301   5.599  1.00  0.00      A   
ATOM   5059 HD13 LEU   339     -54.681 -43.512   5.323  1.00  0.00      A   
ATOM   5060  CD2 LEU   339     -55.146 -45.837   7.017  1.00  0.00      A   
ATOM   5061 HD21 LEU   339     -55.610 -44.983   7.554  1.00  0.00      A   
ATOM   5062 HD22 LEU   339     -54.192 -46.169   7.479  1.00  0.00      A   
ATOM   5063 HD23 LEU   339     -55.891 -46.661   7.004  1.00  0.00      A   
ATOM   5064  C   LEU   339     -55.406 -46.650   2.677  1.00  0.00      A   
ATOM   5065  O   LEU   339     -55.602 -47.888   2.859  1.00  0.00      A   
ATOM   5066  N   HSE   340     -54.441 -46.283   1.780  1.00  0.00      A   
ATOM   5067  HN  HSE   340     -54.291 -45.339   1.494  1.00  0.00      A   
ATOM   5068  CA  HSE   340     -53.502 -47.227   1.253  1.00  0.00      A   
ATOM   5069  HA  HSE   340     -53.971 -48.200   1.239  1.00  0.00      A   
ATOM   5070  CB  HSE   340     -53.171 -46.768  -0.167  1.00  0.00      A   
ATOM   5071  HB1 HSE   340     -52.353 -47.341  -0.655  1.00  0.00      A   
ATOM   5072  HB2 HSE   340     -52.765 -45.736  -0.109  1.00  0.00      A   
ATOM   5073  ND1 HSE   340     -54.640 -48.126  -1.706  1.00  0.00      A   
ATOM   5074  CG  HSE   340     -54.392 -46.908  -1.024  1.00  0.00      A   
ATOM   5075  CE1 HSE   340     -55.622 -47.821  -2.497  1.00  0.00      A   
ATOM   5076  HE1 HSE   340     -56.132 -48.455  -3.222  1.00  0.00      A   
ATOM   5077  NE2 HSE   340     -56.021 -46.486  -2.431  1.00  0.00      A   
ATOM   5078  HE2 HSE   340     -56.649 -46.116  -3.115  1.00  0.00      A   
ATOM   5079  CD2 HSE   340     -55.210 -45.908  -1.503  1.00  0.00      A   
ATOM   5080  HD2 HSE   340     -55.284 -44.874  -1.191  1.00  0.00      A   
ATOM   5081  C   HSE   340     -52.179 -47.217   2.055  1.00  0.00      A   
ATOM   5082  O   HSE   340     -51.677 -46.144   2.297  1.00  0.00      A   
ATOM   5083  N   LEU   341     -51.669 -48.386   2.354  1.00  0.00      A   
ATOM   5084  HN  LEU   341     -52.112 -49.239   2.086  1.00  0.00      A   
ATOM   5085  CA  LEU   341     -50.454 -48.518   3.189  1.00  0.00      A   
ATOM   5086  HA  LEU   341     -49.925 -47.579   3.109  1.00  0.00      A   
ATOM   5087  CB  LEU   341     -50.694 -48.994   4.606  1.00  0.00      A   
ATOM   5088  HB1 LEU   341     -49.820 -49.337   5.199  1.00  0.00      A   
ATOM   5089  HB2 LEU   341     -51.300 -49.920   4.511  1.00  0.00      A   
ATOM   5090  CG  LEU   341     -51.483 -48.023   5.548  1.00  0.00      A   
ATOM   5091  HG  LEU   341     -52.522 -47.864   5.190  1.00  0.00      A   
ATOM   5092  CD1 LEU   341     -51.442 -48.687   6.934  1.00  0.00      A   
ATOM   5093 HD11 LEU   341     -52.044 -48.136   7.687  1.00  0.00      A   
ATOM   5094 HD12 LEU   341     -50.407 -48.718   7.336  1.00  0.00      A   
ATOM   5095 HD13 LEU   341     -51.878 -49.709   6.909  1.00  0.00      A   
ATOM   5096  CD2 LEU   341     -50.805 -46.761   5.566  1.00  0.00      A   
ATOM   5097 HD21 LEU   341     -49.758 -46.728   5.937  1.00  0.00      A   
ATOM   5098 HD22 LEU   341     -51.364 -46.070   6.232  1.00  0.00      A   
ATOM   5099 HD23 LEU   341     -50.758 -46.343   4.538  1.00  0.00      A   
ATOM   5100  C   LEU   341     -49.419 -49.467   2.654  1.00  0.00      A   
ATOM   5101  O   LEU   341     -49.834 -50.563   2.271  1.00  0.00      A   
ATOM   5102  N   LEU   342     -48.133 -49.028   2.469  1.00  0.00      A   
ATOM   5103  HN  LEU   342     -47.971 -48.107   2.815  1.00  0.00      A   
ATOM   5104  CA  LEU   342     -47.009 -49.735   1.928  1.00  0.00      A   
ATOM   5105  HA  LEU   342     -47.453 -50.625   1.505  1.00  0.00      A   
ATOM   5106  CB  LEU   342     -46.337 -48.939   0.759  1.00  0.00      A   
ATOM   5107  HB1 LEU   342     -45.581 -49.638   0.342  1.00  0.00      A   
ATOM   5108  HB2 LEU   342     -45.956 -47.953   1.098  1.00  0.00      A   
ATOM   5109  CG  LEU   342     -47.308 -48.612  -0.413  1.00  0.00      A   
ATOM   5110  HG  LEU   342     -48.104 -49.381  -0.504  1.00  0.00      A   
ATOM   5111  CD1 LEU   342     -47.872 -47.228  -0.303  1.00  0.00      A   
ATOM   5112 HD11 LEU   342     -48.461 -46.793  -1.139  1.00  0.00      A   
ATOM   5113 HD12 LEU   342     -47.113 -46.428  -0.167  1.00  0.00      A   
ATOM   5114 HD13 LEU   342     -48.456 -47.093   0.632  1.00  0.00      A   
ATOM   5115  CD2 LEU   342     -46.538 -48.908  -1.691  1.00  0.00      A   
ATOM   5116 HD21 LEU   342     -47.241 -48.733  -2.533  1.00  0.00      A   
ATOM   5117 HD22 LEU   342     -46.186 -49.962  -1.674  1.00  0.00      A   
ATOM   5118 HD23 LEU   342     -45.723 -48.168  -1.841  1.00  0.00      A   
ATOM   5119  C   LEU   342     -46.020 -50.132   3.039  1.00  0.00      A   
ATOM   5120  O   LEU   342     -45.498 -49.295   3.752  1.00  0.00      A   
ATOM   5121  N   LEU   343     -45.916 -51.431   3.257  1.00  0.00      A   
ATOM   5122  HN  LEU   343     -46.500 -52.049   2.737  1.00  0.00      A   
ATOM   5123  CA  LEU   343     -45.217 -52.068   4.311  1.00  0.00      A   
ATOM   5124  HA  LEU   343     -44.594 -51.301   4.748  1.00  0.00      A   
ATOM   5125  CB  LEU   343     -46.056 -52.595   5.565  1.00  0.00      A   
ATOM   5126  HB1 LEU   343     -45.297 -52.443   6.361  1.00  0.00      A   
ATOM   5127  HB2 LEU   343     -46.327 -53.651   5.347  1.00  0.00      A   
ATOM   5128  CG  LEU   343     -47.428 -51.914   5.966  1.00  0.00      A   
ATOM   5129  HG  LEU   343     -47.980 -51.749   5.016  1.00  0.00      A   
ATOM   5130  CD1 LEU   343     -48.300 -52.781   6.832  1.00  0.00      A   
ATOM   5131 HD11 LEU   343     -49.331 -52.383   6.715  1.00  0.00      A   
ATOM   5132 HD12 LEU   343     -48.007 -52.830   7.902  1.00  0.00      A   
ATOM   5133 HD13 LEU   343     -48.462 -53.820   6.475  1.00  0.00      A   
ATOM   5134  CD2 LEU   343     -47.348 -50.479   6.597  1.00  0.00      A   
ATOM   5135 HD21 LEU   343     -48.350 -50.155   6.952  1.00  0.00      A   
ATOM   5136 HD22 LEU   343     -46.893 -49.667   5.990  1.00  0.00      A   
ATOM   5137 HD23 LEU   343     -46.671 -50.533   7.476  1.00  0.00      A   
ATOM   5138  C   LEU   343     -44.231 -53.119   3.882  1.00  0.00      A   
ATOM   5139  O   LEU   343     -44.619 -53.977   3.079  1.00  0.00      A   
ATOM   5140  N   GLY   344     -43.037 -53.136   4.405  1.00  0.00      A   
ATOM   5141  HN  GLY   344     -42.748 -52.545   5.155  1.00  0.00      A   
ATOM   5142  CA  GLY   344     -42.122 -54.205   4.077  1.00  0.00      A   
ATOM   5143  HA1 GLY   344     -42.227 -54.571   3.067  1.00  0.00      A   
ATOM   5144  HA2 GLY   344     -42.466 -54.955   4.774  1.00  0.00      A   
ATOM   5145  C   GLY   344     -40.631 -53.883   4.415  1.00  0.00      A   
ATOM   5146  O   GLY   344     -40.227 -52.690   4.515  1.00  0.00      A   
ATOM   5147  N   GLY   345     -39.822 -55.000   4.513  1.00  0.00      A   
ATOM   5148  HN  GLY   345     -40.065 -55.953   4.353  1.00  0.00      A   
ATOM   5149  CA  GLY   345     -38.415 -54.970   5.055  1.00  0.00      A   
ATOM   5150  HA1 GLY   345     -38.154 -53.941   5.256  1.00  0.00      A   
ATOM   5151  HA2 GLY   345     -37.703 -55.344   4.334  1.00  0.00      A   
ATOM   5152  C   GLY   345     -38.256 -55.789   6.276  1.00  0.00      A   
ATOM   5153  O   GLY   345     -38.964 -56.801   6.445  1.00  0.00      A   
ATOM   5154  N   ASP   346     -37.305 -55.602   7.197  1.00  0.00      A   
ATOM   5155  HN  ASP   346     -36.679 -54.827   7.237  1.00  0.00      A   
ATOM   5156  CA  ASP   346     -37.093 -56.394   8.404  1.00  0.00      A   
ATOM   5157  HA  ASP   346     -37.653 -57.317   8.409  1.00  0.00      A   
ATOM   5158  CB  ASP   346     -35.640 -56.823   8.621  1.00  0.00      A   
ATOM   5159  HB1 ASP   346     -35.077 -55.881   8.797  1.00  0.00      A   
ATOM   5160  HB2 ASP   346     -35.161 -57.373   7.783  1.00  0.00      A   
ATOM   5161  CG  ASP   346     -35.442 -57.650   9.823  1.00  0.00      A   
ATOM   5162  OD1 ASP   346     -34.292 -57.747  10.412  1.00  0.00      A   
ATOM   5163  OD2 ASP   346     -36.401 -58.321  10.229  1.00  0.00      A   
ATOM   5164  C   ASP   346     -37.615 -55.623   9.558  1.00  0.00      A   
ATOM   5165  O   ASP   346     -37.191 -54.504   9.902  1.00  0.00      A   
ATOM   5166  N   GLY   347     -38.617 -56.148  10.229  1.00  0.00      A   
ATOM   5167  HN  GLY   347     -39.024 -57.032  10.012  1.00  0.00      A   
ATOM   5168  CA  GLY   347     -39.189 -55.499  11.407  1.00  0.00      A   
ATOM   5169  HA1 GLY   347     -40.195 -55.861  11.560  1.00  0.00      A   
ATOM   5170  HA2 GLY   347     -39.199 -54.423  11.313  1.00  0.00      A   
ATOM   5171  C   GLY   347     -38.522 -55.953  12.668  1.00  0.00      A   
ATOM   5172  O   GLY   347     -38.851 -55.466  13.759  1.00  0.00      A   
ATOM   5173  N   LYS   348     -37.562 -56.885  12.487  1.00  0.00      A   
ATOM   5174  HN  LYS   348     -37.539 -57.251  11.560  1.00  0.00      A   
ATOM   5175  CA  LYS   348     -36.542 -57.324  13.448  1.00  0.00      A   
ATOM   5176  HA  LYS   348     -35.877 -58.012  12.948  1.00  0.00      A   
ATOM   5177  CB  LYS   348     -35.679 -56.153  13.898  1.00  0.00      A   
ATOM   5178  HB1 LYS   348     -34.948 -56.470  14.672  1.00  0.00      A   
ATOM   5179  HB2 LYS   348     -36.327 -55.351  14.312  1.00  0.00      A   
ATOM   5180  CG  LYS   348     -34.814 -55.594  12.733  1.00  0.00      A   
ATOM   5181  HG1 LYS   348     -35.323 -55.682  11.749  1.00  0.00      A   
ATOM   5182  HG2 LYS   348     -33.989 -56.324  12.588  1.00  0.00      A   
ATOM   5183  CD  LYS   348     -34.299 -54.139  12.985  1.00  0.00      A   
ATOM   5184  HD1 LYS   348     -33.365 -53.969  12.408  1.00  0.00      A   
ATOM   5185  HD2 LYS   348     -34.046 -54.150  14.067  1.00  0.00      A   
ATOM   5186  CE  LYS   348     -35.462 -53.119  12.774  1.00  0.00      A   
ATOM   5187  HE1 LYS   348     -36.443 -53.495  13.134  1.00  0.00      A   
ATOM   5188  HE2 LYS   348     -35.707 -52.825  11.731  1.00  0.00      A   
ATOM   5189  NZ  LYS   348     -35.214 -51.834  13.421  1.00  0.00      A   
ATOM   5190  HZ1 LYS   348     -34.328 -51.372  13.134  1.00  0.00      A   
ATOM   5191  HZ2 LYS   348     -35.127 -52.030  14.439  1.00  0.00      A   
ATOM   5192  HZ3 LYS   348     -35.989 -51.163  13.244  1.00  0.00      A
[truncated: 109,758 more chars]
